# Supplementary material for: Deep-learning density functional theory Hamiltonian for efficient ab initio electronic-structure calculation
Source: Nat Comput Sci. 2022 Jun 23;2(6):367–77. doi: 10.1038/s43588-022-00265-6 (PMC11499279; doi:10.1038/s43588-022-00265-6)
Supplement: Supplementary file 3 — Atomic structures of the three distorted graphene supercells in crystallographic information file (CIF) format. [file 43588_2022_265_MOESM3_ESM.zip › CIF_1.cif]

data_openmx
_audit_creation_date              2007-10-11
_audit_creation_method            'Materials Studio'
_symmetry_space_group_name_H-M    'P1'
_symmetry_Int_Tables_number       1
_symmetry_cell_setting            triclinic
loop_
_symmetry_equiv_pos_as_xyz
  x,y,z
_cell_length_a                   14.7570
_cell_length_b                   14.7570
_cell_length_c                   30.0000
_cell_angle_alpha                 90.0000
_cell_angle_beta                  90.0000
_cell_angle_gamma                120.0000
loop_
_atom_site_label
_atom_site_type_symbol
_atom_site_fract_x
_atom_site_fract_y
_atom_site_fract_z
_atom_site_Uiso_or_equiv
_atom_site_adp_type
_atom_site_occupancy
A1     C     0.11158   0.05650   0.49854   0.00000  Uiso   1.00
A2     C     0.05519   0.11097   0.50081   0.00000  Uiso   1.00
A3     C     0.10997   0.22195   0.50248   0.00000  Uiso   1.00
A4     C     0.05477   0.27744   0.50292   0.00000  Uiso   1.00
A5     C     0.11216   0.38993   0.50133   0.00000  Uiso   1.00
A6     C     0.05531   0.44262   0.50035   0.00000  Uiso   1.00
A7     C     0.10993   0.55366   0.49724   0.00000  Uiso   1.00
A8     C     0.05525   0.60857   0.49392   0.00000  Uiso   1.00
A9     C     0.11219   0.72118   0.49222   0.00000  Uiso   1.00
A10    C     0.05873   0.77859   0.49168   0.00000  Uiso   1.00
A11    C     0.11109   0.88924   0.49373   0.00000  Uiso   1.00
A12    C     0.05625   0.94383   0.49522   0.00000  Uiso   1.00
A13    C     0.27801   0.05776   0.50015   0.00000  Uiso   1.00
A14    C     0.22181   0.11138   0.49995   0.00000  Uiso   1.00
A15    C     0.27520   0.22140   0.50217   0.00000  Uiso   1.00
A16    C     0.22045   0.27849   0.50080   0.00000  Uiso   1.00
A17    C     0.27779   0.38921   0.50159   0.00000  Uiso   1.00
A18    C     0.22145   0.44484   0.50107   0.00000  Uiso   1.00
A19    C     0.27736   0.55568   0.49911   0.00000  Uiso   1.00
A20    C     0.22272   0.61145   0.49684   0.00000  Uiso   1.00
A21    C     0.27706   0.72356   0.49633   0.00000  Uiso   1.00
A22    C     0.22096   0.77783   0.49415   0.00000  Uiso   1.00
A23    C     0.27754   0.88929   0.49730   0.00000  Uiso   1.00
A24    C     0.22120   0.94462   0.49630   0.00000  Uiso   1.00
A25    C     0.44481   0.05525   0.50360   0.00000  Uiso   1.00
A26    C     0.38885   0.11231   0.50214   0.00000  Uiso   1.00
A27    C     0.44424   0.22269   0.50357   0.00000  Uiso   1.00
A28    C     0.38663   0.27784   0.50198   0.00000  Uiso   1.00
A29    C     0.44527   0.39187   0.50038   0.00000  Uiso   1.00
A30    C     0.38983   0.44467   0.50043   0.00000  Uiso   1.00
A31    C     0.44533   0.55724   0.49945   0.00000  Uiso   1.00
A32    C     0.38812   0.61155   0.49923   0.00000  Uiso   1.00
A33    C     0.44443   0.72274   0.50006   0.00000  Uiso   1.00
A34    C     0.38996   0.77786   0.49962   0.00000  Uiso   1.00
A35    C     0.44547   0.89060   0.50215   0.00000  Uiso   1.00
A36    C     0.38972   0.94568   0.50194   0.00000  Uiso   1.00
A37    C     0.61006   0.05461   0.50642   0.00000  Uiso   1.00
A38    C     0.55695   0.11122   0.50627   0.00000  Uiso   1.00
A39    C     0.61004   0.22367   0.50503   0.00000  Uiso   1.00
A40    C     0.55515   0.27955   0.50200   0.00000  Uiso   1.00
A41    C     0.61125   0.38967   0.49969   0.00000  Uiso   1.00
A42    C     0.55736   0.44656   0.49965   0.00000  Uiso   1.00
A43    C     0.61265   0.55768   0.49834   0.00000  Uiso   1.00
A44    C     0.55491   0.61200   0.49869   0.00000  Uiso   1.00
A45    C     0.61178   0.72332   0.50021   0.00000  Uiso   1.00
A46    C     0.55510   0.77732   0.50226   0.00000  Uiso   1.00
A47    C     0.61192   0.88963   0.50424   0.00000  Uiso   1.00
A48    C     0.55533   0.94638   0.50476   0.00000  Uiso   1.00
A49    C     0.77670   0.05425   0.50677   0.00000  Uiso   1.00
A50    C     0.72076   0.10962   0.50772   0.00000  Uiso   1.00
A51    C     0.77679   0.21994   0.50664   0.00000  Uiso   1.00
A52    C     0.72175   0.27770   0.50402   0.00000  Uiso   1.00
A53    C     0.77640   0.38799   0.50030   0.00000  Uiso   1.00
A54    C     0.72104   0.44251   0.49803   0.00000  Uiso   1.00
A55    C     0.77788   0.55586   0.49403   0.00000  Uiso   1.00
A56    C     0.72297   0.61156   0.49577   0.00000  Uiso   1.00
A57    C     0.78094   0.72199   0.49602   0.00000  Uiso   1.00
A58    C     0.72302   0.77843   0.49887   0.00000  Uiso   1.00
A59    C     0.77772   0.88822   0.50228   0.00000  Uiso   1.00
A60    C     0.72155   0.94234   0.50439   0.00000  Uiso   1.00
A61    C     0.94594   0.05434   0.50216   0.00000  Uiso   1.00
A62    C     0.88746   0.10930   0.50591   0.00000  Uiso   1.00
A63    C     0.94337   0.22162   0.50605   0.00000  Uiso   1.00
A64    C     0.88837   0.27656   0.50470   0.00000  Uiso   1.00
A65    C     0.94396   0.38685   0.50162   0.00000  Uiso   1.00
A66    C     0.88845   0.44384   0.49882   0.00000  Uiso   1.00
A67    C     0.94472   0.55386   0.49415   0.00000  Uiso   1.00
A68    C     0.89018   0.61047   0.49241   0.00000  Uiso   1.00
A69    C     0.94517   0.71995   0.49209   0.00000  Uiso   1.00
A70    C     0.89167   0.77855   0.49411   0.00000  Uiso   1.00
A71    C     0.94528   0.88916   0.49568   0.00000  Uiso   1.00
A72    C     0.88878   0.94321   0.49912   0.00000  Uiso   1.00
