# Supplementary material for: Deep-learning density functional theory Hamiltonian for efficient ab initio electronic-structure calculation
Source: Nat Comput Sci. 2022 Jun 23;2(6):367–77. doi: 10.1038/s43588-022-00265-6 (PMC11499279; doi:10.1038/s43588-022-00265-6)
Supplement: Supplementary file 3 — Atomic structures of the three distorted graphene supercells in crystallographic information file (CIF) format. [file 43588_2022_265_MOESM3_ESM.zip › CIF_2.cif]

data_openmx
_audit_creation_date              2007-10-11
_audit_creation_method            'Materials Studio'
_symmetry_space_group_name_H-M    'P1'
_symmetry_Int_Tables_number       1
_symmetry_cell_setting            triclinic
loop_
_symmetry_equiv_pos_as_xyz
  x,y,z
_cell_length_a                   14.7570
_cell_length_b                   14.7570
_cell_length_c                   30.0000
_cell_angle_alpha                 90.0000
_cell_angle_beta                  90.0000
_cell_angle_gamma                120.0000
loop_
_atom_site_label
_atom_site_type_symbol
_atom_site_fract_x
_atom_site_fract_y
_atom_site_fract_z
_atom_site_Uiso_or_equiv
_atom_site_adp_type
_atom_site_occupancy
A1     C     0.11107   0.05411   0.50158   0.00000  Uiso   1.00
A2     C     0.05628   0.11102   0.50518   0.00000  Uiso   1.00
A3     C     0.11228   0.22146   0.50553   0.00000  Uiso   1.00
A4     C     0.05510   0.27735   0.50455   0.00000  Uiso   1.00
A5     C     0.11133   0.38652   0.50006   0.00000  Uiso   1.00
A6     C     0.05328   0.44374   0.49646   0.00000  Uiso   1.00
A7     C     0.11131   0.55691   0.49274   0.00000  Uiso   1.00
A8     C     0.05454   0.61104   0.48929   0.00000  Uiso   1.00
A9     C     0.11462   0.72299   0.49060   0.00000  Uiso   1.00
A10    C     0.05543   0.77868   0.48874   0.00000  Uiso   1.00
A11    C     0.11243   0.88912   0.49297   0.00000  Uiso   1.00
A12    C     0.05380   0.94306   0.49923   0.00000  Uiso   1.00
A13    C     0.27860   0.05481   0.49646   0.00000  Uiso   1.00
A14    C     0.22397   0.11115   0.50101   0.00000  Uiso   1.00
A15    C     0.28116   0.22183   0.50159   0.00000  Uiso   1.00
A16    C     0.22380   0.27990   0.50348   0.00000  Uiso   1.00
A17    C     0.27850   0.38933   0.50070   0.00000  Uiso   1.00
A18    C     0.22134   0.44276   0.49985   0.00000  Uiso   1.00
A19    C     0.27753   0.55494   0.50057   0.00000  Uiso   1.00
A20    C     0.21993   0.60979   0.49522   0.00000  Uiso   1.00
A21    C     0.27908   0.71996   0.50001   0.00000  Uiso   1.00
A22    C     0.22411   0.77726   0.49582   0.00000  Uiso   1.00
A23    C     0.27954   0.89059   0.49530   0.00000  Uiso   1.00
A24    C     0.22098   0.94208   0.49257   0.00000  Uiso   1.00
A25    C     0.44501   0.05589   0.50235   0.00000  Uiso   1.00
A26    C     0.38666   0.11123   0.49878   0.00000  Uiso   1.00
A27    C     0.44470   0.22039   0.49909   0.00000  Uiso   1.00
A28    C     0.39119   0.27755   0.49888   0.00000  Uiso   1.00
A29    C     0.44414   0.38772   0.49955   0.00000  Uiso   1.00
A30    C     0.38887   0.44413   0.50138   0.00000  Uiso   1.00
A31    C     0.44442   0.55340   0.50287   0.00000  Uiso   1.00
A32    C     0.38682   0.61118   0.50419   0.00000  Uiso   1.00
A33    C     0.44659   0.72287   0.50331   0.00000  Uiso   1.00
A34    C     0.39057   0.77617   0.50268   0.00000  Uiso   1.00
A35    C     0.44335   0.88838   0.50290   0.00000  Uiso   1.00
A36    C     0.39091   0.94827   0.49882   0.00000  Uiso   1.00
A37    C     0.60974   0.05602   0.51025   0.00000  Uiso   1.00
A38    C     0.55638   0.11160   0.50832   0.00000  Uiso   1.00
A39    C     0.61187   0.22286   0.50837   0.00000  Uiso   1.00
A40    C     0.55766   0.27777   0.50223   0.00000  Uiso   1.00
A41    C     0.61086   0.38810   0.50280   0.00000  Uiso   1.00
A42    C     0.55451   0.44332   0.49947   0.00000  Uiso   1.00
A43    C     0.60680   0.55101   0.49455   0.00000  Uiso   1.00
A44    C     0.55577   0.60966   0.49690   0.00000  Uiso   1.00
A45    C     0.61303   0.72240   0.49857   0.00000  Uiso   1.00
A46    C     0.56028   0.77955   0.50246   0.00000  Uiso   1.00
A47    C     0.60968   0.88725   0.50575   0.00000  Uiso   1.00
A48    C     0.55379   0.94389   0.50801   0.00000  Uiso   1.00
A49    C     0.78018   0.05756   0.50601   0.00000  Uiso   1.00
A50    C     0.72325   0.11261   0.51014   0.00000  Uiso   1.00
A51    C     0.77863   0.22425   0.50949   0.00000  Uiso   1.00
A52    C     0.71874   0.27593   0.50772   0.00000  Uiso   1.00
A53    C     0.77781   0.38817   0.50087   0.00000  Uiso   1.00
A54    C     0.72200   0.44291   0.50117   0.00000  Uiso   1.00
A55    C     0.77634   0.55597   0.49803   0.00000  Uiso   1.00
A56    C     0.71827   0.60804   0.49362   0.00000  Uiso   1.00
A57    C     0.77621   0.71789   0.49298   0.00000  Uiso   1.00
A58    C     0.72077   0.77753   0.49507   0.00000  Uiso   1.00
A59    C     0.77573   0.88928   0.49886   0.00000  Uiso   1.00
A60    C     0.72136   0.94500   0.50332   0.00000  Uiso   1.00
A61    C     0.94577   0.05923   0.50379   0.00000  Uiso   1.00
A62    C     0.89010   0.11311   0.50580   0.00000  Uiso   1.00
A63    C     0.94513   0.22575   0.50499   0.00000  Uiso   1.00
A64    C     0.88779   0.27857   0.50428   0.00000  Uiso   1.00
A65    C     0.94790   0.39304   0.49939   0.00000  Uiso   1.00
A66    C     0.88843   0.44582   0.49708   0.00000  Uiso   1.00
A67    C     0.94544   0.55716   0.49321   0.00000  Uiso   1.00
A68    C     0.88507   0.61098   0.49331   0.00000  Uiso   1.00
A69    C     0.94322   0.72358   0.48888   0.00000  Uiso   1.00
A70    C     0.88639   0.77836   0.49304   0.00000  Uiso   1.00
A71    C     0.94470   0.89098   0.49772   0.00000  Uiso   1.00
A72    C     0.88716   0.94728   0.49925   0.00000  Uiso   1.00
