# Supplementary material for: Deep-learning density functional theory Hamiltonian for efficient ab initio electronic-structure calculation
Source: Nat Comput Sci. 2022 Jun 23;2(6):367–77. doi: 10.1038/s43588-022-00265-6 (PMC11499279; doi:10.1038/s43588-022-00265-6)
Supplement: Supplementary file 3 — Atomic structures of the three distorted graphene supercells in crystallographic information file (CIF) format. [file 43588_2022_265_MOESM3_ESM.zip › CIF_3.cif]

data_openmx
_audit_creation_date              2007-10-11
_audit_creation_method            'Materials Studio'
_symmetry_space_group_name_H-M    'P1'
_symmetry_Int_Tables_number       1
_symmetry_cell_setting            triclinic
loop_
_symmetry_equiv_pos_as_xyz
  x,y,z
_cell_length_a                   14.7570
_cell_length_b                   14.7570
_cell_length_c                   30.0000
_cell_angle_alpha                 90.0000
_cell_angle_beta                  90.0000
_cell_angle_gamma                120.0000
loop_
_atom_site_label
_atom_site_type_symbol
_atom_site_fract_x
_atom_site_fract_y
_atom_site_fract_z
_atom_site_Uiso_or_equiv
_atom_site_adp_type
_atom_site_occupancy
A1     C     0.10815   0.05916   0.49790   0.00000  Uiso   1.00
A2     C     0.05491   0.11547   0.49653   0.00000  Uiso   1.00
A3     C     0.11317   0.22531   0.50232   0.00000  Uiso   1.00
A4     C     0.05875   0.28488   0.50322   0.00000  Uiso   1.00
A5     C     0.11312   0.39397   0.50258   0.00000  Uiso   1.00
A6     C     0.05962   0.45315   0.50251   0.00000  Uiso   1.00
A7     C     0.11889   0.56464   0.49497   0.00000  Uiso   1.00
A8     C     0.05929   0.61542   0.49847   0.00000  Uiso   1.00
A9     C     0.10860   0.72353   0.49826   0.00000  Uiso   1.00
A10    C     0.05286   0.77775   0.49432   0.00000  Uiso   1.00
A11    C     0.10766   0.89026   0.49579   0.00000  Uiso   1.00
A12    C     0.05619   0.95064   0.49557   0.00000  Uiso   1.00
A13    C     0.27909   0.05268   0.50369   0.00000  Uiso   1.00
A14    C     0.21816   0.10742   0.49972   0.00000  Uiso   1.00
A15    C     0.27410   0.21559   0.50224   0.00000  Uiso   1.00
A16    C     0.21934   0.27371   0.50127   0.00000  Uiso   1.00
A17    C     0.27554   0.38102   0.49903   0.00000  Uiso   1.00
A18    C     0.22587   0.44668   0.49547   0.00000  Uiso   1.00
A19    C     0.28428   0.55640   0.49166   0.00000  Uiso   1.00
A20    C     0.22841   0.61507   0.49107   0.00000  Uiso   1.00
A21    C     0.28032   0.72455   0.49412   0.00000  Uiso   1.00
A22    C     0.21825   0.77605   0.49803   0.00000  Uiso   1.00
A23    C     0.27808   0.89187   0.50068   0.00000  Uiso   1.00
A24    C     0.22384   0.94630   0.49944   0.00000  Uiso   1.00
A25    C     0.44580   0.05061   0.49959   0.00000  Uiso   1.00
A26    C     0.38982   0.10511   0.50199   0.00000  Uiso   1.00
A27    C     0.44475   0.21811   0.50111   0.00000  Uiso   1.00
A28    C     0.38451   0.27022   0.50201   0.00000  Uiso   1.00
A29    C     0.44109   0.38108   0.50308   0.00000  Uiso   1.00
A30    C     0.38534   0.43796   0.50219   0.00000  Uiso   1.00
A31    C     0.44647   0.55227   0.50222   0.00000  Uiso   1.00
A32    C     0.39276   0.60940   0.49919   0.00000  Uiso   1.00
A33    C     0.44594   0.71983   0.49810   0.00000  Uiso   1.00
A34    C     0.39205   0.77922   0.49628   0.00000  Uiso   1.00
A35    C     0.44862   0.88813   0.49781   0.00000  Uiso   1.00
A36    C     0.38481   0.94016   0.49987   0.00000  Uiso   1.00
A37    C     0.61692   0.06233   0.50628   0.00000  Uiso   1.00
A38    C     0.55760   0.11320   0.50293   0.00000  Uiso   1.00
A39    C     0.61186   0.22021   0.50460   0.00000  Uiso   1.00
A40    C     0.55236   0.27277   0.50388   0.00000  Uiso   1.00
A41    C     0.60631   0.38528   0.49986   0.00000  Uiso   1.00
A42    C     0.55117   0.44196   0.50224   0.00000  Uiso   1.00
A43    C     0.61618   0.55519   0.49675   0.00000  Uiso   1.00
A44    C     0.55654   0.60751   0.49991   0.00000  Uiso   1.00
A45    C     0.60734   0.71600   0.50667   0.00000  Uiso   1.00
A46    C     0.55114   0.77711   0.50916   0.00000  Uiso   1.00
A47    C     0.60967   0.88658   0.51059   0.00000  Uiso   1.00
A48    C     0.55753   0.94342   0.50430   0.00000  Uiso   1.00
A49    C     0.78172   0.05780   0.50940   0.00000  Uiso   1.00
A50    C     0.72622   0.11420   0.50891   0.00000  Uiso   1.00
A51    C     0.78076   0.22716   0.50806   0.00000  Uiso   1.00
A52    C     0.72350   0.27989   0.50106   0.00000  Uiso   1.00
A53    C     0.77389   0.39173   0.49955   0.00000  Uiso   1.00
A54    C     0.71675   0.44339   0.49684   0.00000  Uiso   1.00
A55    C     0.77714   0.55329   0.49150   0.00000  Uiso   1.00
A56    C     0.72365   0.61218   0.48957   0.00000  Uiso   1.00
A57    C     0.77703   0.72293   0.49001   0.00000  Uiso   1.00
A58    C     0.72100   0.77373   0.50444   0.00000  Uiso   1.00
A59    C     0.77639   0.88758   0.50683   0.00000  Uiso   1.00
A60    C     0.72413   0.94414   0.51086   0.00000  Uiso   1.00
A61    C     0.94094   0.05639   0.49892   0.00000  Uiso   1.00
A62    C     0.89272   0.11413   0.50600   0.00000  Uiso   1.00
A63    C     0.94588   0.22522   0.50577   0.00000  Uiso   1.00
A64    C     0.89153   0.28019   0.51287   0.00000  Uiso   1.00
A65    C     0.94451   0.39407   0.50427   0.00000  Uiso   1.00
A66    C     0.88357   0.44598   0.49927   0.00000  Uiso   1.00
A67    C     0.94089   0.55453   0.49562   0.00000  Uiso   1.00
A68    C     0.88432   0.60789   0.49287   0.00000  Uiso   1.00
A69    C     0.94036   0.72173   0.48407   0.00000  Uiso   1.00
A70    C     0.88833   0.77702   0.48443   0.00000  Uiso   1.00
A71    C     0.94318   0.89131   0.49134   0.00000  Uiso   1.00
A72    C     0.88851   0.94835   0.49805   0.00000  Uiso   1.00
