# Supplementary material for: Deep-learning density functional theory Hamiltonian for efficient ab initio electronic-structure calculation
Source: Nat Comput Sci. 2022 Jun 23;2(6):367–77. doi: 10.1038/s43588-022-00265-6 (PMC11499279; doi:10.1038/s43588-022-00265-6)
Supplement: Supplementary file 4 — Atomic structures of the three distorted MoS2 supercells in CIF format. [file 43588_2022_265_MOESM4_ESM.zip]

Archive with 3 entries (3 files):
- CIF_4.cif
- CIF_5.cif
- CIF_6.cif
