# Supplementary material for: Deep-learning density functional theory Hamiltonian for efficient ab initio electronic-structure calculation
Source: Nat Comput Sci. 2022 Jun 23;2(6):367–77. doi: 10.1038/s43588-022-00265-6 (PMC11499279; doi:10.1038/s43588-022-00265-6)
Supplement: Supplementary file 4 — Atomic structures of the three distorted MoS2 supercells in CIF format. [file 43588_2022_265_MOESM4_ESM.zip › CIF_4.cif]

data_openmx
_audit_creation_date              2007-10-11
_audit_creation_method            'Materials Studio'
_symmetry_space_group_name_H-M    'P1'
_symmetry_Int_Tables_number       1
_symmetry_cell_setting            triclinic
loop_
_symmetry_equiv_pos_as_xyz
  x,y,z
_cell_length_a                   15.9811
_cell_length_b                   15.9811
_cell_length_c                   30.0000
_cell_angle_alpha                 90.0000
_cell_angle_beta                  90.0000
_cell_angle_gamma                120.0000
loop_
_atom_site_label
_atom_site_type_symbol
_atom_site_fract_x
_atom_site_fract_y
_atom_site_fract_z
_atom_site_Uiso_or_equiv
_atom_site_adp_type
_atom_site_occupancy
A1     Mo    0.13252   0.06214   0.38583   0.00000  Uiso   1.00
A2     Mo    0.13463   0.26555   0.38511   0.00000  Uiso   1.00
A3     Mo    0.13214   0.46457   0.38424   0.00000  Uiso   1.00
A4     Mo    0.13075   0.66203   0.38422   0.00000  Uiso   1.00
A5     Mo    0.13538   0.86788   0.38581   0.00000  Uiso   1.00
A6     Mo    0.33378   0.06941   0.38719   0.00000  Uiso   1.00
A7     Mo    0.33403   0.27042   0.38575   0.00000  Uiso   1.00
A8     Mo    0.33352   0.46603   0.38623   0.00000  Uiso   1.00
A9     Mo    0.33018   0.66673   0.38385   0.00000  Uiso   1.00
A10    Mo    0.33237   0.86787   0.38514   0.00000  Uiso   1.00
A11    Mo    0.53413   0.07165   0.38720   0.00000  Uiso   1.00
A12    Mo    0.53739   0.26952   0.38469   0.00000  Uiso   1.00
A13    Mo    0.52977   0.46448   0.38455   0.00000  Uiso   1.00
A14    Mo    0.53072   0.66381   0.38632   0.00000  Uiso   1.00
A15    Mo    0.52797   0.85855   0.38620   0.00000  Uiso   1.00
A16    Mo    0.73401   0.06932   0.38494   0.00000  Uiso   1.00
A17    Mo    0.73613   0.27019   0.38718   0.00000  Uiso   1.00
A18    Mo    0.73782   0.47285   0.38542   0.00000  Uiso   1.00
A19    Mo    0.73465   0.66541   0.38554   0.00000  Uiso   1.00
A20    Mo    0.73124   0.86408   0.38499   0.00000  Uiso   1.00
A21    Mo    0.93062   0.06700   0.38435   0.00000  Uiso   1.00
A22    Mo    0.93897   0.26860   0.38456   0.00000  Uiso   1.00
A23    Mo    0.93464   0.46894   0.38564   0.00000  Uiso   1.00
A24    Mo    0.92954   0.66542   0.38753   0.00000  Uiso   1.00
A25    Mo    0.93667   0.86516   0.38772   0.00000  Uiso   1.00
A26    S     0.06569   0.12945   0.33236   0.00000  Uiso   1.00
A27    S     0.06967   0.33362   0.33225   0.00000  Uiso   1.00
A28    S     0.06653   0.53175   0.33137   0.00000  Uiso   1.00
A29    S     0.05905   0.72746   0.33554   0.00000  Uiso   1.00
A30    S     0.06898   0.92875   0.33590   0.00000  Uiso   1.00
A31    S     0.26405   0.13075   0.33485   0.00000  Uiso   1.00
A32    S     0.26865   0.33702   0.33156   0.00000  Uiso   1.00
A33    S     0.26446   0.53164   0.33279   0.00000  Uiso   1.00
A34    S     0.26313   0.73718   0.33343   0.00000  Uiso   1.00
A35    S     0.26592   0.93552   0.33331   0.00000  Uiso   1.00
A36    S     0.46311   0.13559   0.33393   0.00000  Uiso   1.00
A37    S     0.46756   0.33151   0.33120   0.00000  Uiso   1.00
A38    S     0.46642   0.53558   0.33378   0.00000  Uiso   1.00
A39    S     0.46599   0.73155   0.33206   0.00000  Uiso   1.00
A40    S     0.46930   0.93611   0.33329   0.00000  Uiso   1.00
A41    S     0.66807   0.13858   0.33584   0.00000  Uiso   1.00
A42    S     0.67203   0.33735   0.33314   0.00000  Uiso   1.00
A43    S     0.66394   0.53369   0.33231   0.00000  Uiso   1.00
A44    S     0.66646   0.73040   0.33264   0.00000  Uiso   1.00
A45    S     0.66230   0.93079   0.33395   0.00000  Uiso   1.00
A46    S     0.86837   0.13505   0.33084   0.00000  Uiso   1.00
A47    S     0.86794   0.33437   0.33461   0.00000  Uiso   1.00
A48    S     0.87229   0.53883   0.33571   0.00000  Uiso   1.00
A49    S     0.86877   0.73325   0.33275   0.00000  Uiso   1.00
A50    S     0.86600   0.93138   0.33411   0.00000  Uiso   1.00
A51    S     0.06196   0.12854   0.43665   0.00000  Uiso   1.00
A52    S     0.06927   0.33195   0.43737   0.00000  Uiso   1.00
A53    S     0.06883   0.53005   0.43683   0.00000  Uiso   1.00
A54    S     0.06649   0.73341   0.43694   0.00000  Uiso   1.00
A55    S     0.07371   0.93685   0.43973   0.00000  Uiso   1.00
A56    S     0.27100   0.13833   0.43779   0.00000  Uiso   1.00
A57    S     0.26337   0.33258   0.43812   0.00000  Uiso   1.00
A58    S     0.26188   0.53183   0.43674   0.00000  Uiso   1.00
A59    S     0.26085   0.72974   0.43753   0.00000  Uiso   1.00
A60    S     0.27083   0.93320   0.43884   0.00000  Uiso   1.00
A61    S     0.46798   0.14116   0.43735   0.00000  Uiso   1.00
A62    S     0.46988   0.33378   0.43752   0.00000  Uiso   1.00
A63    S     0.46322   0.52948   0.43703   0.00000  Uiso   1.00
A64    S     0.45858   0.72566   0.43764   0.00000  Uiso   1.00
A65    S     0.46755   0.93505   0.43669   0.00000  Uiso   1.00
A66    S     0.66697   0.13218   0.43859   0.00000  Uiso   1.00
A67    S     0.67098   0.34072   0.43798   0.00000  Uiso   1.00
A68    S     0.66234   0.53300   0.43628   0.00000  Uiso   1.00
A69    S     0.66783   0.73064   0.43681   0.00000  Uiso   1.00
A70    S     0.66329   0.92797   0.43613   0.00000  Uiso   1.00
A71    S     0.86827   0.13595   0.43579   0.00000  Uiso   1.00
A72    S     0.87453   0.33649   0.43545   0.00000  Uiso   1.00
A73    S     0.87026   0.53604   0.43836   0.00000  Uiso   1.00
A74    S     0.86469   0.73163   0.43891   0.00000  Uiso   1.00
A75    S     0.86347   0.93055   0.43599   0.00000  Uiso   1.00
