# Supplementary material for: Deep-learning density functional theory Hamiltonian for efficient ab initio electronic-structure calculation
Source: Nat Comput Sci. 2022 Jun 23;2(6):367–77. doi: 10.1038/s43588-022-00265-6 (PMC11499279; doi:10.1038/s43588-022-00265-6)
Supplement: Supplementary file 5 — The atomic structure of the distorted silicon supercell in CIF format. [file 43588_2022_265_MOESM5_ESM.zip]

Archive with 1 entries (1 files):
- CIF_7.cif
