# Supplementary material for: Deep-learning density functional theory Hamiltonian for efficient ab initio electronic-structure calculation
Source: Nat Comput Sci. 2022 Jun 23;2(6):367–77. doi: 10.1038/s43588-022-00265-6 (PMC11499279; doi:10.1038/s43588-022-00265-6)
Supplement: Supplementary file 5 — The atomic structure of the distorted silicon supercell in CIF format. [file 43588_2022_265_MOESM5_ESM.zip › CIF_7.cif]

# generated using pymatgen
data_Si
_symmetry_space_group_name_H-M   'P 1'
_cell_length_a   19.28733700
_cell_length_b   19.28733691
_cell_length_c   19.28733710
_cell_angle_alpha   60.00000037
_cell_angle_beta   60.00000188
_cell_angle_gamma   60.00000156
_symmetry_Int_Tables_number   1
_chemical_formula_structural   Si
_chemical_formula_sum   Si250
_cell_volume   5073.43173642
_cell_formula_units_Z   250
loop_
 _symmetry_equiv_pos_site_id
 _symmetry_equiv_pos_as_xyz
  1  'x, y, z'
loop_
 _atom_site_type_symbol
 _atom_site_label
 _atom_site_symmetry_multiplicity
 _atom_site_fract_x
 _atom_site_fract_y
 _atom_site_fract_z
 _atom_site_occupancy
  Si  Si0  1  0.16601700  0.15681100  0.12731900  1
  Si  Si1  1  0.15071100  0.13578500  0.36329600  1
  Si  Si2  1  0.13989700  0.15937900  0.55164100  1
  Si  Si3  1  0.15491300  0.16224300  0.73934600  1
  Si  Si4  1  0.14734100  0.16184500  0.93974900  1
  Si  Si5  1  0.15206400  0.35143400  0.16693600  1
  Si  Si6  1  0.14034200  0.34879600  0.36254800  1
  Si  Si7  1  0.15144600  0.34898500  0.55249700  1
  Si  Si8  1  0.14285900  0.35643900  0.74967200  1
  Si  Si9  1  0.16447800  0.35775500  0.94194700  1
  Si  Si10  1  0.14769300  0.55937100  0.15863800  1
  Si  Si11  1  0.15268500  0.55603100  0.33987200  1
  Si  Si12  1  0.14587900  0.55639900  0.56134700  1
  Si  Si13  1  0.16376600  0.54446500  0.74975800  1
  Si  Si14  1  0.14212600  0.55244400  0.96213600  1
  Si  Si15  1  0.13099200  0.76226100  0.15207700  1
  Si  Si16  1  0.15211300  0.74984400  0.35177700  1
  Si  Si17  1  0.15621800  0.74831000  0.54948000  1
  Si  Si18  1  0.15193100  0.73136500  0.76300300  1
  Si  Si19  1  0.14093300  0.76012100  0.95738400  1
  Si  Si20  1  0.14196500  0.96345400  0.14750800  1
  Si  Si21  1  0.16048500  0.95584600  0.33570500  1
  Si  Si22  1  0.15446200  0.94506500  0.55732000  1
  Si  Si23  1  0.14206700  0.95373300  0.74778600  1
  Si  Si24  1  0.15252700  0.96663000  0.92826000  1
  Si  Si25  1  0.35532200  0.15101500  0.14363800  1
  Si  Si26  1  0.34465600  0.15036700  0.34352900  1
  Si  Si27  1  0.35377100  0.15751900  0.52623000  1
  Si  Si28  1  0.34566800  0.15515600  0.73822800  1
  Si  Si29  1  0.36551900  0.15077800  0.93286800  1
  Si  Si30  1  0.34488500  0.34715300  0.15629700  1
  Si  Si31  1  0.34628100  0.35559700  0.35695300  1
  Si  Si32  1  0.34526400  0.34735500  0.56163800  1
  Si  Si33  1  0.35896600  0.34137800  0.75009600  1
  Si  Si34  1  0.35288100  0.34676800  0.95417600  1
  Si  Si35  1  0.34842200  0.55432800  0.14845600  1
  Si  Si36  1  0.35630900  0.54433700  0.35818700  1
  Si  Si37  1  0.35924300  0.54979600  0.54356100  1
  Si  Si38  1  0.35554900  0.54392200  0.75286200  1
  Si  Si39  1  0.34540800  0.54475400  0.94949600  1
  Si  Si40  1  0.34245300  0.75013300  0.15197500  1
  Si  Si41  1  0.34732300  0.74487800  0.35653100  1
  Si  Si42  1  0.35379200  0.73729400  0.55537400  1
  Si  Si43  1  0.35339500  0.75064200  0.74644100  1
  Si  Si44  1  0.34321000  0.75723100  0.94939100  1
  Si  Si45  1  0.36440200  0.94611200  0.14074400  1
  Si  Si46  1  0.34545600  0.94587000  0.35426100  1
  Si  Si47  1  0.35785600  0.95110700  0.54249400  1
  Si  Si48  1  0.35023800  0.94853400  0.74774700  1
  Si  Si49  1  0.35030100  0.95226700  0.94317000  1
  Si  Si50  1  0.54760300  0.14907200  0.14526000  1
  Si  Si51  1  0.56184100  0.15916300  0.32612900  1
  Si  Si52  1  0.55143300  0.14638100  0.55526400  1
  Si  Si53  1  0.56077000  0.14472600  0.73599500  1
  Si  Si54  1  0.55375400  0.14597100  0.94273400  1
  Si  Si55  1  0.54242500  0.35258900  0.16036200  1
  Si  Si56  1  0.53625900  0.35348700  0.35793900  1
  Si  Si57  1  0.56589100  0.34597200  0.53930500  1
  Si  Si58  1  0.54422700  0.34723400  0.74806000  1
  Si  Si59  1  0.54288300  0.35396300  0.94868800  1
  Si  Si60  1  0.55215900  0.53986100  0.15625500  1
  Si  Si61  1  0.56187400  0.54178600  0.35010500  1
  Si  Si62  1  0.54714300  0.54369200  0.55818200  1
  Si  Si63  1  0.55486900  0.54258500  0.75080500  1
  Si  Si64  1  0.54606400  0.55297600  0.94574800  1
  Si  Si65  1  0.54513500  0.73938900  0.14831900  1
  Si  Si66  1  0.53959600  0.73829200  0.35938600  1
  Si  Si67  1  0.54810900  0.73879200  0.55832800  1
  Si  Si68  1  0.55546300  0.74114900  0.74988500  1
  Si  Si69  1  0.55025200  0.74619800  0.94880700  1
  Si  Si70  1  0.54088900  0.93952300  0.16093200  1
  Si  Si71  1  0.54580100  0.95073600  0.34834300  1
  Si  Si72  1  0.55727900  0.94314200  0.54635500  1
  Si  Si73  1  0.54486500  0.95048600  0.74759400  1
  Si  Si74  1  0.56157300  0.94642900  0.94058200  1
  Si  Si75  1  0.74522300  0.15176700  0.14069500  1
  Si  Si76  1  0.75034700  0.15232500  0.35546600  1
  Si  Si77  1  0.76521500  0.14553300  0.53946800  1
  Si  Si78  1  0.75275700  0.14526900  0.74990700  1
  Si  Si79  1  0.75304000  0.15696100  0.94321800  1
  Si  Si80  1  0.75010200  0.34761300  0.15465100  1
  Si  Si81  1  0.74785100  0.35046700  0.35572400  1
  Si  Si82  1  0.74907100  0.35410300  0.55425700  1
  Si  Si83  1  0.73898500  0.36075000  0.75222200  1
  Si  Si84  1  0.74012500  0.36220300  0.94478600  1
  Si  Si85  1  0.75824300  0.55354300  0.14498200  1
  Si  Si86  1  0.74454800  0.54914500  0.35579800  1
  Si  Si87  1  0.75291100  0.55741600  0.55465500  1
  Si  Si88  1  0.75361300  0.55688700  0.74983000  1
  Si  Si89  1  0.73534600  0.55633700  0.95974100  1
  Si  Si90  1  0.73469700  0.75154700  0.15657000  1
  Si  Si91  1  0.74193900  0.75650400  0.34808800  1
  Si  Si92  1  0.74686000  0.75470900  0.55115500  1
  Si  Si93  1  0.74306200  0.75780000  0.75475900  1
  Si  Si94  1  0.75396400  0.74603300  0.95084600  1
  Si  Si95  1  0.74223500  0.96125200  0.14827700  1
  Si  Si96  1  0.75733200  0.95197700  0.34370200  1
  Si  Si97  1  0.75411100  0.95070800  0.55928600  1
  Si  Si98  1  0.76400200  0.95492600  0.73716700  1
  Si  Si99  1  0.74266900  0.94433800  0.95976800  1
  Si  Si100  1  0.95993400  0.15401500  0.14228300  1
  Si  Si101  1  0.95881600  0.14423400  0.34576300  1
  Si  Si102  1  0.95059400  0.14325000  0.54526400  1
  Si  Si103  1  0.93671200  0.16039100  0.75071100  1
  Si  Si104  1  0.94779100  0.15482000  0.94116400  1
  Si  Si105  1  0.96477500  0.34337600  0.14018600  1
  Si  Si106  1  0.94652500  0.35499900  0.34371600  1
  Si  Si107  1  0.94612200  0.34724100  0.55795700  1
  Si  Si108  1  0.94143800  0.34828000  0.75603000  1
  Si  Si109  1  0.94579700  0.35800300  0.95104300  1
  Si  Si110  1  0.95488000  0.53406300  0.16460300  1
  Si  Si111  1  0.95207000  0.55719800  0.35367900  1
  Si  Si112  1  0.95429300  0.54729200  0.55140900  1
  Si  Si113  1  0.93690300  0.55967200  0.74919400  1
  Si  Si114  1  0.96063200  0.53838400  0.95000100  1
  Si  Si115  1  0.93536100  0.74193400  0.16158600  1
  Si  Si116  1  0.94099200  0.75823400  0.34818100  1
  Si  Si117  1  0.94829100  0.74691400  0.55793200  1
  Si  Si118  1  0.95412100  0.74619900  0.75631900  1
  Si  Si119  1  0.94150900  0.74324200  0.96431100  1
  Si  Si120  1  0.96118400  0.94945100  0.13667200  1
  Si  Si121  1  0.93977400  0.94959800  0.35546400  1
  Si  Si122  1  0.97428900  0.93557800  0.54099600  1
  Si  Si123  1  0.95281500  0.93984300  0.75632300  1
  Si  Si124  1  0.95677100  0.94401700  0.94486700  1
  Si  Si125  1  0.10749500  0.10671500  0.08823600  1
  Si  Si126  1  0.11476400  0.10178600  0.28625200  1
  Si  Si127  1  0.10117900  0.09134100  0.50608800  1
  Si  Si128  1  0.09185900  0.10885200  0.69834900  1
  Si  Si129  1  0.09726000  0.11066100  0.88834200  1
  Si  Si130  1  0.11350700  0.30490800  0.09573500  1
  Si  Si131  1  0.09763900  0.28836400  0.32166700  1
  Si  Si132  1  0.09252600  0.30608400  0.51178400  1
  Si  Si133  1  0.09312700  0.30481900  0.69996900  1
  Si  Si134  1  0.09297400  0.31523200  0.90154100  1
  Si  Si135  1  0.10508500  0.50173000  0.11581500  1
  Si  Si136  1  0.09828500  0.49795300  0.30554500  1
  Si  Si137  1  0.10694400  0.50424300  0.49848300  1
  Si  Si138  1  0.08894800  0.50210100  0.71256600  1
  Si  Si139  1  0.10402300  0.50650900  0.89602900  1
  Si  Si140  1  0.08578400  0.70920700  0.09640100  1
  Si  Si141  1  0.09668400  0.70328300  0.30068800  1
  Si  Si142  1  0.09826400  0.70163500  0.50167000  1
  Si  Si143  1  0.10823000  0.69003500  0.70598400  1
  Si  Si144  1  0.10033400  0.69513000  0.91224700  1
  Si  Si145  1  0.10360900  0.90908100  0.08462700  1
  Si  Si146  1  0.09699500  0.90264100  0.30224000  1
  Si  Si147  1  0.12035800  0.89615400  0.49139800  1
  Si  Si148  1  0.10009700  0.88825700  0.70747600  1
  Si  Si149  1  0.10182200  0.91193400  0.88964000  1
  Si  Si150  1  0.31376400  0.09527500  0.08410400  1
  Si  Si151  1  0.30044600  0.09538900  0.29481700  1
  Si  Si152  1  0.29501300  0.10154200  0.49040900  1
  Si  Si153  1  0.30495700  0.10481400  0.68212100  1
  Si  Si154  1  0.30211000  0.10547900  0.89271500  1
  Si  Si155  1  0.30256900  0.29420700  0.10746000  1
  Si  Si156  1  0.29329700  0.30085800  0.30894200  1
  Si  Si157  1  0.30184300  0.30741000  0.49683800  1
  Si  Si158  1  0.29868000  0.29780800  0.70659200  1
  Si  Si159  1  0.30941600  0.29400200  0.89682800  1
  Si  Si160  1  0.29297200  0.49802000  0.10649200  1
  Si  Si161  1  0.29729300  0.50007000  0.30590800  1
  Si  Si162  1  0.29644900  0.49706400  0.50682900  1
  Si  Si163  1  0.31777500  0.49433600  0.69243500  1
  Si  Si164  1  0.29167400  0.49839500  0.90046700  1
  Si  Si165  1  0.28205600  0.71014900  0.10215700  1
  Si  Si166  1  0.30524500  0.69136400  0.29923400  1
  Si  Si167  1  0.29604800  0.69946900  0.50020900  1
  Si  Si168  1  0.29992900  0.69666400  0.70210500  1
  Si  Si169  1  0.29588200  0.69912600  0.90546000  1
  Si  Si170  1  0.29881500  0.90541700  0.09763500  1
  Si  Si171  1  0.30641800  0.89484300  0.29567900  1
  Si  Si172  1  0.30595700  0.89464800  0.50485600  1
  Si  Si173  1  0.28814100  0.90437800  0.70067500  1
  Si  Si174  1  0.30171300  0.90784100  0.89066600  1
  Si  Si175  1  0.50151400  0.09352200  0.10042200  1
  Si  Si176  1  0.49977300  0.10037200  0.29294900  1
  Si  Si177  1  0.51049500  0.09186400  0.48720300  1
  Si  Si178  1  0.49437600  0.09504000  0.70284100  1
  Si  Si179  1  0.51373200  0.10421700  0.88174500  1
  Si  Si180  1  0.49535300  0.30582300  0.09866700  1
  Si  Si181  1  0.48597000  0.30792200  0.30525700  1
  Si  Si182  1  0.50134100  0.29630500  0.50995100  1
  Si  Si183  1  0.51298800  0.29370200  0.68833600  1
  Si  Si184  1  0.50127400  0.29786800  0.90061100  1
  Si  Si185  1  0.50067600  0.50150300  0.09978200  1
  Si  Si186  1  0.50298600  0.49744000  0.30356700  1
  Si  Si187  1  0.50469800  0.49893300  0.49697700  1
  Si  Si188  1  0.50149700  0.49272300  0.70529000  1
  Si  Si189  1  0.50079600  0.50212300  0.89670000  1
  Si  Si190  1  0.48880000  0.68994300  0.10085100  1
  Si  Si191  1  0.49485600  0.69831400  0.30261700  1
  Si  Si192  1  0.49477800  0.68893600  0.50815000  1
  Si  Si193  1  0.49710500  0.69511400  0.70361900  1
  Si  Si194  1  0.49974100  0.70179400  0.89428300  1
  Si  Si195  1  0.52161600  0.88628700  0.08563900  1
  Si  Si196  1  0.49440600  0.88878300  0.30780600  1
  Si  Si197  1  0.50299700  0.89046700  0.50354900  1
  Si  Si198  1  0.50108900  0.89412200  0.69657400  1
  Si  Si199  1  0.49898400  0.90023100  0.89285700  1
  Si  Si200  1  0.68929000  0.11346800  0.08894000  1
  Si  Si201  1  0.70751000  0.10175700  0.29395200  1
  Si  Si202  1  0.69740600  0.10619300  0.50634000  1
  Si  Si203  1  0.70788700  0.10193300  0.68673000  1
  Si  Si204  1  0.70528800  0.09316100  0.90153600  1
  Si  Si205  1  0.69100600  0.30318900  0.10355400  1
  Si  Si206  1  0.69302300  0.30481100  0.30885300  1
  Si  Si207  1  0.71448900  0.29638600  0.50339100  1
  Si  Si208  1  0.69473700  0.29787200  0.70820400  1
  Si  Si209  1  0.68930400  0.30698500  0.89864900  1
  Si  Si210  1  0.70236800  0.49585000  0.10809700  1
  Si  Si211  1  0.71225100  0.50070700  0.29443600  1
  Si  Si212  1  0.69172400  0.50628400  0.51676600  1
  Si  Si213  1  0.69751700  0.50578200  0.70747000  1
  Si  Si214  1  0.69159000  0.51047400  0.89979200  1
  Si  Si215  1  0.69788100  0.69680100  0.10154800  1
  Si  Si216  1  0.68968900  0.69626300  0.30935500  1
  Si  Si217  1  0.69979000  0.70530800  0.49573500  1
  Si  Si218  1  0.70203200  0.70621300  0.69823300  1
  Si  Si219  1  0.69806600  0.69991600  0.90871800  1
  Si  Si220  1  0.69049400  0.90120500  0.10922300  1
  Si  Si221  1  0.69688000  0.90767500  0.29767900  1
  Si  Si222  1  0.70838300  0.90758700  0.49897800  1
  Si  Si223  1  0.69500100  0.90504500  0.70743400  1
  Si  Si224  1  0.70990400  0.89814200  0.88339200  1
  Si  Si225  1  0.91260600  0.09494300  0.08652900  1
  Si  Si226  1  0.89974200  0.10077200  0.30027500  1
  Si  Si227  1  0.91378600  0.08472900  0.49150400  1
  Si  Si228  1  0.90164700  0.09607100  0.70052300  1
  Si  Si229  1  0.90076700  0.09599600  0.90052100  1
  Si  Si230  1  0.89460700  0.29872300  0.10744800  1
  Si  Si231  1  0.90280500  0.29468300  0.29507100  1
  Si  Si232  1  0.90330000  0.29843000  0.50129100  1
  Si  Si233  1  0.88643300  0.30702700  0.70264600  1
  Si  Si234  1  0.89878100  0.30200700  0.89927400  1
  Si  Si235  1  0.90657400  0.48765200  0.10965500  1
  Si  Si236  1  0.89272000  0.50528400  0.31083500  1
  Si  Si237  1  0.90040500  0.49477700  0.50416900  1
  Si  Si238  1  0.90112200  0.50384500  0.69057400  1
  Si  Si239  1  0.88172400  0.50906000  0.90335100  1
  Si  Si240  1  0.88361000  0.68740600  0.11472400  1
  Si  Si241  1  0.88594900  0.70368900  0.30807300  1
  Si  Si242  1  0.89439700  0.70619900  0.50320600  1
  Si  Si243  1  0.89231100  0.71132100  0.70815300  1
  Si  Si244  1  0.90178900  0.68537300  0.91522300  1
  Si  Si245  1  0.89183200  0.89713200  0.10384600  1
  Si  Si246  1  0.90351100  0.90594900  0.28676600  1
  Si  Si247  1  0.90953200  0.89111500  0.50085400  1
  Si  Si248  1  0.91944900  0.90346900  0.68441300  1
  Si  Si249  1  0.88772900  0.90174300  0.90604700  1
