# Supplementary material for: Deep-learning density functional theory Hamiltonian for efficient ab initio electronic-structure calculation
Source: Nat Comput Sci. 2022 Jun 23;2(6):367–77. doi: 10.1038/s43588-022-00265-6 (PMC11499279; doi:10.1038/s43588-022-00265-6)
Supplement: Supplementary file 6 — Source data for plot. [file 43588_2022_265_MOESM6_ESM.xlsx]

## Sheet: Fig. 3a
	alpha=1	alpha=2	alpha=3	alpha=4	alpha=5	alpha=6	alpha=7	alpha=8	alpha=9	alpha=10	alpha=11	alpha=12	alpha=13
beta=1	2.87245	4.68031	3.3766	0.985029	1.36385	5.73292	0.904128	1.26513	2.60108	3.43984	0.573832	1.39543	0.512205
beta=2	5.53178	6.97782	7.76556	2.80193	1.52607	6.9333	1.19775	2.42674	4.82982	1.77798	1.14467	4.6014	1.07702
beta=3	2.00386	7.73228	5.23838	1.73263	1.79574	7.26039	0.872675	2.64537	3.89454	5.1789	0.55322	1.87761	0.836014
beta=4	1.69578	1.86578	0.808829	1.90061	0.394563	0.751575	1.73796	1.29126	1.34254	5.03704	1.47936	0.414217	1.0729
beta=5	1.87769	1.24739	1.20208	0.79197	4.26673	3.89372	0.478771	3.05288	1.66582	1.10823	0.468535	2.23667	0.482496
beta=6	8.0824	5.23332	5.32666	1.90885	6.75853	8.48623	3.4498	4.65792	2.56033	2.50937	2.69579	5.89973	1.08111
beta=7	0.713231	1.19347	1.14958	1.03399	0.681382	1.20725	2.76081	0.963271	0.622393	0.660623	1.23144	0.569729	0.740479
beta=8	1.10044	2.6491	1.26332	0.601196	3.12737	2.47427	0.976337	4.49666	1.82956	1.63674	0.61919	2.75521	0.778109
beta=9	1.46581	1.98525	4.77395	0.429868	0.929713	2.41275	0.526377	1.39971	2.99778	1.56364	0.721203	1.16581	0.671026
beta=10	1.60445	1.69978	1.93312	0.386111	1.15834	2.12711	0.573929	0.908734	1.75597	4.33388	0.745338	1.03654	0.608114
beta=11	0.437797	1.10162	0.90378	1.10616	0.560624	1.21839	1.38462	0.627245	0.970367	0.512348	4.85612	0.920947	0.599399
beta=12	1.102	4.36195	1.56984	0.920737	1.88235	2.21635	0.543479	2.4619	1.0772	1.96249	0.644762	3.61468	0.465657
beta=13	0.463575	1.01661	0.543763	0.606746	0.426539	1.59844	0.714601	0.577227	0.472314	0.808965	0.500041	0.432179	1.48756

## Sheet: Fig. 3b
Index	H'_{i1,j1}
1	-9.96644
2	-10.7157
3	-9.53268
4	-10.1337
5	-10.7157
6	-10.3795
7	-10.3795
8	-11.1553
9	-9.18845
10	-10.0236
11	-11.1553
12	-10.3355
13	-10.3355
14	-10.2749
15	-10.5496
16	-9.77866
17	-10.2749
18	-10.3422
19	-9.35235
20	-10.3422
21	-10.0756
22	-10.4454
23	-10.3395
24	-9.35235
25	-10.3395
26	-9.68578
27	-10.1008
28	-10.1879
29	-9.68578
30	-10.0885
31	-10.0885
32	-10.0599
33	-10.4201
34	-9.75481
35	-10.0599
36	-9.96644
37	-10.0385
38	-10.0523
39	-9.40186
40	-9.53268
41	-10.0523
42	-10.329
43	-10.329
44	-9.9773
45	-10.3004
46	-9.18845
47	-9.81936
48	-9.9773
49	-10.2389
50	-9.91481
51	-9.81936
52	-10.5496
53	-10.2389
54	-9.97887
55	-9.97887
56	-10.2283
57	-10.357
58	-10.0756
59	-10.2283
60	-9.65677
61	-9.85945
62	-9.65677
63	-10.326
64	-10.1008
65	-9.85945
66	-10.3137
67	-10.3137
68	-10.5218
69	-10.1976
70	-10.4201
71	-10.5218
72	-10.0385
73	-10.3332
74	-9.82773
75	-9.66003
76	-9.40186
77	-10.3332
78	-10.3392
79	-10.3392
80	-10.4875
81	-9.78169
82	-10.3004
83	-10.4875
84	-10.3048
85	-10.1467
86	-10.3048
87	-9.27139
88	-9.91481
89	-9.9579
90	-10.1467
91	-9.9579
92	-10.2423
93	-9.79508
94	-10.357
95	-10.2423
96	-9.75759
97	-9.75759
98	-10.029
99	-9.85213
100	-10.326
101	-10.029
102	-10.1886
103	-10.4393
104	-10.1886
105	-9.79441
106	-10.1976
107	-9.82773
108	-10.4393
109	-10.1791
110	-9.76736
111	-9.94291
112	-9.66003
113	-10.165
114	-9.76736
115	-11.4562
116	-10.165
117	-9.73908
118	-9.78169
119	-11.4562
120	-9.6163
121	-9.6163
122	-10.4529
123	-10.0041
124	-9.27139
125	-10.4529
126	-9.31715
127	-9.31715
128	-10.2998
129	-9.46455
130	-9.79508
131	-9.81853
132	-10.2998
133	-9.81853
134	-9.78499
135	-9.69138
136	-9.85213
137	-9.78499
138	-10.1987
139	-10.1987
140	-10.3271
141	-9.38765
142	-9.79441
143	-10.3271
144	-10.1791
145	-9.85858
146	-9.86568
147	-10.3039
148	-9.94291
149	-9.86568
150	-10.3916
151	-10.3916
152	-10.0974
153	-9.74231
154	-9.73908
155	-10.0974
156	-10.4449
157	-10.4449
158	-9.77527
159	-10.2639
160	-10.0041
161	-9.77527
162	-9.92628
163	-9.92628
164	-10.6181
165	-10.5182
166	-9.46455
167	-10.6181
168	-10.7745
169	-9.8588
170	-10.7745
171	-10.021
172	-9.69138
173	-9.69226
174	-9.8588
175	-9.69226
176	-10.0455
177	-10.4034
178	-9.38765
179	-10.0455
180	-9.85858
181	-10.6051
182	-9.83141
183	-10.1337
184	-10.3039
185	-10.6051
186	-9.90035
187	-9.90035
188	-9.83017
189	-10.0236
190	-9.74231
191	-9.83017
192	-10.2867
193	-10.2867
194	-10.2691
195	-9.77866
196	-10.2639
197	-9.79761
198	-10.2691
199	-10.1879
200	-9.79761
201	-10.4454
202	-10.5182
203	-10.1879
204	-10.2051
205	-10.2051
206	-10.1033
207	-10.1879
208	-10.021
209	-10.1033
210	-10.1844
211	-10.3076
212	-10.1844
213	-9.75481
214	-10.4034
215	-10.3076
216	-9.83141
217	-10.1781
218	-9.92899
219	-10.2542
220	-9.93121
221	-10.1781
222	-10.204
223	-10.204
224	-10.4114
225	-9.76765
226	-9.92873
227	-10.4114
228	-10.1089
229	-10.1089
230	-10.5945
231	-9.71891
232	-10.3417
233	-10.5945
234	-9.52163
235	-9.90303
236	-9.52163
237	-9.91233
238	-9.8541
239	-10.4631
240	-9.90303
241	-10.4631
242	-9.9722
243	-10.0689
244	-9.64456
245	-9.9722
246	-10.7121
247	-10.7121
248	-10.1121
249	-10.1536
250	-9.90922
251	-10.1121
252	-9.92899
253	-10.0847
254	-10.4792
255	-10.0343
256	-10.2542
257	-10.4792
258	-10.5656
259	-9.59823
260	-10.5656
261	-10.1703
262	-9.76765
263	-10.5796
264	-9.59823
265	-10.5796
266	-10.4715
267	-9.47993
268	-9.71891
269	-10.4715
270	-10.4648
271	-10.4648
272	-10.1182
273	-10.1489
274	-9.91233
275	-10.1182
276	-10.4351
277	-10.4101
278	-10.4351
279	-9.63241
280	-10.0689
281	-10.4101
282	-9.87081
283	-9.87081
284	-10.2336
285	-10.1315
286	-10.1536
287	-10.2336
288	-10.0847
289	-9.59363
290	-9.9146
291	-10.3046
292	-10.0343
293	-9.59363
294	-10.3216
295	-10.3216
296	-9.94912
297	-9.93491
298	-10.1703
299	-9.94912
300	-9.91316
301	-10.6467
302	-9.91316
303	-10.2544
304	-9.47993
305	-9.80416
306	-10.6467
307	-9.80416
308	-9.93142
309	-10.0773
310	-10.1489
311	-9.93142
312	-10.1347
313	-10.1347
314	-10.1795
315	-9.90848
316	-9.63241
317	-10.1795
318	-10.3947
319	-10.4286
320	-10.3947
321	-9.52052
322	-10.1315
323	-9.9146
324	-10.4286
325	-10.0474
326	-10.0972
327	-10.0165
328	-10.3046
329	-10.3051
330	-10.0972
331	-10.3528
332	-10.3051
333	-9.86533
334	-9.93491
335	-10.3528
336	-9.87626
337	-9.87626
338	-10.044
339	-10.3554
340	-10.2544
341	-10.044
342	-10.1613
343	-10.1613
344	-9.82864
345	-10.5472
346	-10.0773
347	-10.2544
348	-9.82864
349	-10.2544
350	-9.80757
351	-9.96443
352	-9.90848
353	-9.80757
354	-10.2919
355	-10.2919
356	-10.3913
357	-10.284
358	-9.52052
359	-10.3913
360	-10.0474
361	-10.0186
362	-9.91679
363	-10.0947
364	-10.0165
365	-9.91679
366	-10.4041
367	-10.4041
368	-10.0101
369	-10.273
370	-9.86533
371	-10.0101
372	-10.7031
373	-10.7031
374	-9.88921
375	-9.88125
376	-10.3554
377	-9.88921
378	-9.61794
379	-9.61794
380	-10.2171
381	-10.2557
382	-10.5472
383	-10.2171
384	-9.822
385	-10.3101
386	-9.822
387	-10.177
388	-9.96443
389	-10.4607
390	-10.3101
391	-10.4607
392	-10.1101
393	-9.8707
394	-10.284
395	-10.1101
396	-10.0186
397	-10.1582
398	-10.5409
399	-9.93121
400	-10.0947
401	-10.1582
402	-10.2269
403	-10.2269
404	-10.099
405	-9.92873
406	-10.273
407	-10.099
408	-10.3683
409	-10.3683
410	-10.0462
411	-10.3417
412	-9.88125
413	-10.2983
414	-10.0462
415	-10.4592
416	-10.2983
417	-9.8541
418	-10.2557
419	-10.4592
420	-10.2284
421	-10.2284
422	-10.713
423	-9.64456
424	-10.177
425	-10.713
426	-9.95594
427	-10.3128
428	-9.95594
429	-9.90922
430	-9.8707
431	-10.3128
432	-10.5409
433	-9.95712
434	-10.243
435	-10.7675
436	-10.1643
437	-9.95712
438	-9.90815
439	-9.90815
440	-10.0983
441	-10.0623
442	-10.3342
443	-10.0983
444	-10.1009
445	-10.1009
446	-10.3434
447	-10.2571
448	-10.3157
449	-10.3434
450	-10.2524
451	-9.93569
452	-10.2524
453	-10.3698
454	-10.1113
455	-10.0678
456	-9.93569
457	-10.0678
458	-10.0528
459	-9.80243
460	-10.0317
461	-10.0528
462	-10.1177
463	-10.1177
464	-9.4759
465	-10.3024
466	-10.436
467	-9.4759
468	-10.243
469	-10.203
470	-10.2427
471	-9.792
472	-10.7675
473	-10.2427
474	-10.0916
475	-9.81732
476	-10.0916
477	-9.71594
478	-10.0623
479	-10.4838
480	-9.81732
481	-10.4838
482	-9.97114
483	-10.5345
484	-10.2571
485	-9.97114
486	-10.0764
487	-10.0764
488	-10.2945
489	-10.1363
490	-10.3698
491	-10.2945
492	-10.1242
493	-10.4195
494	-10.1242
495	-10.5627
496	-9.80243
497	-10.4195
498	-10.1408
499	-10.1408
500	-9.7652
501	-10.3504
502	-10.3024
503	-9.7652
504	-10.203
505	-10.1799
506	-10.3858
507	-10.6993
508	-9.792
509	-10.1799
510	-10.5841
511	-10.5841
512	-9.87209
513	-10.4348
514	-9.71594
515	-9.87209
516	-9.86439
517	-10.1431
518	-9.86439
519	-10.4152
520	-10.5345
521	-9.41175
522	-10.1431
523	-9.41175
524	-9.83629
525	-10.4809
526	-10.1363
527	-9.83629
528	-10.4856
529	-10.4856
530	-9.89804
531	-10.2865
532	-10.5627
533	-9.89804
534	-9.72198
535	-9.96879
536	-9.72198
537	-10.9478
538	-10.3504
539	-10.3858
540	-9.96879
541	-10.0033
542	-10.1501
543	-10.501
544	-10.6993
545	-9.75498
546	-10.1501
547	-9.8377
548	-9.75498
549	-10.314
550	-10.4348
551	-9.8377
552	-9.8367
553	-9.8367
554	-10.0534
555	-10.475
556	-10.4152
557	-10.0534
558	-9.84287
559	-9.84287
560	-9.68196
561	-10.4406
562	-10.4809
563	-10.2308
564	-9.68196
565	-10.2308
566	-10.0021
567	-10.0319
568	-10.2865
569	-10.0021
570	-10.0833
571	-10.0833
572	-9.98922
573	-10.1516
574	-10.9478
575	-9.98922
576	-10.0033
577	-10.4008
578	-9.98816
579	-10.1213
580	-10.501
581	-9.98816
582	-9.80998
583	-9.80998
584	-10.1268
585	-9.94535
586	-10.314
587	-10.1268
588	-9.80654
589	-9.80654
590	-10.2131
591	-10.8642
592	-10.475
593	-10.2131
594	-10.2075
595	-10.2075
596	-9.87688
597	-10.0199
598	-10.4406
599	-9.87688
600	-9.97378
601	-10.4178
602	-9.97378
603	-9.95341
604	-10.0319
605	-10.1981
606	-10.4178
607	-10.1981
608	-9.74618
609	-10.1931
610	-10.1516
611	-9.74618
612	-10.4008
613	-10.4615
614	-10.1309
615	-10.1643
616	-10.1213
617	-10.4615
618	-10.2625
619	-10.2625
620	-9.97104
621	-10.3342
622	-9.94535
623	-9.97104
624	-10.4536
625	-10.4536
626	-9.65299
627	-10.3157
628	-10.8642
629	-9.75161
630	-9.65299
631	-10.6393
632	-9.75161
633	-10.1113
634	-10.0199
635	-10.6393
636	-9.82004
637	-9.82004
638	-9.90959
639	-10.0317
640	-9.95341
641	-9.90959
642	-10.486
643	-10.1933
644	-10.486
645	-10.436
646	-10.1931
647	-10.1933
648	-10.1309
649	-10.3935
650	-9.33911
651	-10.2763
652	-9.49922
653	-10.3935
654	-10.1461
655	-10.1461
656	-10.209
657	-10.1759
658	-10.505
659	-10.209
660	-10.2145
661	-10.2145
662	-9.71776
663	-9.61452
664	-10.4424
665	-9.71776
666	-9.59435
667	-10.2395
668	-9.59435
669	-9.85862
670	-10.573
671	-9.85143
672	-10.2395
673	-9.85143
674	-10.1196
675	-10.1537
676	-10.2906
677	-10.1196
678	-9.48875
679	-9.48875
680	-10.3464
681	-9.82084
682	-10.4398
683	-10.3464
684	-9.33911
685	-9.91022
686	-10.0556
687	-9.91228
688	-10.2763
689	-10.0556
690	-10.0272
691	-10.9026
692	-10.0272
693	-10.4344
694	-10.1759
695	-9.80769
696	-10.9026
697	-9.80769
698	-10.6438
699	-9.93174
700	-9.61452
701	-10.6438
702	-10.1654
703	-10.1654
704	-9.81462
705	-10.3545
706	-9.85862
707	-9.81462
708	-10.1981
709	-9.90076
710	-10.1981
711	-9.91002
712	-10.1537
713	-9.90076
714	-10.1916
715	-10.1916
716	-10.5526
717	-9.8398
718	-9.82084
719	-10.5526
720	-9.91022
721	-10.5233
722	-10.1824
723	-10.2344
724	-9.91228
725	-10.5233
726	-10.1531
727	-10.1531
728	-9.84683
729	-10.0809
730	-10.4344
731	-9.84683
732	-9.72788
733	-10.1708
734	-9.72788
735	-10.0223
736	-9.93174
737	-10.0546
738	-10.1708
739	-10.0546
740	-10.3916
741	-9.64913
742	-10.3545
743	-10.3916
744	-9.49902
745	-9.49902
746	-10.1361
747	-10.6126
748	-9.91002
749	-10.1361
750	-10.2025
751	-10.2276
752	-10.2025
753	-10.1131
754	-9.8398
755	-10.1824
756	-10.2276
757	-9.16216
758	-11.1982
759	-10.0196
760	-10.2344
761	-9.97316
762	-11.1982
763	-10.0117
764	-9.97316
765	-9.8884
766	-10.0809
767	-10.0117
768	-10.411
769	-10.411
770	-9.94796
771	-9.73153
772	-10.0223
773	-9.94796
774	-9.54309
775	-9.54309
776	-9.9299
777	-9.66386
778	-9.64913
779	-10.0978
780	-9.9299
781	-10.0978
782	-10.1224
783	-10.1035
784	-10.6126
785	-10.1224
786	-9.88315
787	-9.88315
788	-10.1461
789	-9.33284
790	-10.1131
791	-10.1461
792	-9.16216
793	-10.3133
794	-10.0994
795	-10.2103
796	-10.0196
797	-10.0994
798	-9.89615
799	-9.89615
800	-9.91656
801	-10.4075
802	-9.8884
803	-9.91656
804	-9.801
805	-9.801
806	-10.8744
807	-10.5887
808	-9.73153
809	-10.8744
810	-10.7522
811	-10.7522
812	-9.6368
813	-10.7676
814	-9.66386
815	-9.6368
816	-9.56786
817	-10.4333
818	-9.56786
819	-9.5449
820	-10.1035
821	-9.75707
822	-10.4333
823	-9.75707
824	-10.5315
825	-9.65595
826	-9.33284
827	-10.5315
828	-10.3133
829	-10.4644
830	-10.1403
831	-9.49922
832	-10.2103
833	-10.4644
834	-9.75787
835	-9.75787
836	-10.2979
837	-10.505
838	-10.4075
839	-10.2979
840	-10.1047
841	-10.1047
842	-10.2695
843	-10.4424
844	-10.5887
845	-10.6607
846	-10.2695
847	-10.1662
848	-10.6607
849	-10.573
850	-10.7676
851	-10.1662
852	-9.50375
853	-9.50375
854	-10.2324
855	-10.2906
856	-9.5449
857	-10.2324
858	-10.9525
859	-10.5599
860	-10.9525
861	-10.4398
862	-9.65595
863	-10.5599
864	-10.1403
865	-10.3281
866	-10.5209
867	-9.87752
868	-10.2794
869	-10.3281
870	-10.1158
871	-10.1158
872	-10.403
873	-10.0945
874	-10.3773
875	-10.403
876	-10.0103
877	-10.0103
878	-10.1118
879	-10.1856
880	-9.85285
881	-10.1118
882	-10.1371
883	-10.2589
884	-10.1371
885	-10.0895
886	-10.1904
887	-10.233
888	-10.2589
889	-10.233
890	-10.0181
891	-10.0226
892	-10.0547
893	-10.0181
894	-9.6542
895	-9.6542
896	-10.8651
897	-9.88542
898	-10.026
899	-10.8651
900	-10.5209
901	-10.2931
902	-10.4485
903	-10.4732
904	-9.87752
905	-10.4485
906	-10.0201
907	-10.0211
908	-10.0201
909	-10.4271
910	-10.0945
911	-9.82168
912	-10.0211
913	-9.82168
914	-10.3764
915	-9.86103
916	-10.1856
917	-10.3764
918	-10.7578
919	-10.7578
920	-10.5306
921	-10.039
922	-10.0895
923	-10.5306
924	-10.0483
925	-9.79507
926	-10.0483
927	-10.2017
928	-10.0226
929	-9.79507
930	-10.0243
931	-10.0243
932	-10.078
933	-9.77713
934	-9.88542
935	-10.078
936	-10.2931
937	-9.8634
938	-10.0141
939	-10.4147
940	-10.4732
941	-9.8634
942	-9.82955
943	-9.82955
944	-10.219
945	-10.0877
946	-10.4271
947	-10.219
948	-10.3505
949	-10.2749
950	-10.3505
951	-9.72152
952	-9.86103
953	-10.2306
954	-10.2749
955	-10.2306
956	-10.2712
957	-9.73661
958	-10.039
959	-10.2712
960	-9.46251
961	-9.46251
962	-10.3594
963	-10.1224
964	-10.2017
965	-10.3594
966	-10.8315
967	-10.4146
968	-10.8315
969	-9.60885
970	-9.77713
971	-10.0141
972	-10.4146
973	-10.4166
974	-9.89422
975	-9.53289
976	-10.4147
977	-10.3697
978	-9.89422
979	-10.6166
980	-10.3697
981	-9.81798
982	-10.0877
983	-10.6166
984	-10.0493
985	-10.0493
986	-10.3907
987	-10.3973
988	-9.72152
989	-10.3907
990	-10.6363
991	-10.6363
992	-10.3735
993	-10.252
994	-9.73661
995	-9.99391
996	-10.3735
997	-9.99391
998	-10.1208
999	-10.3347
1000	-10.1224
1001	-10.1208
1002	-10.0333
1003	-10.0333
1004	-10.3941
1005	-10.0959
1006	-9.60885
1007	-10.3941
1008	-10.4166
1009	-9.94671
1010	-9.96583
1011	-10.0857
1012	-9.53289
1013	-9.96583
1014	-10.0335
1015	-10.0335
1016	-10.1185
1017	-10.3076
1018	-9.81798
1019	-10.1185
1020	-10.575
1021	-10.575
1022	-10.2109
1023	-9.86633
1024	-10.3973
1025	-10.2109
1026	-10.2575
1027	-10.2575
1028	-10.3322
1029	-10.4686
1030	-10.252
1031	-10.3322
1032	-9.69236
1033	-10.2786
1034	-9.69236
1035	-10.6639
1036	-10.3347
1037	-10.271
1038	-10.2786
1039	-10.271
1040	-10.0403
1041	-10.3153
1042	-10.0959
1043	-10.0403
1044	-9.94671
1045	-10.1802
1046	-10.1583
1047	-10.2794
1048	-10.0857
1049	-10.1802
1050	-10.3558
1051	-10.3558
1052	-10.1455
1053	-10.3773
1054	-10.3076
1055	-10.1455
1056	-9.76458
1057	-9.76458
1058	-10.651
1059	-9.85285
1060	-9.86633
1061	-10.4064
1062	-10.651
1063	-9.97192
1064	-10.4064
1065	-10.1904
1066	-10.4686
1067	-9.97192
1068	-10.2546
1069	-10.2546
1070	-10.2447
1071	-10.0547
1072	-10.6639
1073	-10.2447
1074	-9.85966
1075	-10.4132
1076	-9.85966
1077	-10.026
1078	-10.3153
1079	-10.4132
1080	-10.1583
1081	-10.0671
1082	-10.2906
1083	-10.323
1084	-10.209
1085	-10.0671
1086	-9.99955
1087	-9.99955
1088	-9.79703
1089	-10.4033
1090	-10.0739
1091	-9.79703
1092	-10.3697
1093	-10.3697
1094	-9.95225
1095	-10.3111
1096	-10.5773
1097	-9.95225
1098	-10.3576
1099	-10.3438
1100	-10.3576
1101	-10.2315
1102	-9.91185
1103	-9.68276
1104	-10.3438
1105	-9.68276
1106	-9.9312
1107	-10.4112
1108	-10.3423
1109	-9.9312
1110	-10.1145
1111	-10.1145
1112	-10.0984
1113	-10.1758
1114	-10.4793
1115	-10.0984
1116	-10.2906
1117	-9.72525
1118	-9.73531
1119	-10.4006
1120	-10.323
1121	-9.73531
1122	-10.3806
1123	-10.3577
1124	-10.3806
1125	-10.1969
1126	-10.4033
1127	-10.2154
1128	-10.3577
1129	-10.2154
1130	-9.91664
1131	-9.92467
1132	-10.3111
1133	-9.91664
1134	-10.3829
1135	-10.3829
1136	-9.75263
1137	-10.3514
1138	-10.2315
1139	-9.75263
1140	-10.3554
1141	-10.4296
1142	-10.3554
1143	-9.78718
1144	-10.4112
1145	-10.4296
1146	-10.3858
1147	-10.3858
1148	-10.4452
1149	-10.0448
1150	-10.1758
1151	-10.4452
1152	-9.72525
1153	-10.0762
1154	-9.87499
1155	-10.407
1156	-10.4006
1157	-10.0762
1158	-10.1335
1159	-10.1335
1160	-10.0527
1161	-10.328
1162	-10.1969
1163	-10.0527
1164	-9.94226
1165	-9.75353
1166	-9.94226
1167	-10.1592
1168	-9.92467
1169	-10.2448
1170	-9.75353
1171	-10.2448
1172	-10.1415
1173	-10.2097
1174	-10.3514
1175	-10.1415
1176	-10.2361
1177	-10.2361
1178	-9.88364
1179	-10.7806
1180	-9.78718
1181	-9.88364
1182	-10.2348
1183	-10.1478
1184	-10.2348
1185	-10.0746
1186	-10.0448
1187	-9.87499
1188	-10.1478
1189	-10.4708
1190	-9.85312
1191	-10.4426
1192	-10.407
1193	-10.2183
1194	-9.85312
1195	-10.1182
1196	-10.2183
1197	-10.3651
1198	-10.328
1199	-10.1182
1200	-10.213
1201	-10.213
1202	-10.264
1203	-10.4918
1204	-10.1592
1205	-10.264
1206	-10.0425
1207	-10.0425
1208	-9.93921
1209	-10.2453
1210	-10.2097
1211	-9.80791
1212	-9.93921
1213	-9.80791
1214	-9.71474
1215	-10.1102
1216	-10.7806
1217	-9.71474
1218	-10.3831
1219	-10.3831
1220	-9.90387
1221	-9.93944
1222	-10.0746
1223	-9.90387
1224	-10.4708
1225	-9.98922
1226	-10.5051
1227	-10.0948
1228	-10.4426
1229	-10.5051
1230	-10.1742
1231	-10.1742
1232	-9.46252
1233	-10.1633
1234	-10.3651
1235	-9.46252
1236	-10.2765
1237	-10.2765
1238	-10.1506
1239	-10.0378
1240	-10.4918
1241	-10.1506
1242	-9.66702
1243	-9.66702
1244	-10.5127
1245	-10.1081
1246	-10.2453
1247	-10.5127
1248	-10.2698
1249	-9.92092
1250	-10.2698
1251	-9.95637
1252	-10.1102
1253	-10.2151
1254	-9.92092
1255	-10.2151
1256	-10.3689
1257	-9.96186
1258	-9.93944
1259	-10.3689
1260	-9.98922
1261	-10.1633
1262	-10.1093
1263	-10.209
1264	-10.0948
1265	-10.1633
1266	-10.1196
1267	-10.1196
1268	-10.0162
1269	-10.0739
1270	-10.1633
1271	-10.0162
1272	-10.0426
1273	-10.0426
1274	-10.5843
1275	-10.5773
1276	-10.0378
1277	-10.4432
1278	-10.5843
1279	-9.94257
1280	-10.4432
1281	-9.91185
1282	-10.1081
1283	-9.94257
1284	-10.386
1285	-10.386
1286	-10.0933
1287	-10.3423
1288	-9.95637
1289	-10.0933
1290	-10.2426
1291	-9.96577
1292	-10.2426
1293	-10.4793
1294	-9.96186
1295	-9.96577
1296	-10.1093
1297	-9.98355
1298	-10.4064
1299	-10.2334
1300	-10.582
1301	-9.98355
1302	-10.1382
1303	-10.1382
1304	-10.102
1305	-10.2834
1306	-10.1378
1307	-10.102
1308	-9.76599
1309	-9.76599
1310	-10.3113
1311	-10.3524
1312	-10.0586
1313	-10.3113
1314	-10.7131
1315	-10.2034
1316	-10.7131
1317	-9.9332
1318	-10.4048
1319	-10.0865
1320	-10.2034
1321	-10.0865
1322	-9.68137
1323	-10.6115
1324	-9.95154
1325	-9.68137
1326	-10.4433
1327	-10.4433
1328	-10.0645
1329	-10.6069
1330	-9.76097
1331	-10.0645
1332	-10.4064
1333	-9.59722
1334	-9.69667
1335	-10.4173
1336	-10.2334
1337	-9.69667
1338	-10.1421
1339	-10.3348
1340	-10.1421
1341	-9.97994
1342	-10.2834
1343	-9.95719
1344	-10.3348
1345	-9.95719
1346	-9.93874
1347	-9.70603
1348	-10.3524
1349	-9.93874
1350	-10.5202
1351	-10.5202
1352	-9.98549
1353	-10.2098
1354	-9.9332
1355	-9.98549
1356	-10.2122
1357	-9.88088
1358	-10.2122
1359	-10.1848
1360	-10.6115
1361	-9.88088
1362	-10.0343
1363	-10.0343
1364	-10.346
1365	-9.84795
1366	-10.6069
1367	-10.346
1368	-9.59722
1369	-9.74331
1370	-10.4551
1371	-9.97489
1372	-10.4173
1373	-9.74331
1374	-10.2438
1375	-10.2438
1376	-10.4151
1377	-10.3332
1378	-9.97994
1379	-10.4151
1380	-9.91361
1381	-9.50467
1382	-9.91361
1383	-10.0727
1384	-9.70603
1385	-9.98178
1386	-9.50467
1387	-9.98178
1388	-9.93028
1389	-10.2947
1390	-10.2098
1391	-9.93028
1392	-9.77309
1393	-9.77309
1394	-10.3712
1395	-10.1998
1396	-10.1848
1397	-10.3712
1398	-10.1591
1399	-10.0671
1400	-10.1591
1401	-10.707
1402	-9.84795
1403	-10.4551
1404	-10.0671
1405	-9.95336
1406	-10.1356
1407	-10.3052
1408	-9.97489
1409	-9.7035
1410	-10.1356
1411	-9.90512
1412	-9.7035
1413	-10.7026
1414	-10.3332
1415	-9.90512
1416	-10.5946
1417	-10.5946
1418	-9.79868
1419	-10.2097
1420	-10.0727
1421	-9.79868
1422	-10.2317
1423	-10.2317
1424	-9.68514
1425	-10.1456
1426	-10.2947
1427	-10.4123
1428	-9.68514
1429	-10.4123
1430	-9.15468
1431	-10.2783
1432	-10.1998
1433	-9.15468
1434	-10.4869
1435	-10.4869
1436	-9.80206
1437	-10.4465
1438	-10.707
1439	-9.80206
1440	-9.95336
1441	-9.9935
1442	-10.1842
1443	-10.5446
1444	-10.3052
1445	-10.1842
1446	-9.97565
1447	-9.97565
1448	-9.28004
1449	-10.5427
1450	-10.7026
1451	-9.28004
1452	-10.4655
1453	-10.4655
1454	-9.51665
1455	-10.1491
1456	-10.2097
1457	-9.51665
1458	-10.6774
1459	-10.6774
1460	-9.80437
1461	-10.1293
1462	-10.1456
1463	-9.80437
1464	-10.5631
1465	-10.0919
1466	-10.5631
1467	-10.4573
1468	-10.2783
1469	-10.6362
1470	-10.0919
1471	-10.6362
1472	-10.0142
1473	-9.62815
1474	-10.4465
1475	-10.0142
1476	-9.9935
1477	-9.41
1478	-10.6706
1479	-10.582
1480	-10.5446
1481	-9.41
1482	-10.3379
1483	-10.3379
1484	-9.44463
1485	-10.1378
1486	-10.5427
1487	-9.44463
1488	-10.1769
1489	-10.1769
1490	-10.4062
1491	-10.0586
1492	-10.1491
1493	-9.78322
1494	-10.4062
1495	-10.0226
1496	-9.78322
1497	-10.4048
1498	-10.1293
1499	-10.0226
1500	-10.2835
1501	-10.2835
1502	-9.41267
1503	-9.95154
1504	-10.4573
1505	-9.41267
1506	-10.4203
1507	-9.89186
1508	-10.4203
1509	-9.76097
1510	-9.62815
1511	-9.89186
1512	-10.6706
1513	-10.4652
1514	-9.9497
1515	-9.98868
1516	-9.67369
1517	-10.4652
1518	-10.3129
1519	-10.3129
1520	-9.7239
1521	-10.0696
1522	-10.3075
1523	-9.7239
1524	-10.4419
1525	-10.4419
1526	-10.3659
1527	-9.90119
1528	-9.84233
1529	-10.3659
1530	-10.4373
1531	-10.2887
1532	-10.4373
1533	-10.2424
1534	-10.1587
1535	-9.80897
1536	-10.2887
1537	-9.80897
1538	-10.1371
1539	-10.326
1540	-9.96543
1541	-10.1371
1542	-10.4913
1543	-10.4913
1544	-10.765
1545	-9.40717
1546	-10.064
1547	-10.765
1548	-9.9497
1549	-10.5025
1550	-9.95716
1551	-9.95869
1552	-9.98868
1553	-9.95716
1554	-10.0477
1555	-10.242
1556	-10.0477
1557	-10.0695
1558	-10.0696
1559	-9.72283
1560	-10.242
1561	-9.72283
1562	-10.5121
1563	-10.3563
1564	-9.90119
1565	-10.5121
1566	-9.81186
1567	-9.81186
1568	-9.6118
1569	-10.6679
1570	-10.2424
1571	-9.6118
1572	-10.3317
1573	-10.6437
1574	-10.3317
1575	-10.3256
1576	-10.326
1577	-10.6437
1578	-9.47501
1579	-9.47501
1580	-9.99861
1581	-10.3265
1582	-9.40717
1583	-9.99861
1584	-10.5025
1585	-10.3794
1586	-10.4474
1587	-10.0807
1588	-9.95869
1589	-10.3794
1590	-10.0156
1591	-10.0156
1592	-10.1891
1593	-10.6014
1594	-10.0695
1595	-10.1891
1596	-9.89403
1597	-8.90651
1598	-9.89403
1599	-10.3691
1600	-10.3563
1601	-10.4426
1602	-8.90651
1603	-10.4426
1604	-10.0257
1605	-9.44206
1606	-10.6679
1607	-10.0257
1608	-10.0687
1609	-10.0687
1610	-9.84931
1611	-10.5289
1612	-10.3256
1613	-9.84931
1614	-9.84249
1615	-10.1472
1616	-9.84249
1617	-10.561
1618	-10.3265
1619	-10.4474
1620	-10.1472
1621	-10.5429
1622	-10.0335
1623	-10.3786
1624	-10.0807
1625	-9.83905
1626	-10.0335
1627	-9.9575
1628	-9.83905
1629	-10.6387
1630	-10.6014
1631	-9.9575
1632	-9.94844
1633	-9.94844
1634	-10.7261
1635	-9.82833
1636	-10.3691
1637	-10.7261
1638	-9.60435
1639	-9.60435
1640	-10.3686
1641	-10.5749
1642	-9.44206
1643	-9.97487
1644	-10.3686
1645	-9.97487
1646	-9.66179
1647	-10.2086
1648	-10.5289
1649	-9.66179
1650	-9.45728
1651	-9.45728
1652	-10.6967
1653	-10.2943
1654	-10.561
1655	-10.6967
1656	-10.5429
1657	-9.84588
1658	-9.83529
1659	-10.0836
1660	-10.3786
1661	-9.83529
1662	-9.77834
1663	-9.77834
1664	-9.97683
1665	-10.2864
1666	-10.6387
1667	-9.97683
1668	-10.105
1669	-10.105
1670	-10.118
1671	-10.3397
1672	-9.82833
1673	-10.118
1674	-10.4972
1675	-10.4972
1676	-9.77246
1677	-10.3408
1678	-10.5749
1679	-9.77246
1680	-10.0411
1681	-9.90436
1682	-10.0411
1683	-9.47707
1684	-10.2086
1685	-9.87671
1686	-9.90436
1687	-9.87671
1688	-10.4209
1689	-9.92883
1690	-10.2943
1691	-10.4209
1692	-9.84588
1693	-10.1622
1694	-9.83092
1695	-9.67369
1696	-10.0836
1697	-10.1622
1698	-9.45006
1699	-9.45006
1700	-10.6122
1701	-10.3075
1702	-10.2864
1703	-10.6122
1704	-9.75521
1705	-9.75521
1706	-9.95626
1707	-9.84233
1708	-10.3397
1709	-10.2381
1710	-9.95626
1711	-10.2462
1712	-10.2381
1713	-10.1587
1714	-10.3408
1715	-10.2462
1716	-9.77238
1717	-9.77238
1718	-10.1923
1719	-9.96543
1720	-9.47707
1721	-10.1923
1722	-10.4815
1723	-9.99247
1724	-10.4815
1725	-10.064
1726	-9.92883
1727	-9.99247
1728	-9.83092
1729	-10.0207
1730	-10.0153
1731	-9.87607
1732	-10.766
1733	-10.0207
1734	-10.0744
1735	-10.0744
1736	-10.3404
1737	-10.459
1738	-10.1345
1739	-10.3404
1740	-10.2028
1741	-10.2028
1742	-10.0521
1743	-10.0798
1744	-10.0391
1745	-10.0521
1746	-10.6136
1747	-10.1612
1748	-10.6136
1749	-9.53458
1750	-10.2925
1751	-9.90309
1752	-10.1612
1753	-9.90309
1754	-10.2784
1755	-9.70357
1756	-10.0966
1757	-10.2784
1758	-9.75542
1759	-9.75542
1760	-10.208
1761	-10.228
1762	-10.4309
1763	-10.208
1764	-10.0153
1765	-9.70574
1766	-10.203
1767	-10.1691
1768	-9.87607
1769	-10.203
1770	-9.95164
1771	-9.90096
1772	-9.95164
1773	-10.1783
1774	-10.459
1775	-10.5325
1776	-9.90096
1777	-10.5325
1778	-10.3202
1779	-10.1866
1780	-10.0798
1781	-10.3202
1782	-9.70983
1783	-9.70983
1784	-10.3108
1785	-9.96415
1786	-9.53458
1787	-10.3108
1788	-10.1013
1789	-10.0777
1790	-10.1013
1791	-10.1382
1792	-9.70357
1793	-10.0777
1794	-10.7304
1795	-10.7304
1796	-9.95779
1797	-10.0963
1798	-10.228
1799	-9.95779
1800	-9.70574
1801	-9.61254
1802	-10.0222
1803	-10.8906
1804	-10.1691
1805	-9.61254
1806	-10.5203
1807	-10.5203
1808	-9.40351
1809	-9.65495
1810	-10.1783
1811	-9.40351
1812	-10.6879
1813	-10.671
1814	-10.6879
1815	-9.47816
1816	-10.1866
1817	-10.5179
1818	-10.671
1819	-10.5179
1820	-10.4498
1821	-9.83432
1822	-9.96415
1823	-10.4498
1824	-10.2561
1825	-10.2561
1826	-9.77218
1827	-9.63437
1828	-10.1382
1829	-9.77218
1830	-10.3406
1831	-10.3554
1832	-10.3406
1833	-10.2307
1834	-10.0963
1835	-10.0222
1836	-10.3554
1837	-10.2395
1838	-10.0832
1839	-9.69338
1840	-10.8906
1841	-9.7795
1842	-10.0832
1843	-10.619
1844	-9.7795
1845	-10.1473
1846	-9.65495
1847	-10.619
1848	-10.166
1849	-10.166
1850	-9.56522
1851	-10.2027
1852	-9.47816
1853	-9.56522
1854	-10.4675
1855	-10.4675
1856	-10.0244
1857	-9.66998
1858	-9.83432
1859	-9.72635
1860	-10.0244
1861	-9.72635
1862	-10.3502
1863	-9.67159
1864	-9.63437
1865	-10.3502
1866	-9.87216
1867	-9.87216
1868	-9.91412
1869	-9.685
1870	-10.2307
1871	-9.91412
1872	-10.2395
1873	-10.2462
1874	-9.76538
1875	-10.0352
1876	-9.69338
1877	-9.76538
1878	-9.60161
1879	-9.60161
1880	-10.3582
1881	-10.0274
1882	-10.1473
1883	-10.3582
1884	-10.7534
1885	-10.7534
1886	-10.2099
1887	-10.2871
1888	-10.2027
1889	-10.2099
1890	-10.4665
1891	-10.4665
1892	-9.84583
1893	-10.2489
1894	-9.66998
1895	-9.84583
1896	-10.3666
1897	-9.86348
1898	-10.3666
1899	-10.4779
1900	-9.67159
1901	-10.4082
1902	-9.86348
1903	-10.4082
1904	-10.1952
1905	-10.3069
1906	-9.685
1907	-10.1952
1908	-10.2462
1909	-10.3207
1910	-9.94631
1911	-10.766
1912	-10.0352
1913	-10.3207
1914	-10.2581
1915	-10.2581
1916	-9.59335
1917	-10.1345
1918	-10.0274
1919	-9.59335
1920	-10.3022
1921	-10.3022
1922	-9.88265
1923	-10.0391
1924	-10.2871
1925	-10.0595
1926	-9.88265
1927	-10.3253
1928	-10.0595
1929	-10.2925
1930	-10.2489
1931	-10.3253
1932	-10.7705
1933	-10.7705
1934	-10.0134
1935	-10.0966
1936	-10.4779
1937	-10.0134
1938	-9.94783
1939	-10.3093
1940	-9.94783
1941	-10.4309
1942	-10.3069
1943	-10.3093
1944	-9.94631
1945	-10.086
1946	-10.3598
1947	-9.95434
1948	-10.5022
1949	-10.086
1950	-9.61509
1951	-9.61509
1952	-10.5286
1953	-10.0503
1954	-9.66314
1955	-10.5286
1956	-10.3126
1957	-10.3126
1958	-9.83528
1959	-10.2709
1960	-9.64857
1961	-9.83528
1962	-9.85338
1963	-10.0457
1964	-9.85338
1965	-9.84576
1966	-10.0668
1967	-10.0684
1968	-10.0457
1969	-10.0684
1970	-10.3312
1971	-10.1041
1972	-10.4436
1973	-10.3312
1974	-10.0493
1975	-10.0493
1976	-9.72015
1977	-10.3538
1978	-10.5045
1979	-9.72015
1980	-10.3598
1981	-10.0761
1982	-10.4152
1983	-10.1827
1984	-9.95434
1985	-10.4152
1986	-9.91298
1987	-10.3311
1988	-9.91298
1989	-9.82795
1990	-10.0503
1991	-10.0408
1992	-10.3311
1993	-10.0408
1994	-10.2012
1995	-10.0113
1996	-10.2709
1997	-10.2012
1998	-10.4645
1999	-10.4645
[truncated: 1,000,241+ more rows]

## Sheet: Fig. 3b (inset)
Index	Atomic distance
1	1.43889
2	1.37433
3	1.47823
4	1.43071
5	1.37433
6	1.4085
7	1.4085
8	1.339
9	1.51042
10	1.44028
11	1.339
12	1.41415
13	1.41415
14	1.41628
15	1.39226
16	1.45851
17	1.41628
18	1.40456
19	1.49389
20	1.40456
21	1.42724
22	1.39609
23	1.40521
24	1.49389
25	1.40521
26	1.46489
27	1.42677
28	1.41842
29	1.46489
30	1.429
31	1.429
32	1.43009
33	1.40255
34	1.45929
35	1.43009
36	1.43889
37	1.43174
38	1.42823
39	1.48886
40	1.47823
41	1.42823
42	1.4079
43	1.4079
44	1.43634
45	1.41474
46	1.51042
47	1.44816
48	1.43634
49	1.41671
50	1.44362
51	1.44816
52	1.39226
53	1.41671
54	1.44245
55	1.44245
56	1.41688
57	1.40645
58	1.42724
59	1.41688
60	1.46491
61	1.44773
62	1.46491
63	1.40735
64	1.42677
65	1.44773
66	1.41201
67	1.41201
68	1.39431
69	1.42284
70	1.40255
71	1.39431
72	1.43174
73	1.40472
74	1.44993
75	1.46467
76	1.48886
77	1.40472
78	1.40705
79	1.40705
80	1.397
81	1.46028
82	1.41474
83	1.397
84	1.41043
85	1.42025
86	1.41043
87	1.4988
88	1.44362
89	1.43956
90	1.42025
91	1.43956
92	1.41568
93	1.45328
94	1.40645
95	1.41568
96	1.45695
97	1.45695
98	1.43339
99	1.4481
100	1.40735
101	1.43339
102	1.42212
103	1.39726
104	1.42212
105	1.45645
106	1.42284
107	1.44993
108	1.39726
109	1.41696
110	1.45354
111	1.43999
112	1.46467
113	1.42322
114	1.45354
115	1.31148
116	1.42322
117	1.46452
118	1.46028
119	1.31148
120	1.4734
121	1.4734
122	1.39058
123	1.43426
124	1.4988
125	1.39058
126	1.4928
127	1.4928
128	1.40551
129	1.4853
130	1.45328
131	1.4509
132	1.40551
133	1.4509
134	1.4516
135	1.45847
136	1.4481
137	1.4516
138	1.41554
139	1.41554
140	1.40621
141	1.48799
142	1.45645
143	1.40621
144	1.41696
145	1.44618
146	1.44677
147	1.41052
148	1.43999
149	1.44677
150	1.39958
151	1.39958
152	1.42685
153	1.45875
154	1.46452
155	1.42685
156	1.39673
157	1.39673
158	1.45674
159	1.41408
160	1.43426
161	1.45674
162	1.44551
163	1.44551
164	1.38777
165	1.39752
166	1.4853
167	1.38777
168	1.37262
169	1.44831
170	1.37262
171	1.43807
172	1.45847
173	1.46108
174	1.44831
175	1.46108
176	1.42927
177	1.40271
178	1.48799
179	1.42927
180	1.44618
181	1.38606
182	1.45562
183	1.43071
184	1.41052
185	1.38606
186	1.44707
187	1.44707
188	1.44817
189	1.44028
190	1.45875
191	1.44817
192	1.41011
193	1.41011
194	1.41067
195	1.45851
196	1.41408
197	1.45649
198	1.41067
199	1.42274
200	1.45649
201	1.39609
202	1.39752
203	1.42274
204	1.42314
205	1.42314
206	1.42897
207	1.41842
208	1.43807
209	1.42897
210	1.42026
211	1.40995
212	1.42026
213	1.45929
214	1.40271
215	1.40995
216	1.45562
217	1.42025
218	1.44221
219	1.41757
220	1.44467
221	1.42025
222	1.418
223	1.418
224	1.40033
225	1.4576
226	1.44488
227	1.40033
228	1.42806
229	1.42806
230	1.38341
231	1.46446
232	1.40827
233	1.38341
234	1.47751
235	1.44158
236	1.47751
237	1.4427
238	1.452
239	1.39505
240	1.44158
241	1.39505
242	1.43959
243	1.43206
244	1.47034
245	1.43959
246	1.37426
247	1.37426
248	1.42806
249	1.42611
250	1.44388
251	1.42806
252	1.44221
253	1.43005
254	1.39871
255	1.43322
256	1.41757
257	1.39871
258	1.38906
259	1.47271
260	1.38906
261	1.42072
262	1.4576
263	1.38364
264	1.47271
265	1.38364
266	1.39637
267	1.48475
268	1.46446
269	1.39637
270	1.3966
271	1.3966
272	1.42751
273	1.4246
274	1.4427
275	1.42751
276	1.39808
277	1.39955
278	1.39808
279	1.47106
280	1.43206
281	1.39955
282	1.44889
283	1.44889
284	1.41486
285	1.42465
286	1.42611
287	1.41486
288	1.43005
289	1.47095
290	1.44241
291	1.40787
292	1.43322
293	1.47095
294	1.4061
295	1.4061
296	1.44029
297	1.44033
298	1.42072
299	1.44029
300	1.44501
301	1.37861
302	1.44501
303	1.41554
304	1.48475
305	1.45255
306	1.37861
307	1.45255
308	1.44056
309	1.42762
310	1.4246
311	1.44056
312	1.42332
313	1.42332
314	1.41935
315	1.44368
316	1.47106
317	1.41935
318	1.39955
319	1.39741
320	1.39955
321	1.47917
322	1.42465
323	1.44241
324	1.39741
325	1.42901
326	1.42854
327	1.43495
328	1.40787
329	1.41077
330	1.42854
331	1.40485
332	1.41077
333	1.45059
334	1.44033
335	1.40485
336	1.44755
337	1.44755
338	1.43323
339	1.40255
340	1.41554
341	1.43323
342	1.42374
343	1.42374
344	1.45374
345	1.38853
346	1.42762
347	1.41103
348	1.45374
349	1.41103
350	1.45235
351	1.44096
352	1.44368
353	1.45235
354	1.41076
355	1.41076
356	1.40191
357	1.41375
358	1.47917
359	1.40191
360	1.42901
361	1.43457
362	1.44387
363	1.42846
364	1.43495
365	1.44387
366	1.4007
367	1.4007
368	1.43835
369	1.41523
370	1.45059
371	1.43835
372	1.37406
373	1.37406
374	1.44588
375	1.44843
376	1.40255
377	1.44588
378	1.47009
379	1.47009
380	1.41781
381	1.41496
382	1.38853
383	1.41781
384	1.45436
385	1.40982
386	1.45436
387	1.42293
388	1.44096
389	1.39603
390	1.40982
391	1.39603
392	1.42722
393	1.45083
394	1.41375
395	1.42722
396	1.43457
397	1.42427
398	1.39004
399	1.44467
400	1.42846
401	1.42427
402	1.41712
403	1.41712
404	1.42945
405	1.44488
406	1.41523
407	1.42945
408	1.40693
409	1.40693
410	1.43348
411	1.40827
412	1.44843
413	1.40936
414	1.43348
415	1.39758
416	1.40936
417	1.452
418	1.41496
419	1.39758
420	1.42022
421	1.42022
422	1.37499
423	1.47034
424	1.42293
425	1.37499
426	1.44313
427	1.4095
428	1.44313
429	1.44388
430	1.45083
431	1.4095
432	1.39004
433	1.44229
434	1.41699
435	1.37292
436	1.42254
437	1.44229
438	1.44258
439	1.44258
440	1.42751
441	1.42996
442	1.40775
443	1.42751
444	1.42959
445	1.42959
446	1.41025
447	1.41507
448	1.40986
449	1.41025
450	1.41678
451	1.44292
452	1.41678
453	1.40533
454	1.42504
455	1.42838
456	1.44292
457	1.42838
458	1.43014
459	1.45352
460	1.43139
461	1.43014
462	1.42396
463	1.42396
464	1.48362
465	1.40739
466	1.39886
467	1.48362
468	1.41699
469	1.41864
470	1.41725
471	1.45612
472	1.37292
473	1.41725
474	1.42917
475	1.45126
476	1.42917
477	1.45731
478	1.42996
479	1.39578
480	1.45126
481	1.39578
482	1.44171
483	1.38945
484	1.41507
485	1.44171
486	1.43072
487	1.43072
488	1.41383
489	1.4252
490	1.40533
491	1.41383
492	1.43034
493	1.40227
494	1.43034
495	1.38854
496	1.45352
497	1.40227
498	1.42335
499	1.42335
500	1.45801
501	1.40469
502	1.40739
503	1.45801
504	1.41864
505	1.42456
506	1.40698
507	1.3777
508	1.45612
509	1.42456
510	1.38651
511	1.38651
512	1.44735
513	1.39855
514	1.45731
515	1.44735
516	1.44631
517	1.42309
518	1.44631
519	1.39854
520	1.38945
521	1.48744
522	1.42309
523	1.48744
524	1.44975
525	1.39007
526	1.4252
527	1.44975
528	1.39532
529	1.39532
530	1.44804
531	1.41146
532	1.38854
533	1.44804
534	1.46306
535	1.44377
536	1.46306
537	1.35415
538	1.40469
539	1.40698
540	1.44377
541	1.44093
542	1.42506
543	1.39055
544	1.3777
545	1.45889
546	1.42506
547	1.45029
548	1.45889
549	1.40481
550	1.39855
551	1.45029
552	1.45059
553	1.45059
554	1.43247
555	1.39497
556	1.39854
557	1.43247
558	1.44952
559	1.44952
560	1.46455
561	1.39593
562	1.39007
563	1.41558
564	1.46455
565	1.41558
566	1.43605
567	1.43368
568	1.41146
569	1.43605
570	1.42822
571	1.42822
572	1.43875
573	1.42134
574	1.35415
575	1.43875
576	1.44093
577	1.40067
578	1.43803
579	1.42734
580	1.39055
581	1.43803
582	1.45173
583	1.45173
584	1.42292
585	1.43944
586	1.40481
587	1.42292
588	1.4561
589	1.4561
590	1.42192
591	1.35981
592	1.39497
593	1.42192
594	1.4201
595	1.4201
596	1.44759
597	1.43488
598	1.39593
599	1.44759
600	1.43917
601	1.4012
602	1.43917
603	1.44171
604	1.43368
605	1.41933
606	1.4012
607	1.41933
608	1.45894
609	1.41896
610	1.42134
611	1.45894
612	1.40067
613	1.3989
614	1.42645
615	1.42254
616	1.42734
617	1.3989
618	1.41436
619	1.41436
620	1.44052
621	1.40775
622	1.43944
623	1.44052
624	1.3966
625	1.3966
626	1.46808
627	1.40986
628	1.35981
629	1.46082
630	1.46808
631	1.38086
632	1.46082
633	1.42504
634	1.43488
635	1.38086
636	1.45082
637	1.45082
638	1.44281
639	1.43139
640	1.44171
641	1.44281
642	1.39513
643	1.42369
644	1.39513
645	1.39886
646	1.41896
647	1.42369
648	1.42645
649	1.40057
650	1.49603
651	1.41179
652	1.48145
653	1.40057
654	1.4244
655	1.4244
656	1.41983
657	1.42424
658	1.3936
659	1.41983
660	1.41791
661	1.41791
662	1.45669
663	1.46891
664	1.39687
665	1.45669
666	1.4694
667	1.41526
668	1.4694
669	1.44503
670	1.38921
671	1.45136
672	1.41526
673	1.45136
674	1.42432
675	1.42204
676	1.40919
677	1.42432
678	1.48181
679	1.48181
680	1.40352
681	1.45032
682	1.40459
683	1.40352
684	1.49603
685	1.44495
686	1.43072
687	1.44491
688	1.41179
689	1.43072
690	1.44012
691	1.36211
692	1.44012
693	1.40036
694	1.42424
695	1.45702
696	1.36211
697	1.45702
698	1.37946
699	1.44401
700	1.46891
701	1.37946
702	1.42228
703	1.42228
704	1.45082
705	1.40507
706	1.44503
707	1.45082
708	1.41679
709	1.44562
710	1.41679
711	1.44425
712	1.42204
713	1.44562
714	1.42044
715	1.42044
716	1.38868
717	1.45306
718	1.45032
719	1.38868
720	1.44495
721	1.39313
722	1.42265
723	1.42162
724	1.44491
725	1.39313
726	1.42441
727	1.42441
728	1.44954
729	1.43069
730	1.40036
731	1.44954
732	1.46117
733	1.41925
734	1.46117
735	1.43107
736	1.44401
737	1.43091
738	1.41925
739	1.43091
740	1.40087
741	1.46611
742	1.40507
743	1.40087
744	1.48265
745	1.48265
746	1.42282
747	1.38168
748	1.44425
749	1.42282
750	1.41941
751	1.41581
752	1.41941
753	1.4251
754	1.45306
755	1.42265
756	1.41581
757	1.51228
758	1.3319
759	1.43239
760	1.42162
761	1.44272
762	1.3319
763	1.43562
764	1.44272
765	1.4431
766	1.43069
767	1.43562
768	1.40039
769	1.40039
770	1.43807
771	1.46339
772	1.43107
773	1.43807
774	1.47302
775	1.47302
776	1.43686
777	1.45952
778	1.46611
779	1.42636
780	1.43686
781	1.42636
782	1.42625
783	1.42641
784	1.38168
785	1.42625
786	1.44628
787	1.44628
788	1.41539
789	1.49296
790	1.4251
791	1.41539
792	1.51228
793	1.40921
794	1.42563
795	1.4195
796	1.43239
797	1.42563
798	1.44592
799	1.44592
800	1.44164
801	1.40085
802	1.4431
803	1.44164
804	1.45679
805	1.45679
806	1.36674
807	1.39341
808	1.46339
809	1.36674
810	1.3782
811	1.3782
812	1.46719
813	1.37329
814	1.45952
815	1.46719
816	1.46915
817	1.39495
818	1.46915
819	1.47894
820	1.42641
821	1.45806
822	1.39495
823	1.45806
824	1.38605
825	1.46913
826	1.49296
827	1.38605
828	1.40921
829	1.39415
830	1.42411
831	1.48145
832	1.4195
833	1.39415
834	1.46056
835	1.46056
836	1.41132
837	1.3936
838	1.40085
839	1.41132
840	1.43117
841	1.43117
842	1.41845
843	1.39687
844	1.39341
845	1.38888
846	1.41845
847	1.42953
848	1.38888
849	1.38921
850	1.37329
851	1.42953
852	1.48107
853	1.48107
854	1.41666
855	1.40919
856	1.47894
857	1.41666
858	1.35874
859	1.39248
860	1.35874
861	1.40459
862	1.46913
863	1.39248
864	1.42411
865	1.40898
866	1.39533
867	1.44923
868	1.41437
869	1.40898
870	1.42796
871	1.42796
872	1.4028
873	1.42715
874	1.40617
875	1.4028
876	1.43627
877	1.43627
878	1.42519
879	1.42417
880	1.44875
881	1.42519
882	1.42422
883	1.41429
884	1.42422
885	1.43046
886	1.42141
887	1.41564
888	1.41429
889	1.41564
890	1.4321
891	1.43165
892	1.42984
893	1.4321
894	1.46572
895	1.46572
896	1.3627
897	1.44702
898	1.43765
899	1.3627
900	1.39533
901	1.41296
902	1.3999
903	1.39533
904	1.44923
905	1.3999
906	1.43502
907	1.43289
908	1.43502
909	1.40024
910	1.42715
911	1.4502
912	1.43289
913	1.4502
914	1.40463
915	1.44858
916	1.42417
917	1.40463
918	1.37579
919	1.37579
920	1.39328
921	1.43499
922	1.43046
923	1.39328
924	1.43155
925	1.45269
926	1.43155
927	1.42122
928	1.43165
929	1.45269
930	1.4299
931	1.4299
932	1.42586
933	1.45583
934	1.44702
935	1.42586
936	1.41296
937	1.44809
938	1.43419
939	1.40149
940	1.39533
941	1.44809
942	1.45131
943	1.45131
944	1.41811
945	1.42912
946	1.40024
947	1.41811
948	1.4071
949	1.41047
950	1.4071
951	1.46336
952	1.44858
953	1.41601
954	1.41047
955	1.41601
956	1.40862
957	1.45869
958	1.43499
959	1.40862
960	1.48252
961	1.48252
962	1.40633
963	1.42366
964	1.42122
965	1.40633
966	1.36739
967	1.39941
968	1.36739
969	1.47624
970	1.45583
971	1.43419
972	1.39941
973	1.3965
974	1.44507
975	1.47439
976	1.40149
977	1.40511
978	1.44507
979	1.3839
980	1.40511
981	1.45559
982	1.42912
983	1.3839
984	1.4356
985	1.4356
986	1.4041
987	1.40504
988	1.46336
989	1.4041
990	1.38503
991	1.38503
992	1.40448
993	1.41758
994	1.45869
995	1.43614
996	1.40448
997	1.43614
998	1.42475
999	1.40836
1000	1.42366
1001	1.42475
1002	1.43537
1003	1.43537
1004	1.40105
1005	1.42671
1006	1.47624
1007	1.40105
1008	1.3965
1009	1.43821
1010	1.43455
1011	1.4275
1012	1.47439
1013	1.43455
1014	1.43011
1015	1.43011
1016	1.42589
1017	1.40873
1018	1.45559
1019	1.42589
1020	1.38606
1021	1.38606
1022	1.41962
1023	1.45242
1024	1.40504
1025	1.41962
1026	1.41777
1027	1.41777
1028	1.40897
1029	1.39785
1030	1.41758
1031	1.40897
1032	1.46567
1033	1.4144
1034	1.46567
1035	1.37883
1036	1.40836
1037	1.41533
1038	1.4144
1039	1.41533
1040	1.43263
1041	1.41065
1042	1.42671
1043	1.43263
1044	1.43821
1045	1.42149
1046	1.42463
1047	1.41437
1048	1.4275
1049	1.42149
1050	1.40715
1051	1.40715
1052	1.42351
1053	1.40617
1054	1.40873
1055	1.42351
1056	1.45692
1057	1.45692
1058	1.37921
1059	1.44875
1060	1.45242
1061	1.40231
1062	1.37921
1063	1.44078
1064	1.40231
1065	1.42141
1066	1.39785
1067	1.44078
1068	1.41523
1069	1.41523
1070	1.41641
1071	1.42984
1072	1.37883
1073	1.41641
1074	1.4504
1075	1.40134
1076	1.4504
1077	1.43765
1078	1.41065
1079	1.40134
1080	1.42463
1081	1.43264
1082	1.4128
1083	1.40884
1084	1.41722
1085	1.43264
1086	1.43552
1087	1.43552
1088	1.45441
1089	1.40207
1090	1.42833
1091	1.45441
1092	1.40354
1093	1.40354
1094	1.44379
1095	1.40995
1096	1.38932
1097	1.44379
1098	1.40846
1099	1.40688
1100	1.40846
1101	1.41738
1102	1.44354
1103	1.46253
1104	1.40688
1105	1.46253
1106	1.44175
1107	1.40125
1108	1.4069
1109	1.44175
1110	1.42713
1111	1.42713
1112	1.43014
1113	1.42058
1114	1.39754
1115	1.43014
1116	1.4128
1117	1.46041
1118	1.45997
1119	1.39823
1120	1.40884
1121	1.45997
1122	1.40521
1123	1.40901
1124	1.40521
1125	1.41938
1126	1.40207
1127	1.41734
1128	1.40901
1129	1.41734
1130	1.44446
1131	1.44071
1132	1.40995
1133	1.44446
1134	1.40342
1135	1.40342
1136	1.45982
1137	1.40598
1138	1.41738
1139	1.45982
1140	1.4047
1141	1.40185
1142	1.4047
1143	1.45473
1144	1.40125
1145	1.40185
1146	1.40663
1147	1.40663
1148	1.39776
1149	1.43264
1150	1.42058
1151	1.39776
1152	1.46041
1153	1.4312
1154	1.44662
1155	1.39994
1156	1.39823
1157	1.4312
1158	1.42668
1159	1.42668
1160	1.43241
1161	1.40819
1162	1.41938
1163	1.43241
1164	1.43989
1165	1.45564
1166	1.43989
1167	1.42092
1168	1.44071
1169	1.41359
1170	1.45564
1171	1.41359
1172	1.42681
1173	1.41696
1174	1.40598
1175	1.42681
1176	1.41813
1177	1.41813
1178	1.44795
1179	1.36977
1180	1.45473
1181	1.44795
1182	1.41362
1183	1.42212
1184	1.41362
1185	1.43031
1186	1.43264
1187	1.44662
1188	1.42212
1189	1.39522
1190	1.45178
1191	1.4012
1192	1.39994
1193	1.41843
1194	1.45178
1195	1.42926
1196	1.41843
1197	1.40322
1198	1.40819
1199	1.42926
1200	1.42128
1201	1.42128
1202	1.41637
1203	1.39488
1204	1.42092
1205	1.41637
1206	1.43326
1207	1.43326
1208	1.44017
1209	1.41614
1210	1.41696
1211	1.45082
1212	1.44017
1213	1.45082
1214	1.46258
1215	1.42284
1216	1.36977
1217	1.46258
1218	1.40314
1219	1.40314
1220	1.44594
1221	1.4415
1222	1.43031
1223	1.44594
1224	1.39522
1225	1.43874
1226	1.39492
1227	1.42906
1228	1.4012
1229	1.39492
1230	1.42205
1231	1.42205
1232	1.48393
1233	1.41911
1234	1.40322
1235	1.48393
1236	1.41169
1237	1.41169
1238	1.42378
1239	1.43595
1240	1.39488
1241	1.42378
1242	1.46764
1243	1.46764
1244	1.39366
1245	1.42679
1246	1.41614
1247	1.39366
1248	1.41376
1249	1.44232
1250	1.41376
1251	1.43959
1252	1.42284
1253	1.4166
1254	1.44232
1255	1.4166
1256	1.40298
1257	1.43941
1258	1.4415
1259	1.40298
1260	1.43874
1261	1.42182
1262	1.42586
1263	1.41722
1264	1.42906
1265	1.42182
1266	1.4247
1267	1.4247
1268	1.43491
1269	1.42833
1270	1.41911
1271	1.43491
1272	1.43551
1273	1.43551
1274	1.39015
1275	1.38932
1276	1.43595
1277	1.39933
1278	1.39015
1279	1.44157
1280	1.39933
1281	1.44354
1282	1.42679
1283	1.44157
1284	1.40321
1285	1.40321
1286	1.43181
1287	1.4069
1288	1.43959
1289	1.43181
1290	1.41595
1291	1.44045
1292	1.41595
1293	1.39754
1294	1.43941
1295	1.44045
1296	1.42586
1297	1.44382
1298	1.40132
1299	1.41686
1300	1.38678
1301	1.44382
1302	1.4268
1303	1.4268
1304	1.42889
1305	1.41349
1306	1.42067
1307	1.42889
1308	1.45713
1309	1.45713
1310	1.41244
1311	1.40878
1312	1.43478
1313	1.41244
1314	1.37788
1315	1.42154
1316	1.37788
1317	1.44501
1318	1.4007
1319	1.43001
1320	1.42154
1321	1.43001
1322	1.46684
1323	1.38275
1324	1.43744
1325	1.46684
1326	1.39833
1327	1.39833
1328	1.43347
1329	1.38606
1330	1.45817
1331	1.43347
1332	1.40132
1333	1.47178
1334	1.46355
1335	1.39671
1336	1.41686
1337	1.46355
1338	1.42491
1339	1.40874
1340	1.42491
1341	1.43934
1342	1.41349
1343	1.43827
1344	1.40874
1345	1.43827
1346	1.44195
1347	1.45811
1348	1.40878
1349	1.44195
1350	1.39324
1351	1.39324
1352	1.44
1353	1.41745
1354	1.44501
1355	1.44
1356	1.41533
1357	1.44812
1358	1.41533
1359	1.41991
1360	1.38275
1361	1.44812
1362	1.43404
1363	1.43404
1364	1.40626
1365	1.44972
1366	1.38606
1367	1.40626
1368	1.47178
1369	1.46081
1370	1.39561
1371	1.43677
1372	1.39671
1373	1.46081
1374	1.41768
1375	1.41768
1376	1.4038
1377	1.41
1378	1.43934
1379	1.4038
1380	1.44248
1381	1.47707
1382	1.44248
1383	1.42743
1384	1.45811
1385	1.43539
1386	1.47707
1387	1.43539
1388	1.44144
1389	1.40971
1390	1.41745
1391	1.44144
1392	1.45514
1393	1.45514
1394	1.40451
1395	1.41645
1396	1.41991
1397	1.40451
1398	1.4251
1399	1.43353
1400	1.4251
1401	1.37506
1402	1.44972
1403	1.39561
1404	1.43353
1405	1.44223
1406	1.42285
1407	1.40842
1408	1.43677
1409	1.46114
1410	1.42285
1411	1.44763
1412	1.46114
1413	1.37184
1414	1.41
1415	1.44763
1416	1.38581
1417	1.38581
1418	1.45784
1419	1.41936
1420	1.42743
1421	1.45784
1422	1.41338
1423	1.41338
1424	1.46684
1425	1.42392
1426	1.40971
1427	1.39791
1428	1.46684
1429	1.39791
1430	1.51186
1431	1.41229
1432	1.41645
1433	1.51186
1434	1.3924
1435	1.3924
1436	1.45717
1437	1.39741
1438	1.37506
1439	1.45717
1440	1.44223
1441	1.4381
1442	1.42252
1443	1.38717
1444	1.40842
1445	1.42252
1446	1.43715
1447	1.43715
1448	1.50197
1449	1.3844
1450	1.37184
1451	1.50197
1452	1.39421
1453	1.39421
1454	1.48174
1455	1.42101
1456	1.41936
1457	1.48174
1458	1.37548
1459	1.37548
1460	1.45753
1461	1.42631
1462	1.42392
1463	1.45753
1464	1.38799
1465	1.43477
1466	1.38799
1467	1.39755
1468	1.41229
1469	1.38101
1470	1.43477
1471	1.38101
1472	1.43643
1473	1.4708
1474	1.39741
1475	1.43643
1476	1.4381
1477	1.49317
1478	1.37671
1479	1.38678
1480	1.38717
1481	1.49317
1482	1.40363
1483	1.40363
1484	1.48646
1485	1.42067
1486	1.3844
1487	1.48646
1488	1.42024
1489	1.42024
1490	1.40128
1491	1.43478
1492	1.42101
1493	1.4565
1494	1.40128
1495	1.434
1496	1.4565
1497	1.4007
1498	1.42631
1499	1.434
1500	1.40904
1501	1.40904
1502	1.48913
1503	1.43744
1504	1.39755
1505	1.48913
1506	1.3967
1507	1.44815
1508	1.3967
1509	1.45817
1510	1.4708
1511	1.44815
1512	1.37671
1513	1.39649
1514	1.44347
1515	1.43845
1516	1.46471
1517	1.39649
1518	1.4081
1519	1.4081
1520	1.46181
1521	1.43025
1522	1.40946
1523	1.46181
1524	1.39864
1525	1.39864
1526	1.40604
1527	1.44679
1528	1.45074
1529	1.40604
1530	1.39976
1531	1.41401
1532	1.39976
1533	1.41794
1534	1.42272
1535	1.45465
1536	1.41401
1537	1.45465
1538	1.42441
1539	1.40737
1540	1.44099
1541	1.42441
1542	1.39477
1543	1.39477
1544	1.37238
1545	1.4914
1546	1.43563
1547	1.37238
1548	1.44347
1549	1.39073
1550	1.4403
1551	1.44108
1552	1.43845
1553	1.4403
1554	1.43224
1555	1.41464
1556	1.43224
1557	1.42898
1558	1.43025
1559	1.46146
1560	1.41464
1561	1.46146
1562	1.39195
1563	1.40419
1564	1.44679
1565	1.39195
1566	1.45377
1567	1.45377
1568	1.47142
1569	1.3781
1570	1.41794
1571	1.47142
1572	1.4104
1573	1.38315
1574	1.4104
1575	1.40971
1576	1.40737
1577	1.38315
1578	1.4832
1579	1.4832
1580	1.43319
1581	1.40744
1582	1.4914
1583	1.43319
1584	1.39073
1585	1.40477
1586	1.40104
1587	1.43042
1588	1.44108
1589	1.40477
1590	1.43667
1591	1.43667
1592	1.42182
1593	1.38449
1594	1.42898
1595	1.42182
1596	1.4421
1597	1.53203
1598	1.4421
1599	1.40055
1600	1.40419
1601	1.39384
1602	1.53203
1603	1.39384
1604	1.43604
1605	1.48483
1606	1.3781
1607	1.43604
1608	1.43268
1609	1.43268
1610	1.45101
1611	1.38675
1612	1.40971
1613	1.45101
1614	1.45081
1615	1.42694
1616	1.45081
1617	1.39233
1618	1.40744
1619	1.40104
1620	1.42694
1621	1.39636
1622	1.43486
1623	1.40325
1624	1.43042
1625	1.45022
1626	1.43486
1627	1.44167
1628	1.45022
1629	1.37983
1630	1.38449
1631	1.44167
1632	1.44317
1633	1.44317
1634	1.37353
1635	1.45368
1636	1.40055
1637	1.37353
1638	1.47549
1639	1.47549
1640	1.40222
1641	1.38721
1642	1.48483
1643	1.43748
1644	1.40222
1645	1.43748
1646	1.4648
1647	1.41552
1648	1.38675
1649	1.4648
1650	1.48556
1651	1.48556
1652	1.38052
1653	1.41154
1654	1.39233
1655	1.38052
1656	1.39636
1657	1.45158
1658	1.44938
1659	1.42341
1660	1.40325
1661	1.44938
1662	1.45433
1663	1.45433
1664	1.43872
1665	1.41022
1666	1.37983
1667	1.43872
1668	1.42937
1669	1.42937
1670	1.42702
1671	1.40766
1672	1.45368
1673	1.42702
1674	1.3946
1675	1.3946
1676	1.45882
1677	1.40671
1678	1.38721
1679	1.45882
1680	1.42996
1681	1.441
1682	1.42996
1683	1.48024
1684	1.41552
1685	1.44669
1686	1.441
1687	1.44669
1688	1.3981
1689	1.44009
1690	1.41154
1691	1.3981
1692	1.45158
1693	1.41666
1694	1.44828
1695	1.46471
1696	1.42341
1697	1.41666
1698	1.48516
1699	1.48516
1700	1.38287
1701	1.40946
1702	1.41022
1703	1.38287
1704	1.45882
1705	1.45882
1706	1.43801
1707	1.45074
1708	1.40766
1709	1.41784
1710	1.43801
1711	1.41615
1712	1.41784
1713	1.42272
1714	1.40671
1715	1.41615
1716	1.45541
1717	1.45541
1718	1.41797
1719	1.44099
1720	1.48024
1721	1.41797
1722	1.39386
1723	1.43589
1724	1.39386
1725	1.43563
1726	1.44009
1727	1.43589
1728	1.44828
1729	1.43637
1730	1.43586
1731	1.44524
1732	1.37295
1733	1.43637
1734	1.43376
1735	1.43376
1736	1.4102
1737	1.39821
1738	1.42476
1739	1.4102
1740	1.41962
1741	1.41962
1742	1.43152
1743	1.42915
1744	1.43378
1745	1.43152
1746	1.38168
1747	1.4213
1748	1.38168
1749	1.47729
1750	1.41161
1751	1.44512
1752	1.4213
1753	1.44512
1754	1.4102
1755	1.46309
1756	1.4314
1757	1.4102
1758	1.45936
1759	1.45936
1760	1.41885
1761	1.41427
1762	1.40176
1763	1.41885
1764	1.43586
1765	1.46147
1766	1.41679
1767	1.41931
1768	1.44524
1769	1.41679
1770	1.43786
1771	1.44744
1772	1.43786
1773	1.42006
1774	1.39821
1775	1.39397
1776	1.44744
1777	1.39397
1778	1.41017
1779	1.42719
1780	1.42915
1781	1.41017
1782	1.46139
1783	1.46139
1784	1.40478
1785	1.44114
1786	1.47729
1787	1.40478
1788	1.42531
1789	1.4301
1790	1.42531
1791	1.42506
1792	1.46309
1793	1.4301
1794	1.37438
1795	1.37438
1796	1.44048
1797	1.43074
1798	1.41427
1799	1.44048
1800	1.46147
1801	1.474
1802	1.43562
1803	1.35878
1804	1.41931
1805	1.474
1806	1.38632
1807	1.38632
1808	1.48867
1809	1.46625
1810	1.42006
1811	1.48867
1812	1.37565
1813	1.38348
1814	1.37565
1815	1.48347
1816	1.42719
1817	1.39543
1818	1.38348
1819	1.39543
1820	1.39912
1821	1.45189
1822	1.44114
1823	1.39912
1824	1.41104
1825	1.41104
1826	1.45345
1827	1.46633
1828	1.42506
1829	1.45345
1830	1.40756
1831	1.40854
1832	1.40756
1833	1.41855
1834	1.43074
1835	1.43562
1836	1.40854
1837	1.41435
1838	1.43082
1839	1.45825
1840	1.35878
1841	1.45809
1842	1.43082
1843	1.38405
1844	1.45809
1845	1.42828
1846	1.46625
1847	1.38405
1848	1.4201
1849	1.4201
1850	1.47183
1851	1.42005
1852	1.48347
1853	1.47183
1854	1.39141
1855	1.39141
1856	1.43285
1857	1.46456
1858	1.45189
1859	1.4568
1860	1.43285
1861	1.4568
1862	1.40089
1863	1.46326
1864	1.46633
1865	1.40089
1866	1.4432
1867	1.4432
1868	1.44031
1869	1.46147
1870	1.41855
1871	1.44031
1872	1.41435
1873	1.41288
1874	1.4513
1875	1.43298
1876	1.45825
1877	1.4513
1878	1.46726
1879	1.46726
1880	1.40675
1881	1.43141
1882	1.42828
1883	1.40675
1884	1.37604
1885	1.37604
1886	1.4255
1887	1.41459
1888	1.42005
1889	1.4255
1890	1.39721
1891	1.39721
1892	1.45192
1893	1.4209
1894	1.46456
1895	1.45192
1896	1.40345
1897	1.44993
1898	1.40345
1899	1.39675
1900	1.46326
1901	1.40008
1902	1.44993
1903	1.40008
1904	1.42076
1905	1.41302
1906	1.46147
1907	1.42076
1908	1.41288
1909	1.41232
1910	1.44531
1911	1.37295
1912	1.43298
1913	1.41232
1914	1.41201
1915	1.41201
1916	1.46968
1917	1.42476
1918	1.43141
1919	1.46968
1920	1.40716
1921	1.40716
1922	1.44697
1923	1.43378
1924	1.41459
1925	1.43298
1926	1.44697
1927	1.41445
1928	1.43298
1929	1.41161
1930	1.4209
1931	1.41445
1932	1.3737
1933	1.3737
1934	1.43902
1935	1.4314
1936	1.39675
1937	1.43902
1938	1.44382
1939	1.41118
1940	1.44382
1941	1.40176
1942	1.41302
1943	1.41118
1944	1.44531
1945	1.42795
1946	1.40609
1947	1.43996
1948	1.39374
1949	1.42795
1950	1.47123
1951	1.47123
1952	1.38928
1953	1.43173
1954	1.46882
1955	1.38928
1956	1.40855
1957	1.40855
1958	1.44819
1959	1.41451
1960	1.46304
1961	1.44819
1962	1.44385
1963	1.428
1964	1.44385
1965	1.44937
1966	1.43161
1967	1.43047
1968	1.428
1969	1.43047
1970	1.4096
1971	1.4264
1972	1.40056
1973	1.4096
1974	1.43228
1975	1.43228
1976	1.46276
1977	1.40452
1978	1.39025
1979	1.46276
1980	1.40609
1981	1.43197
1982	1.40025
1983	1.42364
1984	1.43996
1985	1.40025
1986	1.44359
1987	1.40528
1988	1.44359
1989	1.45282
1990	1.43173
1991	1.43382
1992	1.40528
1993	1.43382
1994	1.42046
1995	1.43872
1996	1.41451
1997	1.42046
1998	1.39676
1999	1.39676
[truncated: 1,000,241+ more rows]

## Sheet: Fig. 3c
Index	Temperature	error of DOS
0	100	0.142947
1	96	0.0801741
2	86	0.0607951
3	72	0.0403088
4	58	0.0445567
5	48	0.0428525
6	42	0.0462664
7	43	0.0401167
8	50	0.0413035
9	59	0.0492298
10	67	0.0531163
11	72	0.0683576
12	72	0.0757291
13	66	0.0835806
14	56	0.0843825
15	45	0.0924854
16	38	0.0932856
17	36	0.0891833
18	42	0.0856333
19	54	0.069913
20	71	0.0540797
21	87	0.0508858
22	100	0.04839
23	106	0.0477745
24	104	0.0393797
25	97	0.0459045
26	89	0.0380146
27	81	0.0482649
28	77	0.0641034
29	78	0.0849352
30	82	0.113936
31	89	0.143088
32	97	0.155009
33	105	0.171354
34	112	0.173793
35	116	0.171172
36	117	0.160663
37	116	0.147344
38	114	0.134537
39	112	0.107352
40	112	0.0803278
41	117	0.0575167
42	130	0.045325
43	149	0.045413
44	167	0.0516533
45	178	0.0706397
46	180	0.0890823
47	172	0.10528
48	159	0.125788
49	146	0.124578
50	136	0.129184
51	134	0.137331
52	140	0.140927
53	152	0.135283
54	166	0.121588
55	179	0.095695
56	190	0.0848743
57	201	0.0961661
58	211	0.104483
59	217	0.115876
60	214	0.127829
61	203	0.129604
62	184	0.132968
63	165	0.128156
64	150	0.119337
65	143	0.102693
66	144	0.101333
67	148	0.0995726
68	152	0.119787
69	154	0.134493
70	151	0.131281
71	143	0.118422
72	132	0.120568
73	119	0.124074
74	108	0.115802
75	102	0.0960452
76	99	0.087279
77	101	0.0785516
78	107	0.0693055
79	115	0.0481705
80	127	0.0539241
81	139	0.0430289
82	147	0.0473379
83	148	0.0559125
84	141	0.054939
85	127	0.0704724
86	111	0.0700907
87	96	0.0794255
88	85	0.0884445
89	80	0.0936502
90	80	0.100134
91	84	0.0951246
92	89	0.0924472
93	93	0.0837165
94	95	0.0760004
95	93	0.0652348
96	90	0.0642115
97	84	0.0484092
98	78	0.0571258
99	73	0.0513053
100	68	0.0390056
101	66	0.0349739
102	67	0.0464252
103	70	0.0419463
104	74	0.0411538
105	78	0.0484244
106	79	0.049581
107	78	0.0520204
108	74	0.0422402
109	69	0.0496401
110	63	0.054234
111	58	0.0634344
112	55	0.0776473
113	55	0.079439
114	58	0.0912311
115	63	0.0956331
116	69	0.104581
117	74	0.0957365
118	78	0.0860967
119	80	0.0730696
120	80	0.062559
121	77	0.0544877
122	75	0.050737
123	74	0.0399498
124	75	0.0338743
125	80	0.0375058
126	88	0.0411358
127	98	0.0421872
128	108	0.0431543
129	116	0.0564672
130	121	0.0495217
131	121	0.046586
132	116	0.0463929
133	108	0.0625409
134	100	0.0805687
135	93	0.0985257
136	89	0.115996
137	90	0.123477
138	95	0.136707
139	102	0.130441
140	109	0.117843
141	116	0.100804
142	119	0.0936588
143	121	0.0742598
144	121	0.0615127
145	122	0.0510312
146	125	0.0520361
147	131	0.0523188
148	142	0.0460836
149	158	0.061182
150	178	0.0589133
151	197	0.0546608
152	208	0.0542005
153	207	0.0735883
154	195	0.10354
155	174	0.131805
156	152	0.160057
157	134	0.189878
158	126	0.209891
159	129	0.218524
160	143	0.200443
161	163	0.167771
162	184	0.128153
163	200	0.101169
164	206	0.077579
165	203	0.0776136
166	194	0.066413
167	184	0.0783361
168	175	0.0903026
169	168	0.0910942
170	165	0.0906371
171	166	0.12095
172	168	0.155319
173	172	0.163726
174	175	0.180047
175	176	0.195495
176	175	0.19484
177	172	0.188426
178	166	0.162254
179	160	0.128385
180	154	0.104167
181	149	0.0872244
182	146	0.0799321
183	147	0.0693683
184	150	0.0632189
185	157	0.0495729
186	165	0.0451792
187	170	0.0453943
188	168	0.0553073
189	157	0.0812143
190	141	0.102103
191	124	0.129894
192	109	0.142628
193	99	0.170193
194	97	0.171142
195	100	0.148582
196	108	0.134893
197	118	0.108053
198	125	0.0882442
199	128	0.0653229
200	126	0.0489606
201	118	0.0469049
202	108	0.0410211
203	98	0.0343072
204	90	0.048724
205	86	0.0503754
206	86	0.0580387
207	89	0.0396144
208	93	0.0428451
209	98	0.0455388
210	102	0.0562994
211	105	0.0644755
212	106	0.0812393
213	104	0.0835815
214	100	0.0967048
215	96	0.104457
216	92	0.10611
217	90	0.0964966
218	89	0.091226
219	90	0.0807701
220	91	0.0705177
221	91	0.0704922
222	91	0.0548491
223	89	0.051771
224	85	0.0451772
225	80	0.0434593
226	76	0.0489388
227	74	0.0596259
228	74	0.0467163
229	77	0.0586835
230	82	0.0742804
231	88	0.0621334
232	94	0.0659206
233	98	0.0765103
234	99	0.0907723
235	99	0.0983388
236	97	0.0982723
237	94	0.0970489
238	92	0.0936856
239	91	0.0855333
240	92	0.088097
241	96	0.0771105
242	103	0.0674038
243	113	0.0533181
244	126	0.0432671
245	143	0.0411602
246	161	0.0455555
247	175	0.0564475
248	179	0.0699439
249	174	0.0929209
250	162	0.11792
251	147	0.135427
252	137	0.144677
253	137	0.139589
254	148	0.135261
255	169	0.127873
256	195	0.134053
257	220	0.121552
258	237	0.123638
259	241	0.103924
260	233	0.0930618
261	220	0.0774687
262	204	0.0866734
263	186	0.0987002
264	169	0.118692
265	157	0.142833
266	153	0.145947
267	158	0.140873
268	170	0.12812
269	184	0.122483
270	197	0.112665
271	203	0.0947145
272	201	0.0759153
273	191	0.0599913
274	178	0.0500362
275	168	0.0530442
276	165	0.0681135
277	169	0.0901036
278	176	0.1212
279	182	0.148698
280	182	0.153098
281	176	0.174389
282	164	0.18703
283	150	0.203972
284	137	0.203378
285	127	0.187764
286	122	0.167562
287	122	0.131466
288	125	0.100209
289	132	0.0762888
290	141	0.0550178
291	152	0.0346541
292	161	0.0450162
293	166	0.072615
294	165	0.0872646
295	159	0.110788
296	149	0.14062
297	138	0.146097
298	131	0.15261
299	130	0.156298
300	135	0.148412
301	145	0.134013
302	155	0.11393
303	162	0.0909831
304	164	0.0673586
305	159	0.0538045
306	149	0.0413477
307	137	0.0387263
308	125	0.0421447
309	116	0.0404331
310	109	0.0532551
311	105	0.0668211
312	105	0.0775689
313	106	0.0932416
314	110	0.103394
315	115	0.124058
316	120	0.132448
317	123	0.135058
318	124	0.128994
319	122	0.124634
320	117	0.117298
321	111	0.0981698
322	105	0.0834958
323	102	0.0745594
324	104	0.0606372
325	111	0.0549266
326	122	0.0403694
327	134	0.0553822
328	144	0.0624554
329	148	0.0678394
330	146	0.0800318
331	138	0.0944958
332	128	0.11318
333	119	0.10735
334	115	0.105188
335	116	0.0943838
336	123	0.0746714
337	133	0.0591929
338	144	0.0565734
339	151	0.0496287
340	155	0.0546198
341	154	0.0514338
342	150	0.065347
343	145	0.0723351
344	140	0.0925098
345	136	0.107975
346	134	0.115761
347	134	0.124743
348	138	0.133983
349	143	0.136405
350	150	0.121724
351	156	0.11662
352	160	0.0988775
353	160	0.0856887
354	158	0.0611979
355	154	0.0471318
356	150	0.0571053
357	145	0.0583767
358	142	0.0533044
359	143	0.0647423
360	146	0.0897638
361	152	0.101753
362	159	0.104547
363	165	0.103461
364	168	0.105917
365	166	0.0986978
366	160	0.0899593
367	149	0.0760739
368	136	0.0698805
369	126	0.0701296
370	123	0.0750493
371	131	0.070151
372	149	0.0725441
373	170	0.0729868
374	188	0.0872489
375	198	0.105019
376	197	0.120849
377	188	0.14006
378	174	0.147914
379	162	0.1645
380	156	0.149548
381	158	0.14997
382	168	0.140143
383	185	0.11679
384	203	0.0931175
385	218	0.0885972
386	231	0.0710397
387	239	0.090749
388	241	0.0911766
389	234	0.0941481
390	218	0.112002
391	198	0.11556
392	179	0.128102
393	167	0.135982
394	167	0.136364
395	177	0.11983
396	195	0.115713
397	215	0.0984852
398	230	0.068828
399	237	0.0558397
400	233	0.0780016
401	219	0.0712388
402	200	0.0706549
403	180	0.0898488
404	164	0.115889
405	153	0.139523
406	148	0.16168
407	148	0.173575
408	153	0.172538
409	161	0.16338
410	168	0.155247
411	172	0.145733
412	170	0.125684
413	164	0.113555
414	154	0.0886786
415	143	0.0701121
416	136	0.0635416
417	133	0.0754469
418	135	0.0617552
419	140	0.0673627
420	146	0.0683299
421	152	0.0791201
422	156	0.0824102
423	157	0.0832071
424	156	0.0800935
425	152	0.0721723
426	146	0.0722799
427	139	0.0705079
428	132	0.0719791
429	127	0.0742909
430	125	0.0691459
431	127	0.0682674
432	132	0.0703376
433	140	0.0705837
434	146	0.0680668
435	148	0.0592576
436	143	0.0465086
437	132	0.050842
438	116	0.0563979
439	101	0.0487166
440	89	0.0657959
441	85	0.0684391
442	90	0.063917
443	102	0.0619993
444	120	0.0701176
445	138	0.0607602
446	153	0.0601425
447	161	0.0684919
448	161	0.0596531
449	153	0.0580944
450	140	0.0651014
451	127	0.0817518
452	118	0.0919137
453	118	0.0956279
454	127	0.0918436
455	143	0.0833088
456	163	0.0699605
457	181	0.0633594
458	194	0.0541662
459	198	0.0499256
460	191	0.0468433
461	178	0.0603546
462	161	0.073764
463	148	0.0763528
464	141	0.0748759
465	143	0.0794033
466	153	0.0851277
467	166	0.0964221
468	176	0.106203
469	180	0.103396
470	177	0.123148
471	168	0.139124
472	156	0.162956
473	147	0.186914
474	144	0.180921
475	150	0.178701
476	167	0.146209
477	191	0.127542
478	221	0.104151
479	251	0.078595
480	276	0.0731648
481	291	0.0640963
482	291	0.0603782
483	274	0.0695699
484	247	0.0784002
485	216	0.0919806
486	192	0.106353
487	182	0.117798
488	189	0.113127
489	208	0.103636
490	232	0.0867435
491	251	0.0903519
492	260	0.0911593
493	255	0.101583
494	239	0.108001
495	218	0.113728
496	198	0.109244
497	182	0.115458
498	172	0.117227
499	168	0.113769
500	169	0.115245
501	174	0.101298
502	183	0.118739
503	196	0.103926
504	210	0.100024
505	222	0.0865503
506	231	0.0798529
507	234	0.0725824
508	228	0.0902326
509	214	0.101833
510	197	0.0953284
511	181	0.0999452
512	170	0.098316
513	168	0.0938594
514	173	0.0925021
515	184	0.0805257
516	195	0.0684237
517	200	0.0593351
518	198	0.0565495
519	187	0.0619619
520	168	0.0519159
521	146	0.0601455
522	126	0.0663948
523	112	0.0773218
524	106	0.0856817
525	108	0.104279
526	117	0.109164
527	127	0.112818
528	137	0.102491
529	141	0.111375
530	139	0.1118
531	131	0.11063
532	119	0.104716
533	107	0.104198
534	97	0.0997257
535	93	0.0882495
536	95	0.0784533
537	103	0.0714346
538	115	0.0585251
539	128	0.0480835
540	139	0.0419169
541	145	0.0384166
542	146	0.0439078
543	140	0.0531122
544	131	0.0676311
545	121	0.085426
546	116	0.0958524
547	117	0.105821
548	128	0.10403
549	146	0.106984
550	167	0.0975466
551	187	0.0855194
552	200	0.0815437
553	203	0.0734077
554	196	0.0714563
555	182	0.0675798
556	165	0.0737916
557	151	0.0838648
558	146	0.0906095
559	153	0.0798716
560	171	0.0804405
561	198	0.0806773
562	226	0.076132
563	248	0.0771222
564	257	0.0919265
565	250	0.112724
566	229	0.116779
567	202	0.127321
568	177	0.141177
569	162	0.142677
570	162	0.144921
571	176	0.137762
572	201	0.11837
573	232	0.104798
574	261	0.0870043
575	283	0.0785439
576	295	0.0676857
577	295	0.0774767
578	285	0.0904869
579	266	0.115646
580	241	0.130615
581	217	0.149738
582	199	0.16434
583	191	0.179592
584	196	0.158142
585	213	0.153554
586	236	0.137397
587	258	0.123137
588	273	0.102385
589	274	0.0848873
590	263	0.0876489
591	242	0.0944549
592	219	0.09683
593	201	0.0992016
594	190	0.1167
595	189	0.105352
596	194	0.082378
597	202	0.100713
598	209	0.108001
599	212	0.104074
600	212	0.0965653
601	207	0.0920397
602	199	0.10051
603	189	0.093238
604	181	0.0950297
605	175	0.10053
606	172	0.104083
607	173	0.0874065
608	179	0.0852503
609	188	0.0853934
610	197	0.0931995
611	204	0.0862045
612	206	0.0804909
613	199	0.07127
614	186	0.0640095
615	167	0.058473
616	148	0.0734809
617	132	0.0752091
618	122	0.0795639
619	119	0.07489
620	122	0.0758624
621	130	0.0629918
622	138	0.0645665
623	145	0.0720677
624	148	0.0773373
625	147	0.0713079
626	141	0.0851819
627	134	0.0900633
628	128	0.0951436
629	124	0.0917793
630	127	0.0965299
631	136	0.0931512
632	151	0.0842879
633	170	0.0779842
634	189	0.073739
635	204	0.0582121
636	211	0.0501798
637	210	0.0621302
638	202	0.0662654
639	190	0.0603994
640	180	0.0620074
641	174	0.0666517
642	177	0.074794
643	188	0.0784188
644	204	0.081
645	221	0.0809258
646	234	0.0767849
647	242	0.0763445
648	242	0.0772305
649	235	0.0828805
650	224	0.0772539
651	213	0.0744051
652	206	0.0806327
653	203	0.0654878
654	207	0.0557788
655	213	0.0666937
656	220	0.0662006
657	225	0.0811074
658	226	0.0989795
659	223	0.120784
660	217	0.121663
661	208	0.111879
662	199	0.0994097
663	190	0.0849746
664	183	0.0832149
665	178	0.0878709
666	175	0.0877387
667	177	0.0873682
668	182	0.0908175
669	190	0.0999852
670	199	0.105212
671	208	0.105851
672	215	0.109431
673	219	0.102535
674	220	0.098246
675	217	0.0894925
676	212	0.0881483
677	206	0.0901793
678	203	0.0848231
679	204	0.112432
680	207	0.124713
681	212	0.125193
682	214	0.127498
683	211	0.1408
684	203	0.143254
685	192	0.154731
686	179	0.1417
687	169	0.127667
688	165	0.127613
689	169	0.154717
690	181	0.150532
691	199	0.145364
692	221	0.136122
693	242	0.113041
694	258	0.0893422
695	266	0.0900007
696	264	0.105035
697	251	0.10839
698	230	0.117015
699	207	0.136607
700	188	0.157905
701	179	0.165346
702	182	0.153505
703	197	0.149627
704	220	0.125537
705	244	0.109379
706	264	0.106678
707	274	0.0997549
708	272	0.0858771
709	260	0.0775277
710	242	0.0768703
711	226	0.103532
712	214	0.119662
713	209	0.126703
714	211	0.155889
715	218	0.137363
716	226	0.127387
717	233	0.118246
718	233	0.126848
719	227	0.140993
720	214	0.135263
721	200	0.14395
722	188	0.131299
723	184	0.127628
724	188	0.117296
725	198	0.11267
726	213	0.104716
727	226	0.106002
728	235	0.0858187
729	237	0.085551
730	232	0.0737609
731	222	0.0738767
732	210	0.0804546
733	199	0.0850608
734	190	0.0971845
735	187	0.0832491
736	188	0.080198
737	193	0.0737261
738	199	0.0719851
739	204	0.074948
740	204	0.0857823
741	197	0.0845998
742	185	0.0883312
743	170	0.101668
744	154	0.106152
745	140	0.112025
746	131	0.104754
747	129	0.101846
748	133	0.105097
749	142	0.0817456
750	153	0.0688526
751	165	0.0571741
752	174	0.0560993
753	180	0.0640735
754	183	0.0724781
755	183	0.0785388
756	182	0.0759169
757	180	0.0763086
758	179	0.0750226
759	180	0.0797988
760	185	0.0780663
761	193	0.0772869
762	203	0.084747
763	214	0.0835093
764	223	0.0769148
765	227	0.0759715
766	225	0.0743017
767	219	0.076811
768	210	0.0822336
769	200	0.0935951
770	190	0.131761
771	183	0.145342
772	182	0.158964
773	186	0.163444
774	197	0.160531
775	215	0.151173
776	236	0.137389
777	258	0.122573
778	275	0.105591
779	284	0.103067
780	284	0.116759
781	275	0.122104
782	262	0.112385
783	252	0.119174
784	250	0.117747
785	259	0.130172
786	276	0.134891
787	296	0.138678
788	311	0.123947
789	315	0.124538
790	305	0.122039
791	283	0.123866
792	255	0.123029
793	227	0.120284
794	209	0.120457
795	203	0.102433
796	213	0.0999379
797	233	0.116078
798	256	0.0998724
799	274	0.103888
800	280	0.0951952
801	271	0.0949944
802	253	0.104405
803	231	0.0994844
804	214	0.0977771
805	208	0.100478
806	214	0.103013
807	229	0.0904109
808	250	0.0864083
809	269	0.0998582
810	282	0.088445
811	283	0.0822547
812	274	0.0817735
813	254	0.0944177
814	229	0.10168
815	204	0.0985939
816	184	0.0964196
817	173	0.0874266
818	172	0.0808033
819	181	0.0854926
820	194	0.080369
821	207	0.080753
822	214	0.0964964
823	213	0.100378
824	206	0.0928825
825	194	0.0918695
826	180	0.102342
827	170	0.105921
828	164	0.0989419
829	162	0.0859141
830	165	0.0868705
831	169	0.0831958
832	174	0.091956
833	177	0.0930022
834	179	0.0774674
835	179	0.0891539
836	179	0.0924814
837	178	0.0913539
838	180	0.0842209
839	184	0.0836809
840	192	0.0862314
841	201	0.0746522
842	210	0.073829
843	217	0.0727943
844	220	0.0813767
845	219	0.0894948
846	216	0.0888827
847	213	0.0960251
848	212	0.0920105
849	215	0.0924359
850	220	0.0851068
851	226	0.0867726
852	231	0.0792774
853	233	0.0890084
854	232	0.0913317
855	229	0.0899385
856	226	0.100347
857	225	0.119037
858	229	0.131451
859	237	0.133667
860	248	0.127181
861	259	0.107095
862	268	0.114097
863	271	0.0929972
864	268	0.092572
865	261	0.0970294
866	252	0.115009
867	244	0.125548
868	239	0.134836
869	240	0.14166
870	244	0.167193
871	250	0.15348
872	253	0.142063
873	249	0.134303
874	238	0.131732
875	221	0.141582
876	203	0.131957
877	190	0.12222
878	187	0.136008
879	196	0.137094
880	214	0.132383
881	236	0.115812
882	257	0.131772
883	271	0.124246
884	275	0.130604
885	270	0.127652
886	259	0.128383
887	246	0.137651
888	238	0.142275
889	236	0.129538
890	243	0.141219
891	255	0.1226
892	270	0.119751
893	282	0.112732
894	286	0.104001
895	279	0.109915
896	262	0.121103
897	239	0.129156
898	214	0.128312
899	195	0.142536
900	188	0.132531
901	195	0.123018
902	216	0.133798
903	246	0.135218
904	277	0.128785
905	301	0.107717
906	314	0.105895
907	314	0.102281
908	302	0.0857418
909	284	0.0953686
910	266	0.10079
911	253	0.10735
912	249	0.0977578
913	251	0.106665
914	257	0.090038
915	261	0.0891907
916	259	0.0915473
917	246	0.0844905
918	226	0.0929149
919	201	0.0950939
920	178	0.101678
921	163	0.108961
922	161	0.12438
923	173	0.106285
924	196	0.101339
925	222	0.108006
926	244	0.105176
927	257	0.102094
928	257	0.112263
929	247	0.121618
930	232	0.123172
931	216	0.146455
932	206	0.155311
933	203	0.149041
934	209	0.151666
935	221	0.13632
936	236	0.113977
937	249	0.101739
938	257	0.0892567
939	258	0.0863513
940	254	0.0909176
941	245	0.0958247
942	235	0.106581
943	227	0.113995
944	222	0.115871
945	222	0.109688
946	224	0.115092
947	228	0.102487
948	230	0.0845867
949	230	0.074233
950	228	0.0813141
951	225	0.0880059
952	222	0.0977864
953	219	0.113732
954	216	0.128302
955	213	0.127897
956	209	0.120448
957	205	0.117228
958	202	0.0873237
959	200	0.0951666
960	202	0.0935781
961	208	0.0933162
962	217	0.098092
963	226	0.0821904
964	236	0.0798195
965	243	0.0851334
966	249	0.0955055
967	253	0.0978639
968	253	0.126153
969	252	0.114345
970	251	0.103753
971	252	0.11505
972	257	0.12627
973	267	0.132153
974	282	0.132217
975	298	0.127151
976	308	0.109084
977	308	0.133596
978	295	0.146924
979	271	0.171646
980	242	0.186079
981	216	0.182162
982	200	0.183405
983	198	0.170742
984	212	0.165172
985	236	0.183086
986	266	0.157139
987	292	0.158767
988	309	0.132921
989	312	0.126539
990	303	0.115157
991	287	0.121497
992	271	0.137745
993	262	0.126718
994	264	0.118243
995	278	0.12063
996	299	0.0987053
997	321	0.0858724
998	336	0.0829537
999	338	0.076154
1000	325	0.0937324
1001	300	0.105567
1002	268	0.118403
1003	237	0.124422
1004	214	0.137662
1005	204	0.133923
1006	210	0.13267
1007	227	0.122502
1008	251	0.116384
1009	274	0.128127
1010	288	0.111742
1011	290	0.120004
1012	281	0.116608
1013	263	0.121266
1014	243	0.138735
1015	228	0.145675
1016	220	0.150292
1017	221	0.152114
1018	229	0.15864
1019	241	0.139384
1020	253	0.131757
1021	260	0.113915
1022	262	0.118338
1023	259	0.121514
1024	251	0.118764
1025	242	0.122854
1026	233	0.122482
1027	226	0.126456
1028	222	0.133945
1029	223	0.134657
1030	228	0.133226
1031	235	0.11806
1032	244	0.11067
1033	251	0.105799
1034	256	0.10156
1035	256	0.115977
1036	254	0.120728
1037	248	0.112307
1038	242	0.0946643
1039	235	0.1012
1040	228	0.107462
1041	222	0.106864
1042	216	0.536625
1043	211	0.1111
1044	207	0.121465
1045	205	0.113912
1046	206	0.108407
1047	207	0.11376
1048	209	0.127645
1049	209	0.143637
1050	207	0.140677
1051	203	0.141457
1052	199	0.12487
1053	198	0.0881605
1054	204	0.0887386
1055	217	0.0844473
1056	239	0.0926417
1057	267	0.0942336
1058	294	0.0889894
1059	315	0.0806016
1060	323	0.105557
1061	318	0.13477
1062	300	0.139468
1063	274	0.149163
1064	249	0.155263
1065	232	0.159281
1066	228	0.161871
1067	240	0.152924
1068	264	0.132377
1069	294	0.132104
1070	320	0.126683
1071	334	0.143201
1072	330	0.160303
1073	309	0.145159
1074	279	0.140736
1075	249	0.163835
1076	230	0.190236
1077	229	0.194082
1078	246	0.222097
1079	276	0.248065
1080	308	0.234689
1081	332	0.221728
1082	340	0.184602
1083	329	0.161615
1084	305	0.135406
1085	276	0.153119
1086	252	0.144894
1087	238	0.139644
1088	239	0.119456
1089	252	0.115334
1090	275	0.120333
1091	302	0.139537
1092	326	0.151931
1093	342	0.140142
1094	345	0.133819
1095	335	0.120941
1096	317	0.14604
1097	295	0.158716
1098	277	0.155954
1099	268	0.151148
1100	270	0.135542
1101	281	0.136297
1102	296	0.137088
1103	309	0.129592
1104	314	0.133025
1105	308	0.108894
1106	293	0.119864
1107	271	0.140412
1108	248	0.146526
1109	228	0.170121
1110	215	0.164231
1111	209	0.177125
1112	210	0.171552
1113	216	0.163756
1114	225	0.169985
1115	233	0.157201
1116	238	0.136886
1117	239	0.134833
1118	237	0.126982
1119	234	0.13343
1120	232	0.120038
1121	234	0.10454
1122	239	0.112514
1123	245	0.0971657
1124	251	0.093644
1125	254	0.0899995
1126	255	0.105468
1127	253	0.0997978
1128	250	0.0906552
1129	246	0.101873
1130	241	0.0973511
1131	235	0.111202
1132	228	0.130841
1133	219	0.125529
1134	210	0.148269
1135	203	0.136992
1136	200	0.126654
1137	204	0.131184
1138	215	0.140537
1139	232	0.142626
1140	254	0.137946
1141	275	0.136945
1142	293	0.133926
1143	304	0.134839
1144	306	0.122404
1145	300	0.12701
1146	288	0.13865
1147	275	0.153783
1148	268	0.149488
1149	272	0.175039
1150	288	0.176652
1151	314	0.172873
1152	343	0.143785
1153	367	0.150715
1154	378	0.161089
1155	373	0.153829
1156	353	0.159017
1157	326	0.160103
1158	301	0.164539
1159	285	0.173383
1160	281	0.188228
1161	288	0.189397
1162	301	0.191205
1163	314	0.177818
1164	321	0.168813
1165	319	0.146427
1166	304	0.134081
1167	280	0.135659
1168	251	0.135744
1169	222	0.148202
1170	199	0.542652
1171	189	0.591089
1172	191	0.16402
1173	204	0.13992
1174	222	0.133989
1175	240	0.133629
1176	251	0.105065
1177	253	0.114547
1178	246	0.118246
1179	233	0.0973192
1180	221	0.115016
1181	215	0.12361
1182	219	0.132354
1183	235	0.12664
1184	262	0.123859
1185	295	0.127732
1186	328	0.124919
1187	353	0.110458
1188	366	0.1059
1189	363	0.13228
1190	347	0.140118
1191	322	0.156924
1192	295	0.170074
1193	271	0.17685
1194	256	0.61
1195	250	0.647166
1196	256	0.63036
1197	270	0.651098
1198	287	0.228223
1199	303	0.184115
1200	313	0.179833
1201	315	0.183206
1202	312	0.201934
1203	306	0.203359
1204	303	0.210152
1205	304	0.207697
1206	313	0.18747
1207	327	0.193781
1208	343	0.179184
1209	359	0.160538
1210	371	0.151401
1211	378	0.120087
1212	378	0.114579
1213	370	0.127171
1214	355	0.113504
1215	333	0.10563
1216	306	0.120293
1217	278	0.169035
1218	254	0.186325
1219	236	0.176199
1220	228	0.160956
1221	230	0.139934
1222	239	0.129772
1223	251	0.113941
1224	262	0.103882
1225	268	0.116435
1226	267	0.0975738
1227	260	0.114753
1228	249	0.144213
1229	237	0.361715
1230	226	0.592239
1231	220	0.562298
1232	221	0.18514
1233	228	0.658105
1234	241	0.170421
1235	257	0.154923
1236	271	0.116506
1237	279	0.0885752
1238	278	0.0899547
1239	269	0.0844935
1240	254	0.0882817
1241	238	0.0937086
1242	225	0.0883935
1243	222	0.085876
1244	228	0.0810822
1245	242	0.0736856
1246	260	0.0628786
1247	275	0.0635502
1248	283	0.067626
1249	282	0.074722
1250	271	0.10037
1251	255	0.103118
1252	237	0.135644
1253	223	0.150166
1254	215	0.177278
1255	218	0.164857
1256	231	0.145008
1257	253	0.126038
1258	278	0.143608
1259	300	0.145404
1260	312	0.114448
1261	310	0.128647
1262	295	0.149318
1263	274	0.142788
1264	255	0.168967
1265	248	0.173052
1266	261	0.170006
1267	293	0.15627
1268	339	0.173102
1269	390	0.164367
1270	432	0.125107
1271	456	0.13702
1272	456	0.146686
1273	435	0.189307
1274	400	0.193628
1275	362	0.225732
1276	330	0.234595
1277	311	0.682101
1278	307	0.68929
1279	316	0.657151
1280	332	0.677129
1281	348	0.247033
1282	359	0.236981
1283	363	0.232322
1284	358	0.244604
1285	347	0.251108
1286	333	0.203568
1287	321	0.194938
1288	313	0.166383
1289	309	0.180989
1290	310	0.144185
1291	313	0.132035
1292	318	0.139636
1293	322	0.124723
1294	322	0.145661
1295	318	0.143671
1296	310	0.140431
1297	297	0.132945
1298	283	0.116016
1299	268	0.117854
1300	256	0.110094
1301	247	0.105307
1302	244	0.110865
1303	246	0.0972531
1304	251	0.0904639
1305	257	0.0939923
1306	262	0.078272
1307	264	0.0829144
1308	261	0.0701257
1309	254	0.0725989
1310	243	0.062601
1311	230	0.0700268
1312	219	0.0760662
1313	211	0.0800616
1314	210	0.10751
1315	217	0.108571
1316	230	0.126885
1317	246	0.138345
1318	262	0.115659
1319	274	0.12791
1320	278	0.129897
1321	275	0.133989
1322	264	0.145752
1323	250	0.164214
1324	238	0.164282
1325	231	0.165285
1326	235	0.158343
1327	251	0.156085
1328	277	0.147382
1329	308	0.121797
1330	338	0.0966555
1331	360	0.0906657
1332	368	0.0782189
1333	362	0.0675066
1334	343	0.0820297
1335	319	0.0930062
1336	298	0.112875
1337	287	0.137186
1338	290	0.157371
1339	307	0.119991
1340	333	0.101187
1341	359	0.108502
1342	378	0.134917
1343	383	0.15195
1344	372	0.179503
1345	346	0.210176
1346	314	0.251356
1347	283	0.281125
1348	263	0.277107
1349	259	0.260164
1350	275	0.265293
1351	305	0.602697
1352	342	0.611387
1353	375	0.144583
1354	394	0.111226
1355	396	0.081707
1356	379	0.0819521
1357	351	0.0988755
1358	319	0.122974
1359	294	0.151147
1360	281	0.151975
1361	282	0.137136
1362	295	0.115451
1363	314	0.0924457
1364	331	0.0962215
1365	342	0.0841238
1366	340	0.10262
1367	326	0.122585
1368	301	0.140832
1369	272	0.160188
1370	244	0.186965
1371	223	0.191773
1372	214	0.189442
1373	218	0.172196
1374	232	0.169055
1375	251	0.162713
1376	270	0.164585
1377	282	0.135554
1378	286	0.126588
1379	281	0.148104
1380	270	0.178646
1381	257	0.19242
1382	248	0.181691
1383	247	0.166296
1384	257	0.144262
1385	277	0.121232
1386	304	0.080866
1387	332	0.0824468
1388	357	0.0766604
1389	375	0.088564
1390	383	0.108449
1391	381	0.0927107
1392	371	0.125816
1393	358	0.126854
1394	345	0.127436
1395	336	0.124306
1396	332	0.123871
1397	335	0.133103
1398	344	0.143268
1399	356	0.136344
1400	370	0.139725
1401	382	0.149421
1402	389	0.141538
1403	389	0.136112
1404	380	0.144152
1405	365	0.571291
1406	346	0.148886
1407	327	0.279907
1408	312	0.623819
1409	304	0.180979
1410	303	0.196663
1411	307	0.184107
1412	313	0.174391
1413	320	0.171721
1414	326	0.188823
1415	329	0.158998
1416	328	0.141198
1417	323	0.119353
1418	313	0.107127
1419	301	0.107648
1420	290	0.130521
1421	280	0.129987
1422	276	0.120276
1423	275	0.116985
1424	278	0.104053
1425	280	0.104934
1426	280	0.0925356
1427	274	0.0948492
1428	263	0.095948
1429	249	0.106932
1430	235	0.104656
1431	226	0.123062
1432	222	0.124567
1433	226	0.141419
1434	235	0.136385
1435	247	0.104744
1436	259	0.105604
1437	270	0.0943655
1438	277	0.115944
1439	279	0.146081
1440	278	0.172133
1441	275	0.190804
1442	272	0.168592
1443	272	0.18182
1444	278	0.177644
1445	292	0.164603
1446	314	0.154544
1447	340	0.13456
1448	366	0.11702
1449	387	0.105548
1450	397	0.108666
1451	394	0.135074
1452	380	0.152999
1453	360	0.175113
1454	341	0.176312
1455	333	0.179457
1456	338	0.194166
1457	356	0.195685
1458	377	0.757465
1459	394	1.00617
1460	398	0.966017
1461	386	0.686308
1462	363	0.651303
1463	333	0.911771
1464	307	1.07549
1465	291	0.246516
1466	288	0.272758
1467	295	0.695235
1468	308	0.297328
1469	320	0.279987
1470	327	0.253364
1471	326	0.232007
1472	320	0.207946
1473	312	0.206593
1474	304	0.212471
1475	299	0.234915
1476	299	0.246016
1477	305	0.270055
1478	317	0.286345
1479	336	0.255053
1480	359	0.235691
1481	383	0.207763
1482	404	0.180252
1483	418	0.174746
1484	424	0.166083
1485	422	0.146295
1486	415	0.14229
1487	406	0.135067
1488	395	0.121464
1489	380	0.153112
1490	361	0.18283
1491	341	0.188401
1492	322	0.199575
1493	306	0.224731
1494	295	0.25002
1495	289	0.246237
1496	289	0.243742
1497	291	0.23358
1498	293	0.213348
1499	293	0.188324
1500	291	0.171159
1501	288	0.14467
1502	287	0.139019
1503	289	0.116175
1504	296	0.118997
1505	304	0.109009
1506	311	0.112329
1507	315	0.113361
1508	314	0.11609
1509	309	0.120002
1510	303	0.113747
1511	296	0.113958
1512	290	0.118145
1513	286	0.117319
1514	285	0.105371
1515	289	0.0961397
1516	295	0.102449
1517	305	0.120353
1518	315	0.116456
1519	321	0.120467
1520	321	0.12722
1521	312	0.142761
1522	296	0.151488
1523	275	0.175039
1524	255	0.198719
1525	242	0.185835
1526	240	0.180184
1527	251	0.169773
1528	273	0.164644
1529	301	0.177622
1530	326	0.158897
1531	343	0.122657
1532	348	0.141351
1533	342	0.12617
1534	332	0.142632
1535	323	0.158029
1536	324	0.152918
1537	338	0.156237
1538	364	0.154843
1539	399	0.136392
1540	432	0.118465
1541	456	0.109515
1542	465	0.0985603
1543	458	0.0998516
1544	436	0.0927362
1545	406	0.101174
1546	376	0.111091
1547	351	0.138479
1548	334	0.154776
1549	326	0.171623
1550	326	0.184404
1551	331	0.187466
1552	336	0.185743
1553	336	0.212478
1554	328	0.220237
1555	312	0.249715
1556	293	0.282217
1557	274	0.297089
1558	260	0.278315
1559	256	0.24081
1560	261	0.175206
1561	276	0.133241
1562	297	0.117018
1563	320	0.11836
1564	341	0.119996
1565	355	0.120175
1566	361	0.143828
1567	358	0.154854
1568	350	0.169301
1569	341	0.167608
1570	334	0.156044
1571	332	0.15177
1572	338	0.15586
1573	349	0.134269
1574	362	0.147849
1575	372	0.137805
1576	375	0.124281
1577	369	0.121716
1578	354	0.112963
1579	338	0.108622
1580	323	0.102837
1581	316	0.129422
1582	318	0.154652
1583	326	0.160053
1584	338	0.160067
1585	347	0.163971
1586	352	0.167062
1587	351	0.176472
1588	347	0.21082
1589	342	0.236674
1590	340	0.252311
1591	340	0.240594
1592	343	0.214377
1593	347	0.19115
1594	352	0.169102
1595	356	0.121273
1596	360	0.115514
1597	362	0.0981911
1598	364	0.106739
1599	366	0.0987443
1600	367	0.0914029
1601	367	0.0957541
1602	367	0.10693
1603	367	0.1142
1604	365	0.121884
1605	362	0.131123
1606	354	0.154168
1607	343	0.151564
1608	330	0.163672
1609	318	0.200251
1610	309	0.234622
1611	305	0.25775
1612	306	0.705541
1613	311	0.252378
1614	318	0.215853
1615	322	0.181372
1616	322	0.183289
1617	318	0.179018
1618	310	0.171237
1619	300	0.156844
1620	293	0.143643
1621	288	0.15606
1622	288	0.143263
1623	293	0.13463
1624	300	0.128044
1625	308	0.118934
1626	316	0.117664
1627	323	0.125852
1628	328	0.109392
1629	331	0.12001
1630	333	0.121343
1631	337	0.13359
1632	344	0.137317
1633	356	0.150407
1634	373	0.146391
1635	391	0.138444
1636	407	0.142674
1637	416	0.136035
1638	416	0.119499
1639	406	0.10954
1640	389	0.116271
1641	367	0.117272
1642	347	0.130176
1643	332	0.145534
1644	324	0.167647
1645	325	0.192498
1646	332	0.191826
1647	341	0.189199
1648	349	0.207945
1649	352	0.180307
1650	349	0.179966
1651	340	0.184404
1652	329	0.218176
1653	318	0.212061
1654	312	0.229011
1655	313	0.228143
1656	321	0.209732
1657	334	0.189108
1658	351	0.160558
1659	367	0.126168
1660	377	0.112762
1661	381	0.118718
1662	377	0.122109
1663	369	0.0943231
1664	359	0.10365
1665	351	0.112261
1666	348	0.155569
1667	351	0.183783
1668	357	0.234415
1669	363	0.199187
1670	363	0.198435
1671	356	0.212736
1672	341	0.25426
1673	321	0.269225
1674	301	0.290799
1675	286	0.716321
1676	281	0.750106
1677	284	0.752099
1678	295	0.857239
1679	310	0.688404
1680	325	0.674602
1681	338	0.255625
1682	350	0.237208
1683	360	0.202714
1684	371	0.165729
1685	384	0.192078
1686	398	0.577902
1687	415	0.187607
1688	433	0.186849
1689	452	0.168222
1690	469	0.31176
1691	482	0.152371
1692	488	0.162629
1693	486	0.166828
1694	475	0.168509
1695	459	0.167985
1696	440	0.181324
1697	420	0.190333
1698	402	0.204386
1699	387	0.229771
1700	373	0.234696
1701	360	0.24132
1702	347	0.194842
1703	332	0.188776
1704	317	0.222158
1705	304	0.216961
1706	294	0.165047
1707	289	0.175932
1708	287	0.173725
1709	288	0.179976
1710	291	0.150302
1711	295	0.148935
1712	300	0.143709
1713	307	0.128361
1714	315	0.126354
1715	323	0.137109
1716	331	0.141222
1717	338	0.146273
1718	343	0.110716
1719	343	0.0916215
1720	339	0.0771734
1721	331	0.0808504
1722	320	0.0924707
1723	307	0.107292
1724	297	0.089573
1725	290	0.0977219
1726	289	0.127398
1727	293	0.120218
1728	300	0.112771
1729	309	0.114331
1730	318	0.115049
1731	324	0.137983
1732	327	0.147461
1733	328	0.154464
1734	328	0.164831
1735	329	0.194324
1736	331	0.205917
1737	336	0.217417
1738	343	0.24214
1739	352	0.210161
1740	361	0.200446
1741	369	0.198682
1742	375	0.217865
1743	382	0.209233
1744	389	0.248591
1745	398	0.26496
1746	411	0.236977
1747	425	0.245169
1748	438	0.645209
1749	448	0.564884
1750	453	0.288927
1751	451	0.251002
1752	442	0.234368
1753	430	0.221016
1754	417	0.240516
1755	406	0.266487
1756	398	0.307654
1757	393	0.342763
1758	390	0.796894
1759	387	1.24444
1760	383	0.96555
1761	377	1.09975
1762	370	1.04621
1763	362	0.92098
1764	357	0.639334
1765	356	0.517119
1766	362	0.414802
1767	372	0.327544
1768	385	0.298165
1769	398	0.246999
1770	409	0.221564
1771	416	0.190177
1772	417	0.187408
1773	413	0.172437
1774	404	0.180434
1775	392	0.158087
1776	380	0.126774
1777	371	0.12292
1778	367	0.108632
1779	368	0.108055
1780	373	0.0993493
1781	378	0.099616
1782	379	0.101128
1783	375	0.0981467
1784	366	0.0899299
1785	352	0.0908456
1786	336	0.0969205
1787	322	0.0961488
1788	312	0.100785
1789	308	0.116368
1790	310	0.121033
1791	316	0.10707
1792	324	0.112257
1793	332	0.104884
1794	335	0.0938056
1795	334	0.0991601
1796	326	0.109957
1797	315	0.126964
1798	302	0.133326
1799	291	0.14632
1800	286	0.148569
1801	289	0.153293
1802	300	0.150973
1803	318	0.12934
1804	339	0.130459
1805	357	0.120836
1806	369	0.11295
1807	373	0.14428
1808	370	0.132951
1809	364	0.156682
1810	359	0.191627
1811	362	0.186177
1812	375	0.195125
1813	397	0.216524
1814	425	0.202037
1815	452	0.203822
1816	471	0.190319
1817	477	0.190827
1818	467	0.207636
1819	445	0.242146
1820	416	0.261655
1821	386	0.256826
1822	363	0.245434
1823	350	0.225831
1824	348	0.204817
1825	357	0.214935
1826	371	0.186678
1827	388	0.195134
1828	401	0.217877
1829	409	0.170364
1830	412	0.158023
1831	411	0.145803
1832	408	0.156551
1833	405	0.166554
1834	403	0.165923
1835	402	0.164869
1836	403	0.157241
1837	403	0.140279
1838	403	0.124024
1839	400	0.134101
1840	395	0.132479
1841	385	0.138896
1842	374	0.16181
1843	360	0.204661
1844	348	0.185825
1845	338	0.194328
1846	332	0.170124
1847	330	0.134305
1848	331	0.122743
1849	333	0.118209
1850	333	0.126981
1851	331	0.119853
1852	327	0.139363
1853	320	0.149323
1854	313	0.15582
1855	307	0.146983
1856	304	0.167799
1857	307	0.180203
1858	316	0.215366
1859	329	0.542641
1860	345	0.597466
1861	363	0.255398
1862	381	0.26796
1863	397	0.254464
1864	409	0.252924
1865	416	0.255104
1866	418	0.741478
1867	415	0.719703
1868	409	0.433297
1869	402	0.526625
1870	396	0.171833
1871	393	0.181854
1872	392	0.180051
1873	395	0.161845
1874	399	0.170111
1875	403	0.173827
1876	405	0.165188
1877	403	0.160787
1878	398	0.196488
1879	390	0.192966
1880	382	0.199023
1881	377	0.197143
1882	380	0.198377
1883	391	0.198295
1884	410	0.187429
1885	434	0.196942
1886	457	0.180752
1887	475	0.170724
1888	486	0.160382
1889	488	0.163856
1890	483	0.193199
1891	473	0.175863
1892	460	0.141154
1893	445	0.123203
1894	431	0.138926
1895	419	0.168716
1896	410	0.183122
1897	403	0.213153
1898	398	0.209078
1899	392	0.208716
1900	384	0.209735
1901	374	0.188685
1902	363	0.176789
1903	351	0.165487
1904	341	0.161608
1905	334	0.141225
1906	329	0.129269
1907	325	0.116982
1908	322	0.118671
1909	317	0.146085
1910	310	0.132824
1911	303	0.12171
1912	297	0.113288
1913	295	0.101699
1914	296	0.108978
1915	300	0.142339
1916	307	0.1671
1917	314	0.160883
1918	320	0.169862
1919	326	0.192966
1920	330	0.179744
1921	335	0.185919
1922	339	0.191674
1923	344	0.206909
1924	350	0.185609
1925	358	0.169857
1926	369	0.146872
1927	381	0.146266
1928	396	0.128394
1929	411	0.123464
1930	423	0.127395
1931	431	0.147704
1932	433	0.150024
1933	430	0.152158
1934	425	0.164536
1935	422	0.185042
1936	425	0.221538
1937	432	0.227714
1938	442	0.252017
1939	451	0.273508
1940	458	0.299093
1941	461	0.774474
1942	459	1.21407
1943	456	0.753859
1944	453	0.794387
1945	454	0.962795
1946	457	1.03658
1947	461	1.11832
1948	462	0.808035
1949	457	0.757709
1950	444	0.710185
1951	424	0.23647
1952	400	0.260577
1953	376	0.245089
1954	357	0.249653
1955	345	0.244806
1956	341	0.316175
1957	342	0.915237
1958	345	1.03355
1959	349	1.06311
1960	355	0.956778
1961	362	0.294041
1962	373	0.302165
1963	385	0.676428
1964	398	0.698126
1965	409	1.04671
1966	416	0.301625
1967	420	0.250395
1968	420	0.678138
1969	418	1.04204
1970	414	0.593975
1971	410	0.367569
1972	405	0.189288
1973	398	0.133585
1974	388	0.164234
1975	377	0.217296
1976	367	0.277237
1977	360	0.304127
1978	357	0.359066
1979	358	0.386141
1980	362	0.40715
1981	370	0.716065
1982	378	0.686701
1983	388	0.706784
1984	397	0.639202
1985	406	0.624321
1986	417	0.190703
1987	430	0.661691
1988	445	0.607331
1989	463	0.172639
1990	482	0.158915
1991	497	0.135829
1992	506	0.111426
1993	504	0.113217
1994	489	0.115135
1995	463	0.118751
1996	430	0.127261
1997	397	0.116817
1998	370	0.142268
[truncated: 1 more rows]

## Sheet: Fig. 3c (inset)
omega	DFT_1	DeepH_1	DFT_2	DeepH_2	DFT_3	DeepH_3
-6	74.9441	75.2134	76.7372	76.1581	77.5124	76.1412
-5.97595	74.5988	74.8943	76.0068	75.5419	75.9558	74.8255
-5.9519	74.3752	74.6447	75.2595	74.9067	74.4682	73.6237
-5.92786	74.1335	74.337	74.39	74.1273	73.1643	72.5953
-5.90381	73.7728	73.8929	73.3717	73.1594	72.1472	71.8067
-5.87976	73.2721	73.3146	72.2571	72.0522	71.4955	71.3245
-5.85571	72.6868	72.6731	71.1541	70.9328	71.2457	71.1903
-5.83166	72.1138	72.071	70.1943	69.9673	71.3713	71.3833
-5.80762	71.6488	71.6017	69.5023	69.3111	71.7708	71.7986
-5.78357	71.3493	71.3157	69.1652	69.0592	72.2793	72.2632
-5.75952	71.2071	71.1958	69.203	69.212	72.7083	72.5902
-5.73547	71.1371	71.1479	69.5509	69.6685	72.8992	72.6434
-5.71142	70.9949	71.021	70.0648	70.2502	72.7678	72.376
-5.68737	70.6275	70.6586	70.5563	70.7497	72.3196	71.8284
-5.66333	69.9381	69.9636	70.8479	70.99	71.6353	71.0966
-5.63928	68.9358	68.9473	70.8284	70.8768	70.8362	70.2929
-5.61523	67.7424	67.7351	70.4878	70.4249	70.0444	69.5177
-5.59118	66.5553	66.5291	69.9151	69.7485	69.3514	68.8457
-5.56713	65.5848	65.544	69.2604	69.0157	68.8065	68.3271
-5.54309	64.9913	64.9424	68.6769	68.386	68.4279	67.9961
-5.51904	64.8406	64.7896	68.2642	67.955	68.2224	67.8722
-5.49499	65.0882	65.0383	68.0357	67.7278	68.191	67.9481
-5.47094	65.5947	65.5471	67.9211	67.6286	68.3127	68.168
-5.44689	66.1729	66.1281	67.7997	67.539	68.5212	68.4239
-5.42285	66.6521	66.6112	67.5523	67.3476	68.7072	68.5869
-5.3988	66.9307	66.8947	67.1083	66.9901	68.7587	68.5644
-5.37475	66.9912	66.9595	66.4723	66.4678	68.6163	68.345
-5.3507	66.8734	66.8434	65.7209	65.8401	68.3033	67.9935
-5.32665	66.6258	66.5956	64.9723	65.199	67.9011	67.5958
-5.30261	66.266	66.239	64.3427	64.6349	67.4825	67.1926
-5.27856	65.7681	65.7564	63.9047	64.2051	67.0509	66.747
-5.25451	65.0772	65.1	63.6608	63.9139	66.5232	66.1633
-5.23046	64.1418	64.2209	63.5403	63.708	65.7689	65.3354
-5.20641	62.9555	63.1092	63.4219	63.4918	64.6773	64.1968
-5.18236	61.5924	61.8309	63.1774	63.1614	63.2248	62.7584
-5.15832	60.2156	60.5395	62.7227	62.6493	61.5134	61.131
-5.13427	59.0422	59.442	62.0554	61.9612	59.7655	59.5211
-5.11022	58.2663	58.7209	61.2587	61.1818	58.2629	58.1835
-5.08617	57.9735	58.4508	60.4658	60.4411	57.2474	57.3324
-5.06212	58.1011	58.5591	59.8046	59.8574	56.8262	57.0522
-5.03808	58.4754	58.8685	59.3514	59.4881	56.9388	57.2644
-5.01403	58.9102	59.1978	59.1163	59.3167	57.4036	57.7753
-4.98998	59.2994	59.4566	59.06	59.2787	58.0146	58.3749
-4.96593	59.6406	59.6659	59.1257	59.306	58.626	58.9254
-4.94188	59.9807	59.898	59.2655	59.3613	59.183	59.3923
-4.91784	60.3383	60.1894	59.4484	59.4427	59.6982	59.8139
-4.89379	60.6681	60.4991	59.6525	59.5621	60.2035	60.2415
-4.86974	60.8885	60.7355	59.8524	59.7173	60.7111	60.689
-4.84569	60.9347	60.8165	60.0143	59.8778	61.1973	61.1155
-4.82164	60.7886	60.7076	60.1014	59.992	61.6052	61.4378
-4.7976	60.4657	60.4156	60.0839	60.008	61.8607	61.5646
-4.77355	59.9854	59.958	59.9457	59.8908	61.8952	61.436
-4.7495	59.3591	59.3488	59.6841	59.6297	61.6711	61.0533
-4.72545	58.6123	58.6162	59.3061	59.2354	61.2008	60.4845
-4.7014	57.8181	57.8339	58.8274	58.7342	60.5477	59.8397
-4.67735	57.1052	57.1296	58.2742	58.1661	59.8076	59.2269
-4.65331	56.6182	56.6471	57.6885	57.5851	59.08	58.7152
-4.62926	56.4497	56.4789	57.1335	57.0594	58.4459	58.3242
-4.60521	56.5865	56.6128	56.6884	56.6633	57.9585	58.0411
-4.58116	56.9079	56.9293	56.4269	56.4545	57.6437	57.8475
-4.55711	57.237	57.2519	56.3815	56.4434	57.5023	57.7347
-4.53307	57.4119	57.4196	56.5125	56.5735	57.5135	57.7016
-4.50902	57.3417	57.3435	56.7115	56.7344	57.6427	57.7451
-4.48497	57.029	57.0301	56.8489	56.8135	57.8517	57.8527
-4.46092	56.5606	56.571	56.8416	56.756	58.1036	57.9969
-4.43687	56.0729	56.1043	56.6984	56.5958	58.3506	58.1266
-4.41283	55.6993	55.7603	56.5071	56.4296	58.5152	58.161
-4.38878	55.5175	55.6085	56.3717	56.35	58.4897	58.0008
-4.36473	55.522	55.6343	56.3441	56.384	58.1729	57.572
-4.34068	55.6403	55.7607	56.3963	56.4802	57.5343	56.8844
-4.31663	55.7816	55.8987	56.4476	56.5467	56.6651	56.0663
-4.29259	55.8833	55.9906	56.4184	56.5062	55.7691	55.3357
-4.26854	55.9228	56.0186	56.2666	56.3265	55.0846	54.9074
-4.24449	55.8956	55.9804	55.9879	56.0148	54.7728	54.8809
-4.22044	55.7885	55.8636	55.5945	55.5955	54.8366	55.177
-4.19639	55.5774	55.6448	55.1037	55.0986	55.1169	55.566
-4.17234	55.2528	55.3153	54.5442	54.5628	55.3685	55.7763
-4.1483	54.8496	54.909	53.9678	54.0393	55.3743	55.624
-4.12425	54.4498	54.5035	53.4461	53.5838	55.0396	55.0954
-4.1002	54.1505	54.1904	53.051	53.2429	54.4261	54.3459
-4.07615	54.0159	54.0312	52.8322	53.0447	53.7192	53.6246
-4.0521	54.0472	54.0303	52.8055	52.9989	53.1528	53.1714
-4.02806	54.1876	54.1393	52.9521	53.0964	52.925	53.1323
-4.00401	54.3547	54.2852	53.2225	53.3042	53.1324	53.5191
-3.97996	54.4773	54.4018	53.5431	53.5639	53.7365	54.2118
-3.95591	54.5163	54.4493	53.8317	53.8045	54.5693	54.9965
-3.93186	54.4658	54.4161	54.0237	53.9687	55.3825	55.6314
-3.90782	54.3419	54.3117	54.0968	54.0375	55.9326	55.9287
-3.88377	54.1693	54.1554	54.0773	54.034	56.0701	55.8189
-3.85972	53.9709	53.9677	54.0187	54.001	55.7865	55.361
-3.83567	53.763	53.7655	53.9647	53.9683	55.1877	54.6849
-3.81162	53.5563	53.5612	53.9223	53.9325	54.4084	53.8987
-3.78758	53.3574	53.3641	53.8633	53.8628	53.5235	53.0238
-3.76353	53.1703	53.18	53.7498	53.7259	52.5162	52.0047
-3.73948	52.9921	53.007	53.5605	53.5078	51.3295	50.7889
-3.71543	52.8099	52.8327	53.2963	53.2148	49.9626	49.4201
-3.69138	52.6032	52.6376	52.9661	52.8562	48.5424	48.0727
-3.66733	52.3587	52.4092	52.5676	52.4286	47.3099	46.9962
-3.64329	52.0889	52.1601	52.0866	51.9187	46.5165	46.3955
-3.61924	51.8432	51.9368	51.5182	51.3296	46.2901	46.3204
-3.59519	51.6954	51.8077	50.896	50.7093	46.5571	46.6328
-3.57114	51.7105	51.8311	50.307	50.1596	47.071	47.0726
-3.54709	51.9078	52.0224	49.875	49.8088	47.5322	47.3839
-3.52305	52.2458	52.3407	49.7154	49.7599	47.7243	47.4292
-3.499	52.6384	52.7052	49.8802	50.0388	47.5945	47.2348
-3.47495	52.9949	53.0323	50.3231	50.5717	47.2506	46.9588
-3.4509	53.2565	53.2685	50.9058	51.2073	46.8982	46.8114
-3.42685	53.4103	53.4027	51.4477	51.7724	46.7589	46.973
-3.40281	53.4771	53.4552	51.7934	52.1318	47.0017	47.5435
-3.37876	53.4872	53.4555	51.8573	52.2194	47.705	48.5346
-3.35471	53.4619	53.4243	51.6255	52.03	48.8504	49.8925
-3.33066	53.4069	53.3673	51.1243	51.5889	50.3403	51.5215
-3.30661	53.3146	53.276	50.3911	50.9297	52.0198	53.2864
-3.28257	53.1638	53.1272	49.4722	50.0934	53.6928	55.0005
-3.25852	52.9136	52.8776	48.4402	49.1429	55.142	56.4325
-3.23447	52.4945	52.4556	47.4049	48.1673	56.1641	57.3502
-3.21042	51.8077	51.7614	46.4942	47.266	56.6179	57.5901
-3.18637	50.7451	50.6869	45.8119	46.5174	56.4595	57.1096
-3.16232	49.229	49.1561	45.3985	45.9535	55.7459	55.9913
-3.13828	47.2598	47.1727	45.2194	45.5569	54.6013	54.3981
-3.11423	44.9461	44.8502	45.1863	45.2757	53.1688	52.5098
-3.09018	42.4959	42.4006	45.1955	45.0452	51.5695	50.4749
-3.06613	40.1643	40.0813	45.1602	44.8006	49.8823	48.397
-3.04208	38.1804	38.1197	45.0212	44.4813	48.1491	46.3513
-3.01804	36.6859	36.6531	44.7414	44.0334	46.398	44.4115
-2.99399	35.7129	35.708	44.2961	43.4204	44.6718	42.6635
-2.96994	35.2025	35.2212	43.6745	42.6393	43.0443	41.1972
-2.94589	35.0471	35.0829	42.8901	41.7337	41.6111	40.0796
-2.92184	35.1322	35.179	41.9912	40.7883	40.459	39.3308
-2.8978	35.3617	35.4145	41.0559	39.9034	39.6327	38.9152
-2.87375	35.6642	35.7198	40.1715	39.1608	39.1184	38.7535
-2.8497	35.9905	36.0467	39.4092	38.5997	38.8533	38.746
-2.82565	36.3088	36.3649	38.8101	38.2166	38.7525	38.7986
-2.8016	36.6051	36.6609	38.3896	37.9876	38.7398	38.8442
-2.77756	36.884	36.9407	38.1519	37.8944	38.7689	38.855
-2.75351	37.1688	37.2283	38.1022	37.9384	38.8283	38.8454
-2.72946	37.4972	37.5624	38.2457	38.1346	38.9347	38.8652
-2.70541	37.9143	37.9881	38.58	38.4951	39.1196	38.9822
-2.68136	38.4621	38.5465	39.0872	39.0155	39.4149	39.2577
-2.65731	39.1657	39.261	39.734	39.6729	39.8401	39.7188
-2.63327	40.0219	40.1259	40.4776	40.4317	40.3863	40.3379
-2.60922	40.9956	41.1037	41.2742	41.253	41.002	41.0266
-2.58517	42.0362	42.1419	42.089	42.1041	41.5893	41.6519
-2.56112	43.1099	43.206	42.9096	42.9687	42.0252	42.0782
-2.53707	44.2341	44.3144	43.7561	43.8583	42.2152	42.2284
-2.51303	45.4875	45.5496	44.6788	44.812	42.1595	42.1392
-2.48898	46.9772	47.0232	45.7345	45.8793	41.9918	41.9773
-2.46493	48.7621	48.7987	46.9489	47.0861	41.9528	41.9912
-2.44088	50.7687	50.8041	48.2853	48.4051	42.2972	42.4092
-2.41683	52.7508	52.791	49.6406	49.7466	43.1798	43.3378
-2.39279	54.3335	54.3797	50.8698	50.9755	44.5857	44.7166
-2.36874	55.1351	55.1838	51.8218	51.9407	46.3428	46.356
-2.34469	54.9106	54.9567	52.3669	52.5006	48.1949	48.0199
-2.32064	53.644	53.6834	52.4074	52.5404	49.8809	49.4964
-2.29659	51.5424	51.5742	51.883	51.9876	51.1763	50.6184
-2.27255	48.9449	48.9702	50.7822	50.8305	51.9	51.2482
-2.2485	46.1982	46.2192	49.1575	49.1346	51.9175	51.2656
-2.22445	43.5635	43.582	47.1319	47.0414	51.1624	50.5871
-2.2004	41.184	41.2012	44.8811	44.7423	49.6651	49.2057
-2.17635	39.1055	39.1221	42.5939	42.4327	47.5629	47.2195
-2.1523	37.3192	37.3352	40.4272	40.2671	45.0788	44.8273
-2.12826	35.7958	35.8108	38.4774	38.3347	42.4766	42.2898
-2.10421	34.5016	34.5144	36.777	36.6592	40.0085	39.8703
-2.08016	33.3988	33.4086	35.3104	35.2184	37.867	37.7735
-2.05611	32.4441	32.4508	34.0377	33.9681	36.1502	36.1006
-2.03206	31.5906	31.595	32.9134	32.8608	34.8501	34.8373
-2.00802	30.7945	30.7981	31.8968	31.8556	33.8725	33.8804
-1.98397	30.0228	30.0267	30.9554	30.9212	33.0814	33.0899
-1.95992	29.2566	29.2614	30.0652	30.0351	32.3466	32.3388
-1.93587	28.4908	28.4957	29.21	29.1825	31.5748	31.5416
-1.91182	27.7291	27.7333	28.3817	28.3562	30.7191	30.6604
-1.88778	26.98	26.9825	27.5805	27.5571	29.7752	29.7004
-1.86373	26.2532	26.2537	26.8134	26.7925	28.7754	28.702
-1.83968	25.5587	25.5574	26.0909	26.0726	27.7791	27.729
-1.81563	24.9054	24.9032	25.4208	25.405	26.8564	26.8491
-1.79158	24.299	24.2967	24.8039	24.79	26.0656	26.1099
-1.76754	23.7386	23.7367	24.2331	24.2202	25.4321	25.522
-1.74349	23.2154	23.214	23.6969	23.6845	24.9398	25.0566
-1.71944	22.7159	22.7146	23.1838	23.1715	24.5386	24.6593
-1.69539	22.2268	22.2249	22.6845	22.6726	24.1664	24.273
-1.67134	21.7401	21.7371	22.1926	22.181	23.7729	23.8579
-1.64729	21.2544	21.2501	21.7038	21.6926	23.3339	23.3993
-1.62325	20.7723	20.7669	21.2171	21.2064	22.8486	22.8997
-1.5992	20.2968	20.2903	20.7356	20.726	22.3229	22.3619
-1.57515	19.8281	19.8203	20.2635	20.2557	21.7525	21.7773
-1.5511	19.3624	19.3526	19.7994	19.7935	21.1212	21.1283
-1.52705	18.8928	18.8802	19.3314	19.3259	20.414	20.4029
-1.50301	18.4128	18.3968	18.8389	18.8308	19.6339	19.6057
-1.47896	17.9205	17.9013	18.3044	18.2892	18.8058	18.7576
-1.45491	17.4239	17.403	17.7264	17.6998	17.9639	17.884
-1.43086	16.9427	16.9228	17.1244	17.0847	17.1376	17.0101
-1.40681	16.5035	16.4873	16.5337	16.4825	16.3525	16.1699
-1.38277	16.1275	16.1169	15.9924	15.9352	15.6426	15.4173
-1.35872	15.8187	15.8132	15.5323	15.4763	15.0566	14.8206
-1.33467	15.5591	15.5564	15.1742	15.1257	14.6432	14.4356
-1.31062	15.317	15.3141	14.9256	14.8884	14.4258	14.2767
-1.28657	15.062	15.0565	14.7773	14.7518	14.3878	14.309
-1.26253	14.7771	14.7682	14.6991	14.6834	14.4802	14.4667
-1.23848	14.4611	14.4491	14.6433	14.6343	14.6419	14.678
-1.21443	14.1229	14.1089	14.5566	14.5512	14.814	14.879
-1.19038	13.7741	13.7588	14.3978	14.3938	14.9418	15.0141
-1.16633	13.4233	13.4075	14.151	14.1469	14.9756	15.0357
-1.14228	13.0759	13.0598	13.826	13.821	14.8782	14.9126
-1.11824	12.7344	12.7179	13.4495	13.4432	14.6378	14.6409
-1.09419	12.3994	12.3828	13.0512	13.0436	14.2727	14.2473
-1.07014	12.0712	12.0545	12.6536	12.645	13.8244	13.7778
-1.04609	11.7493	11.7324	12.2693	12.2599	13.34	13.2806
-1.02204	11.4331	11.4159	11.9019	11.8919	12.8574	12.7914
-0.997996	11.1218	11.1045	11.5503	11.54	12.3979	12.329
-0.973948	10.815	10.7974	11.2116	11.2011	11.9683	11.898
-0.9499	10.5121	10.4943	10.8831	10.8723	11.5667	11.495
-0.925852	10.2129	10.1949	10.5623	10.5514	11.1876	11.1144
-0.901804	9.91697	9.89875	10.2479	10.2369	10.8256	10.7505
-0.877756	9.62415	9.60572	9.93885	9.92772	10.4765	10.3994
-0.853707	9.33423	9.31561	9.63432	9.62311	10.1375	10.0582
-0.829659	9.04704	9.02823	9.33383	9.32256	9.80643	9.72486
-0.805611	8.76243	8.74345	9.03696	9.02563	9.48205	9.39817
-0.781563	8.48025	8.4611	8.74338	8.732	9.16336	9.07714
-0.757515	8.20038	8.18107	8.45282	8.4414	8.84962	8.76104
-0.733467	7.92269	7.90323	8.16505	8.15358	8.54026	8.44929
-0.709419	7.64707	7.62747	7.87985	7.86834	8.2348	8.14143
-0.685371	7.3734	7.35367	7.59704	7.5855	7.93287	7.83706
-0.661323	7.10158	7.08172	7.31646	7.30489	7.63413	7.53586
-0.637275	6.8315	6.81153	7.03797	7.02635	7.33829	7.23754
-0.613226	6.56308	6.543	6.76141	6.74976	7.04512	6.94185
-0.589178	6.29621	6.27603	6.48665	6.47497	6.75438	6.64856
-0.56513	6.03079	6.01053	6.21359	6.20187	6.46589	6.35746
-0.541082	5.76675	5.7464	5.94209	5.93034	6.17944	6.06838
-0.517034	5.50399	5.48357	5.67205	5.66026	5.89488	5.78114
-0.492986	5.24243	5.22194	5.40337	5.39154	5.61205	5.49557
-0.468938	4.98198	4.96142	5.13591	5.12404	5.33079	5.21149
-0.44489	4.72255	4.70194	4.86953	4.85763	5.05092	4.92863
-0.420842	4.46407	4.44342	4.60399	4.59204	4.77218	4.64653
-0.396794	4.20646	4.18576	4.33879	4.32681	4.49409	4.36427
-0.372745	3.94962	3.92889	4.07294	4.06094	4.2157	4.08008
-0.348697	3.69348	3.67272	3.80462	3.79261	3.9352	3.79091
-0.324649	3.43794	3.41715	3.53094	3.51895	3.64948	3.49233
-0.300601	3.18285	3.16203	3.24813	3.2362	3.35406	3.17907
-0.276553	2.92797	2.90709	2.95265	2.94082	3.04375	2.84673
-0.252505	2.67287	2.65186	2.64303	2.6313	2.71432	2.49419
-0.228457	2.41683	2.39556	2.32195	2.31026	2.36502	2.1258
-0.204409	2.15882	2.13712	1.99706	1.9853	2.00075	1.75206
-0.180361	1.89787	1.87555	1.67972	1.66768	1.63275	1.38828
-0.156313	1.63397	1.61095	1.38178	1.36928	1.27713	1.05146
-0.132265	1.36961	1.34614	1.11252	1.09947	0.95156	0.756875
-0.108216	1.11152	1.08834	0.877444	0.864017	0.671498	0.515337
-0.0841683	0.871727	0.850087	0.679817	0.666487	0.447213	0.332028
-0.0601202	0.666864	0.648406	0.523262	0.510782	0.282722	0.207007
-0.0360721	0.515436	0.501794	0.413178	0.402412	0.176867	0.137346
-0.012024	0.43361	0.425991	0.355622	0.347317	0.126114	0.120136
0.012024	0.431031	0.429909	0.354421	0.349054	0.127836	0.15504
0.0360721	0.508225	0.51328	0.408763	0.406528	0.182474	0.245032
0.0601202	0.656558	0.666849	0.513189	0.514131	0.293441	0.394783
0.0841683	0.860683	0.87495	0.660209	0.664397	0.464782	0.607425
0.108216	1.10256	1.11952	0.843824	0.851437	0.697771	0.881266
0.132265	1.36553	1.38411	1.06153	1.07277	0.988121	1.20799
0.156313	1.63719	1.65661	1.31334	1.3282	1.32505	1.57315
0.180361	1.91025	1.93002	1.59852	1.61658	1.69264	1.95875
0.204409	2.18175	2.2016	1.91235	1.93266	2.07301	2.34715
0.228457	2.45147	2.47128	2.24518	2.26649	2.45024	2.72484
0.252505	2.72034	2.74007	2.58476	2.60586	2.81354	3.0846
0.276553	2.98949	3.00911	2.91998	2.94004	3.15855	3.42554
0.300601	3.25976	3.27929	3.24409	3.2628	3.48644	3.75122
0.324649	3.53172	3.55115	3.55549	3.57299	3.80166	4.067
0.348697	3.80571	3.82503	3.85643	3.87311	4.10951	4.37804
0.372745	4.08197	4.10119	4.15086	4.16711	4.41448	4.68819
0.396794	4.36069	4.37981	4.44256	4.45871	4.71971	4.99988
0.420842	4.64205	4.66106	4.73434	4.75061	5.02706	5.31452
0.44489	4.92623	4.94514	5.02796	5.04446	5.33761	5.6329
0.468938	5.21343	5.23223	5.3244	5.34121	5.65195	5.95554
0.492986	5.50386	5.52254	5.62422	5.64138	5.97053	6.28285
0.517034	5.79772	5.81629	5.92781	5.94535	6.29372	6.61523
0.541082	6.09524	6.11371	6.23547	6.25342	6.62192	6.95312
0.56513	6.39669	6.41504	6.54751	6.5659	6.95554	7.29699
0.589178	6.7023	6.72055	6.86425	6.88312	7.29505	7.64738
0.613226	7.01238	7.03052	7.18604	7.20543	7.64097	8.0049
0.637275	7.32723	7.34526	7.51326	7.53321	7.9939	8.37025
0.661323	7.64716	7.66509	7.84632	7.86689	8.35454	8.74427
0.685371	7.97254	7.99037	8.1857	8.20693	8.7237	9.12796
0.709419	8.30375	8.32149	8.5319	8.55386	9.10234	9.52254
0.733467	8.64122	8.65887	8.8855	8.90826	9.49168	9.92959
0.757515	8.9854	9.00298	9.24718	9.27082	9.89326	10.3513
0.781563	9.33681	9.35432	9.6177	9.6423	10.3092	10.7906
0.805611	9.696	9.71347	9.99799	10.0237	10.7423	11.2518
0.829659	10.0636	10.0811	10.3892	10.416	11.197	11.7411
0.853707	10.4404	10.4579	10.7927	10.8209	11.6791	12.2656
0.877756	10.8272	10.8447	11.2103	11.2401	12.196	12.8321
0.901804	11.2249	11.2426	11.6444	11.6759	12.7543	13.4409
0.925852	11.6348	11.6528	12.0977	12.1311	13.3552	14.0792
0.9499	12.0582	12.0766	12.5731	12.6084	13.9864	14.7146
0.973948	12.4966	12.5157	13.0724	13.1095	14.6169	15.2988
0.997996	12.9514	12.9713	13.5956	13.6345	15.1985	15.7846
1.02204	13.4243	13.4449	14.1394	14.1804	15.6831	16.1533
1.04609	13.9166	13.9379	14.6965	14.7407	16.0486	16.4352
1.07014	14.4306	14.4521	15.2563	15.3061	16.32	16.7031
1.09419	14.9695	14.9908	15.8076	15.8655	16.5651	17.0371
1.11824	15.5366	15.5572	16.3424	16.4093	16.8626	17.4819
1.14228	16.1314	16.1501	16.8601	16.9332	17.2616	18.028
1.16633	16.7435	16.7584	17.3692	17.4417	17.7626	18.6314
1.19038	17.349	17.3565	17.884	17.9474	18.3352	19.2553
1.21443	17.9154	17.9114	18.4168	18.4656	18.954	19.9019
1.23848	18.42	18.4018	18.9706	19.0059	19.6245	20.6126
1.26253	18.8736	18.8427	19.5399	19.57	20.38	21.4451
1.28657	19.3335	19.2968	20.1226	20.1603	21.257	22.4471
1.31062	19.8895	19.8579	20.7382	20.7978	22.2754	23.6419
1.33467	20.6255	20.6088	21.4416	21.5373	23.4343	25.0316
1.35872	21.5782	21.5808	22.3191	22.467	24.7244	26.6106
1.38277	22.723	22.7418	23.4679	23.6876	26.1431	28.3833
1.40681	23.9979	24.0246	24.9666	25.2805	27.7062	30.38
1.43086	25.3519	25.3777	26.8529	27.282	29.4529	32.6603
1.45491	26.7887	26.8079	29.1164	29.6709	31.4475	35.3001
1.47896	28.3792	28.39	31.7033	32.3697	33.7742	38.3608
1.50301	30.2414	30.2447	34.5237	35.2516	36.521	41.8414
1.52705	32.5038	32.5015	37.4578	38.155	39.7416	45.6273
1.5511	35.2736	35.2676	40.3659	40.9116	43.3969	49.4596
1.57515	38.6166	38.6089	43.1104	43.3881	47.2949	52.9599
1.5992	42.5338	42.5269	45.5876	45.5234	51.0778	55.7233
1.62325	46.9199	46.9161	47.7477	47.3341	54.2925	57.4448
1.64729	51.5077	51.5086	49.5872	48.8783	56.5331	58.0117
1.67134	55.8468	55.8528	51.1156	50.1983	57.5829	57.5056
1.69539	59.3675	59.378	52.32	51.2808	57.4677	56.1256
1.71944	61.5405	61.5547	53.1527	52.059	56.3931	54.0934
1.74349	62.0671	62.0836	53.5459	52.4475	54.6188	51.6031
1.76754	60.9918	61.0081	53.4419	52.3864	52.3627	48.8274
1.79158	58.6736	58.6852	52.8228	51.8705	49.7856	45.9455
1.81563	55.6356	55.6363	51.7279	50.952	47.0349	43.155
1.83968	52.3848	52.3675	50.2508	49.7194	44.2877	40.656
1.86373	49.2897	49.248	48.5141	48.2625	41.752	38.6224
1.88778	46.5503	46.4798	46.6378	46.6463	39.628	37.1752
1.91182	44.2358	44.1364	44.7204	44.9154	38.0603	36.3637
1.93587	42.3443	42.221	42.8468	43.1262	37.106	36.1528
1.95992	40.8451	40.7092	41.109	41.3792	36.728	36.4248
1.98397	39.6932	39.5611	39.6107	39.8153	36.81	37.0001
2.00802	38.825	38.7143	38.4449	38.5719	37.1843	37.6763
2.03206	38.1552	38.08	37.6564	37.7257	37.6689	38.2718
2.05611	37.5878	37.5543	37.2173	37.2607	38.1017	38.6563
2.08016	37.0402	37.0453	37.0307	37.0765	38.3639	38.7575
2.10421	36.4652	36.4984	36.9601	37.0267	38.3872	38.5531
2.12826	35.8557	35.9034	36.869	36.9654	38.1484	38.0597
2.1523	35.2318	35.2818	36.6561	36.784	37.66	37.3272
2.17635	34.6205	34.6645	36.2765	36.4312	36.9637	36.4358
2.2004	34.0407	34.0749	35.7413	35.9129	36.1238	35.484
2.22445	33.4992	33.5234	35.1005	35.2768	35.2172	34.567
2.2485	32.9948	33.0104	34.4169	34.5871	34.3166	33.7539
2.27255	32.5232	32.5321	33.7451	33.9034	33.4747	33.0755
2.29659	32.0801	32.0839	33.122	33.2687	32.7167	32.5332
2.32064	31.6613	31.6612	32.5667	32.7068	32.0452	32.124
2.34469	31.2621	31.2593	32.0865	32.2262	31.4549	31.8713
2.36874	30.8771	30.8728	31.6795	31.8233	30.9482	31.8441
2.39279	30.5006	30.496	31.3356	31.4839	30.5432	32.1494
2.41683	30.1277	30.1241	31.0361	31.1837	30.2677	32.8947
2.44088	29.7575	29.7555	30.7545	30.8914	30.1401	34.1352
2.46493	29.3952	29.3953	30.4617	30.5732	30.1454	35.8323
2.48898	29.0528	29.0556	30.1306	30.1987	30.2227	37.8473
2.51303	28.7454	28.7512	29.7406	29.7448	30.2744	39.9746
2.53707	28.4845	28.4932	29.2784	29.1988	30.1962	41.9938
2.56112	28.271	28.2816	28.7376	28.5611	29.9121	43.7096
2.58517	28.0934	28.1041	28.1221	27.8506	29.3987	44.9608
2.60922	27.9316	27.9406	27.4511	27.1076	28.6882	45.6043
2.63327	27.7647	27.7705	26.7659	26.3926	27.8552	45.5059
2.65731	27.5776	27.5794	26.1279	25.7757	26.9975	44.5673
2.68136	27.3632	27.3607	25.6077	25.3207	26.2185	42.7901
2.70541	27.1212	27.1144	25.2653	25.0683	25.6118	40.3372
2.72946	26.8565	26.8453	25.1301	25.026	25.2479	37.5355
2.75351	26.5792	26.5637	25.1909	25.1658	25.1594	34.7933
2.77756	26.3057	26.2866	25.398	25.4314	25.3297	32.4649
2.8016	26.0576	26.0363	25.678	25.7506	25.6916	30.7378
2.82565	25.8548	25.8337	25.9556	26.053	26.1405	29.6024
2.8497	25.7068	25.6883	26.1734	26.2857	26.5627	28.9092
2.87375	25.606	25.5918	26.3032	26.4229	26.8666	28.4659
2.8978	25.5303	25.5207	26.3433	26.4636	27.0053	28.1172
2.92184	25.4525	25.4469	26.3069	26.4218	26.9799	27.779
2.94589	25.3524	25.3494	26.2096	26.3149	26.8273	27.4303
2.96994	25.2228	25.2211	26.0636	26.1573	26.6001	27.087
2.99399	25.0682	25.067	25.8786	25.9609	26.3486	26.7738
3.01804	24.8991	24.8977	25.6653	25.7375	26.1095	26.5041
3.04208	24.7253	24.7236	25.4367	25.5005	25.8992	26.2678
3.06613	24.5536	24.5517	25.2062	25.2628	25.713	26.0334
3.09018	24.3875	24.3855	24.9842	25.0348	25.5295	25.762
3.11423	24.2292	24.2274	24.7764	24.8222	25.3212	25.4314
3.13828	24.0801	24.0788	24.5845	24.6269	25.0708	25.0554
3.16232	23.9412	23.9404	24.4071	24.4474	24.7842	24.6839
3.18637	23.8109	23.8104	24.2417	24.2805	24.4917	24.3793
3.21042	23.6856	23.6847	24.0852	24.1228	24.2344	24.1848
3.23447	23.56	23.5582	23.9354	23.9714	24.0446	24.1023
3.25852	23.4306	23.4272	23.7911	23.8249	23.9308	24.0948
3.28257	23.297	23.2919	23.6521	23.6835	23.8762	24.1079
3.30661	23.1625	23.1558	23.5182	23.5473	23.8502	24.0954
3.33066	23.0319	23.0241	23.3881	23.4155	23.8224	24.0352
3.35471	22.9088	22.9005	23.2599	23.2861	23.7733	23.9286
3.37876	22.7943	22.7862	23.1319	23.1571	23.696	23.7865
3.40281	22.6866	22.6792	23.0042	23.0284	23.5918	23.614
3.42685	22.5824	22.5761	22.8787	22.9025	23.4611	23.4009
3.4509	22.4785	22.4737	22.7578	22.782	23.2982	23.1259
3.47495	22.3735	22.3705	22.6415	22.6669	23.0917	22.7699
3.499	22.2674	22.2664	22.5264	22.5522	22.8305	22.3292
3.52305	22.1601	22.1609	22.407	22.4303	22.5111	21.8219
3.54709	22.0496	22.0516	22.2794	22.2955	22.1413	21.2862
3.57114	21.9324	21.9344	22.1434	22.1481	21.7384	20.7765
3.59519	21.8041	21.8044	22.0023	21.993	21.3285	20.3591
3.61924	21.6608	21.6577	21.8585	21.835	20.9488	20.1024
3.64329	21.5006	21.4922	21.7101	21.6738	20.648	20.0575
3.66733	21.3246	21.3086	21.5513	21.5038	20.4773	20.2331
3.69138	21.1381	21.1123	21.3785	21.3204	20.47	20.5816
3.71543	20.9532	20.9161	21.1977	21.1292	20.6202	21.0103
3.73948	20.789	20.7416	21.0273	20.9496	20.8767	21.4162
3.76353	20.6684	20.6149	20.8933	20.8101	21.1628	21.7261
3.78758	20.6087	20.5562	20.8178	20.7362	21.4091	21.9186
3.81162	20.611	20.5671	20.8073	20.7366	21.5804	22.0179
3.83567	20.6556	20.6258	20.8472	20.7967	21.6816	22.0661
3.85972	20.7082	20.6939	20.9076	20.8837	21.7406	22.0938
3.88377	20.7342	20.733	20.9551	20.9593	21.7824	22.1036
3.90782	20.7141	20.7212	20.9663	20.9948	21.8107	22.0716
3.93186	20.6485	20.6593	20.9338	20.9792	21.8045	21.9652
3.95591	20.5539	20.5656	20.8641	20.9185	21.7315	21.7662
3.97996	20.4515	20.4631	20.77	20.8269	21.5695	21.4881
4.00401	20.3565	20.3685	20.6634	20.7191	21.3239	21.1774
4.02806	20.273	20.2858	20.5517	20.6044	21.0335	20.8954
4.0521	20.1952	20.2085	20.4389	20.4877	20.7576	20.6894
4.07615	20.1138	20.1265	20.3274	20.3717	20.5506	20.5687
4.1002	20.0223	20.0331	20.2199	20.2591	20.4376	20.5001
4.12425	19.9209	19.929	20.1194	20.1536	20.4021	20.4255
4.1483	19.8158	19.8213	20.0276	20.0575	20.3949	20.291
4.17234	19.7149	19.7185	19.9441	19.9711	20.3557	20.069
4.19639	19.6234	19.6261	19.8663	19.8916	20.2359	19.7635
4.22044	19.541	19.5433	19.7903	19.814	20.0115	19.3983
4.24449	19.4615	19.4636	19.7119	19.7332	19.6831	19.0039
4.26854	19.3754	19.3769	19.6286	19.6457	19.272	18.6114
4.29259	19.2733	19.2737	19.5399	19.5514	18.817	18.2584
4.31663	19.1482	19.1472	19.4477	19.4531	18.3753	17.9943
4.34068	18.9961	18.9938	19.3546	19.3553	18.0195	17.8754
4.36473	18.817	18.8138	19.2637	19.2625	17.8238	17.9455
4.38878	18.616	18.6128	19.1776	19.1777	17.8405	18.2129
4.41283	18.4084	18.4057	19.0986	19.1025	18.0757	18.6369
4.43687	18.2219	18.2199	19.0279	19.037	18.4796	19.1348
4.46092	18.0931	18.0912	18.966	18.9802	18.9583	19.6078
4.48497	18.0535	18.0507	18.9116	18.93	19.4052	19.9749
4.50902	18.1131	18.1086	18.8619	18.883	19.7362	20.196
4.53307	18.2505	18.2442	18.8128	18.8352	19.915	20.276
4.55711	18.4187	18.4117	18.7606	18.7828	19.9541	20.2474
4.58116	18.564	18.5579	18.7029	18.7241	19.8973	20.1465
4.60521	18.6468	18.6431	18.6402	18.66	19.7911	19.9954
4.62926	18.6535	18.6528	18.5745	18.5933	19.6646	19.8
4.65331	18.5947	18.5967	18.5088	18.5271	19.5234	19.5594
4.67735	18.4949	18.4987	18.4446	18.4626	19.3582	19.2784
4.7014	18.3799	18.3849	18.3803	18.398	19.1599	18.9745
4.72545	18.2695	18.2758	18.3116	18.3276	18.931	18.6787
4.7495	18.1739	18.1821	18.2317	18.2443	18.6892	18.4302
4.77355	18.0942	18.1048	18.1347	18.1421	18.4644	18.2676
4.7976	18.0241	18.0367	18.0187	18.0202	18.2897	18.2164
4.82164	17.9535	17.9664	17.8887	17.8856	18.1911	18.2771
4.84569	17.8732	17.8834	17.7576	17.7537	18.177	18.4188
4.86974	17.7779	17.7815	17.6443	17.6448	18.2318	18.5857
4.89379	17.6673	17.6604	17.5667	17.5765	18.3184	18.7169
4.91784	17.5455	17.5251	17.5342	17.5556	18.3904	18.7692
4.94188	17.4206	17.3856	17.5419	17.5738	18.4105	18.7318
4.96593	17.304	17.2559	17.5716	17.6097	18.3634	18.6236
4.98998	17.2093	17.1532	17.5994	17.6382	18.2583	18.4799
5.01403	17.1482	17.0919	17.6054	17.64	18.1208	18.3356
5.03808	17.1243	17.0767	17.5807	17.6085	17.9795	18.2146
5.06212	17.1298	17.0976	17.5281	17.5487	17.8561	18.1265
5.08617	17.1471	17.1332	17.4578	17.4723	17.7606	18.0684
5.11022	17.1568	17.1597	17.3812	17.3917	17.6913	18.0307
5.13427	17.1458	17.1608	17.3066	17.3151	17.6392	18.0037
5.15832	17.1107	17.1323	17.2378	17.2462	17.5932	17.9839
5.18236	17.0562	17.0797	17.1747	17.1844	17.5466	17.9776
5.20641	16.9905	17.013	17.1153	17.1271	17.5005	17.9985
5.23046	16.9209	16.9413	17.057	17.071	17.4651	18.06
5.25451	16.8522	16.87	16.9977	17.0132	17.4542	18.1667
5.27856	16.786	16.8017	16.9359	16.952	17.4771	18.3102
5.30261	16.7227	16.7366	16.8711	16.8873	17.5301	18.4719
5.32665	16.662	16.6744	16.8048	16.8209	17.5923	18.6309
5.3507	16.6033	16.6144	16.7407	16.7575	17.6309	18.7728
5.37475	16.5463	16.5564	16.6846	16.7038	17.6146	18.895
5.3988	16.4916	16.5008	16.6425	16.6661	17.5284	19.0114
5.42285	16.4402	16.4489	16.6164	16.6459	17.3798	19.1616
5.44689	16.3931	16.402	16.6016	16.6368	17.1946	19.4176
5.47094	16.3508	16.3608	16.5863	16.625	17.0023	19.8814
5.49499	16.3116	16.3236	16.5567	16.5948	16.8241	20.6648
5.51904	16.2711	16.2853	16.5031	16.5364	16.6699	21.8537
5.54309	16.2232	16.2388	16.4261	16.4514	16.5439	23.4734
5.56713	16.1631	16.1783	16.3353	16.352	16.4494	25.4651
5.59118	16.091	16.1034	16.2449	16.2546	16.3859	27.6797
5.61523	16.0132	16.0212	16.1663	16.1724	16.3406	29.8851
5.63928	15.9393	15.9429	16.1039	16.1099	16.2841	31.7917
5.66333	15.8772	15.8781	16.0556	16.0639	16.1792	33.0971
5.68737	15.829	15.8301	16.0156	16.027	16.0008	33.5518
5.71142	15.7906	15.7946	15.9779	15.9919	15.7555	33.029
5.73547	15.7544	15.7627	15.938	15.9536	15.4869	31.576
5.75952	15.7149	15.7271	15.8925	15.909	15.2625	29.4216
5.78357	15.6704	15.6846	15.8385	15.8554	15.1502	26.9238
5.80762	15.6215	15.635	15.7725	15.7893	15.193	24.466
5.83166	15.5669	15.5774	15.6904	15.7067	15.3915	22.3434
5.85571	15.5002	15.5058	15.5895	15.6059	15.6996	20.6886
5.87976	15.4095	15.4091	15.4721	15.4904	16.0346	19.4729
5.90381	15.2805	15.2735	15.3475	15.3709	16.3026	18.5723
5.92786	15.1021	15.0889	15.2326	15.2638	16.4328	17.8549
5.9519	14.876	14.8578	15.1469	15.1873	16.4044	17.2412
5.97595	14.6241	14.6034	15.1063	15.1546	16.2527	16.7165
6	14.3903	14.3705	15.116	15.1688	16.0479	16.3017

## Sheet: Fig. 3d
omega	DFT_1	DeepH_1	DFT_2	DeepH_2	DFT_3	DeepH_3
1.61616	-1.17364	-0.806059	-15.663	-13.4348	-11.153	-5.16163
1.71717	-5.45912	-9.60367	-11.023	-6.73529	4.29062	6.18181
1.81818	6.3119	11.4553	-7.50545	-23.8693	-10.2973	-19.8143
1.91919	-6.58777	-10.4569	-2.87221	-5.62991	-13.1146	-12.3101
2.0202	0.555506	0.918922	16.5815	15.4379	17.158	26.7956
2.12121	2.26702	4.45948	2.29255	0.882977	2.28297	-3.81033
2.22222	-8.1039	-12.2155	4.30082	5.89936	-10.0706	-16.1247
2.32323	-10.2683	-10.2325	-0.968857	3.02773	-30.3852	-40.568
2.42424	-14.39	-18.139	14.961	20.2219	55.7565	56.9517
2.52525	84.4818	82.3346	-8.46876	10.5074	104.965	91.8771
2.62626	164.918	132.548	-36.366	-18.6024	22.812	27.8261
2.72727	-96.1634	-100.48	45.3361	36.1137	14.7398	47.7452
2.82828	-82.4662	-71.1598	118.845	115.019	88.1972	103.471
2.92929	-39.0774	-52.8833	60.1731	67.9939	39.4078	38.2482
3.0303	20.5592	-0.468121	-6.645	-0.0570446	-34.6525	-26.3866
3.13131	53.9317	37.5143	10.4171	13.4946	-35.8548	-18.3735
3.23232	-3.79353	-11.9125	14.0119	18.2585	0.808627	36.0497
3.33333	-36.4047	-46.0788	12.094	13.3452	51.0421	83.8753
3.43434	-39.7803	-35.9189	-8.03908	-20.5581	111.362	111.117
3.53535	-103.9	-100.871	5.1302	5.53668	106.821	79.1436
3.63636	-95.7822	-99.8895	21.2511	34.8989	66.2735	69.4599
3.73737	-11.5331	-19.6969	-6.23297	22.2701	59.5393	55.4079
3.83838	147.718	150.659	-27.3159	-7.48817	44.7934	-8.39707
3.93939	195.361	199.426	31.9597	12.2545	55.9862	-9.53217
4.0404	66.2131	50.5383	39.9384	-12.2485	48.1767	19.425
4.14141	66.7162	54.0871	-37.2358	-47.1067	-12.9267	-12.8278
4.24242	67.5724	47.8184	-118.846	-64.044	-7.63193	11.6985
4.34343	-22.4423	-79.2327	-155.003	-89.5854	40.3975	39.5073
4.44444	-49.2475	-57.3365	-186.778	-148.219	-6.20288	-5.65531
4.54545	-67.0815	-9.83328	-107.189	-131.231	-66.0084	-70.743
4.64646	-12.6258	0.910107	116.987	77.7082	-119.884	-113.595
4.74747	9.97039	11.0907	162.536	156.291	-103.652	-76.6412
4.84848	30.9261	18.0796	80.2326	77.152	-58.0068	-50.0353
4.94949	26.5382	10.2912	26.5861	15.9493	-40.3336	-70.8902
5.05051	4.30331	8.36092	6.39731	13.8473	-30.2059	-66.8548
5.15152	14.3104	2.33888	-3.64489	-0.305063	-36.4794	-26.5177
5.25253	13.5566	-0.385184	-6.47283	-2.64821	-45.9945	-9.26199
5.35354	3.89282	-0.25877	1.3627	7.10525	-26.2022	1.02478
5.45455	1.00882	0.289677	-11.1593	-11.0791	-13.4994	-1.04223
5.55556	13.7567	8.30309	-8.41084	-10.2284	-1.39311	-7.7287
5.65657	3.19824	-1.23852	7.55555	3.8975	7.79464	-1.25201
5.75758	-4.17323	-5.40766	25.6897	28.1526	4.58951	1.45793
5.85859	-12.7725	-12.9784	40.1074	42.4758	-3.43338	-1.2724
5.9596	-60.6664	-57.7641	38.285	36.843	-2.27005	-4.48079
6.06061	-37.9185	-22.5854	18.9353	16.1006	-4.38052	-5.86697
6.16162	-1.74609	6.06564	-25.2781	-38.5449	-2.42799	-3.61745
6.26263	-16.9392	-15.7214	-8.39321	-19.1015	-0.814555	7.43506
6.36364	-28.6812	-26.0643	2.5753	-0.775993	7.34985	7.69292
6.46465	-4.01527	-3.93298	1.81606	-2.84741	9.00743	1.57817
6.56566	0.621142	0.696812	6.30444	4.03242	-5.96779	-4.99733
6.66667	4.13926	4.9989	1.78743	3.57804	-7.39139	-3.13907
6.76768	7.61896	7.29145	-6.78591	-3.46072	-3.44879	-0.553169
6.86869	8.35813	8.19188	-1.65292	0.00376234	2.49031	0.285385
6.9697	4.02738	5.23797	3.26041	3.03085	-0.424148	-3.26425
7.07071	6.06997	7.6514	-0.724457	-2.54529	-3.11581	-5.34987
7.17172	9.68826	10.4597	-5.34633	-2.36747	-6.50415	-10.7777
7.27273	8.31392	7.82627	-8.98188	-1.65979	-7.61682	-10.6667
7.37374	-1.47812	-0.786675	0.575049	6.58755	-2.04186	-0.633831
7.47475	-2.00574	-1.47806	8.62703	10.0547	7.18287	16.3636
7.57576	-4.02118	-4.06247	5.47579	5.54097	8.24982	19.9838
7.67677	-5.6308	-4.46627	-2.98493	-2.06565	3.79802	7.13671
7.77778	-1.40288	-0.900951	-1.3873	-1.10777	3.60144	3.30527
7.87879	0.0407024	-0.917175	0.364055	-0.727485	2.65764	2.15837
7.9798	1.69858	-2.43544	0.149627	0.426389	1.00695	1.21765
8.08081	2.93164	0.150695	-0.255091	0.118103	0.471415	0.973523
