# Supplementary material for: Deep-learning density functional theory Hamiltonian for efficient ab initio electronic-structure calculation
Source: Nat Comput Sci. 2022 Jun 23;2(6):367–77. doi: 10.1038/s43588-022-00265-6 (PMC11499279; doi:10.1038/s43588-022-00265-6)
Supplement: Supplementary file 7 — Source data for plot. [file 43588_2022_265_MOESM7_ESM.xlsx]

## Sheet: Fig. 4b
	alpha=1	alpha=2	alpha=3	alpha=4	alpha=5	alpha=6	alpha=7	alpha=8	alpha=9	alpha=10	alpha=11	alpha=12	alpha=13	alpha=14	alpha=15	alpha=16	alpha=17	alpha=18	alpha=19	alpha=20	alpha=21	alpha=22	alpha=23	alpha=24	alpha=25	alpha=26	alpha=27	alpha=28	alpha=29	alpha=30	alpha=31	alpha=32
beta=1	1.98104	0.574397	1.19076	0.361283	0.506819	0.666202	0.671057	0.262879	0.250206	0.713826	0.634285	0.554197	0.513826	0.494365	0.98285	1.54062	0.318475	0.435578	0.260818	0.322744	1.0038	0.708551	0.140968	0.185268	1.76177	0.190515	0.228304	0.431011	0.793201	0.176742	0.135794	0.126574
beta=2	0.599421	1.00595	1.51173	0.475802	0.667135	0.380755	1.40438	1.61314	1.25558	1.14008	0.971644	1.17244	0.895298	0.861962	1.56422	1.9494	2.00812	1.91434	1.49232	0.522162	1.14076	0.616731	0.578674	0.530718	1.87519	0.834169	0.847565	0.676404	0.710193	0.840086	0.796437	0.689982
beta=3	1.19673	1.55418	3.01003	0.929584	0.774686	0.710589	2.06445	2.06333	1.87342	1.5854	1.34236	1.34434	1.2881	1.23645	3.2005	3.39045	3.58128	3.60852	2.96144	0.73886	1.94352	0.983937	1.06104	1.03384	2.91704	2.16319	2.11029	1.348	1.27931	1.49072	1.49781	1.36614
beta=4	0.382108	0.514982	0.894551	1.27995	0.531261	0.427021	0.880791	0.389702	0.354207	0.360127	0.538149	0.402309	0.439924	0.400913	0.776559	1.27731	0.612455	0.459162	0.434398	0.323982	0.831041	0.495886	0.198579	0.0940187	1.27948	0.184382	0.193013	0.278611	0.539008	0.185348	0.232781	0.0651689
beta=5	0.514137	0.692279	0.647541	0.490249	1.46778	0.569041	0.371859	0.558454	0.249505	0.548049	0.554093	0.496109	0.270866	0.448742	0.592448	1.0614	0.642266	0.605421	0.358945	0.12562	0.519221	0.261778	0.218411	0.191666	0.922288	0.410467	0.391537	0.170194	0.256445	0.336066	0.135221	0.107421
beta=6	0.742917	0.5369	0.725193	0.552631	0.599184	1.18211	0.463433	0.33616	0.558438	0.548095	0.301367	0.29318	0.584059	0.548089	0.538193	1.19434	0.590568	0.573487	0.201419	0.0876269	0.536793	0.232329	0.0795033	0.213431	0.887364	0.457159	0.392276	0.199319	0.277	0.115893	0.349443	0.170996
beta=7	0.772602	1.39466	2.13902	0.764122	0.489531	0.417151	2.27064	1.49576	1.39409	1.10246	1.33518	1.34711	1.32372	0.901845	2.04505	2.8593	2.72976	2.40257	1.36767	0.809165	1.44892	0.895244	0.769089	0.734511	2.36895	1.25094	1.23505	0.911388	1.01768	1.21945	1.13869	0.875055
beta=8	0.334227	1.52408	2.09724	0.357789	0.478246	0.253924	1.49384	1.44235	1.10291	1.01002	1.07935	1.16702	0.742601	1.17818	1.76477	2.47524	2.29204	1.86695	1.81261	0.346857	1.26489	0.643376	0.568299	0.425165	2.06133	1.47718	1.29375	0.728009	0.860938	0.884423	0.670788	0.757764
beta=9	0.199549	1.27529	1.86985	0.384042	0.250717	0.516956	1.4067	1.11874	1.48214	1.2514	0.825602	0.744026	1.25008	1.23578	1.85373	2.09462	2.00919	2.24536	1.69371	0.332059	1.29834	0.589272	0.386672	0.60243	2.17666	1.35751	1.50471	0.850605	0.695434	0.680347	0.921803	0.898522
beta=10	0.585185	0.950598	1.29811	0.346037	0.427836	0.593956	1.13386	1.09592	1.28686	1.07561	0.729407	1.23225	0.930094	0.840218	1.37714	1.64004	1.37556	2.01117	1.15902	0.293981	1.0056	0.454682	0.281607	0.317803	1.74586	0.94996	1.16569	0.537844	0.526371	0.605305	0.63704	0.574265
beta=11	0.624651	0.951054	1.23789	0.426114	0.547359	0.376727	1.23601	1.13524	0.796249	0.932197	1.03509	1.25584	0.841711	0.933934	1.25565	1.70872	1.68091	1.34483	0.888207	0.403968	0.937199	0.510974	0.347259	0.323519	1.6218	1.04201	0.859413	0.486993	0.561393	0.56317	0.535174	0.470561
beta=12	0.498479	1.2268	1.36535	0.434772	0.597184	0.322404	1.47933	1.07012	0.697283	0.992133	1.15647	1.3972	0.765898	0.741631	1.4344	1.88334	1.67425	1.26039	0.87341	0.26967	0.958539	0.598676	0.425597	0.315373	1.83829	0.984209	0.945818	0.570991	0.663193	0.685765	0.501078	0.464726
beta=13	0.481806	1.0558	1.40413	0.5343	0.601796	0.429762	1.37824	0.698308	1.18648	0.992304	1.00869	0.781622	1.24177	0.834245	1.40921	1.85534	1.27679	1.69415	0.92776	0.350823	0.985181	0.58139	0.286831	0.432013	1.91097	0.851019	1.04673	0.552711	0.648811	0.479376	0.683709	0.686495
beta=14	0.521054	0.80137	1.50995	0.280645	0.49792	0.613798	0.894066	1.07083	1.24919	0.751551	1.18671	0.727438	0.764916	0.942124	1.59303	1.63054	1.49139	1.51299	1.16679	0.193845	0.974266	0.437371	0.389472	0.316564	1.73894	1.10209	1.09588	0.559673	0.461916	0.579478	0.5508	0.583073
beta=15	0.983474	1.66613	3.15081	0.945126	0.665264	0.620571	1.99896	1.89007	1.97525	1.73995	1.3767	1.35845	1.23031	1.38973	3.69311	3.26303	3.22921	3.69938	2.84071	0.666914	1.95828	0.931887	0.956229	0.854743	2.92634	2.0056	2.5729	1.40758	1.34506	1.54335	1.45321	1.35135
beta=16	1.53114	2.41341	3.2695	1.58125	0.936333	1.00759	2.89377	2.41905	2.11446	1.94082	1.72533	1.84339	1.75659	1.54377	3.19112	4.03537	4.05939	3.6843	2.70085	1.05629	2.36972	1.38144	1.25735	1.29091	3.52398	2.54977	1.99201	1.68983	1.75761	1.8919	1.89215	1.5304
beta=17	0.341172	1.97399	3.71991	0.699667	0.628591	0.345532	2.82185	2.43777	1.61898	1.36601	1.79822	1.94988	1.10141	1.70421	3.37862	4.1054	4.46344	3.00398	3.24267	0.681469	2.20937	1.01381	1.14481	0.883047	2.85793	2.65015	2.44462	1.61558	1.85979	1.86994	1.56008	1.63508
beta=18	0.414485	1.90901	3.7157	0.426144	0.305096	0.682381	2.38704	1.63985	2.38558	1.81119	1.41423	1.08107	1.65992	1.58236	3.56142	3.74942	2.9314	4.31043	3.10388	0.691776	2.18439	0.999784	0.851911	1.17524	2.90023	2.3352	2.87853	1.86979	1.48026	1.50384	1.88176	1.68485
beta=19	0.253271	1.41894	2.9498	0.371997	0.387045	0.239275	1.3555	1.77384	1.75881	1.12576	0.999927	0.865592	0.859297	1.22046	2.96764	2.79099	3.3468	3.10287	3.30425	0.379494	2.00006	0.630811	0.663136	0.703949	2.68492	2.3208	2.29749	1.21677	1.13982	1.11335	1.19432	1.37312
beta=20	0.218742	0.436882	0.638388	0.217982	0.065487	0.0717425	0.497863	0.209862	0.176963	0.207752	0.348365	0.168893	0.182193	0.0995692	0.531342	0.901457	0.428187	0.397293	0.207379	0.597529	0.559826	0.447679	0.232898	0.233699	0.868762	0.24858	0.271853	0.332583	0.391864	0.384295	0.362649	0.290837
beta=21	0.615791	0.901672	1.69543	0.487921	0.386575	0.421536	1.10836	0.845415	0.846163	0.673972	0.732011	0.737697	0.668903	0.686641	1.66156	2.20344	1.83936	1.69494	1.22269	0.622775	1.70635	0.835521	0.614911	0.56231	2.47461	1.3619	1.31779	0.904963	0.986473	0.929708	0.922045	0.89038
beta=22	0.397832	0.479827	0.874801	0.332784	0.166511	0.167157	0.678334	0.349117	0.339511	0.341722	0.4225	0.35263	0.354872	0.239996	0.761222	1.21162	0.750519	0.690327	0.3686	0.396563	0.808188	0.642051	0.322781	0.322895	1.23769	0.445783	0.438467	0.458019	0.633168	0.549767	0.549461	0.389457
beta=23	0.0581832	0.371144	0.737129	0.0645751	0.14763	0.0493033	0.464177	0.378772	0.241417	0.218902	0.276312	0.295351	0.179645	0.169904	0.606953	0.849996	0.871677	0.551466	0.407453	0.243028	0.612504	0.329158	0.410545	0.270236	0.975797	0.600237	0.380523	0.400579	0.457321	0.550707	0.330708	0.464817
beta=24	0.0454788	0.362078	0.648048	0.0592562	0.0425305	0.11312	0.411831	0.243413	0.368499	0.238412	0.185163	0.191828	0.311192	0.218698	0.60469	0.817861	0.546285	0.847738	0.392308	0.233117	0.571778	0.326647	0.27915	0.434289	0.997309	0.376443	0.637973	0.424541	0.371821	0.32152	0.559627	0.392313
beta=25	1.00507	1.4936	2.54226	0.860431	0.687836	0.658647	1.94491	1.48682	1.46383	1.22503	1.25727	1.36584	1.24008	1.13176	2.54775	3.15606	2.65321	2.40425	1.81973	1.02407	2.37742	1.32651	1.01796	1.02378	3.37861	2.23619	2.10521	1.48278	1.67202	1.44785	1.51051	1.24857
beta=26	0.1289	0.759353	1.8391	0.122545	0.223921	0.132151	0.919299	1.01061	0.741581	0.614872	0.667963	0.736828	0.588117	0.678216	1.64681	1.99018	2.32524	1.55783	1.69753	0.258924	1.34288	0.486407	0.66083	0.38266	2.19778	2.10115	1.46382	0.908828	1.05569	1.05839	0.783277	1.03831
beta=27	0.125634	0.635251	1.59132	0.102606	0.124452	0.251764	0.89654	0.685692	1.01525	0.690771	0.522854	0.567082	0.711562	0.70663	1.92632	1.55805	1.57068	2.22704	1.80245	0.255587	1.29402	0.45495	0.40286	0.640056	2.06654	1.46526	2.17029	1.04682	0.768194	0.794038	1.01513	1.0255
beta=28	0.258631	0.470116	0.989144	0.19328	0.123407	0.091435	0.683516	0.379671	0.498085	0.358648	0.320513	0.326985	0.335352	0.27737	1.00591	1.17432	0.990355	1.12442	0.617216	0.338623	0.927867	0.423474	0.397522	0.42866	1.43452	0.92708	0.98845	0.650266	0.639079	0.562958	0.639355	0.635398
beta=29	0.456182	0.50882	1.16242	0.359737	0.193509	0.192337	0.757765	0.594737	0.406297	0.380962	0.451056	0.422882	0.398385	0.245153	1.10895	1.47472	1.30492	0.9916	0.596759	0.394668	0.943459	0.609154	0.440668	0.348817	1.62107	1.04413	0.754765	0.622236	0.745373	0.706054	0.611818	0.527312
beta=30	0.102447	0.514541	1.08586	0.152624	0.298693	0.07802	0.67557	0.624387	0.393778	0.343218	0.401421	0.479499	0.299661	0.31169	1.01465	1.2829	1.41831	0.984297	0.742009	0.336434	0.924282	0.552053	0.537366	0.398591	1.42637	1.01405	0.711756	0.6205	0.675512	0.790167	0.575415	0.631381
beta=31	0.0757998	0.49863	0.987758	0.116999	0.0780422	0.228938	0.666813	0.398999	0.641295	0.439635	0.354563	0.299196	0.46732	0.338793	0.907297	1.21094	0.988218	1.36282	0.621627	0.333286	0.927345	0.538823	0.392436	0.549166	1.42537	0.721093	0.981755	0.616641	0.59535	0.587643	0.830912	0.541524
beta=32	0.0233436	0.393	0.890544	0.0537002	0.0452386	0.0517249	0.476577	0.407105	0.425983	0.248624	0.232715	0.261958	0.2468	0.25563	0.806275	0.949722	1.13602	1.08518	0.784429	0.293301	0.851617	0.34687	0.438647	0.385735	1.2053	0.956866	1.00377	0.664966	0.524688	0.569971	0.531363	0.602607

## Sheet: Fig. 4c (DFT)
index of k-point index of band	1 (Gamma)	2	3	4	5	6	7	8	9	10	11	12	13	14	15	16	17	18	19	20	21	22	23	24	25	26	27	28	29	30	31	32	33	34	35	36	37	38	39	40	41	42	43	44	45	46	47	48	49
1	-61.6948	-61.6948	-61.6948	-61.6948	-61.6948	-61.6948	-61.6948	-61.6948	-61.6947	-61.6947	-61.6947	-61.6947	-61.6947	-61.6947	-61.6947	-61.6947	-61.6946	-61.6946	-61.6946	-61.6946	-61.6946	-61.6946	-61.6946	-61.6946	-61.6945	-61.6945	-61.6945	-61.6945	-61.6945	-61.6945	-61.6945	-61.6945	-61.6945	-61.6945	-61.6945	-61.6945	-61.6945	-61.6945	-61.6945	-61.6945	-61.6945	-61.6945	-61.6945	-61.6945	-61.6945	-61.6946	-61.6946	-61.6946	-61.6946
2	-61.6872	-61.6872	-61.6872	-61.6872	-61.6872	-61.6872	-61.6872	-61.6873	-61.6873	-61.6873	-61.6873	-61.6874	-61.6874	-61.6874	-61.6874	-61.6875	-61.6875	-61.6875	-61.6876	-61.6876	-61.6876	-61.6877	-61.6877	-61.6877	-61.6878	-61.6878	-61.6878	-61.6879	-61.6879	-61.6879	-61.6879	-61.6879	-61.6879	-61.6879	-61.6879	-61.6879	-61.6878	-61.6878	-61.6878	-61.6878	-61.6878	-61.6878	-61.6878	-61.6877	-61.6877	-61.6877	-61.6877	-61.6877	-61.6877
3	-61.6821	-61.6821	-61.6821	-61.6821	-61.6821	-61.6821	-61.6821	-61.6821	-61.6821	-61.6821	-61.6821	-61.6821	-61.6821	-61.6821	-61.6821	-61.6821	-61.6821	-61.6821	-61.6821	-61.6821	-61.6821	-61.682	-61.682	-61.682	-61.682	-61.682	-61.6819	-61.6819	-61.6819	-61.6819	-61.6819	-61.6819	-61.6819	-61.6819	-61.6819	-61.682	-61.682	-61.682	-61.682	-61.6821	-61.6821	-61.6821	-61.6821	-61.6821	-61.6822	-61.6822	-61.6822	-61.6822	-61.6822
4	-61.6763	-61.6763	-61.6763	-61.6763	-61.6763	-61.6763	-61.6763	-61.6763	-61.6763	-61.6763	-61.6763	-61.6763	-61.6763	-61.6763	-61.6763	-61.6763	-61.6763	-61.6764	-61.6764	-61.6764	-61.6764	-61.6764	-61.6764	-61.6764	-61.6765	-61.6765	-61.6765	-61.6765	-61.6765	-61.6765	-61.6765	-61.6765	-61.6765	-61.6765	-61.6765	-61.6765	-61.6765	-61.6765	-61.6765	-61.6765	-61.6765	-61.6765	-61.6765	-61.6765	-61.6765	-61.6765	-61.6765	-61.6765	-61.6765
5	-61.6747	-61.6747	-61.6747	-61.6747	-61.6747	-61.6747	-61.6747	-61.6747	-61.6747	-61.6748	-61.6748	-61.6748	-61.6748	-61.6748	-61.6747	-61.6747	-61.6747	-61.6747	-61.6747	-61.6747	-61.6747	-61.6747	-61.6747	-61.6746	-61.6746	-61.6746	-61.6746	-61.6746	-61.6745	-61.6745	-61.6745	-61.6745	-61.6745	-61.6745	-61.6744	-61.6744	-61.6744	-61.6744	-61.6743	-61.6743	-61.6743	-61.6742	-61.6742	-61.6742	-61.6742	-61.6741	-61.6741	-61.6741	-61.6741
6	-61.6716	-61.6716	-61.6716	-61.6716	-61.6716	-61.6716	-61.6716	-61.6715	-61.6715	-61.6715	-61.6715	-61.6714	-61.6714	-61.6714	-61.6713	-61.6713	-61.6713	-61.6712	-61.6712	-61.6712	-61.6711	-61.6711	-61.671	-61.671	-61.671	-61.6709	-61.6709	-61.6708	-61.6708	-61.6707	-61.6707	-61.6708	-61.6708	-61.6708	-61.6708	-61.6708	-61.6709	-61.6709	-61.6709	-61.6709	-61.6709	-61.671	-61.671	-61.671	-61.6711	-61.6711	-61.6711	-61.6711	-61.6712
7	-61.669	-61.669	-61.669	-61.6689	-61.6689	-61.6689	-61.6689	-61.6689	-61.6689	-61.6689	-61.6689	-61.6689	-61.6688	-61.6688	-61.6688	-61.6688	-61.6688	-61.6688	-61.6688	-61.6688	-61.6689	-61.6689	-61.6689	-61.6689	-61.6689	-61.669	-61.669	-61.669	-61.6691	-61.6691	-61.6691	-61.6691	-61.6691	-61.6692	-61.6692	-61.6692	-61.6692	-61.6692	-61.6692	-61.6692	-61.6692	-61.6692	-61.6692	-61.6692	-61.6692	-61.6692	-61.6692	-61.6693	-61.6693
8	-61.6659	-61.6659	-61.6659	-61.6659	-61.6659	-61.6659	-61.6659	-61.6659	-61.6659	-61.6659	-61.6659	-61.6659	-61.6659	-61.6659	-61.6659	-61.6659	-61.6659	-61.6659	-61.6659	-61.6659	-61.6659	-61.6658	-61.6658	-61.6658	-61.6658	-61.6658	-61.6658	-61.6659	-61.6659	-61.6659	-61.6659	-61.6659	-61.6659	-61.6659	-61.6659	-61.6659	-61.6659	-61.6659	-61.6658	-61.6658	-61.6658	-61.6658	-61.6658	-61.6658	-61.6658	-61.6658	-61.6658	-61.6658	-61.6658
9	-61.6641	-61.6641	-61.6641	-61.6641	-61.6641	-61.6641	-61.6642	-61.6642	-61.6642	-61.6642	-61.6642	-61.6643	-61.6643	-61.6643	-61.6643	-61.6644	-61.6644	-61.6644	-61.6644	-61.6645	-61.6645	-61.6645	-61.6645	-61.6646	-61.6646	-61.6646	-61.6646	-61.6646	-61.6646	-61.6646	-61.6646	-61.6646	-61.6646	-61.6646	-61.6646	-61.6646	-61.6646	-61.6646	-61.6646	-61.6646	-61.6646	-61.6646	-61.6646	-61.6646	-61.6646	-61.6646	-61.6646	-61.6646	-61.6646
10	-61.6605	-61.6605	-61.6605	-61.6605	-61.6605	-61.6605	-61.6605	-61.6605	-61.6605	-61.6605	-61.6605	-61.6605	-61.6605	-61.6605	-61.6605	-61.6605	-61.6605	-61.6605	-61.6606	-61.6606	-61.6606	-61.6606	-61.6606	-61.6606	-61.6607	-61.6607	-61.6608	-61.6608	-61.6608	-61.6609	-61.6609	-61.6609	-61.6608	-61.6608	-61.6608	-61.6608	-61.6607	-61.6607	-61.6607	-61.6606	-61.6606	-61.6606	-61.6605	-61.6605	-61.6605	-61.6604	-61.6604	-61.6604	-61.6604
11	-61.6592	-61.6592	-61.6592	-61.6592	-61.6592	-61.6592	-61.6592	-61.6592	-61.6592	-61.6592	-61.6592	-61.6592	-61.6592	-61.6592	-61.6592	-61.6592	-61.6592	-61.6592	-61.6592	-61.6592	-61.6592	-61.6592	-61.6592	-61.6592	-61.6592	-61.6591	-61.6591	-61.6591	-61.659	-61.659	-61.659	-61.659	-61.659	-61.659	-61.6591	-61.6591	-61.6591	-61.6591	-61.6591	-61.6591	-61.6592	-61.6592	-61.6592	-61.6592	-61.6592	-61.6592	-61.6593	-61.6593	-61.6593
12	-61.657	-61.657	-61.657	-61.657	-61.657	-61.657	-61.6571	-61.6571	-61.6571	-61.6571	-61.6571	-61.6571	-61.6571	-61.6571	-61.6571	-61.6571	-61.6571	-61.6571	-61.6571	-61.657	-61.657	-61.657	-61.657	-61.657	-61.657	-61.657	-61.657	-61.657	-61.657	-61.657	-61.657	-61.657	-61.657	-61.657	-61.657	-61.657	-61.657	-61.657	-61.657	-61.657	-61.657	-61.657	-61.657	-61.657	-61.657	-61.657	-61.657	-61.657	-61.657
13	-61.6547	-61.6547	-61.6547	-61.6547	-61.6547	-61.6547	-61.6547	-61.6547	-61.6547	-61.6547	-61.6547	-61.6547	-61.6547	-61.6547	-61.6547	-61.6547	-61.6547	-61.6547	-61.6547	-61.6548	-61.6548	-61.6547	-61.6547	-61.6547	-61.6547	-61.6547	-61.6547	-61.6547	-61.6547	-61.6547	-61.6547	-61.6547	-61.6547	-61.6547	-61.6547	-61.6547	-61.6547	-61.6547	-61.6547	-61.6548	-61.6548	-61.6548	-61.6548	-61.6548	-61.6548	-61.6548	-61.6548	-61.6548	-61.6548
14	-61.6508	-61.6508	-61.6508	-61.6508	-61.6508	-61.6508	-61.6508	-61.6508	-61.6508	-61.6508	-61.6508	-61.6508	-61.6508	-61.6508	-61.6508	-61.6508	-61.6508	-61.6508	-61.6508	-61.6508	-61.6508	-61.6508	-61.6508	-61.6507	-61.6507	-61.6507	-61.6507	-61.6507	-61.6507	-61.6507	-61.6507	-61.6507	-61.6507	-61.6507	-61.6507	-61.6507	-61.6507	-61.6507	-61.6507	-61.6507	-61.6507	-61.6507	-61.6507	-61.6507	-61.6507	-61.6508	-61.6508	-61.6508	-61.6508
15	-61.6422	-61.6422	-61.6422	-61.6422	-61.6422	-61.6422	-61.6422	-61.6422	-61.6422	-61.6422	-61.6422	-61.6423	-61.6423	-61.6423	-61.6423	-61.6423	-61.6423	-61.6423	-61.6423	-61.6423	-61.6423	-61.6423	-61.6423	-61.6423	-61.6423	-61.6423	-61.6423	-61.6423	-61.6423	-61.6423	-61.6423	-61.6423	-61.6423	-61.6423	-61.6423	-61.6423	-61.6423	-61.6423	-61.6423	-61.6423	-61.6423	-61.6423	-61.6423	-61.6423	-61.6423	-61.6423	-61.6423	-61.6423	-61.6423
16	-61.6407	-61.6407	-61.6407	-61.6407	-61.6407	-61.6407	-61.6407	-61.6407	-61.6407	-61.6407	-61.6407	-61.6407	-61.6407	-61.6407	-61.6407	-61.6407	-61.6407	-61.6407	-61.6407	-61.6407	-61.6407	-61.6407	-61.6406	-61.6406	-61.6406	-61.6406	-61.6406	-61.6406	-61.6406	-61.6406	-61.6406	-61.6406	-61.6406	-61.6406	-61.6406	-61.6406	-61.6406	-61.6406	-61.6406	-61.6406	-61.6406	-61.6406	-61.6406	-61.6406	-61.6406	-61.6406	-61.6406	-61.6406	-61.6406
17	-61.6388	-61.6388	-61.6388	-61.6388	-61.6388	-61.6388	-61.6388	-61.6388	-61.6388	-61.6387	-61.6387	-61.6387	-61.6387	-61.6387	-61.6387	-61.6387	-61.6387	-61.6387	-61.6387	-61.6387	-61.6387	-61.6387	-61.6387	-61.6387	-61.6387	-61.6387	-61.6387	-61.6387	-61.6387	-61.6387	-61.6387	-61.6387	-61.6387	-61.6387	-61.6387	-61.6387	-61.6387	-61.6387	-61.6387	-61.6387	-61.6387	-61.6387	-61.6387	-61.6387	-61.6387	-61.6387	-61.6387	-61.6387	-61.6387
18	-61.6318	-61.6318	-61.6318	-61.6318	-61.6318	-61.6318	-61.6318	-61.6318	-61.6318	-61.6318	-61.6318	-61.6318	-61.6318	-61.6318	-61.6318	-61.6318	-61.6318	-61.6317	-61.6317	-61.6317	-61.6317	-61.6317	-61.6317	-61.6317	-61.6317	-61.6317	-61.6317	-61.6317	-61.6317	-61.6317	-61.6317	-61.6317	-61.6317	-61.6317	-61.6317	-61.6317	-61.6317	-61.6317	-61.6317	-61.6317	-61.6317	-61.6317	-61.6317	-61.6317	-61.6317	-61.6317	-61.6317	-61.6317	-61.6317
19	-61.6288	-61.6288	-61.6288	-61.6288	-61.6288	-61.6288	-61.6288	-61.6288	-61.6288	-61.6288	-61.6288	-61.6288	-61.6288	-61.6288	-61.6288	-61.6288	-61.6288	-61.6288	-61.6289	-61.6289	-61.6289	-61.6289	-61.6289	-61.6289	-61.6289	-61.6289	-61.6289	-61.6289	-61.6289	-61.6289	-61.6289	-61.6289	-61.6289	-61.629	-61.629	-61.629	-61.629	-61.629	-61.629	-61.629	-61.629	-61.629	-61.629	-61.629	-61.629	-61.629	-61.629	-61.629	-61.629
20	-61.6212	-61.6212	-61.6212	-61.6212	-61.6212	-61.6212	-61.6212	-61.6212	-61.6212	-61.6212	-61.6212	-61.6212	-61.6212	-61.6212	-61.6212	-61.6212	-61.6212	-61.6212	-61.6212	-61.6212	-61.6212	-61.6212	-61.6212	-61.6212	-61.6212	-61.6212	-61.6212	-61.6212	-61.6212	-61.6212	-61.6212	-61.6212	-61.6212	-61.6212	-61.6212	-61.6212	-61.6212	-61.6212	-61.6212	-61.6212	-61.6212	-61.6212	-61.6212	-61.6212	-61.6212	-61.6212	-61.6212	-61.6212	-61.6212
21	-61.6187	-61.6187	-61.6187	-61.6187	-61.6187	-61.6187	-61.6187	-61.6187	-61.6187	-61.6187	-61.6187	-61.6187	-61.6187	-61.6187	-61.6187	-61.6187	-61.6187	-61.6187	-61.6187	-61.6187	-61.6187	-61.6187	-61.6187	-61.6187	-61.6187	-61.6187	-61.6187	-61.6187	-61.6187	-61.6187	-61.6187	-61.6187	-61.6187	-61.6187	-61.6187	-61.6187	-61.6187	-61.6187	-61.6187	-61.6187	-61.6187	-61.6187	-61.6187	-61.6187	-61.6187	-61.6187	-61.6187	-61.6187	-61.6187
22	-61.6069	-61.6069	-61.6069	-61.6069	-61.6069	-61.6069	-61.6069	-61.6069	-61.6069	-61.6069	-61.6069	-61.6069	-61.6069	-61.6069	-61.6069	-61.6069	-61.6069	-61.6069	-61.6069	-61.6069	-61.6069	-61.6069	-61.6069	-61.6069	-61.6069	-61.6069	-61.6069	-61.6069	-61.6069	-61.6069	-61.6069	-61.6069	-61.6069	-61.6069	-61.6069	-61.6069	-61.6069	-61.6069	-61.6069	-61.6069	-61.6069	-61.6069	-61.6069	-61.6069	-61.6069	-61.6069	-61.6069	-61.6069	-61.6069
23	-61.5999	-61.5999	-61.5999	-61.5999	-61.5999	-61.5999	-61.5999	-61.5999	-61.5999	-61.5999	-61.5999	-61.5999	-61.5999	-61.5999	-61.5999	-61.5999	-61.5999	-61.5999	-61.5999	-61.5999	-61.5999	-61.5999	-61.5999	-61.5999	-61.5999	-61.5999	-61.5999	-61.5999	-61.5999	-61.5999	-61.5999	-61.5999	-61.5999	-61.5999	-61.5999	-61.5999	-61.5999	-61.5999	-61.5999	-61.5999	-61.5999	-61.5999	-61.5999	-61.5999	-61.5999	-61.5999	-61.5999	-61.5999	-61.5999
24	-61.5933	-61.5933	-61.5933	-61.5933	-61.5933	-61.5933	-61.5933	-61.5933	-61.5933	-61.5933	-61.5933	-61.5933	-61.5933	-61.5933	-61.5933	-61.5933	-61.5933	-61.5933	-61.5933	-61.5933	-61.5933	-61.5933	-61.5933	-61.5933	-61.5933	-61.5933	-61.5933	-61.5933	-61.5933	-61.5933	-61.5933	-61.5933	-61.5933	-61.5933	-61.5933	-61.5933	-61.5933	-61.5933	-61.5933	-61.5933	-61.5933	-61.5933	-61.5933	-61.5933	-61.5933	-61.5933	-61.5933	-61.5933	-61.5933
25	-61.5907	-61.5907	-61.5907	-61.5907	-61.5907	-61.5907	-61.5907	-61.5907	-61.5907	-61.5907	-61.5907	-61.5907	-61.5907	-61.5907	-61.5907	-61.5907	-61.5907	-61.5907	-61.5907	-61.5907	-61.5907	-61.5907	-61.5907	-61.5907	-61.5907	-61.5907	-61.5907	-61.5907	-61.5907	-61.5907	-61.5907	-61.5907	-61.5907	-61.5907	-61.5907	-61.5907	-61.5907	-61.5907	-61.5907	-61.5907	-61.5907	-61.5907	-61.5907	-61.5907	-61.5907	-61.5907	-61.5907	-61.5907	-61.5907
26	-36.113	-36.113	-36.1131	-36.1132	-36.1134	-36.1136	-36.1138	-36.1141	-36.1144	-36.1148	-36.1152	-36.1157	-36.1162	-36.1167	-36.1172	-36.1177	-36.1182	-36.1188	-36.1193	-36.1198	-36.1203	-36.1208	-36.1212	-36.1217	-36.1221	-36.1225	-36.1229	-36.1232	-36.1236	-36.1239	-36.1239	-36.1239	-36.1239	-36.1238	-36.1238	-36.1238	-36.1237	-36.1237	-36.1237	-36.1236	-36.1236	-36.1235	-36.1235	-36.1235	-36.1235	-36.1234	-36.1234	-36.1234	-36.1234
27	-36.1032	-36.1033	-36.1035	-36.104	-36.1046	-36.1053	-36.1061	-36.1069	-36.1078	-36.1087	-36.1096	-36.1105	-36.1114	-36.1122	-36.113	-36.1137	-36.1144	-36.1151	-36.1157	-36.1162	-36.1166	-36.117	-36.1174	-36.1176	-36.1178	-36.118	-36.1181	-36.1181	-36.118	-36.1179	-36.1179	-36.1179	-36.118	-36.118	-36.1179	-36.1179	-36.1179	-36.1179	-36.1178	-36.1178	-36.1177	-36.1176	-36.1176	-36.1175	-36.1174	-36.1173	-36.1172	-36.1171	-36.117
28	-36.0968	-36.0969	-36.0973	-36.0979	-36.0986	-36.0993	-36.1001	-36.1009	-36.1016	-36.1024	-36.1031	-36.1038	-36.1045	-36.1051	-36.1057	-36.1062	-36.1068	-36.1073	-36.1077	-36.1081	-36.1085	-36.1089	-36.1092	-36.1094	-36.1096	-36.1098	-36.1099	-36.1099	-36.1099	-36.1098	-36.1098	-36.1098	-36.1098	-36.1098	-36.1098	-36.1097	-36.1096	-36.1095	-36.1094	-36.1093	-36.1092	-36.109	-36.1088	-36.1086	-36.1085	-36.1083	-36.1081	-36.1078	-36.1076
29	-36.0918	-36.0917	-36.0914	-36.091	-36.0906	-36.0902	-36.0899	-36.0896	-36.0894	-36.0892	-36.0891	-36.0891	-36.0891	-36.0891	-36.0891	-36.0891	-36.089	-36.0889	-36.0888	-36.0886	-36.0883	-36.0881	-36.0878	-36.0874	-36.087	-36.0867	-36.0863	-36.0859	-36.0856	-36.0853	-36.0853	-36.0852	-36.0853	-36.0853	-36.0855	-36.0856	-36.0859	-36.0861	-36.0864	-36.0868	-36.0871	-36.0875	-36.0879	-36.0882	-36.0886	-36.089	-36.0894	-36.0898	-36.0902
30	-36.0841	-36.0841	-36.0841	-36.0842	-36.0842	-36.0843	-36.0843	-36.0843	-36.0843	-36.0843	-36.0842	-36.0841	-36.0839	-36.0837	-36.0834	-36.0831	-36.0827	-36.0823	-36.0818	-36.0813	-36.0808	-36.0802	-36.0796	-36.079	-36.0785	-36.078	-36.0778	-36.0778	-36.078	-36.0785	-36.0785	-36.0784	-36.0783	-36.0782	-36.0782	-36.0783	-36.0785	-36.0788	-36.0792	-36.0796	-36.0801	-36.0806	-36.0812	-36.0817	-36.0823	-36.0828	-36.0833	-36.0838	-36.0843
31	-36.0757	-36.0761	-36.0765	-36.0769	-36.0774	-36.0778	-36.0781	-36.0785	-36.0788	-36.079	-36.0792	-36.0793	-36.0794	-36.0795	-36.0794	-36.0794	-36.0793	-36.0791	-36.0789	-36.0786	-36.0783	-36.0779	-36.0775	-36.077	-36.0765	-36.0759	-36.0753	-36.0746	-36.0739	-36.0732	-36.0732	-36.0734	-36.0738	-36.0741	-36.0744	-36.0746	-36.0746	-36.0746	-36.0744	-36.0742	-36.0738	-36.0735	-36.0731	-36.0727	-36.0723	-36.0719	-36.0715	-36.0711	-36.0708
32	-36.0755	-36.0751	-36.0747	-36.0744	-36.0741	-36.0741	-36.074	-36.0741	-36.0741	-36.0741	-36.0741	-36.074	-36.0739	-36.0738	-36.0737	-36.0736	-36.0734	-36.0733	-36.0732	-36.0731	-36.073	-36.073	-36.073	-36.073	-36.0731	-36.0732	-36.0732	-36.073	-36.0726	-36.0721	-36.0721	-36.072	-36.0718	-36.0715	-36.0712	-36.0709	-36.0705	-36.0702	-36.0699	-36.0695	-36.0692	-36.0688	-36.0684	-36.0681	-36.0677	-36.0674	-36.067	-36.0667	-36.0664
33	-36.0698	-36.0699	-36.0699	-36.0699	-36.0697	-36.0692	-36.0685	-36.0678	-36.067	-36.0661	-36.0652	-36.0643	-36.0634	-36.0626	-36.0618	-36.0611	-36.0605	-36.0599	-36.0595	-36.0591	-36.0589	-36.0587	-36.0586	-36.0585	-36.0584	-36.0583	-36.0584	-36.0592	-36.0601	-36.0609	-36.0609	-36.0607	-36.0605	-36.0603	-36.0601	-36.0599	-36.0598	-36.0596	-36.0595	-36.0594	-36.0593	-36.0592	-36.0592	-36.0591	-36.0591	-36.0591	-36.0591	-36.0591	-36.0591
34	-36.0674	-36.0673	-36.0668	-36.0662	-36.0655	-36.0648	-36.0641	-36.0634	-36.0627	-36.0619	-36.0611	-36.0604	-36.0596	-36.0589	-36.0581	-36.0574	-36.0568	-36.0562	-36.0556	-36.0552	-36.055	-36.055	-36.0553	-36.0558	-36.0565	-36.0573	-36.0581	-36.0581	-36.058	-36.0577	-36.0577	-36.0578	-36.0579	-36.0579	-36.0578	-36.0576	-36.0574	-36.0572	-36.0569	-36.0565	-36.0562	-36.0558	-36.0554	-36.055	-36.0546	-36.0542	-36.0538	-36.0535	-36.0532
35	-36.0624	-36.0624	-36.0623	-36.0622	-36.0617	-36.0611	-36.0601	-36.0589	-36.0575	-36.0559	-36.0542	-36.0524	-36.0505	-36.0486	-36.0468	-36.0451	-36.0436	-36.0432	-36.0439	-36.0448	-36.0456	-36.0462	-36.0466	-36.0468	-36.0468	-36.0469	-36.0473	-36.0479	-36.0484	-36.0489	-36.0489	-36.049	-36.049	-36.0491	-36.0492	-36.0493	-36.0494	-36.0495	-36.0496	-36.0497	-36.0497	-36.0498	-36.0498	-36.0498	-36.0498	-36.0497	-36.0497	-36.0496	-36.0495
36	-36.0592	-36.059	-36.0583	-36.0573	-36.0561	-36.0548	-36.0533	-36.0517	-36.0501	-36.0485	-36.0469	-36.0455	-36.0441	-36.043	-36.0422	-36.0417	-36.0418	-36.042	-36.0418	-36.0419	-36.0421	-36.0424	-36.043	-36.0437	-36.0445	-36.0452	-36.0455	-36.0455	-36.0453	-36.0451	-36.0451	-36.0452	-36.0453	-36.0455	-36.0456	-36.0458	-36.0459	-36.046	-36.0461	-36.0462	-36.0463	-36.0464	-36.0465	-36.0465	-36.0466	-36.0466	-36.0467	-36.0467	-36.0467
37	-36.0387	-36.0387	-36.0385	-36.0383	-36.0381	-36.0377	-36.0373	-36.0369	-36.0364	-36.0361	-36.036	-36.0362	-36.0369	-36.0378	-36.0389	-36.0399	-36.0405	-36.0403	-36.0397	-36.0394	-36.0395	-36.0401	-36.0407	-36.0411	-36.0414	-36.0416	-36.0418	-36.0419	-36.042	-36.0422	-36.0422	-36.0421	-36.0421	-36.042	-36.0419	-36.0417	-36.0416	-36.0415	-36.0413	-36.0412	-36.041	-36.0409	-36.0408	-36.0406	-36.0405	-36.0403	-36.0402	-36.0401	-36.04
38	-36.0207	-36.0208	-36.0212	-36.0219	-36.0229	-36.0242	-36.0257	-36.0271	-36.0285	-36.0297	-36.0307	-36.0311	-36.031	-36.0307	-36.0304	-36.0305	-36.0311	-36.0318	-36.0325	-36.0327	-36.0323	-36.0316	-36.0307	-36.0298	-36.029	-36.0283	-36.0277	-36.0272	-36.0269	-36.0268	-36.0268	-36.0267	-36.0268	-36.0269	-36.027	-36.0271	-36.0273	-36.0276	-36.0278	-36.0281	-36.0285	-36.0288	-36.0292	-36.0296	-36.03	-36.0303	-36.0307	-36.0311	-36.0315
39	-36.0146	-36.0156	-36.017	-36.0184	-36.0195	-36.0205	-36.0214	-36.0222	-36.023	-36.0237	-36.0244	-36.0251	-36.0256	-36.026	-36.0262	-36.0257	-36.0247	-36.0233	-36.0216	-36.0198	-36.0179	-36.016	-36.014	-36.0122	-36.0104	-36.0089	-36.0076	-36.0065	-36.0059	-36.0056	-36.0056	-36.0053	-36.0051	-36.0052	-36.0054	-36.0058	-36.0064	-36.0071	-36.008	-36.0089	-36.0098	-36.0108	-36.0118	-36.0127	-36.0137	-36.0146	-36.0154	-36.0163	-36.0171
40	-36.0133	-36.0123	-36.0113	-36.0109	-36.0115	-36.0124	-36.0134	-36.0146	-36.0158	-36.017	-36.0181	-36.0192	-36.0201	-36.0207	-36.0209	-36.0206	-36.0199	-36.0188	-36.0173	-36.0157	-36.0138	-36.0118	-36.0097	-36.0075	-36.0053	-36.003	-36.0008	-35.9986	-35.9966	-35.9952	-35.9952	-35.996	-35.9969	-35.9977	-35.9985	-35.9992	-35.9999	-36.0006	-36.0013	-36.002	-36.0028	-36.0037	-36.0046	-36.0056	-36.0065	-36.0075	-36.0084	-36.0093	-36.0102
41	-36.0085	-36.0086	-36.0088	-36.0084	-36.0075	-36.0064	-36.0054	-36.0045	-36.0037	-36.0029	-36.0022	-36.0015	-36.0009	-36.0003	-35.9997	-35.9991	-35.9986	-35.998	-35.9975	-35.9969	-35.9963	-35.9956	-35.9949	-35.9942	-35.9933	-35.9925	-35.9917	-35.9913	-35.9917	-35.9924	-35.9924	-35.9926	-35.9928	-35.9931	-35.9935	-35.9939	-35.9943	-35.9946	-35.9949	-35.9952	-35.9953	-35.9954	-35.9955	-35.9955	-35.9954	-35.9954	-35.9953	-35.9953	-35.9952
42	-35.9973	-35.9971	-35.9964	-35.9953	-35.9941	-35.9929	-35.992	-35.9913	-35.9908	-35.9904	-35.99	-35.9896	-35.9892	-35.9888	-35.9884	-35.9881	-35.9877	-35.9873	-35.987	-35.9866	-35.9863	-35.9859	-35.9855	-35.9852	-35.9849	-35.9847	-35.985	-35.986	-35.9872	-35.9892	-35.9892	-35.9885	-35.988	-35.9877	-35.9876	-35.9875	-35.9875	-35.9875	-35.9874	-35.9874	-35.9873	-35.9873	-35.9872	-35.9871	-35.987	-35.987	-35.9869	-35.9868	-35.9868
43	-35.9916	-35.9916	-35.9914	-35.9911	-35.9907	-35.9899	-35.9886	-35.9868	-35.9847	-35.9825	-35.9802	-35.9779	-35.9758	-35.9738	-35.9723	-35.9714	-35.971	-35.9711	-35.9715	-35.972	-35.9728	-35.9737	-35.9746	-35.9757	-35.9773	-35.9793	-35.9809	-35.9823	-35.9837	-35.9841	-35.9841	-35.9839	-35.9835	-35.9829	-35.9821	-35.9812	-35.9803	-35.9795	-35.9787	-35.9781	-35.9776	-35.9771	-35.9766	-35.9761	-35.9757	-35.9752	-35.9747	-35.9743	-35.9739
44	-35.9682	-35.9682	-35.9682	-35.9682	-35.9682	-35.9682	-35.9683	-35.9683	-35.9683	-35.9684	-35.9684	-35.9684	-35.9684	-35.9684	-35.9682	-35.9679	-35.9675	-35.9675	-35.9678	-35.9685	-35.9695	-35.9708	-35.9725	-35.9744	-35.9758	-35.9767	-35.9778	-35.9789	-35.9788	-35.9782	-35.9782	-35.9784	-35.9784	-35.9784	-35.9782	-35.9779	-35.9776	-35.9771	-35.9764	-35.9757	-35.9748	-35.9739	-35.973	-35.9721	-35.9713	-35.9705	-35.9699	-35.9693	-35.9688
45	-35.9532	-35.9532	-35.9533	-35.9533	-35.9535	-35.9536	-35.9538	-35.954	-35.9543	-35.9547	-35.9551	-35.9555	-35.9561	-35.9566	-35.9572	-35.9577	-35.9582	-35.9588	-35.9598	-35.9612	-35.9629	-35.9648	-35.967	-35.9695	-35.9722	-35.9749	-35.9769	-35.9776	-35.9777	-35.9772	-35.9772	-35.9772	-35.9769	-35.9765	-35.976	-35.9754	-35.9747	-35.9739	-35.973	-35.9722	-35.9713	-35.9704	-35.9695	-35.9687	-35.9679	-35.9672	-35.9664	-35.9657	-35.965
46	-35.9415	-35.9415	-35.9416	-35.9417	-35.9418	-35.942	-35.9422	-35.9424	-35.9427	-35.9431	-35.9437	-35.9444	-35.9454	-35.9466	-35.948	-35.9496	-35.9514	-35.9533	-35.9553	-35.9575	-35.9598	-35.9619	-35.9636	-35.9646	-35.9652	-35.9656	-35.9659	-35.966	-35.9661	-35.9662	-35.9662	-35.9661	-35.9661	-35.9661	-35.966	-35.966	-35.9659	-35.9658	-35.9656	-35.9654	-35.9652	-35.9649	-35.9645	-35.964	-35.9635	-35.9628	-35.962	-35.9611	-35.9603
47	-35.9353	-35.9354	-35.9355	-35.9358	-35.9362	-35.9368	-35.9376	-35.9385	-35.9397	-35.9409	-35.9421	-35.9433	-35.9443	-35.9451	-35.9459	-35.9466	-35.947	-35.9473	-35.9476	-35.9481	-35.9486	-35.9489	-35.9492	-35.9494	-35.9495	-35.9496	-35.9496	-35.9496	-35.9496	-35.9496	-35.9496	-35.9497	-35.9498	-35.9499	-35.9501	-35.9502	-35.9503	-35.9505	-35.9507	-35.9509	-35.9511	-35.9513	-35.9516	-35.9518	-35.9521	-35.9524	-35.9527	-35.953	-35.9533
48	-35.9328	-35.9328	-35.9329	-35.933	-35.9332	-35.9335	-35.9341	-35.9347	-35.9354	-35.9362	-35.9371	-35.938	-35.9391	-35.9402	-35.9413	-35.9426	-35.9439	-35.945	-35.9453	-35.9445	-35.9433	-35.942	-35.9412	-35.9409	-35.9409	-35.9409	-35.9409	-35.9409	-35.941	-35.941	-35.941	-35.941	-35.9409	-35.9408	-35.9408	-35.9407	-35.9406	-35.9406	-35.9405	-35.9405	-35.9404	-35.9404	-35.9403	-35.9403	-35.9403	-35.9403	-35.9403	-35.9403	-35.9404
49	-35.9301	-35.9302	-35.9305	-35.931	-35.9316	-35.9322	-35.9327	-35.933	-35.9333	-35.9336	-35.9339	-35.9342	-35.9346	-35.9352	-35.9362	-35.9373	-35.9382	-35.939	-35.9395	-35.9398	-35.94	-35.9399	-35.9393	-35.9382	-35.9372	-35.9364	-35.9358	-35.9354	-35.9351	-35.9349	-35.9349	-35.9348	-35.9347	-35.9346	-35.9346	-35.9346	-35.9346	-35.9347	-35.9348	-35.935	-35.9351	-35.9353	-35.9356	-35.9358	-35.9361	-35.9364	-35.9368	-35.9372	-35.9376
50	-35.9284	-35.9284	-35.9285	-35.9286	-35.9287	-35.9288	-35.9288	-35.9289	-35.9291	-35.9293	-35.9296	-35.9302	-35.931	-35.932	-35.9327	-35.9332	-35.9335	-35.9336	-35.9337	-35.9336	-35.9335	-35.9334	-35.933	-35.9326	-35.9321	-35.9315	-35.931	-35.9307	-35.9308	-35.9312	-35.9312	-35.931	-35.9309	-35.9309	-35.9309	-35.9311	-35.9314	-35.9317	-35.9321	-35.9325	-35.9329	-35.9334	-35.9338	-35.9342	-35.9346	-35.9349	-35.9352	-35.9355	-35.9357
51	-35.9242	-35.9242	-35.9244	-35.9246	-35.9249	-35.9253	-35.9256	-35.9261	-35.9265	-35.927	-35.9274	-35.928	-35.9285	-35.9291	-35.9296	-35.93	-35.9303	-35.9306	-35.9308	-35.9309	-35.9309	-35.9309	-35.9308	-35.9306	-35.9303	-35.9301	-35.9297	-35.9294	-35.9291	-35.9289	-35.9289	-35.9289	-35.929	-35.929	-35.9291	-35.9291	-35.9291	-35.9291	-35.9291	-35.929	-35.929	-35.929	-35.9291	-35.9292	-35.9294	-35.9296	-35.9299	-35.9303	-35.9307
52	-35.9224	-35.9224	-35.9222	-35.9221	-35.922	-35.922	-35.9221	-35.9224	-35.9229	-35.9237	-35.9247	-35.9258	-35.9265	-35.927	-35.9273	-35.9275	-35.9276	-35.9276	-35.9276	-35.9275	-35.9274	-35.9272	-35.927	-35.9268	-35.9266	-35.9264	-35.9263	-35.9261	-35.926	-35.9259	-35.9259	-35.9259	-35.9259	-35.9259	-35.926	-35.926	-35.926	-35.926	-35.9261	-35.9261	-35.9262	-35.9262	-35.9263	-35.9263	-35.9264	-35.9265	-35.9265	-35.9266	-35.9266
53	-35.9182	-35.9182	-35.9182	-35.9183	-35.9185	-35.9187	-35.919	-35.9194	-35.92	-35.9206	-35.9213	-35.922	-35.9225	-35.923	-35.9234	-35.9237	-35.9238	-35.9239	-35.924	-35.9239	-35.9239	-35.9237	-35.9236	-35.9235	-35.9234	-35.9236	-35.9239	-35.9242	-35.9245	-35.9246	-35.9246	-35.9248	-35.925	-35.925	-35.925	-35.9249	-35.9248	-35.9246	-35.9244	-35.9242	-35.924	-35.9238	-35.9236	-35.9235	-35.9234	-35.9234	-35.9234	-35.9236	-35.9237
54	-35.9117	-35.9117	-35.9119	-35.9121	-35.9125	-35.913	-35.9136	-35.9142	-35.915	-35.9157	-35.9164	-35.9169	-35.9174	-35.9178	-35.9181	-35.9183	-35.9186	-35.9188	-35.9191	-35.9193	-35.9196	-35.9199	-35.9201	-35.9203	-35.9202	-35.9199	-35.9193	-35.9186	-35.918	-35.9176	-35.9176	-35.9178	-35.918	-35.9183	-35.9187	-35.919	-35.9194	-35.9198	-35.9201	-35.9205	-35.9209	-35.9213	-35.9216	-35.9219	-35.9221	-35.9221	-35.9221	-35.922	-35.9219
55	-35.9082	-35.9082	-35.9083	-35.9085	-35.9088	-35.9091	-35.9096	-35.9101	-35.9105	-35.9108	-35.911	-35.9111	-35.9112	-35.9111	-35.9111	-35.9111	-35.911	-35.911	-35.911	-35.911	-35.9111	-35.9113	-35.9116	-35.9119	-35.9122	-35.9123	-35.9122	-35.912	-35.9119	-35.9122	-35.9122	-35.912	-35.912	-35.912	-35.9121	-35.9122	-35.9123	-35.9124	-35.9125	-35.9126	-35.9127	-35.9128	-35.9129	-35.913	-35.9131	-35.9132	-35.9133	-35.9134	-35.9135
56	-35.9046	-35.9048	-35.9051	-35.9054	-35.9058	-35.9062	-35.9066	-35.9069	-35.9072	-35.9074	-35.9076	-35.9077	-35.9079	-35.9081	-35.9083	-35.9085	-35.9088	-35.9091	-35.9094	-35.9097	-35.91	-35.9102	-35.9104	-35.9105	-35.9105	-35.9107	-35.9108	-35.9111	-35.9112	-35.911	-35.911	-35.911	-35.9109	-35.9108	-35.9107	-35.9106	-35.9105	-35.9104	-35.9104	-35.9103	-35.9103	-35.9104	-35.9104	-35.9104	-35.9104	-35.9104	-35.9104	-35.9103	-35.9102
57	-35.9028	-35.9027	-35.9025	-35.9023	-35.9022	-35.9023	-35.9026	-35.9028	-35.9031	-35.9034	-35.9037	-35.9041	-35.9044	-35.9047	-35.9049	-35.9052	-35.9056	-35.9059	-35.9062	-35.9066	-35.9069	-35.9073	-35.9076	-35.9079	-35.9082	-35.9084	-35.9086	-35.9086	-35.9085	-35.9083	-35.9083	-35.9083	-35.9083	-35.9084	-35.9085	-35.9086	-35.9087	-35.9088	-35.9089	-35.9089	-35.909	-35.9089	-35.9089	-35.9088	-35.9087	-35.9085	-35.9084	-35.9082	-35.908
58	-35.8989	-35.899	-35.8992	-35.8996	-35.9001	-35.9005	-35.9009	-35.9012	-35.9015	-35.9016	-35.9017	-35.9017	-35.9016	-35.9015	-35.9014	-35.9013	-35.9012	-35.9012	-35.9013	-35.9014	-35.9015	-35.9017	-35.902	-35.9022	-35.9026	-35.9029	-35.9033	-35.9036	-35.904	-35.9042	-35.9042	-35.9041	-35.904	-35.9038	-35.9037	-35.9036	-35.9036	-35.9035	-35.9034	-35.9034	-35.9033	-35.9033	-35.9032	-35.9032	-35.9031	-35.9031	-35.903	-35.903	-35.903
59	-35.898	-35.8981	-35.8984	-35.8986	-35.8988	-35.8988	-35.8988	-35.8988	-35.8988	-35.8988	-35.8988	-35.8988	-35.8988	-35.8989	-35.8989	-35.899	-35.899	-35.899	-35.899	-35.899	-35.899	-35.899	-35.8991	-35.8992	-35.8994	-35.8996	-35.8999	-35.9002	-35.9005	-35.9006	-35.9006	-35.9006	-35.9006	-35.9005	-35.9004	-35.9003	-35.9003	-35.9002	-35.9002	-35.9002	-35.9003	-35.9003	-35.9004	-35.9005	-35.9007	-35.9008	-35.901	-35.9011	-35.9013
60	-35.897	-35.8969	-35.8965	-35.8962	-35.8959	-35.8958	-35.8957	-35.8958	-35.8958	-35.8959	-35.896	-35.8961	-35.8961	-35.8962	-35.8962	-35.8962	-35.8962	-35.8963	-35.8963	-35.8963	-35.8964	-35.8964	-35.8965	-35.8966	-35.8967	-35.8968	-35.8968	-35.8969	-35.8969	-35.8969	-35.8969	-35.8968	-35.8968	-35.8966	-35.8965	-35.8964	-35.8963	-35.8962	-35.8961	-35.896	-35.8959	-35.8959	-35.8959	-35.8959	-35.8959	-35.8959	-35.8959	-35.8959	-35.8959
61	-35.8951	-35.895	-35.895	-35.8948	-35.8946	-35.8942	-35.8938	-35.8934	-35.8932	-35.893	-35.893	-35.8931	-35.8933	-35.8936	-35.8938	-35.894	-35.8941	-35.8943	-35.8944	-35.8946	-35.8947	-35.8947	-35.8948	-35.8949	-35.8949	-35.895	-35.8951	-35.8951	-35.8951	-35.8951	-35.8951	-35.8951	-35.8951	-35.895	-35.895	-35.8949	-35.8948	-35.8947	-35.8945	-35.8944	-35.8942	-35.894	-35.8939	-35.8938	-35.8936	-35.8936	-35.8935	-35.8934	-35.8934
62	-35.8917	-35.8917	-35.8919	-35.8921	-35.8922	-35.8921	-35.8919	-35.8917	-35.8918	-35.892	-35.8922	-35.8921	-35.892	-35.8918	-35.8916	-35.8913	-35.891	-35.8907	-35.8904	-35.8902	-35.8901	-35.8903	-35.8906	-35.891	-35.8913	-35.8917	-35.892	-35.8923	-35.8925	-35.8928	-35.8928	-35.8927	-35.8927	-35.8927	-35.8926	-35.8925	-35.8923	-35.8921	-35.8919	-35.8917	-35.8915	-35.8913	-35.8911	-35.891	-35.8909	-35.8908	-35.8908	-35.8908	-35.8909
63	-35.8901	-35.89	-35.8899	-35.8899	-35.8901	-35.8904	-35.8907	-35.891	-35.8906	-35.89	-35.8894	-35.889	-35.8887	-35.8886	-35.8886	-35.8887	-35.8888	-35.889	-35.8892	-35.8894	-35.8895	-35.8893	-35.889	-35.8888	-35.8887	-35.8886	-35.8886	-35.8886	-35.8887	-35.8887	-35.8887	-35.8887	-35.8887	-35.8887	-35.8887	-35.8887	-35.8887	-35.8887	-35.8888	-35.8888	-35.8889	-35.889	-35.889	-35.8891	-35.8892	-35.8893	-35.8894	-35.8894	-35.8895
64	-35.8845	-35.8846	-35.885	-35.8855	-35.8859	-35.8863	-35.8865	-35.8866	-35.8867	-35.8866	-35.8866	-35.8864	-35.8861	-35.8858	-35.8856	-35.8855	-35.8857	-35.8859	-35.8862	-35.8865	-35.8868	-35.8871	-35.8873	-35.8875	-35.8876	-35.8876	-35.8875	-35.8872	-35.8869	-35.8866	-35.8866	-35.8867	-35.8868	-35.8869	-35.887	-35.8871	-35.8871	-35.8872	-35.8872	-35.8873	-35.8873	-35.8873	-35.8873	-35.8873	-35.8872	-35.8872	-35.8871	-35.8871	-35.887
65	-35.8822	-35.8823	-35.8823	-35.8824	-35.8824	-35.8824	-35.8824	-35.8824	-35.8824	-35.8824	-35.8825	-35.8825	-35.8825	-35.8825	-35.8823	-35.882	-35.8817	-35.8818	-35.8821	-35.8824	-35.8826	-35.8827	-35.8827	-35.8827	-35.8827	-35.8826	-35.8826	-35.8826	-35.8826	-35.8826	-35.8826	-35.8827	-35.8827	-35.8827	-35.8827	-35.8827	-35.8827	-35.8826	-35.8826	-35.8825	-35.8824	-35.8822	-35.8821	-35.882	-35.8819	-35.8818	-35.8818	-35.8818	-35.8818
66	-35.8814	-35.8814	-35.8813	-35.8812	-35.8811	-35.881	-35.8809	-35.8808	-35.8807	-35.8807	-35.8806	-35.8806	-35.8806	-35.8807	-35.8808	-35.881	-35.8812	-35.8812	-35.881	-35.8811	-35.8811	-35.8812	-35.8813	-35.8813	-35.8814	-35.8814	-35.8813	-35.8813	-35.8811	-35.881	-35.881	-35.8811	-35.8811	-35.8811	-35.8812	-35.8812	-35.8812	-35.8813	-35.8813	-35.8814	-35.8814	-35.8814	-35.8814	-35.8814	-35.8813	-35.8812	-35.8811	-35.881	-35.8809
67	-35.8781	-35.8781	-35.8781	-35.878	-35.878	-35.8779	-35.8779	-35.8779	-35.878	-35.8782	-35.8785	-35.8788	-35.8792	-35.8796	-35.8799	-35.8802	-35.8803	-35.8803	-35.8801	-35.8799	-35.8796	-35.8793	-35.8791	-35.8789	-35.8787	-35.8786	-35.8785	-35.8785	-35.8784	-35.8784	-35.8784	-35.8783	-35.8783	-35.8782	-35.8782	-35.8781	-35.878	-35.878	-35.8779	-35.8779	-35.8778	-35.8778	-35.8777	-35.8776	-35.8776	-35.8776	-35.8775	-35.8775	-35.8775
68	-35.877	-35.877	-35.8769	-35.8769	-35.8769	-35.8769	-35.8768	-35.8767	-35.8765	-35.8762	-35.876	-35.8758	-35.8758	-35.8759	-35.8759	-35.876	-35.8761	-35.8761	-35.8762	-35.8762	-35.8762	-35.8761	-35.8761	-35.8761	-35.876	-35.876	-35.876	-35.876	-35.876	-35.876	-35.876	-35.876	-35.876	-35.876	-35.876	-35.876	-35.876	-35.8761	-35.8761	-35.8762	-35.8762	-35.8763	-35.8763	-35.8764	-35.8764	-35.8764	-35.8765	-35.8765	-35.8765
69	-35.8748	-35.8748	-35.8747	-35.8745	-35.8744	-35.8743	-35.8743	-35.8743	-35.8742	-35.8742	-35.874	-35.8738	-35.8735	-35.8732	-35.873	-35.873	-35.8729	-35.8729	-35.873	-35.8731	-35.8731	-35.8732	-35.8733	-35.8734	-35.8735	-35.8736	-35.8737	-35.8738	-35.8739	-35.874	-35.874	-35.8739	-35.8739	-35.8737	-35.8736	-35.8735	-35.8733	-35.8732	-35.873	-35.8729	-35.8727	-35.8725	-35.8724	-35.8722	-35.8721	-35.8719	-35.8717	-35.8716	-35.8715
70	-35.873	-35.873	-35.8729	-35.8726	-35.8723	-35.872	-35.8718	-35.8717	-35.8717	-35.8717	-35.8716	-35.8716	-35.8715	-35.8713	-35.8709	-35.8705	-35.8701	-35.8698	-35.8694	-35.8692	-35.869	-35.8689	-35.8688	-35.8687	-35.8687	-35.8687	-35.8686	-35.8686	-35.8686	-35.8687	-35.8687	-35.8686	-35.8686	-35.8686	-35.8686	-35.8685	-35.8685	-35.8686	-35.8686	-35.8687	-35.8688	-35.8689	-35.869	-35.869	-35.8691	-35.8692	-35.8692	-35.8693	-35.8693
71	-35.8694	-35.8695	-35.8695	-35.8695	-35.8696	-35.8695	-35.8694	-35.8692	-35.8689	-35.8687	-35.8685	-35.8683	-35.8682	-35.8682	-35.8682	-35.8681	-35.868	-35.8679	-35.8677	-35.8675	-35.8672	-35.867	-35.8669	-35.8668	-35.8668	-35.8668	-35.867	-35.8671	-35.8674	-35.8676	-35.8676	-35.8677	-35.8677	-35.8677	-35.8678	-35.8679	-35.8679	-35.8679	-35.8679	-35.8679	-35.8679	-35.8678	-35.8678	-35.8677	-35.8676	-35.8675	-35.8674	-35.8673	-35.8672
72	-35.865	-35.865	-35.865	-35.8649	-35.865	-35.8653	-35.8657	-35.8661	-35.8665	-35.8668	-35.867	-35.867	-35.867	-35.8669	-35.8667	-35.8665	-35.8663	-35.8661	-35.8659	-35.8657	-35.8655	-35.8653	-35.8652	-35.8652	-35.8652	-35.8652	-35.8652	-35.8652	-35.8652	-35.8653	-35.8653	-35.8653	-35.8653	-35.8653	-35.8653	-35.8653	-35.8654	-35.8654	-35.8654	-35.8655	-35.8655	-35.8656	-35.8656	-35.8657	-35.8657	-35.8658	-35.8658	-35.8659	-35.8659
73	-35.864	-35.8641	-35.8643	-35.8645	-35.8648	-35.8648	-35.8649	-35.8649	-35.865	-35.865	-35.865	-35.8651	-35.8651	-35.8651	-35.865	-35.865	-35.8649	-35.8648	-35.8647	-35.8646	-35.8646	-35.8645	-35.8644	-35.8643	-35.8642	-35.8641	-35.8641	-35.8641	-35.864	-35.864	-35.864	-35.8641	-35.8641	-35.8641	-35.8641	-35.8641	-35.8641	-35.8641	-35.8641	-35.8641	-35.864	-35.864	-35.864	-35.8639	-35.8639	-35.8638	-35.8638	-35.8638	-35.8637
74	-35.8638	-35.8637	-35.8636	-35.8634	-35.8632	-35.863	-35.8627	-35.8625	-35.8623	-35.8622	-35.8621	-35.8621	-35.8621	-35.8622	-35.8622	-35.8623	-35.8623	-35.8623	-35.8624	-35.8624	-35.8623	-35.8623	-35.8622	-35.8621	-35.862	-35.862	-35.8619	-35.8619	-35.8619	-35.8618	-35.8618	-35.8619	-35.8619	-35.8619	-35.8619	-35.8619	-35.8619	-35.8619	-35.8619	-35.8618	-35.8618	-35.8617	-35.8616	-35.8615	-35.8614	-35.8613	-35.8612	-35.8611	-35.861
75	-35.8613	-35.8613	-35.8613	-35.8613	-35.8613	-35.8613	-35.8613	-35.8613	-35.8613	-35.8612	-35.8611	-35.8611	-35.861	-35.8609	-35.8608	-35.8607	-35.8606	-35.8606	-35.8605	-35.8604	-35.8603	-35.8601	-35.8599	-35.8597	-35.8594	-35.8591	-35.8588	-35.8586	-35.8585	-35.8585	-35.8585	-35.8585	-35.8586	-35.8586	-35.8587	-35.8587	-35.8588	-35.8589	-35.859	-35.8591	-35.8592	-35.8593	-35.8594	-35.8595	-35.8596	-35.8597	-35.8598	-35.8598	-35.8599
76	-35.8583	-35.8583	-35.8582	-35.8581	-35.858	-35.8578	-35.8578	-35.8578	-35.8579	-35.8579	-35.858	-35.8581	-35.8582	-35.8583	-35.8583	-35.8583	-35.8582	-35.8582	-35.8581	-35.858	-35.858	-35.8579	-35.8578	-35.8578	-35.8577	-35.8576	-35.8574	-35.8571	-35.8568	-35.8565	-35.8565	-35.8565	-35.8565	-35.8566	-35.8566	-35.8566	-35.8567	-35.8567	-35.8567	-35.8567	-35.8567	-35.8567	-35.8567	-35.8567	-35.8567	-35.8567	-35.8567	-35.8567	-35.8567
77	-35.8557	-35.8557	-35.8557	-35.8557	-35.8557	-35.8557	-35.8556	-35.8554	-35.8551	-35.8549	-35.8546	-35.8544	-35.8542	-35.854	-35.8539	-35.8538	-35.8537	-35.8536	-35.8536	-35.8536	-35.8535	-35.8535	-35.8535	-35.8535	-35.8535	-35.8534	-35.8534	-35.8534	-35.8533	-35.8532	-35.8532	-35.8533	-35.8534	-35.8535	-35.8536	-35.8537	-35.8537	-35.8538	-35.8539	-35.8539	-35.854	-35.854	-35.854	-35.8541	-35.854	-35.854	-35.854	-35.8539	-35.8539
78	-35.8506	-35.8506	-35.8506	-35.8507	-35.8507	-35.8507	-35.8507	-35.8507	-35.8506	-35.8505	-35.8504	-35.8503	-35.8502	-35.85	-35.8499	-35.8497	-35.8495	-35.8493	-35.8491	-35.8489	-35.8488	-35.8486	-35.8485	-35.8484	-35.8483	-35.8483	-35.8484	-35.8485	-35.8487	-35.849	-35.849	-35.8489	-35.8488	-35.8487	-35.8486	-35.8484	-35.8483	-35.8482	-35.8482	-35.8481	-35.848	-35.848	-35.8479	-35.8479	-35.8479	-35.8479	-35.8479	-35.848	-35.848
79	-35.8501	-35.8501	-35.8502	-35.8502	-35.85	-35.8499	-35.8497	-35.8495	-35.8493	-35.8491	-35.8488	-35.8486	-35.8483	-35.848	-35.8478	-35.8475	-35.8472	-35.8469	-35.8466	-35.8463	-35.846	-35.8457	-35.8454	-35.8451	-35.845	-35.8448	-35.8449	-35.845	-35.8453	-35.8456	-35.8456	-35.8455	-35.8454	-35.8454	-35.8453	-35.8453	-35.8453	-35.8453	-35.8453	-35.8453	-35.8453	-35.8453	-35.8453	-35.8453	-35.8453	-35.8453	-35.8453	-35.8453	-35.8452
80	-35.8487	-35.8485	-35.8481	-35.8476	-35.8471	-35.8467	-35.8462	-35.8458	-35.8453	-35.8448	-35.8443	-35.8438	-35.8433	-35.8428	-35.8423	-35.8419	-35.8415	-35.8412	-35.8409	-35.8407	-35.8405	-35.8405	-35.8406	-35.8409	-35.8414	-35.8418	-35.8421	-35.8423	-35.8424	-35.8425	-35.8425	-35.8426	-35.8426	-35.8427	-35.8428	-35.8428	-35.8429	-35.843	-35.843	-35.843	-35.843	-35.843	-35.843	-35.843	-35.843	-35.8429	-35.8429	-35.8428	-35.8427
81	-35.8468	-35.8467	-35.8464	-35.8458	-35.845	-35.8439	-35.8428	-35.8417	-35.8407	-35.8399	-35.8393	-35.8388	-35.8385	-35.8383	-35.8383	-35.8383	-35.8384	-35.8385	-35.8387	-35.8389	-35.8393	-35.8396	-35.8398	-35.8399	-35.8398	-35.8397	-35.8396	-35.8394	-35.8392	-35.8389	-35.8389	-35.8389	-35.8389	-35.8389	-35.8389	-35.8389	-35.8388	-35.8388	-35.8388	-35.8388	-35.8388	-35.8388	-35.8388	-35.8388	-35.8388	-35.8388	-35.8388	-35.8388	-35.8388
82	-35.8425	-35.8424	-35.8422	-35.8419	-35.8415	-35.8409	-35.8401	-35.8392	-35.8385	-35.8382	-35.8381	-35.8381	-35.838	-35.8379	-35.8378	-35.8378	-35.8378	-35.8378	-35.8379	-35.8379	-35.8379	-35.8379	-35.8379	-35.8378	-35.8378	-35.8377	-35.8377	-35.8376	-35.8375	-35.8374	-35.8374	-35.8374	-35.8373	-35.8373	-35.8373	-35.8373	-35.8372	-35.8372	-35.8371	-35.8371	-35.837	-35.837	-35.8369	-35.8369	-35.8368	-35.8368	-35.8368	-35.8367	-35.8367
83	-35.838	-35.838	-35.8379	-35.8379	-35.8379	-35.8379	-35.8379	-35.8378	-35.8373	-35.8362	-35.8348	-35.8334	-35.8323	-35.8318	-35.8315	-35.8313	-35.8311	-35.831	-35.8309	-35.8308	-35.8308	-35.8307	-35.8307	-35.8307	-35.8308	-35.8308	-35.8308	-35.8308	-35.8309	-35.8309	-35.8309	-35.8309	-35.8308	-35.8308	-35.8308	-35.8308	-35.8307	-35.8307	-35.8306	-35.8306	-35.8305	-35.8305	-35.8304	-35.8304	-35.8304	-35.8304	-35.8304	-35.8305	-35.8307
84	-35.8313	-35.8313	-35.8313	-35.8313	-35.8314	-35.8314	-35.8314	-35.8314	-35.8314	-35.8313	-35.8312	-35.831	-35.8304	-35.8293	-35.828	-35.8267	-35.8256	-35.8247	-35.824	-35.8235	-35.8232	-35.823	-35.823	-35.8231	-35.8233	-35.8235	-35.8237	-35.824	-35.8242	-35.8245	-35.8245	-35.8246	-35.8248	-35.8249	-35.8251	-35.8253	-35.8254	-35.8256	-35.8258	-35.8261	-35.8263	-35.8265	-35.8268	-35.8271	-35.8274	-35.8277	-35.8279	-35.8282	-35.8284
85	-35.8222	-35.8222	-35.8221	-35.8221	-35.822	-35.8219	-35.8217	-35.8215	-35.8213	-35.8211	-35.8208	-35.8206	-35.8204	-35.8202	-35.8201	-35.8201	-35.8202	-35.8203	-35.8204	-35.8206	-35.8207	-35.8208	-35.8209	-35.821	-35.821	-35.8211	-35.8211	-35.8212	-35.8212	-35.8213	-35.8213	-35.8213	-35.8213	-35.8214	-35.8214	-35.8214	-35.8215	-35.8215	-35.8216	-35.8217	-35.8218	-35.8219	-35.822	-35.8221	-35.8222	-35.8223	-35.8224	-35.8225	-35.8227
86	-35.8197	-35.8197	-35.8197	-35.8197	-35.8197	-35.8197	-35.8197	-35.8197	-35.8196	-35.8196	-35.8196	-35.8196	-35.8195	-35.8194	-35.8193	-35.8191	-35.8189	-35.8186	-35.8185	-35.8184	-35.8184	-35.8184	-35.8184	-35.8184	-35.8184	-35.8184	-35.8183	-35.8182	-35.8181	-35.818	-35.818	-35.818	-35.818	-35.8181	-35.8181	-35.8181	-35.8181	-35.8181	-35.8181	-35.8181	-35.8182	-35.8182	-35.8182	-35.8182	-35.8182	-35.8183	-35.8183	-35.8183	-35.8183
87	-35.8171	-35.8171	-35.817	-35.8169	-35.8168	-35.8167	-35.8166	-35.8164	-35.8163	-35.8163	-35.8162	-35.8162	-35.8162	-35.8162	-35.8162	-35.8161	-35.816	-35.8158	-35.8154	-35.8148	-35.8141	-35.8134	-35.8126	-35.812	-35.8114	-35.811	-35.8106	-35.8104	-35.8103	-35.8104	-35.8104	-35.8103	-35.8103	-35.8103	-35.8103	-35.8104	-35.8105	-35.8106	-35.8108	-35.811	-35.8112	-35.8114	-35.8116	-35.8118	-35.8119	-35.8121	-35.8122	-35.8124	-35.8125
88	-35.8091	-35.8091	-35.8092	-35.8092	-35.8093	-35.8094	-35.8095	-35.8096	-35.8097	-35.8098	-35.8099	-35.8099	-35.8099	-35.8098	-35.8097	-35.8096	-35.8095	-35.8094	-35.8093	-35.8091	-35.8089	-35.8087	-35.8085	-35.8082	-35.808	-35.8077	-35.8074	-35.8071	-35.8069	-35.8068	-35.8068	-35.8067	-35.8067	-35.8067	-35.8066	-35.8066	-35.8066	-35.8066	-35.8066	-35.8066	-35.8066	-35.8066	-35.8066	-35.8066	-35.8066	-35.8066	-35.8066	-35.8066	-35.8066
89	-35.8087	-35.8087	-35.8087	-35.8086	-35.8086	-35.8085	-35.8084	-35.8083	-35.8082	-35.8081	-35.8079	-35.8077	-35.8075	-35.8072	-35.8069	-35.8064	-35.8059	-35.8053	-35.8046	-35.8039	-35.8031	-35.8024	-35.8016	-35.8009	-35.8004	-35.8	-35.7998	-35.7998	-35.7998	-35.7999	-35.7999	-35.7998	-35.7998	-35.7998	-35.7998	-35.7998	-35.7998	-35.7998	-35.7998	-35.7998	-35.7997	-35.7997	-35.7997	-35.7997	-35.7996	-35.7996	-35.7996	-35.7997	-35.7997
90	-35.8019	-35.8019	-35.8019	-35.8019	-35.8018	-35.8017	-35.8016	-35.8014	-35.8013	-35.801	-35.8008	-35.8005	-35.8001	-35.7997	-35.7994	-35.799	-35.7986	-35.7983	-35.7981	-35.7979	-35.7978	-35.7978	-35.7978	-35.7979	-35.7979	-35.7977	-35.7973	-35.7969	-35.7964	-35.7961	-35.7961	-35.796	-35.796	-35.7959	-35.7959	-35.796	-35.796	-35.7961	-35.7961	-35.7962	-35.7963	-35.7963	-35.7964	-35.7965	-35.7966	-35.7966	-35.7967	-35.7967	-35.7968
91	-35.7993	-35.7993	-35.7992	-35.7991	-35.7989	-35.7987	-35.7984	-35.7981	-35.7978	-35.7974	-35.7969	-35.7964	-35.7959	-35.7954	-35.7948	-35.7942	-35.7936	-35.793	-35.7925	-35.792	-35.7917	-35.7916	-35.7916	-35.7916	-35.7917	-35.7919	-35.7921	-35.7925	-35.7928	-35.7932	-35.7932	-35.7933	-35.7933	-35.7934	-35.7933	-35.7933	-35.7933	-35.7932	-35.7931	-35.793	-35.793	-35.7929	-35.7928	-35.7927	-35.7926	-35.7925	-35.7925	-35.7924	-35.7923
92	-35.7891	-35.7891	-35.7891	-35.7891	-35.7891	-35.7891	-35.7891	-35.7891	-35.7891	-35.7891	-35.7891	-35.7892	-35.7893	-35.7894	-35.7895	-35.7897	-35.7899	-35.7901	-35.7903	-35.7904	-35.7903	-35.79	-35.7897	-35.7893	-35.789	-35.7887	-35.7884	-35.7882	-35.7879	-35.7877	-35.7877	-35.7875	-35.7872	-35.787	-35.7867	-35.7864	-35.7862	-35.7859	-35.7857	-35.7855	-35.7852	-35.785	-35.7849	-35.7847	-35.7846	-35.7846	-35.7846	-35.7846	-35.7847
93	-35.7788	-35.7788	-35.7789	-35.7791	-35.7793	-35.7795	-35.7798	-35.7801	-35.7804	-35.7808	-35.7811	-35.7814	-35.7817	-35.7819	-35.782	-35.7821	-35.7821	-35.782	-35.7818	-35.7816	-35.7813	-35.781	-35.7806	-35.7802	-35.7798	-35.7794	-35.779	-35.7786	-35.7783	-35.7784	-35.7784	-35.7785	-35.7788	-35.7792	-35.7796	-35.7799	-35.7803	-35.7807	-35.781	-35.7813	-35.7816	-35.7819	-35.7821	-35.7823	-35.7825	-35.7825	-35.7825	-35.7825	-35.7824
94	-35.7697	-35.7697	-35.7697	-35.7698	-35.7698	-35.7699	-35.7699	-35.77	-35.7701	-35.7702	-35.7704	-35.7705	-35.7706	-35.7707	-35.7709	-35.7711	-35.7712	-35.7714	-35.7717	-35.772	-35.7724	-35.7729	-35.7734	-35.7741	-35.7747	-35.7754	-35.7761	-35.7767	-35.7771	-35.7773	-35.7773	-35.7774	-35.7773	-35.7773	-35.7772	-35.7771	-35.7771	-35.777	-35.777	-35.7769	-35.7769	-35.7769	-35.7769	-35.7769	-35.777	-35.777	-35.7771	-35.7771	-35.7772
95	-35.764	-35.7641	-35.7641	-35.7641	-35.7641	-35.7642	-35.7643	-35.7643	-35.7645	-35.7646	-35.7648	-35.765	-35.7652	-35.7655	-35.7658	-35.7661	-35.7663	-35.7666	-35.7668	-35.767	-35.7671	-35.7671	-35.7671	-35.767	-35.7669	-35.7668	-35.7668	-35.7669	-35.767	-35.7672	-35.7672	-35.7673	-35.7674	-35.7675	-35.7676	-35.7678	-35.7679	-35.768	-35.7681	-35.7682	-35.7683	-35.7684	-35.7685	-35.7685	-35.7686	-35.7687	-35.7687	-35.7688	-35.7688
96	-35.7569	-35.7569	-35.7569	-35.757	-35.7571	-35.7571	-35.7573	-35.7574	-35.7576	-35.7578	-35.758	-35.7583	-35.7586	-35.7589	-35.7592	-35.7596	-35.76	-35.7604	-35.7608	-35.7612	-35.7616	-35.7619	-35.7623	-35.7625	-35.7627	-35.7628	-35.7627	-35.7625	-35.7621	-35.7617	-35.7617	-35.7618	-35.7619	-35.762	-35.7621	-35.7622	-35.7623	-35.7624	-35.7625	-35.7625	-35.7626	-35.7626	-35.7626	-35.7627	-35.7627	-35.7627	-35.7627	-35.7627	-35.7627
97	-35.752	-35.752	-35.752	-35.752	-35.7521	-35.7522	-35.7522	-35.7523	-35.7524	-35.7525	-35.7526	-35.7528	-35.7529	-35.753	-35.7532	-35.7534	-35.7536	-35.7538	-35.7541	-35.7544	-35.7548	-35.7551	-35.7555	-35.7559	-35.7563	-35.7567	-35.7571	-35.7575	-35.7578	-35.7581	-35.7581	-35.7578	-35.7574	-35.7571	-35.7568	-35.7564	-35.7561	-35.7558	-35.7554	-35.7551	-35.7548	-35.7544	-35.7541	-35.7538	-35.7535	-35.7532	-35.753	-35.7527	-35.7525
98	-35.7361	-35.7361	-35.7361	-35.7361	-35.7361	-35.7361	-35.736	-35.736	-35.736	-35.7359	-35.7359	-35.7358	-35.7358	-35.7358	-35.7357	-35.7357	-35.7356	-35.7356	-35.7356	-35.7356	-35.7355	-35.7355	-35.7355	-35.7355	-35.7355	-35.7355	-35.7355	-35.7356	-35.7356	-35.7356	-35.7356	-35.7356	-35.7357	-35.7357	-35.7357	-35.7357	-35.7358	-35.7358	-35.7358	-35.7358	-35.7359	-35.7359	-35.7359	-35.7359	-35.7359	-35.7359	-35.7359	-35.736	-35.736
99	-35.7241	-35.7241	-35.7242	-35.7243	-35.7245	-35.7247	-35.725	-35.7253	-35.7256	-35.726	-35.7264	-35.7268	-35.7272	-35.7277	-35.7281	-35.7285	-35.7289	-35.7292	-35.7295	-35.7298	-35.73	-35.7301	-35.7302	-35.7302	-35.7302	-35.7301	-35.73	-35.7298	-35.7296	-35.7294	-35.7294	-35.7294	-35.7293	-35.7293	-35.7292	-35.7292	-35.7291	-35.7291	-35.729	-35.729	-35.729	-35.7289	-35.7289	-35.7289	-35.7289	-35.7289	-35.7289	-35.7289	-35.7289
100	-35.7108	-35.7109	-35.7109	-35.7109	-35.711	-35.711	-35.7111	-35.7112	-35.7113	-35.7114	-35.7115	-35.7116	-35.7117	-35.7119	-35.712	-35.7121	-35.7123	-35.7124	-35.7126	-35.7127	-35.7129	-35.713	-35.7132	-35.7133	-35.7135	-35.7136	-35.7138	-35.7139	-35.7141	-35.7142	-35.7142	-35.7142	-35.7143	-35.7143	-35.7143	-35.7143	-35.7144	-35.7144	-35.7144	-35.7144	-35.7144	-35.7144	-35.7144	-35.7144	-35.7145	-35.7145	-35.7145	-35.7145	-35.7145
101	-14.9445	-14.9443	-14.9436	-14.9425	-14.941	-14.9391	-14.9367	-14.934	-14.9308	-14.9271	-14.9231	-14.9187	-14.9139	-14.9087	-14.9031	-14.8972	-14.8909	-14.8843	-14.8775	-14.8704	-14.863	-14.8556	-14.848	-14.8405	-14.8332	-14.8263	-14.8199	-14.8145	-14.8102	-14.8072	-14.8072	-14.8061	-14.8053	-14.8048	-14.8046	-14.8046	-14.8049	-14.8054	-14.806	-14.8067	-14.8076	-14.8085	-14.8094	-14.8104	-14.8113	-14.8123	-14.8132	-14.8141	-14.8149
102	-14.4779	-14.4796	-14.4848	-14.4927	-14.5027	-14.5141	-14.5264	-14.5392	-14.5521	-14.5651	-14.578	-14.5908	-14.6033	-14.6155	-14.6275	-14.6391	-14.6504	-14.6613	-14.6719	-14.682	-14.6917	-14.701	-14.7098	-14.7181	-14.7259	-14.7331	-14.7397	-14.7456	-14.7509	-14.7555	-14.7555	-14.7581	-14.7605	-14.7629	-14.7651	-14.7672	-14.7692	-14.7711	-14.7729	-14.7746	-14.7762	-14.7778	-14.7793	-14.7806	-14.782	-14.7832	-14.7843	-14.7854	-14.7864
103	-14.4381	-14.4416	-14.4507	-14.4618	-14.4734	-14.4852	-14.497	-14.509	-14.5209	-14.5329	-14.5447	-14.5564	-14.568	-14.5793	-14.5903	-14.6011	-14.6115	-14.6215	-14.6312	-14.6404	-14.6491	-14.6573	-14.6648	-14.6717	-14.6778	-14.6829	-14.6868	-14.6894	-14.6902	-14.6892	-14.6892	-14.6876	-14.6856	-14.683	-14.68	-14.6765	-14.6726	-14.6683	-14.6637	-14.6588	-14.6535	-14.648	-14.6423	-14.6363	-14.6302	-14.6239	-14.6174	-14.6107	-14.604
104	-14.4323	-14.4327	-14.432	-14.4306	-14.4288	-14.4266	-14.4241	-14.4213	-14.4182	-14.4148	-14.411	-14.4069	-14.4024	-14.3975	-14.3923	-14.3867	-14.3808	-14.3746	-14.368	-14.361	-14.3537	-14.3461	-14.3382	-14.3299	-14.3214	-14.3126	-14.3035	-14.2944	-14.2852	-14.2767	-14.2767	-14.2784	-14.2817	-14.2866	-14.2927	-14.2998	-14.3075	-14.3157	-14.3242	-14.333	-14.3419	-14.3509	-14.3599	-14.369	-14.3781	-14.3871	-14.3961	-14.405	-14.4139
105	-14.3992	-14.3951	-14.3863	-14.3771	-14.3691	-14.3628	-14.3579	-14.3538	-14.3499	-14.3461	-14.3421	-14.3379	-14.3333	-14.3285	-14.3233	-14.3177	-14.3118	-14.3056	-14.299	-14.2921	-14.2848	-14.2772	-14.2693	-14.2611	-14.2525	-14.2437	-14.2347	-14.2258	-14.2187	-14.2269	-14.2269	-14.2222	-14.2178	-14.2137	-14.2101	-14.2064	-14.2025	-14.1983	-14.1937	-14.1889	-14.1838	-14.1786	-14.1732	-14.1677	-14.1621	-14.1564	-14.1506	-14.1447	-14.1388
106	-14.3215	-14.3214	-14.3203	-14.3167	-14.3099	-14.2997	-14.2868	-14.2719	-14.2557	-14.2386	-14.2209	-14.2027	-14.1841	-14.1653	-14.1463	-14.1272	-14.1081	-14.0895	-14.072	-14.0582	-14.055	-14.0657	-14.0831	-14.1027	-14.123	-14.1436	-14.1641	-14.1841	-14.2015	-14.2023	-14.2023	-14.2051	-14.2058	-14.2045	-14.2013	-14.197	-14.1921	-14.1869	-14.1815	-14.176	-14.1704	-14.1648	-14.159	-14.1532	-14.1474	-14.1415	-14.1356	-14.1297	-14.1238
107	-14.2964	-14.294	-14.2874	-14.2779	-14.2663	-14.2533	-14.239	-14.2239	-14.2079	-14.1914	-14.1744	-14.1569	-14.1391	-14.121	-14.1026	-14.0841	-14.0655	-14.0469	-14.0289	-14.0134	-14.0044	-13.9923	-13.9754	-13.9568	-13.9376	-13.9186	-13.9007	-13.8871	-13.8859	-13.8937	-13.8937	-13.8943	-13.896	-13.8986	-13.9019	-13.9059	-13.9103	-13.9153	-13.9205	-13.9261	-13.9319	-13.938	-13.9442	-13.9505	-13.957	-13.9635	-13.9701	-13.9767	-13.9833
108	-13.6583	-13.6591	-13.6615	-13.6656	-13.6788	-13.6985	-13.719	-13.7401	-13.7616	-13.7832	-13.8051	-13.827	-13.849	-13.871	-13.8929	-13.9145	-13.9358	-13.9562	-13.9747	-13.9867	-13.9814	-13.9653	-13.9471	-13.9286	-13.9103	-13.8926	-13.8762	-13.8637	-13.8549	-13.8452	-13.8452	-13.848	-13.8523	-13.8574	-13.863	-13.8689	-13.8751	-13.8815	-13.8881	-13.8947	-13.9015	-13.9083	-13.9151	-13.922	-13.9289	-13.9357	-13.9426	-13.9493	-13.956
109	-13.6425	-13.6435	-13.6482	-13.6608	-13.6706	-13.677	-13.6841	-13.6918	-13.6998	-13.708	-13.7164	-13.7249	-13.7334	-13.7419	-13.7505	-13.759	-13.7674	-13.7759	-13.7843	-13.7927	-13.8012	-13.8097	-13.8182	-13.8269	-13.8356	-13.8442	-13.8518	-13.8536	-13.8434	-13.8327	-13.8327	-13.8326	-13.8323	-13.8324	-13.8329	-13.8337	-13.8348	-13.8361	-13.8375	-13.8389	-13.8403	-13.8418	-13.8431	-13.8445	-13.8458	-13.847	-13.8481	-13.8492	-13.8502
110	-13.6175	-13.6221	-13.6315	-13.6368	-13.6389	-13.6403	-13.6429	-13.6481	-13.6554	-13.6635	-13.6718	-13.6802	-13.6885	-13.6968	-13.7049	-13.7129	-13.7207	-13.7284	-13.7358	-13.743	-13.7499	-13.7566	-13.7631	-13.7692	-13.775	-13.7804	-13.7855	-13.7902	-13.7945	-13.7969	-13.7969	-13.7955	-13.7948	-13.7951	-13.7965	-13.7984	-13.8006	-13.8029	-13.8051	-13.8074	-13.8095	-13.8115	-13.8134	-13.8152	-13.8169	-13.8184	-13.8198	-13.8211	-13.8223
111	-13.5984	-13.6014	-13.6065	-13.6123	-13.6187	-13.6254	-13.6309	-13.6336	-13.6343	-13.634	-13.6334	-13.6325	-13.6315	-13.6303	-13.6291	-13.6278	-13.6266	-13.6258	-13.6369	-13.6511	-13.6651	-13.6789	-13.6924	-13.7054	-13.7177	-13.7291	-13.7392	-13.7476	-13.754	-13.7606	-13.7606	-13.7613	-13.7601	-13.7567	-13.7516	-13.7451	-13.7378	-13.7299	-13.7215	-13.7128	-13.7039	-13.6949	-13.6858	-13.6767	-13.6675	-13.6584	-13.6494	-13.6406	-13.6323
112	-13.575	-13.5693	-13.5591	-13.5493	-13.5411	-13.5343	-13.5287	-13.5247	-13.5232	-13.5256	-13.5323	-13.542	-13.5537	-13.5665	-13.58	-13.5939	-13.608	-13.6218	-13.6237	-13.6232	-13.6296	-13.644	-13.6591	-13.6742	-13.689	-13.7035	-13.7174	-13.7301	-13.7403	-13.7439	-13.7439	-13.7413	-13.7374	-13.7322	-13.7261	-13.7192	-13.7118	-13.7038	-13.6956	-13.6871	-13.6785	-13.6697	-13.661	-13.6523	-13.6438	-13.6358	-13.6286	-13.623	-13.6189
113	-13.5381	-13.5377	-13.5358	-13.5318	-13.526	-13.5192	-13.5127	-13.5075	-13.5044	-13.5037	-13.5051	-13.5089	-13.5168	-13.5277	-13.5402	-13.5537	-13.5678	-13.5824	-13.5972	-13.6116	-13.6193	-13.6189	-13.6179	-13.6169	-13.616	-13.6152	-13.6146	-13.614	-13.6136	-13.6134	-13.6134	-13.6132	-13.6131	-13.613	-13.6129	-13.6128	-13.6127	-13.6126	-13.6125	-13.6124	-13.6123	-13.6121	-13.6118	-13.6114	-13.6107	-13.6096	-13.6076	-13.604	-13.5985
114	-13.5157	-13.5128	-13.5051	-13.4947	-13.4847	-13.481	-13.4821	-13.4847	-13.4882	-13.4924	-13.4974	-13.5029	-13.5073	-13.5106	-13.5138	-13.5169	-13.5198	-13.5227	-13.5254	-13.5279	-13.5303	-13.5324	-13.5344	-13.5361	-13.5376	-13.5389	-13.54	-13.5409	-13.5417	-13.5424	-13.5424	-13.543	-13.5436	-13.5441	-13.5446	-13.545	-13.5455	-13.5459	-13.5463	-13.5466	-13.547	-13.5472	-13.5475	-13.5477	-13.5478	-13.5479	-13.5479	-13.5477	-13.5474
115	-13.4688	-13.4691	-13.47	-13.471	-13.4709	-13.4677	-13.4675	-13.4705	-13.4732	-13.4744	-13.4748	-13.4752	-13.4757	-13.4766	-13.4779	-13.4794	-13.4811	-13.4829	-13.4848	-13.4867	-13.4886	-13.4903	-13.4919	-13.4933	-13.4945	-13.4955	-13.4961	-13.4965	-13.4965	-13.4961	-13.4961	-13.4957	-13.4953	-13.4948	-13.4942	-13.4935	-13.4928	-13.492	-13.4911	-13.4902	-13.4892	-13.4882	-13.4872	-13.4862	-13.4852	-13.4842	-13.4833	-13.4825	-13.4819
116	-13.4532	-13.4532	-13.4531	-13.4532	-13.4531	-13.451	-13.4454	-13.4432	-13.4438	-13.4441	-13.4428	-13.4392	-13.4336	-13.4267	-13.4195	-13.4155	-13.4131	-13.4108	-13.4083	-13.4059	-13.4033	-13.4007	-13.398	-13.3953	-13.3925	-13.3897	-13.387	-13.3842	-13.3816	-13.3791	-13.3791	-13.3788	-13.3787	-13.3789	-13.3793	-13.3799	-13.3808	-13.382	-13.3834	-13.385	-13.3868	-13.3888	-13.391	-13.3934	-13.396	-13.3988	-13.4019	-13.4054	-13.4093
117	-13.4194	-13.4199	-13.4214	-13.4236	-13.4263	-13.4285	-13.4273	-13.4206	-13.4207	-13.4214	-13.4218	-13.4214	-13.4203	-13.4186	-13.4161	-13.4096	-13.4012	-13.3924	-13.3836	-13.3748	-13.3663	-13.3582	-13.3509	-13.3449	-13.3405	-13.3371	-13.3344	-13.3329	-13.3341	-13.3377	-13.3377	-13.3367	-13.3358	-13.3352	-13.3348	-13.3348	-13.3353	-13.3365	-13.3385	-13.3414	-13.3451	-13.3495	-13.3546	-13.3602	-13.3662	-13.3725	-13.379	-13.3857	-13.3924
118	-13.408	-13.4083	-13.4093	-13.4113	-13.4138	-13.4162	-13.4179	-13.4172	-13.4079	-13.4056	-13.4038	-13.4004	-13.3955	-13.3895	-13.3826	-13.3753	-13.368	-13.3614	-13.3561	-13.3519	-13.3484	-13.3448	-13.3409	-13.3359	-13.3298	-13.3238	-13.3213	-13.3227	-13.3231	-13.322	-13.322	-13.3233	-13.3245	-13.3256	-13.3266	-13.3276	-13.3284	-13.3293	-13.3302	-13.3317	-13.3342	-13.338	-13.3431	-13.3489	-13.3552	-13.3616	-13.3681	-13.3743	-13.3802
119	-13.3778	-13.3785	-13.3803	-13.3825	-13.385	-13.3886	-13.3932	-13.3975	-13.3976	-13.3868	-13.3739	-13.3649	-13.3616	-13.3594	-13.3573	-13.355	-13.3521	-13.3482	-13.3429	-13.3364	-13.3298	-13.3238	-13.3192	-13.3164	-13.3156	-13.3161	-13.3145	-13.3097	-13.3054	-13.303	-13.303	-13.3015	-13.3005	-13.3	-13.3004	-13.3017	-13.3039	-13.3069	-13.3103	-13.3137	-13.3164	-13.318	-13.3186	-13.3184	-13.3179	-13.317	-13.3159	-13.3147	-13.3134
120	-13.3638	-13.3639	-13.3644	-13.3652	-13.3663	-13.367	-13.3669	-13.3662	-13.365	-13.3636	-13.3615	-13.3563	-13.3473	-13.3393	-13.3328	-13.3274	-13.3226	-13.3181	-13.3137	-13.3092	-13.3046	-13.2996	-13.2941	-13.288	-13.2817	-13.2757	-13.271	-13.2683	-13.2695	-13.2761	-13.2761	-13.2746	-13.2735	-13.2731	-13.2738	-13.2759	-13.2787	-13.2816	-13.2843	-13.2865	-13.2881	-13.2892	-13.2898	-13.2899	-13.2898	-13.2894	-13.2889	-13.2883	-13.2878
121	-13.3392	-13.3392	-13.3393	-13.3396	-13.3402	-13.3407	-13.3402	-13.3387	-13.3362	-13.3327	-13.3285	-13.3233	-13.3173	-13.3107	-13.3043	-13.2981	-13.2923	-13.2869	-13.2821	-13.2783	-13.2754	-13.2735	-13.2723	-13.2712	-13.2698	-13.2681	-13.2663	-13.266	-13.2669	-13.2666	-13.2666	-13.2669	-13.2678	-13.2691	-13.2704	-13.2709	-13.2712	-13.2713	-13.2713	-13.2714	-13.2714	-13.2716	-13.2719	-13.2723	-13.2727	-13.2733	-13.2739	-13.2746	-13.2752
122	-13.3214	-13.3218	-13.324	-13.3275	-13.3301	-13.3308	-13.3302	-13.3286	-13.3262	-13.323	-13.319	-13.314	-13.308	-13.3007	-13.2929	-13.2857	-13.2795	-13.2742	-13.2693	-13.2644	-13.2594	-13.2544	-13.2495	-13.2449	-13.2414	-13.2403	-13.2415	-13.2424	-13.2412	-13.2391	-13.2391	-13.2418	-13.2445	-13.247	-13.2488	-13.2499	-13.2503	-13.25	-13.2493	-13.2483	-13.2471	-13.2458	-13.2445	-13.2431	-13.2419	-13.2407	-13.2398	-13.2391	-13.2386
123	-13.3096	-13.3104	-13.3103	-13.3079	-13.3045	-13.3009	-13.2975	-13.2943	-13.2913	-13.2882	-13.2851	-13.2817	-13.2777	-13.273	-13.2671	-13.2598	-13.2518	-13.2442	-13.2382	-13.2342	-13.2318	-13.2306	-13.2303	-13.2306	-13.2308	-13.2295	-13.2262	-13.2243	-13.2253	-13.2245	-13.2245	-13.2267	-13.2286	-13.23	-13.2306	-13.2308	-13.2304	-13.2298	-13.2289	-13.2278	-13.2267	-13.2256	-13.2245	-13.2234	-13.2224	-13.2215	-13.2205	-13.2195	-13.2184
124	-13.2911	-13.2894	-13.2861	-13.2835	-13.2817	-13.2797	-13.2773	-13.2742	-13.2705	-13.2663	-13.2617	-13.2569	-13.2519	-13.2467	-13.2414	-13.2359	-13.2301	-13.224	-13.2188	-13.2171	-13.2178	-13.2186	-13.219	-13.2192	-13.2195	-13.2205	-13.2222	-13.2221	-13.2182	-13.2144	-13.2144	-13.2138	-13.2127	-13.2114	-13.2101	-13.2089	-13.2079	-13.207	-13.2064	-13.2059	-13.2056	-13.2054	-13.2052	-13.2049	-13.2046	-13.2041	-13.2035	-13.2028	-13.2021
125	-13.2745	-13.2748	-13.2742	-13.271	-13.2655	-13.2585	-13.2508	-13.2427	-13.2344	-13.2261	-13.2181	-13.2106	-13.2041	-13.2002	-13.1998	-13.2014	-13.2038	-13.2062	-13.207	-13.2035	-13.1977	-13.1927	-13.1893	-13.1878	-13.188	-13.1892	-13.1904	-13.1917	-13.1928	-13.1932	-13.1932	-13.1941	-13.1948	-13.1954	-13.1958	-13.1961	-13.1962	-13.1962	-13.196	-13.1957	-13.1953	-13.1948	-13.1943	-13.1937	-13.1932	-13.1928	-13.1924	-13.1921	-13.1918
126	-13.2621	-13.2599	-13.2543	-13.2471	-13.239	-13.2306	-13.2224	-13.2147	-13.2079	-13.2022	-13.198	-13.1952	-13.1933	-13.1907	-13.1865	-13.1831	-13.1823	-13.1829	-13.1833	-13.1829	-13.1815	-13.1795	-13.1777	-13.1764	-13.175	-13.1733	-13.1715	-13.1697	-13.1686	-13.1692	-13.1692	-13.1682	-13.1674	-13.1668	-13.1664	-13.166	-13.1654	-13.1648	-13.1641	-13.1633	-13.1624	-13.1615	-13.1606	-13.1598	-13.1591	-13.1585	-13.158	-13.1576	-13.1574
127	-13.1579	-13.158	-13.1581	-13.1583	-13.1585	-13.1588	-13.1588	-13.1586	-13.1581	-13.1571	-13.1563	-13.1577	-13.1617	-13.1661	-13.1698	-13.1715	-13.1699	-13.1666	-13.1634	-13.1608	-13.1591	-13.1579	-13.157	-13.1564	-13.1566	-13.1579	-13.1599	-13.1618	-13.1623	-13.1605	-13.1605	-13.1604	-13.1598	-13.1586	-13.157	-13.1553	-13.1534	-13.1516	-13.1499	-13.1484	-13.1473	-13.1467	-13.1465	-13.1466	-13.1468	-13.1471	-13.1474	-13.1477	-13.148
128	-13.0974	-13.0985	-13.1013	-13.1053	-13.1102	-13.1156	-13.1214	-13.1274	-13.1333	-13.139	-13.1433	-13.1442	-13.1415	-13.1371	-13.1323	-13.1277	-13.1239	-13.1236	-13.126	-13.1287	-13.1311	-13.1332	-13.1348	-13.1361	-13.1377	-13.1398	-13.1416	-13.1427	-13.1432	-13.1432	-13.1432	-13.1425	-13.1419	-13.1415	-13.1412	-13.141	-13.141	-13.1409	-13.1409	-13.1408	-13.1404	-13.1396	-13.1385	-13.1371	-13.1357	-13.1343	-13.1328	-13.1315	-13.1302
129	-13.0778	-13.0776	-13.0776	-13.0783	-13.08	-13.0826	-13.0857	-13.089	-13.0924	-13.0959	-13.0994	-13.1028	-13.1062	-13.1095	-13.1127	-13.1158	-13.1183	-13.118	-13.1161	-13.1153	-13.1162	-13.1185	-13.1217	-13.1247	-13.1263	-13.1263	-13.1257	-13.1253	-13.1253	-13.1256	-13.1256	-13.126	-13.1264	-13.1266	-13.1268	-13.1268	-13.1267	-13.1265	-13.126	-13.1255	-13.1248	-13.1239	-13.123	-13.122	-13.121	-13.1199	-13.1189	-13.1179	-13.1169
130	-13.0576	-13.0578	-13.0579	-13.0575	-13.0564	-13.0549	-13.0535	-13.0527	-13.0532	-13.0548	-13.0572	-13.0603	-13.0637	-13.0675	-13.0714	-13.0755	-13.0795	-13.0832	-13.0865	-13.0891	-13.0909	-13.0927	-13.0947	-13.097	-13.0989	-13.1003	-13.1011	-13.1013	-13.1015	-13.1018	-13.1018	-13.1022	-13.1027	-13.1031	-13.1036	-13.104	-13.1045	-13.105	-13.1055	-13.106	-13.1065	-13.1069	-13.1074	-13.1079	-13.1084	-13.1088	-13.1091	-13.1093	-13.1094
131	-13.0369	-13.037	-13.0374	-13.0379	-13.0385	-13.0393	-13.0399	-13.04	-13.0393	-13.038	-13.0365	-13.0355	-13.0376	-13.0419	-13.0467	-13.0518	-13.057	-13.0624	-13.0677	-13.0727	-13.0769	-13.0797	-13.081	-13.0814	-13.0817	-13.0824	-13.0836	-13.0854	-13.0874	-13.0896	-13.0896	-13.0895	-13.0894	-13.0893	-13.0892	-13.0892	-13.0891	-13.089	-13.0889	-13.0886	-13.0883	-13.0879	-13.0874	-13.0867	-13.086	-13.0851	-13.0841	-13.083	-13.0818
132	-13.0238	-13.0229	-13.0207	-13.0174	-13.014	-13.0127	-13.0142	-13.0167	-13.02	-13.0237	-13.0276	-13.0313	-13.0329	-13.0335	-13.0354	-13.0387	-13.0429	-13.0473	-13.0514	-13.0552	-13.0585	-13.0616	-13.0644	-13.0672	-13.07	-13.0725	-13.0747	-13.0762	-13.0768	-13.0764	-13.0764	-13.0757	-13.0749	-13.0739	-13.0727	-13.0715	-13.0701	-13.0687	-13.0674	-13.066	-13.0648	-13.0637	-13.0629	-13.0622	-13.0618	-13.0618	-13.0619	-13.0623	-13.0629
133	-13.0086	-13.0087	-13.0091	-13.0097	-13.0103	-13.0101	-13.0109	-13.0125	-13.0141	-13.0158	-13.0177	-13.0199	-13.0226	-13.0261	-13.03	-13.0335	-13.0368	-13.0399	-13.0429	-13.0456	-13.0478	-13.0493	-13.05	-13.0498	-13.0487	-13.0475	-13.0465	-13.0457	-13.045	-13.0445	-13.0445	-13.0442	-13.0439	-13.0438	-13.0436	-13.0436	-13.0436	-13.0436	-13.0437	-13.0438	-13.0441	-13.0444	-13.0449	-13.0456	-13.0463	-13.047	-13.0477	-13.0484	-13.049
134	-13.0008	-13.0011	-13.002	-13.0034	-13.0051	-13.0061	-13.0046	-13.0037	-13.0049	-13.0075	-13.0108	-13.0145	-13.0179	-13.0206	-13.0223	-13.0239	-13.0258	-13.0282	-13.0312	-13.0343	-13.0374	-13.0402	-13.0425	-13.0438	-13.044	-13.0425	-13.0392	-13.0349	-13.0303	-13.0261	-13.0261	-13.027	-13.0281	-13.0294	-13.0307	-13.0321	-13.0335	-13.0348	-13.0361	-13.0373	-13.0384	-13.0392	-13.0396	-13.0398	-13.0396	-13.0393	-13.0389	-13.0384	-13.0381
135	-12.9867	-12.9869	-12.9875	-12.9884	-12.9896	-12.9907	-12.9913	-12.9904	-12.9892	-12.9908	-12.9928	-12.9946	-12.9963	-12.9975	-12.9984	-12.9987	-12.9984	-12.9975	-12.9962	-12.9947	-12.9933	-12.9923	-12.9919	-12.9923	-12.9933	-12.9949	-12.9968	-12.9991	-13.0016	-13.0042	-13.0042	-13.0053	-13.0065	-13.0079	-13.0093	-13.0107	-13.0122	-13.0136	-13.0151	-13.0165	-13.0178	-13.0192	-13.0204	-13.0216	-13.0227	-13.0237	-13.0245	-13.0251	-13.0256
136	-12.9763	-12.9765	-12.9771	-12.9782	-12.9797	-12.9815	-12.9835	-12.9856	-12.9863	-12.9834	-12.98	-12.9773	-12.9761	-12.9761	-12.977	-12.9781	-12.9791	-12.9799	-12.9804	-12.9806	-12.9806	-12.9803	-12.9797	-12.9793	-12.9799	-12.982	-12.985	-12.9882	-12.9915	-12.9943	-12.9943	-12.9915	-12.9886	-12.9858	-12.9833	-12.9815	-12.9804	-12.9802	-12.9806	-12.9815	-12.9827	-12.9843	-12.9859	-12.9877	-12.9896	-12.9915	-12.9934	-12.9953	-12.9971
137	-12.9724	-12.9723	-12.9718	-12.971	-12.97	-12.9688	-12.9676	-12.9663	-12.9651	-12.964	-12.963	-12.962	-12.9606	-12.959	-12.9579	-12.9576	-12.9581	-12.9591	-12.9605	-12.9624	-12.9645	-12.9669	-12.9692	-12.9711	-12.9718	-12.9709	-12.9693	-12.9674	-12.9657	-12.9644	-12.9644	-12.9643	-12.9642	-12.9639	-12.9635	-12.9626	-12.9612	-12.9593	-12.9571	-12.955	-12.9533	-12.9526	-12.9524	-12.9523	-12.9524	-12.9526	-12.9529	-12.9533	-12.9539
138	-12.9434	-12.9435	-12.9438	-12.9443	-12.9451	-12.9462	-12.9476	-12.9493	-12.9512	-12.9531	-12.9547	-12.9556	-12.9558	-12.9551	-12.9536	-12.9513	-12.949	-12.9471	-12.9457	-12.9449	-12.9447	-12.9451	-12.946	-12.947	-12.9481	-12.9492	-12.9501	-12.9509	-12.9517	-12.9525	-12.9525	-12.9525	-12.9526	-12.9526	-12.9526	-12.9526	-12.9526	-12.9524	-12.9523	-12.952	-12.9514	-12.9501	-12.9487	-12.9476	-12.9467	-12.946	-12.9455	-12.9451	-12.9448
139	-12.921	-12.9215	-12.9227	-12.9241	-12.9255	-12.9268	-12.9279	-12.9289	-12.9297	-12.9304	-12.9311	-12.9317	-12.9322	-12.9327	-12.933	-12.933	-12.9328	-12.9324	-12.9321	-12.932	-12.9324	-12.9328	-12.9334	-12.934	-12.9348	-12.9357	-12.9368	-12.9379	-12.9389	-12.9395	-12.9395	-12.9399	-12.9401	-12.9402	-12.9402	-12.9401	-12.9398	-12.9394	-12.9389	-12.9381	-12.9372	-12.9361	-12.9348	-12.9335	-12.9324	-12.9316	-12.9313	-12.9312	-12.9313
140	-12.9172	-12.9168	-12.9158	-12.915	-12.9145	-12.9143	-12.9147	-12.9153	-12.9161	-12.9171	-12.918	-12.9189	-12.9199	-12.9207	-12.9217	-12.9226	-12.9236	-12.9245	-12.9251	-12.9251	-12.9244	-12.9234	-12.9223	-12.9212	-12.9202	-12.9194	-12.9186	-12.918	-12.9175	-12.9171	-12.9171	-12.9173	-12.9175	-12.9177	-12.9179	-12.9182	-12.9185	-12.9188	-12.9192	-12.9196	-12.9199	-12.9202	-12.9204	-12.9203	-12.9198	-12.9188	-12.9175	-12.916	-12.9144
141	-12.9021	-12.9021	-12.9021	-12.902	-12.9019	-12.9017	-12.9014	-12.9012	-12.9012	-12.9014	-12.9018	-12.9025	-12.9032	-12.904	-12.9047	-12.9053	-12.9058	-12.9059	-12.9058	-12.9055	-12.905	-12.9042	-12.9033	-12.9022	-12.9009	-12.8996	-12.8983	-12.8969	-12.8956	-12.8943	-12.8943	-12.895	-12.8957	-12.8965	-12.8973	-12.8981	-12.8989	-12.8996	-12.9002	-12.9007	-12.9011	-12.9015	-12.9016	-12.9017	-12.9016	-12.9013	-12.9008	-12.9002	-12.8993
142	-12.8933	-12.8933	-12.8933	-12.8931	-12.8927	-12.892	-12.891	-12.8897	-12.8881	-12.8863	-12.8842	-12.882	-12.8797	-12.8773	-12.8749	-12.8725	-12.8702	-12.8681	-12.8662	-12.8647	-12.8635	-12.8628	-12.8626	-12.8627	-12.8632	-12.8638	-12.8646	-12.8653	-12.8661	-12.8667	-12.8667	-12.8661	-12.8655	-12.8648	-12.8642	-12.8636	-12.863	-12.8625	-12.8621	-12.8617	-12.8614	-12.8612	-12.8611	-12.861	-12.8611	-12.8613	-12.8617	-12.8621	-12.8626
143	-12.885	-12.8848	-12.8842	-12.8833	-12.882	-12.8806	-12.8789	-12.877	-12.875	-12.8728	-12.8705	-12.8682	-12.8659	-12.8637	-12.8616	-12.8597	-12.8581	-12.8566	-12.8555	-12.8545	-12.8538	-12.8532	-12.8527	-12.8524	-12.8521	-12.8521	-12.8523	-12.8527	-12.8533	-12.8539	-12.8539	-12.8538	-12.8537	-12.8536	-12.8535	-12.8534	-12.8533	-12.8532	-12.8532	-12.8531	-12.8529	-12.8528	-12.8527	-12.8526	-12.8524	-12.8523	-12.8523	-12.8522	-12.8522
144	-12.8571	-12.857	-12.8566	-12.8561	-12.8553	-12.8544	-12.8533	-12.8521	-12.8508	-12.8494	-12.8481	-12.8467	-12.8454	-12.8441	-12.8429	-12.8418	-12.8408	-12.8399	-12.8392	-12.8387	-12.8384	-12.8383	-12.8384	-12.8387	-12.8391	-12.8395	-12.8399	-12.8404	-12.8408	-12.8412	-12.8412	-12.8414	-12.8417	-12.8419	-12.8421	-12.8423	-12.8424	-12.8425	-12.8426	-12.8427	-12.8428	-12.8428	-12.8428	-12.8428	-12.8427	-12.8426	-12.8425	-12.8424	-12.8422
145	-12.8004	-12.8005	-12.8008	-12.8013	-12.8019	-12.8028	-12.8038	-12.805	-12.8062	-12.8076	-12.809	-12.8105	-12.812	-12.8135	-12.815	-12.8164	-12.8177	-12.8188	-12.8197	-12.8203	-12.8206	-12.8206	-12.8203	-12.8198	-12.819	-12.8182	-12.8174	-12.8166	-12.8158	-12.8152	-12.8152	-12.8153	-12.8155	-12.8157	-12.8159	-12.8162	-12.8164	-12.8167	-12.817	-12.8173	-12.8176	-12.8179	-12.8182	-12.8186	-12.8189	-12.8192	-12.8195	-12.8198	-12.8201
146	-12.7678	-12.7679	-12.7683	-12.769	-12.7699	-12.7711	-12.7725	-12.774	-12.7757	-12.7775	-12.7793	-12.7812	-12.7831	-12.7849	-12.7866	-12.7882	-12.7896	-12.7908	-12.7918	-12.7924	-12.7928	-12.7929	-12.7927	-12.7923	-12.7916	-12.7908	-12.7898	-12.7887	-12.7876	-12.7866	-12.7866	-12.7867	-12.7869	-12.7871	-12.7873	-12.7875	-12.7877	-12.788	-12.7882	-12.7885	-12.7888	-12.7891	-12.7894	-12.7898	-12.7901	-12.7905	-12.7908	-12.7911	-12.7915
147	-12.7579	-12.758	-12.7581	-12.7583	-12.7585	-12.7588	-12.7592	-12.7596	-12.7601	-12.7607	-12.7614	-12.7621	-12.7629	-12.7637	-12.7647	-12.7656	-12.7666	-12.7676	-12.7686	-12.7695	-12.7705	-12.7714	-12.7722	-12.773	-12.7737	-12.7743	-12.7749	-12.7754	-12.7758	-12.7761	-12.7761	-12.7755	-12.7749	-12.7744	-12.7738	-12.7732	-12.7726	-12.772	-12.7715	-12.7709	-12.7704	-12.7699	-12.7694	-12.7689	-12.7685	-12.768	-12.7676	-12.7672	-12.7669
148	-12.7332	-12.7332	-12.733	-12.7327	-12.7323	-12.7319	-12.7314	-12.731	-12.7305	-12.73	-12.7296	-12.7292	-12.7289	-12.7287	-12.7286	-12.7285	-12.7286	-12.7288	-12.7291	-12.7295	-12.7301	-12.7307	-12.7314	-12.7322	-12.733	-12.7338	-12.7347	-12.7356	-12.7365	-12.7374	-12.7374	-12.738	-12.7385	-12.739	-12.7396	-12.7401	-12.7407	-12.7412	-12.7417	-12.7423	-12.7428	-12.7433	-12.7438	-12.7443	-12.7448	-12.7453	-12.7457	-12.7461	-12.7465
149	-12.7096	-12.7096	-12.7097	-12.7098	-12.7099	-12.7101	-12.7103	-12.7106	-12.7109	-12.7112	-12.7115	-12.7118	-12.7121	-12.7124	-12.7126	-12.7129	-12.7131	-12.7132	-12.7133	-12.7133	-12.7133	-12.7131	-12.713	-12.7127	-12.7123	-12.7119	-12.7114	-12.7109	-12.7102	-12.7095	-12.7095	-12.7093	-12.7091	-12.7088	-12.7085	-12.7082	-12.7078	-12.7075	-12.7071	-12.7067	-12.7064	-12.706	-12.7056	-12.7052	-12.7048	-12.7044	-12.704	-12.7036	-12.7033
150	-12.6488	-12.6488	-12.6488	-12.6487	-12.6487	-12.6487	-12.6486	-12.6486	-12.6485	-12.6484	-12.6483	-12.6482	-12.6481	-12.648	-12.6479	-12.6477	-12.6476	-12.6475	-12.6473	-12.6472	-12.6471	-12.647	-12.647	-12.6469	-12.6469	-12.6469	-12.647	-12.6471	-12.6472	-12.6474	-12.6474	-12.6474	-12.6474	-12.6475	-12.6475	-12.6476	-12.6476	-12.6477	-12.6478	-12.6479	-12.648	-12.6481	-12.6482	-12.6483	-12.6484	-12.6485	-12.6486	-12.6487	-12.6488
151	-6.48741	-6.4873	-6.48713	-6.48804	-6.49329	-6.50155	-6.51036	-6.51909	-6.52752	-6.53558	-6.54319	-6.55031	-6.55692	-6.563	-6.56852	-6.57347	-6.57784	-6.58162	-6.5848	-6.58738	-6.58937	-6.59076	-6.59155	-6.59176	-6.5914	-6.5905	-6.58907	-6.58717	-6.58488	-6.58233	-6.58233	-6.58349	-6.58484	-6.58637	-6.58803	-6.5898	-6.59165	-6.59355	-6.59547	-6.59739	-6.59929	-6.60115	-6.60296	-6.6047	-6.60638	-6.60797	-6.60948	-6.61089	-6.6122
152	-6.46164	-6.46459	-6.47119	-6.47784	-6.48022	-6.47922	-6.47719	-6.47514	-6.4766	-6.48309	-6.49027	-6.49723	-6.50376	-6.50981	-6.51534	-6.52031	-6.52471	-6.52853	-6.53176	-6.53438	-6.53641	-6.53783	-6.53867	-6.53893	-6.53867	-6.53803	-6.53744	-6.5386	-6.54334	-6.54949	-6.54949	-6.54819	-6.54674	-6.54512	-6.54334	-6.54139	-6.53929	-6.53703	-6.53463	-6.5321	-6.52945	-6.5267	-6.52385	-6.52092	-6.51793	-6.5149	-6.51183	-6.50877	-6.50572
153	-6.43597	-6.43461	-6.43324	-6.43538	-6.44115	-6.44869	-6.45671	-6.46418	-6.46743	-6.46485	-6.46071	-6.4559	-6.45058	-6.44481	-6.43863	-6.43216	-6.43072	-6.43861	-6.44753	-6.457	-6.46677	-6.47664	-6.48644	-6.49605	-6.50533	-6.51407	-6.52176	-6.52666	-6.52684	-6.52435	-6.52435	-6.52417	-6.52359	-6.52263	-6.52134	-6.51975	-6.51789	-6.51579	-6.51349	-6.51099	-6.50832	-6.5055	-6.50254	-6.49946	-6.49628	-6.49301	-6.48966	-6.48626	-6.48282
154	-6.41226	-6.41315	-6.41512	-6.4163	-6.41599	-6.41497	-6.41373	-6.41244	-6.41125	-6.4103	-6.4098	-6.40999	-6.41118	-6.41367	-6.41767	-6.42312	-6.4246	-6.41755	-6.40998	-6.40211	-6.39402	-6.38576	-6.37742	-6.36909	-6.36089	-6.35299	-6.34559	-6.33896	-6.33343	-6.32934	-6.32934	-6.32901	-6.32916	-6.32976	-6.33077	-6.33212	-6.33376	-6.33565	-6.33775	-6.34002	-6.34245	-6.34503	-6.34773	-6.35057	-6.35352	-6.35659	-6.35976	-6.36302	-6.36635
155	-6.40433	-6.40309	-6.39988	-6.3965	-6.3943	-6.39238	-6.39016	-6.38752	-6.38445	-6.38095	-6.37705	-6.37276	-6.3681	-6.36309	-6.35775	-6.35212	-6.34621	-6.34009	-6.3338	-6.32741	-6.32105	-6.31486	-6.30909	-6.3041	-6.30038	-6.29855	-6.29873	-6.30024	-6.30238	-6.30481	-6.30481	-6.30572	-6.30668	-6.3077	-6.30881	-6.31005	-6.31144	-6.31302	-6.3148	-6.31681	-6.31907	-6.32159	-6.32438	-6.32741	-6.33069	-6.33417	-6.33782	-6.34158	-6.34539
156	-6.3823	-6.38411	-6.38574	-6.38323	-6.37604	-6.36633	-6.35561	-6.34466	-6.33411	-6.32472	-6.31766	-6.31421	-6.31437	-6.31635	-6.31831	-6.31924	-6.31878	-6.31697	-6.31399	-6.31008	-6.30548	-6.30041	-6.29521	-6.29058	-6.28794	-6.28734	-6.28718	-6.28717	-6.28747	-6.28803	-6.28803	-6.28892	-6.2897	-6.29038	-6.29099	-6.29157	-6.29219	-6.29291	-6.2938	-6.29497	-6.29647	-6.29834	-6.30057	-6.30309	-6.30579	-6.30854	-6.31126	-6.31385	-6.31628
157	-6.3639	-6.35979	-6.35092	-6.34027	-6.32882	-6.31699	-6.30507	-6.29333	-6.28222	-6.27284	-6.26814	-6.26676	-6.26366	-6.25909	-6.25478	-6.25189	-6.2509	-6.25201	-6.2553	-6.2599	-6.26474	-6.26923	-6.27295	-6.27512	-6.27421	-6.26997	-6.26425	-6.25859	-6.25591	-6.25723	-6.25723	-6.25796	-6.25919	-6.26085	-6.26292	-6.26541	-6.26831	-6.27156	-6.27507	-6.27867	-6.28222	-6.2856	-6.2887	-6.29149	-6.29396	-6.29614	-6.29808	-6.29979	-6.30132
158	-6.1768	-6.17887	-6.18456	-6.19281	-6.20264	-6.21334	-6.22433	-6.23501	-6.24457	-6.25131	-6.25134	-6.24498	-6.23758	-6.23112	-6.22696	-6.2299	-6.23592	-6.24112	-6.24463	-6.2468	-6.24833	-6.24947	-6.25027	-6.25075	-6.25096	-6.25108	-6.2513	-6.25141	-6.24924	-6.24488	-6.24488	-6.24573	-6.24751	-6.24997	-6.25281	-6.25574	-6.25853	-6.26099	-6.26302	-6.26455	-6.26554	-6.26597	-6.26588	-6.26529	-6.26427	-6.26287	-6.26113	-6.2591	-6.2568
159	-6.1371	-6.13708	-6.1375	-6.13923	-6.14282	-6.14822	-6.15503	-6.16275	-6.17101	-6.17953	-6.18812	-6.19664	-6.20496	-6.21285	-6.21936	-6.21983	-6.21835	-6.21822	-6.21932	-6.22119	-6.22349	-6.22603	-6.22862	-6.23107	-6.23311	-6.23442	-6.23488	-6.23478	-6.23453	-6.23388	-6.23388	-6.23253	-6.23058	-6.2282	-6.22556	-6.22275	-6.21982	-6.2168	-6.21373	-6.21061	-6.20745	-6.20426	-6.20105	-6.19781	-6.19456	-6.19129	-6.18805	-6.18488	-6.18194
160	-6.10933	-6.11089	-6.11505	-6.12077	-6.1272	-6.13391	-6.14067	-6.1474	-6.15398	-6.16026	-6.16608	-6.17129	-6.17568	-6.17906	-6.18113	-6.18162	-6.18058	-6.17896	-6.17863	-6.18162	-6.18747	-6.19397	-6.2002	-6.20586	-6.21079	-6.21487	-6.21793	-6.21996	-6.22154	-6.22371	-6.22371	-6.22095	-6.21799	-6.21493	-6.21186	-6.20885	-6.20591	-6.20305	-6.20022	-6.1974	-6.19456	-6.19168	-6.18878	-6.18585	-6.18294	-6.18009	-6.17742	-6.17518	-6.17382
161	-6.09885	-6.09984	-6.10211	-6.1049	-6.108	-6.11158	-6.11577	-6.12049	-6.1254	-6.13008	-6.13415	-6.13729	-6.13932	-6.14051	-6.14206	-6.14604	-6.15264	-6.16018	-6.1673	-6.17266	-6.1765	-6.1802	-6.18389	-6.18731	-6.19029	-6.19281	-6.19499	-6.1969	-6.19833	-6.1992	-6.1992	-6.19896	-6.19824	-6.19698	-6.19514	-6.19274	-6.18981	-6.18643	-6.18268	-6.17866	-6.17446	-6.17018	-6.16601	-6.16235	-6.16012	-6.15954	-6.16003	-6.16097	-6.16154
162	-6.08329	-6.0829	-6.08301	-6.08467	-6.0875	-6.09065	-6.09346	-6.09571	-6.09752	-6.09921	-6.1013	-6.1049	-6.11094	-6.11821	-6.12487	-6.12932	-6.13193	-6.13372	-6.13441	-6.13389	-6.13332	-6.13457	-6.13871	-6.14538	-6.15357	-6.16242	-6.17122	-6.17924	-6.18536	-6.18791	-6.18791	-6.18748	-6.18639	-6.18477	-6.18269	-6.18026	-6.17754	-6.17462	-6.17156	-6.16846	-6.16542	-6.16256	-6.15996	-6.15743	-6.15428	-6.15038	-6.1462	-6.14203	-6.13799
163	-6.07733	-6.07719	-6.07694	-6.07727	-6.07831	-6.07966	-6.08104	-6.0824	-6.08392	-6.08632	-6.09048	-6.09537	-6.09917	-6.10218	-6.1046	-6.10563	-6.10475	-6.10315	-6.1031	-6.10573	-6.11057	-6.1167	-6.12344	-6.13039	-6.13732	-6.14386	-6.14951	-6.15368	-6.1559	-6.15599	-6.15599	-6.15738	-6.15825	-6.1586	-6.15845	-6.15783	-6.15679	-6.15537	-6.15363	-6.1516	-6.14932	-6.1468	-6.144	-6.14089	-6.13747	-6.13376	-6.12982	-6.12573	-6.12158
164	-6.05446	-6.05477	-6.05502	-6.05473	-6.05509	-6.05697	-6.0602	-6.06445	-6.06931	-6.07387	-6.07691	-6.07877	-6.08081	-6.08285	-6.08413	-6.0846	-6.08451	-6.08392	-6.08326	-6.08378	-6.08466	-6.08387	-6.08053	-6.0751	-6.06844	-6.06132	-6.05431	-6.04799	-6.04307	-6.04049	-6.04049	-6.04311	-6.04635	-6.05011	-6.05429	-6.05881	-6.06355	-6.06842	-6.07331	-6.07811	-6.08271	-6.08697	-6.09075	-6.09391	-6.09632	-6.09791	-6.09868	-6.09874	-6.09826
165	-6.03726	-6.03898	-6.04004	-6.03983	-6.03773	-6.03459	-6.03681	-6.04418	-6.05181	-6.05896	-6.06515	-6.06964	-6.07158	-6.07142	-6.07037	-6.06927	-6.06878	-6.06908	-6.0687	-6.06525	-6.05907	-6.05179	-6.04435	-6.0372	-6.03056	-6.02463	-6.01963	-6.01589	-6.01383	-6.01434	-6.01434	-6.01519	-6.01632	-6.01769	-6.01934	-6.02133	-6.0237	-6.02645	-6.02952	-6.03285	-6.03639	-6.0401	-6.04393	-6.04785	-6.05183	-6.05583	-6.05981	-6.06372	-6.06749
166	-6.03681	-6.03425	-6.03079	-6.02702	-6.0247	-6.0281	-6.02923	-6.02681	-6.02539	-6.02533	-6.02655	-6.02879	-6.0318	-6.03533	-6.03909	-6.04263	-6.04527	-6.0463	-6.04556	-6.04334	-6.03994	-6.03561	-6.03062	-6.02531	-6.02012	-6.01553	-6.01204	-6.01017	-6.00996	-6.01019	-6.01019	-6.01063	-6.01157	-6.01293	-6.01456	-6.01632	-6.0181	-6.01987	-6.02164	-6.02346	-6.02534	-6.0273	-6.02937	-6.03155	-6.03383	-6.03622	-6.03869	-6.04122	-6.04376
167	-6.0156	-6.01489	-6.01378	-6.01465	-6.01664	-6.01402	-6.00931	-6.00619	-6.00643	-6.00828	-6.0108	-6.01385	-6.01734	-6.02112	-6.02488	-6.02822	-6.03058	-6.03139	-6.0303	-6.02743	-6.02325	-6.01842	-6.01365	-6.00957	-6.00656	-6.00462	-6.00343	-6.00243	-6.00115	-5.99959	-5.99959	-5.99842	-5.99719	-5.99606	-5.99519	-5.9947	-5.99467	-5.99517	-5.99621	-5.99776	-5.99976	-6.00213	-6.00476	-6.00758	-6.01051	-6.01348	-6.01644	-6.01937	-6.02222
168	-6.00105	-6.00126	-6.00133	-5.99973	-5.99709	-5.99731	-5.9987	-5.99898	-5.99789	-5.99701	-5.99656	-5.99639	-5.99648	-5.99677	-5.99715	-5.99746	-5.99756	-5.99732	-5.99667	-5.99551	-5.99376	-5.9913	-5.988	-5.98381	-5.97898	-5.9741	-5.97005	-5.96771	-5.96747	-5.96903	-5.96903	-5.96722	-5.96615	-5.96587	-5.96626	-5.96713	-5.96829	-5.96958	-5.97091	-5.97221	-5.97347	-5.97469	-5.9759	-5.97711	-5.97835	-5.97962	-5.98094	-5.98231	-5.98372
169	-5.99033	-5.99045	-5.991	-5.99241	-5.99398	-5.99297	-5.99088	-5.98769	-5.98214	-5.97499	-5.97127	-5.97187	-5.97253	-5.97277	-5.97262	-5.9722	-5.97164	-5.97105	-5.9705	-5.97001	-5.96955	-5.96904	-5.96834	-5.96729	-5.96575	-5.96364	-5.96103	-5.95805	-5.95531	-5.95411	-5.95411	-5.95334	-5.95219	-5.95064	-5.9488	-5.94685	-5.94496	-5.94327	-5.94188	-5.94084	-5.94018	-5.93987	-5.93991	-5.94028	-5.94102	-5.94231	-5.94454	-5.94769	-5.95132
170	-5.98128	-5.98252	-5.98465	-5.98549	-5.98413	-5.98048	-5.97528	-5.9703	-5.968	-5.96802	-5.96463	-5.95699	-5.94988	-5.94437	-5.9406	-5.93817	-5.93659	-5.93555	-5.93485	-5.93442	-5.9342	-5.93416	-5.93428	-5.93447	-5.93459	-5.93439	-5.93366	-5.93255	-5.93166	-5.93062	-5.93062	-5.92945	-5.92845	-5.92759	-5.92682	-5.92606	-5.92527	-5.92448	-5.92391	-5.92395	-5.92486	-5.92661	-5.92898	-5.93176	-5.93473	-5.93758	-5.93985	-5.94143	-5.9427
171	-5.97442	-5.97319	-5.97031	-5.96653	-5.96252	-5.95955	-5.9586	-5.95817	-5.95528	-5.94984	-5.9438	-5.93793	-5.93213	-5.92601	-5.91954	-5.91322	-5.90777	-5.9042	-5.90285	-5.90271	-5.90316	-5.90397	-5.90507	-5.90646	-5.90816	-5.91017	-5.91235	-5.91407	-5.91415	-5.91208	-5.91208	-5.91231	-5.91237	-5.91225	-5.91204	-5.91185	-5.91177	-5.91176	-5.91159	-5.91087	-5.90927	-5.90682	-5.90378	-5.90043	-5.89741	-5.89678	-5.89832	-5.90035	-5.90248
172	-5.9629	-5.96183	-5.95893	-5.95474	-5.94985	-5.94563	-5.94177	-5.93678	-5.93129	-5.92567	-5.92005	-5.91468	-5.90996	-5.90621	-5.90339	-5.90129	-5.89941	-5.89682	-5.89317	-5.88939	-5.88608	-5.88345	-5.88157	-5.8804	-5.87984	-5.87971	-5.88018	-5.88329	-5.88954	-5.89487	-5.89487	-5.89477	-5.89422	-5.89336	-5.89234	-5.8913	-5.8903	-5.88941	-5.88868	-5.88823	-5.88817	-5.88861	-5.88953	-5.89077	-5.89172	-5.89032	-5.88677	-5.88273	-5.87861
173	-5.93953	-5.93992	-5.94103	-5.94252	-5.94341	-5.94119	-5.93522	-5.92798	-5.92034	-5.91287	-5.90591	-5.89921	-5.89229	-5.88543	-5.87959	-5.87494	-5.87109	-5.86785	-5.86521	-5.86315	-5.86165	-5.86065	-5.86014	-5.86025	-5.86145	-5.86469	-5.87039	-5.87485	-5.87504	-5.87353	-5.87353	-5.87386	-5.87414	-5.87425	-5.87403	-5.87335	-5.87219	-5.87061	-5.86878	-5.86693	-5.8652	-5.86362	-5.86203	-5.86031	-5.85844	-5.85641	-5.85425	-5.85199	-5.84962
174	-5.90922	-5.90902	-5.90868	-5.90836	-5.90795	-5.90726	-5.90609	-5.90424	-5.90149	-5.89758	-5.89244	-5.88654	-5.8804	-5.87362	-5.86518	-5.85515	-5.84525	-5.8423	-5.84051	-5.83944	-5.83905	-5.83928	-5.84003	-5.84117	-5.84262	-5.84435	-5.84599	-5.84686	-5.84725	-5.84808	-5.84808	-5.84798	-5.84773	-5.84799	-5.84906	-5.85045	-5.8518	-5.85292	-5.85357	-5.85349	-5.85247	-5.85052	-5.84781	-5.84463	-5.84116	-5.83758	-5.83398	-5.83048	-5.82715
175	-5.9061	-5.90527	-5.90269	-5.89866	-5.89384	-5.88872	-5.88355	-5.87854	-5.87437	-5.87169	-5.86923	-5.86594	-5.86157	-5.85663	-5.85192	-5.84788	-5.84402	-5.83515	-5.82895	-5.8258	-5.8244	-5.82404	-5.82468	-5.82682	-5.83104	-5.8363	-5.84002	-5.84186	-5.84232	-5.84126	-5.84126	-5.84268	-5.84379	-5.84395	-5.84289	-5.84114	-5.83902	-5.83668	-5.8342	-5.83165	-5.82906	-5.82645	-5.82381	-5.82113	-5.81839	-5.81555	-5.81259	-5.80947	-5.80618
176	-5.88971	-5.88905	-5.88714	-5.8842	-5.88053	-5.87672	-5.87371	-5.87168	-5.86919	-5.86485	-5.85948	-5.85368	-5.84749	-5.84077	-5.83371	-5.82718	-5.82163	-5.81586	-5.80823	-5.79988	-5.79389	-5.79117	-5.79121	-5.79469	-5.80062	-5.80508	-5.80749	-5.80897	-5.81044	-5.81236	-5.81236	-5.81229	-5.81212	-5.81183	-5.81138	-5.81073	-5.80984	-5.80867	-5.8072	-5.80542	-5.80337	-5.80108	-5.79861	-5.79604	-5.79345	-5.79092	-5.7885	-5.78624	-5.78419
177	-5.87068	-5.8704	-5.86968	-5.86883	-5.86795	-5.86666	-5.86404	-5.85975	-5.85447	-5.84876	-5.8429	-5.83701	-5.83122	-5.82549	-5.81944	-5.81214	-5.80311	-5.7938	-5.787	-5.7816	-5.77609	-5.77331	-5.77609	-5.78122	-5.7844	-5.78656	-5.78872	-5.79098	-5.79295	-5.79409	-5.79409	-5.79335	-5.79246	-5.79145	-5.79033	-5.78913	-5.78786	-5.78656	-5.78523	-5.7839	-5.78258	-5.78128	-5.78001	-5.77879	-5.77762	-5.77651	-5.77546	-5.77449	-5.77359
178	-5.85192	-5.85138	-5.84962	-5.84642	-5.84191	-5.83696	-5.83261	-5.82896	-5.82566	-5.82243	-5.81912	-5.81559	-5.81167	-5.80727	-5.80235	-5.79707	-5.79152	-5.78483	-5.77486	-5.76378	-5.7572	-5.7508	-5.74897	-5.75158	-5.75371	-5.75522	-5.75617	-5.75654	-5.75627	-5.7554	-5.7554	-5.75546	-5.75536	-5.75507	-5.7546	-5.75394	-5.75308	-5.75202	-5.75076	-5.74929	-5.7476	-5.74567	-5.74351	-5.74112	-5.73857	-5.73602	-5.73404	-5.73403	-5.73646
179	-5.8372	-5.83678	-5.83551	-5.8334	-5.83025	-5.82561	-5.81924	-5.81206	-5.80537	-5.79975	-5.79511	-5.79115	-5.78763	-5.78436	-5.78116	-5.77784	-5.77419	-5.77009	-5.76556	-5.75955	-5.74805	-5.73782	-5.73121	-5.71974	-5.70841	-5.70073	-5.69575	-5.69264	-5.69125	-5.6913	-5.6913	-5.69227	-5.69352	-5.69498	-5.6966	-5.69833	-5.70014	-5.70204	-5.70402	-5.70608	-5.70824	-5.71054	-5.71298	-5.71558	-5.71832	-5.72105	-5.72325	-5.7236	-5.72174
180	-5.79916	-5.79885	-5.79792	-5.79632	-5.79399	-5.79076	-5.7864	-5.78076	-5.77421	-5.76784	-5.7623	-5.75746	-5.75313	-5.74919	-5.74559	-5.74228	-5.73921	-5.73627	-5.73338	-5.73062	-5.72883	-5.72786	-5.71963	-5.71013	-5.70054	-5.68886	-5.67727	-5.66983	-5.66831	-5.66845	-5.66845	-5.66951	-5.67066	-5.6719	-5.67323	-5.67462	-5.67609	-5.67762	-5.67922	-5.68088	-5.68262	-5.68442	-5.68628	-5.68816	-5.69001	-5.69178	-5.69339	-5.69477	-5.69582
181	-5.7837	-5.78331	-5.78213	-5.78019	-5.77751	-5.77408	-5.7698	-5.76434	-5.75689	-5.74648	-5.73311	-5.71759	-5.70072	-5.68313	-5.66536	-5.64816	-5.63347	-5.63678	-5.65816	-5.67899	-5.69549	-5.70229	-5.69874	-5.68994	-5.67998	-5.67219	-5.66775	-5.66349	-5.65737	-5.65333	-5.65333	-5.6531	-5.65316	-5.6535	-5.65415	-5.65513	-5.65647	-5.65815	-5.66011	-5.6623	-5.66463	-5.667	-5.66934	-5.67156	-5.67365	-5.67557	-5.67732	-5.67893	-5.68039
182	-5.46058	-5.46168	-5.46489	-5.46995	-5.47651	-5.4842	-5.49269	-5.50171	-5.51104	-5.52054	-5.53008	-5.53959	-5.54902	-5.55855	-5.56956	-5.58691	-5.60812	-5.61638	-5.61357	-5.61593	-5.62056	-5.62561	-5.63026	-5.63394	-5.63602	-5.63622	-5.63571	-5.63521	-5.63394	-5.63188	-5.63188	-5.63062	-5.62964	-5.62902	-5.62882	-5.62904	-5.62966	-5.63064	-5.63193	-5.63348	-5.63522	-5.63711	-5.6391	-5.64118	-5.64332	-5.64552	-5.64774	-5.64998	-5.65218
183	-5.43489	-5.43558	-5.43783	-5.44213	-5.44886	-5.45757	-5.46743	-5.47787	-5.48857	-5.49941	-5.51035	-5.52148	-5.53313	-5.54598	-5.56018	-5.57127	-5.57862	-5.583	-5.58513	-5.58935	-5.59523	-5.60126	-5.60684	-5.61153	-5.61465	-5.61474	-5.61012	-5.60199	-5.59434	-5.59208	-5.59208	-5.59243	-5.59476	-5.59762	-5.60044	-5.60305	-5.6054	-5.60751	-5.60944	-5.61133	-5.61332	-5.61552	-5.61801	-5.62078	-5.62375	-5.62682	-5.62987	-5.63281	-5.63556
184	-5.41093	-5.41276	-5.41733	-5.42274	-5.4275	-5.43142	-5.43502	-5.43875	-5.44303	-5.44843	-5.45627	-5.4694	-5.4889	-5.51047	-5.52949	-5.54393	-5.55461	-5.56192	-5.56298	-5.55531	-5.54427	-5.53482	-5.53078	-5.53347	-5.53998	-5.54805	-5.55684	-5.56593	-5.57472	-5.58109	-5.58109	-5.58114	-5.58041	-5.58027	-5.58102	-5.58256	-5.58466	-5.58713	-5.58975	-5.59238	-5.59485	-5.59706	-5.59893	-5.60048	-5.60176	-5.60284	-5.60378	-5.60464	-5.60544
185	-5.34984	-5.34851	-5.34548	-5.34255	-5.341	-5.34132	-5.3439	-5.3506	-5.36625	-5.38949	-5.41323	-5.43225	-5.44432	-5.45242	-5.45915	-5.46552	-5.47186	-5.47833	-5.48493	-5.49159	-5.49808	-5.50371	-5.50714	-5.50898	-5.51242	-5.51757	-5.5227	-5.52615	-5.52643	-5.52304	-5.52304	-5.52439	-5.52536	-5.52627	-5.52744	-5.52904	-5.53107	-5.53341	-5.53593	-5.53852	-5.5411	-5.54359	-5.54595	-5.54816	-5.5502	-5.55207	-5.55381	-5.55546	-5.55711
186	-5.31108	-5.30988	-5.30623	-5.30016	-5.29214	-5.28557	-5.29649	-5.31764	-5.33304	-5.34126	-5.34742	-5.35353	-5.36026	-5.36798	-5.37691	-5.38712	-5.39844	-5.41049	-5.42284	-5.43506	-5.44672	-5.45726	-5.46585	-5.47153	-5.47449	-5.47643	-5.47848	-5.48056	-5.48238	-5.48369	-5.48369	-5.4848	-5.48512	-5.48436	-5.48244	-5.4796	-5.47636	-5.47342	-5.47151	-5.47117	-5.47263	-5.47576	-5.48027	-5.48583	-5.49219	-5.49911	-5.50642	-5.51396	-5.52156
187	-5.29615	-5.29518	-5.29227	-5.28763	-5.28201	-5.27707	-5.26988	-5.26382	-5.26441	-5.27209	-5.28386	-5.29722	-5.31087	-5.32411	-5.3365	-5.34783	-5.35815	-5.36775	-5.37691	-5.38587	-5.39476	-5.40363	-5.41246	-5.42124	-5.42999	-5.43863	-5.44696	-5.45444	-5.45997	-5.46169	-5.46169	-5.45879	-5.45488	-5.45015	-5.44477	-5.43894	-5.43287	-5.42672	-5.4205	-5.41398	-5.40685	-5.39893	-5.39024	-5.38091	-5.37106	-5.3608	-5.35022	-5.3394	-5.32838
188	-5.15937	-5.16449	-5.17925	-5.20112	-5.22595	-5.24741	-5.25255	-5.24549	-5.23617	-5.23335	-5.24061	-5.25263	-5.26648	-5.28101	-5.29566	-5.31015	-5.32427	-5.33785	-5.35073	-5.3627	-5.37354	-5.38293	-5.3904	-5.3954	-5.39753	-5.39705	-5.39505	-5.39293	-5.39192	-5.39284	-5.39284	-5.39297	-5.39348	-5.39425	-5.39503	-5.39551	-5.39521	-5.39359	-5.39019	-5.38491	-5.37801	-5.36988	-5.36087	-5.35123	-5.34112	-5.33066	-5.31994	-5.30902	-5.29795
189	-5.10998	-5.11918	-5.13602	-5.15261	-5.16821	-5.183	-5.1965	-5.20723	-5.21259	-5.20858	-5.19608	-5.18065	-5.16406	-5.14679	-5.12903	-5.11091	-5.0925	-5.07391	-5.05526	-5.03677	-5.0189	-5.00271	-4.99044	-4.98364	-4.9804	-4.97855	-4.97712	-4.97573	-4.97429	-4.97296	-4.97296	-4.97428	-4.9757	-4.97724	-4.97898	-4.98099	-4.98336	-4.98621	-4.98967	-4.99387	-4.99894	-5.00492	-5.01182	-5.01959	-5.02811	-5.03726	-5.04694	-5.05703	-5.06746
190	-5.07388	-5.07697	-5.08805	-5.10233	-5.11755	-5.13284	-5.14754	-5.16063	-5.17008	-5.17279	-5.16781	-5.15751	-5.14424	-5.12923	-5.11309	-5.09614	-5.07858	-5.06055	-5.04218	-5.02362	-5.00512	-4.98715	-4.97091	-4.9591	-4.95415	-4.95371	-4.95503	-4.95697	-4.95882	-4.95983	-4.95983	-4.95957	-4.95917	-4.95867	-4.95815	-4.95772	-4.95747	-4.95752	-4.95799	-4.95899	-4.96066	-4.96313	-4.96668	-4.97163	-4.97825	-4.98646	-4.99591	-5.00618	-5.01698
191	-5.05693	-5.05261	-5.04241	-5.03121	-5.01976	-5.00841	-4.99763	-4.9879	-4.97972	-4.97355	-4.96951	-4.96723	-4.96618	-4.9659	-4.96609	-4.96653	-4.96706	-4.96755	-4.96785	-4.96772	-4.96676	-4.96392	-4.95707	-4.94531	-4.93269	-4.9275	-4.93132	-4.93734	-4.9431	-4.94816	-4.94816	-4.9468	-4.94521	-4.94338	-4.9413	-4.939	-4.93654	-4.9341	-4.932	-4.93083	-4.93143	-4.93415	-4.93841	-4.94319	-4.94752	-4.95098	-4.95359	-4.95557	-4.9571
192	-5.03491	-5.0306	-5.01959	-5.00653	-4.99388	-4.98235	-4.97232	-4.96393	-4.95697	-4.95092	-4.9454	-4.94052	-4.93658	-4.93377	-4.93207	-4.9313	-4.93126	-4.93173	-4.93254	-4.93352	-4.93447	-4.93501	-4.93422	-4.92964	-4.91967	-4.90831	-4.90017	-4.89728	-4.89604	-4.89502	-4.89502	-4.89447	-4.89391	-4.89333	-4.89284	-4.89289	-4.89555	-4.90072	-4.90586	-4.90997	-4.91254	-4.91396	-4.9153	-4.91667	-4.91759	-4.91794	-4.91781	-4.91731	-4.91654
193	-5.02105	-5.01359	-4.99634	-4.97574	-4.95704	-4.94379	-4.93526	-4.92865	-4.92237	-4.91613	-4.91013	-4.90464	-4.89988	-4.89608	-4.89347	-4.89201	-4.8914	-4.89136	-4.89171	-4.8923	-4.89309	-4.89406	-4.89534	-4.89724	-4.89879	-4.89329	-4.88207	-4.87032	-4.8632	-4.8638	-4.8638	-4.86529	-4.86887	-4.87392	-4.87972	-4.88528	-4.88821	-4.88834	-4.88844	-4.89106	-4.89625	-4.9006	-4.90239	-4.90203	-4.90069	-4.89903	-4.89733	-4.89568	-4.89411
194	-4.92372	-4.92323	-4.92158	-4.91811	-4.9116	-4.90205	-4.89371	-4.88955	-4.88761	-4.88632	-4.88511	-4.88378	-4.88212	-4.87988	-4.87684	-4.87308	-4.86897	-4.86492	-4.86136	-4.85936	-4.86202	-4.86883	-4.87685	-4.88394	-4.88778	-4.88728	-4.87932	-4.86723	-4.85704	-4.8514	-4.8514	-4.85115	-4.85089	-4.85074	-4.85125	-4.85409	-4.86047	-4.86826	-4.87548	-4.87931	-4.87898	-4.87687	-4.87392	-4.87039	-4.86643	-4.86216	-4.85778	-4.85354	-4.85206
195	-4.88089	-4.88101	-4.88127	-4.88142	-4.88111	-4.87975	-4.87645	-4.87242	-4.86977	-4.86776	-4.86552	-4.86276	-4.85948	-4.8559	-4.85234	-4.8492	-4.84696	-4.84625	-4.84755	-4.85011	-4.85054	-4.84868	-4.84653	-4.84457	-4.84283	-4.8412	-4.83931	-4.83623	-4.83052	-4.82667	-4.82667	-4.82714	-4.82996	-4.83454	-4.84006	-4.84447	-4.84609	-4.84648	-4.84658	-4.84664	-4.84672	-4.84688	-4.84713	-4.84749	-4.84799	-4.84864	-4.84944	-4.8503	-4.84878
196	-4.87222	-4.87191	-4.87112	-4.8701	-4.86911	-4.86817	-4.86697	-4.86474	-4.86126	-4.85747	-4.85379	-4.85025	-4.84687	-4.84365	-4.84064	-4.83783	-4.83517	-4.83262	-4.83024	-4.82814	-4.8263	-4.8246	-4.82301	-4.82154	-4.82023	-4.81914	-4.81833	-4.81788	-4.8183	-4.81846	-4.81846	-4.81806	-4.81754	-4.81731	-4.81734	-4.81756	-4.81791	-4.81839	-4.81898	-4.8197	-4.82055	-4.82155	-4.82269	-4.82394	-4.82527	-4.82661	-4.82791	-4.82908	-4.83007
197	-4.85552	-4.85621	-4.8569	-4.85685	-4.85576	-4.85347	-4.8502	-4.8466	-4.84321	-4.84025	-4.83778	-4.8357	-4.83389	-4.83222	-4.83065	-4.82926	-4.82817	-4.82726	-4.82601	-4.824	-4.82135	-4.81833	-4.81516	-4.81197	-4.809	-4.8067	-4.80555	-4.80546	-4.80579	-4.80458	-4.80458	-4.80288	-4.80074	-4.7993	-4.79947	-4.80051	-4.80182	-4.80321	-4.80463	-4.80604	-4.80742	-4.80873	-4.80995	-4.81106	-4.81205	-4.81292	-4.81369	-4.81436	-4.81493
198	-4.85339	-4.85214	-4.84969	-4.84642	-4.84207	-4.83618	-4.82962	-4.82581	-4.82414	-4.82282	-4.82134	-4.81973	-4.81815	-4.81682	-4.81581	-4.81504	-4.81425	-4.81317	-4.8117	-4.80993	-4.80803	-4.80615	-4.8044	-4.80284	-4.80141	-4.79978	-4.79767	-4.79564	-4.79522	-4.79633	-4.79633	-4.79563	-4.79496	-4.79403	-4.79238	-4.79092	-4.79016	-4.78997	-4.79011	-4.79043	-4.79084	-4.7913	-4.79177	-4.79224	-4.79267	-4.79305	-4.79335	-4.79353	-4.79358
199	-4.8183	-4.81842	-4.81875	-4.81914	-4.81934	-4.81877	-4.81573	-4.80916	-4.80445	-4.80235	-4.8011	-4.79995	-4.79861	-4.79697	-4.79503	-4.79287	-4.79057	-4.78817	-4.78565	-4.78303	-4.78037	-4.77775	-4.77536	-4.77341	-4.77211	-4.77164	-4.77248	-4.77526	-4.77815	-4.77876	-4.77876	-4.77969	-4.78095	-4.78187	-4.78196	-4.78112	-4.77957	-4.77771	-4.77588	-4.77423	-4.77282	-4.77167	-4.77076	-4.77007	-4.76959	-4.76928	-4.76914	-4.76913	-4.76923
200	-4.79928	-4.79916	-4.79881	-4.79828	-4.79756	-4.79647	-4.79437	-4.78936	-4.78119	-4.77502	-4.77164	-4.76964	-4.76838	-4.76758	-4.767	-4.76641	-4.76562	-4.76455	-4.76324	-4.7619	-4.76093	-4.76093	-4.76169	-4.76232	-4.7626	-4.76299	-4.76391	-4.76479	-4.76554	-4.76595	-4.76595	-4.76766	-4.76774	-4.76614	-4.76358	-4.76081	-4.75846	-4.75679	-4.75561	-4.75467	-4.75381	-4.75303	-4.75259	-4.75302	-4.75396	-4.75506	-4.75623	-4.75741	-4.75857
201	-4.77146	-4.77141	-4.77125	-4.77095	-4.77044	-4.76961	-4.76832	-4.7664	-4.76394	-4.76156	-4.75963	-4.75802	-4.75657	-4.7552	-4.75394	-4.75291	-4.75228	-4.75224	-4.75291	-4.75415	-4.75542	-4.75592	-4.7557	-4.75551	-4.75566	-4.756	-4.75632	-4.7569	-4.7577	-4.75723	-4.75723	-4.75727	-4.757	-4.75654	-4.75591	-4.75508	-4.75396	-4.75266	-4.75152	-4.75083	-4.75064	-4.75082	-4.75099	-4.75048	-4.74957	-4.74852	-4.74739	-4.7462	-4.74495
202	-4.76355	-4.7635	-4.76327	-4.76272	-4.76173	-4.7602	-4.75785	-4.75367	-4.74514	-4.73142	-4.72046	-4.71707	-4.71529	-4.71539	-4.7183	-4.72239	-4.72633	-4.72969	-4.73228	-4.73411	-4.73535	-4.73625	-4.73695	-4.73754	-4.73804	-4.73841	-4.73869	-4.73923	-4.74042	-4.74012	-4.74012	-4.74079	-4.74094	-4.74079	-4.74045	-4.73994	-4.73926	-4.73844	-4.73756	-4.73673	-4.73603	-4.73544	-4.73492	-4.73441	-4.73387	-4.73332	-4.73275	-4.73218	-4.73161
203	-4.75274	-4.75219	-4.75064	-4.74825	-4.74518	-4.74155	-4.73746	-4.73302	-4.7284	-4.72381	-4.71826	-4.71186	-4.70959	-4.71087	-4.71217	-4.71339	-4.71526	-4.71769	-4.72036	-4.72294	-4.72518	-4.72688	-4.72795	-4.72839	-4.72841	-4.72849	-4.72968	-4.73276	-4.73426	-4.73252	-4.73252	-4.73203	-4.73127	-4.73043	-4.72968	-4.72917	-4.72903	-4.72918	-4.72941	-4.72947	-4.72923	-4.72868	-4.72789	-4.72694	-4.72589	-4.72477	-4.7236	-4.7224	-4.72115
204	-4.71586	-4.71591	-4.71595	-4.71582	-4.71538	-4.71455	-4.71328	-4.71148	-4.70891	-4.70495	-4.69988	-4.69877	-4.70021	-4.70046	-4.70076	-4.70163	-4.70254	-4.70315	-4.70341	-4.70333	-4.70302	-4.70259	-4.70224	-4.70224	-4.70297	-4.70625	-4.71412	-4.71944	-4.72132	-4.72158	-4.72158	-4.72082	-4.72004	-4.71969	-4.71976	-4.71978	-4.7193	-4.7182	-4.71664	-4.71486	-4.71307	-4.71141	-4.70996	-4.70872	-4.70768	-4.7068	-4.70605	-4.70538	-4.70477
205	-4.70849	-4.70804	-4.7068	-4.70495	-4.70263	-4.69995	-4.69695	-4.69373	-4.69034	-4.68662	-4.68069	-4.67903	-4.67923	-4.67825	-4.67602	-4.67328	-4.67108	-4.67029	-4.67173	-4.67445	-4.67755	-4.68094	-4.68488	-4.68983	-4.69632	-4.70296	-4.70597	-4.7081	-4.70895	-4.70857	-4.70857	-4.7094	-4.70941	-4.70808	-4.70546	-4.70212	-4.69873	-4.69582	-4.69362	-4.69206	-4.69093	-4.69006	-4.68935	-4.68871	-4.68811	-4.68753	-4.68696	-4.68638	-4.68581
206	-4.61868	-4.61992	-4.62347	-4.62885	-4.63547	-4.64284	-4.65056	-4.65831	-4.6657	-4.67213	-4.67619	-4.66718	-4.65513	-4.65097	-4.65446	-4.65843	-4.662	-4.66455	-4.66515	-4.66464	-4.66396	-4.66352	-4.66371	-4.66495	-4.66793	-4.67378	-4.6803	-4.68479	-4.68756	-4.68939	-4.68939	-4.68878	-4.68795	-4.68688	-4.68554	-4.6838	-4.68151	-4.67858	-4.67517	-4.6717	-4.66851	-4.66572	-4.66334	-4.66137	-4.65976	-4.65848	-4.65749	-4.65676	-4.65626
207	-4.60079	-4.60264	-4.60645	-4.61092	-4.61582	-4.62108	-4.62657	-4.63205	-4.63714	-4.64128	-4.64384	-4.64476	-4.64599	-4.64546	-4.64067	-4.63735	-4.6357	-4.63533	-4.63586	-4.63684	-4.63802	-4.63942	-4.64145	-4.64595	-4.6549	-4.662	-4.66528	-4.66717	-4.66867	-4.67002	-4.67002	-4.6704	-4.67069	-4.67081	-4.67068	-4.67017	-4.66914	-4.66742	-4.66489	-4.66149	-4.65738	-4.65289	-4.64837	-4.64408	-4.64022	-4.63702	-4.63476	-4.63369	-4.63372
208	-4.59149	-4.59031	-4.58886	-4.58923	-4.59189	-4.59628	-4.60177	-4.60781	-4.61395	-4.61972	-4.62445	-4.62636	-4.62632	-4.62965	-4.63107	-4.63007	-4.62678	-4.6216	-4.61533	-4.60973	-4.61023	-4.61478	-4.62075	-4.63184	-4.63814	-4.64113	-4.64351	-4.64585	-4.64862	-4.65269	-4.65269	-4.65132	-4.64997	-4.64865	-4.64724	-4.64558	-4.64354	-4.64108	-4.63818	-4.63504	-4.6321	-4.62945	-4.62722	-4.62565	-4.62481	-4.62448	-4.62425	-4.62381	-4.62327
209	-4.57431	-4.57458	-4.57514	-4.57563	-4.57654	-4.57934	-4.58485	-4.59206	-4.59981	-4.60748	-4.61464	-4.62088	-4.62142	-4.61326	-4.60758	-4.60376	-4.60053	-4.59899	-4.60041	-4.60363	-4.60401	-4.60611	-4.61619	-4.62154	-4.62522	-4.62973	-4.6352	-4.64079	-4.64505	-4.6463	-4.6463	-4.64681	-4.64672	-4.64599	-4.64473	-4.64311	-4.64121	-4.63906	-4.63662	-4.6337	-4.62995	-4.62552	-4.62082	-4.61667	-4.61412	-4.61283	-4.61194	-4.61093	-4.60945
210	-4.53791	-4.53798	-4.54028	-4.54749	-4.55536	-4.56193	-4.56664	-4.57045	-4.57417	-4.57778	-4.58086	-4.58268	-4.58178	-4.57641	-4.5713	-4.57268	-4.57571	-4.57763	-4.5778	-4.57736	-4.58052	-4.5943	-4.60143	-4.6054	-4.60795	-4.6099	-4.61527	-4.61896	-4.62075	-4.62113	-4.62113	-4.62015	-4.61902	-4.61773	-4.61628	-4.61468	-4.61291	-4.61099	-4.60909	-4.60883	-4.60962	-4.61012	-4.60992	-4.60832	-4.60481	-4.60144	-4.59917	-4.59707	-4.59491
211	-4.52876	-4.53128	-4.53506	-4.53538	-4.53521	-4.5355	-4.53654	-4.53834	-4.54071	-4.54351	-4.54672	-4.55027	-4.55394	-4.55681	-4.5553	-4.55051	-4.54905	-4.55016	-4.55448	-4.56462	-4.57511	-4.57373	-4.57637	-4.58791	-4.59912	-4.60614	-4.60479	-4.60156	-4.59872	-4.59753	-4.59753	-4.59799	-4.59897	-4.60024	-4.60167	-4.60314	-4.6046	-4.60598	-4.6071	-4.60633	-4.60436	-4.6027	-4.6016	-4.60074	-4.59921	-4.59526	-4.58885	-4.58155	-4.57404
212	-4.51125	-4.51033	-4.50877	-4.50822	-4.51101	-4.51614	-4.52069	-4.52384	-4.52583	-4.52716	-4.52817	-4.52902	-4.52961	-4.52941	-4.52683	-4.52031	-4.51637	-4.51961	-4.52536	-4.5314	-4.54241	-4.55624	-4.56501	-4.56472	-4.56465	-4.56622	-4.56914	-4.57295	-4.5773	-4.5819	-4.5819	-4.58126	-4.58077	-4.58083	-4.58153	-4.5827	-4.58416	-4.58569	-4.58709	-4.58811	-4.58837	-4.58731	-4.58448	-4.57994	-4.57407	-4.5673	-4.56007	-4.55292	-4.54664
213	-4.49042	-4.49111	-4.49378	-4.49791	-4.49982	-4.4989	-4.49724	-4.49565	-4.49451	-4.49403	-4.49433	-4.49542	-4.49723	-4.49967	-4.50257	-4.50558	-4.50788	-4.51149	-4.51689	-4.52266	-4.5286	-4.53392	-4.53907	-4.5441	-4.54889	-4.55323	-4.55675	-4.55881	-4.55839	-4.55455	-4.55455	-4.55478	-4.55384	-4.55157	-4.54804	-4.54352	-4.5383	-4.53265	-4.52686	-4.52139	-4.51702	-4.51473	-4.51465	-4.51588	-4.51766	-4.51953	-4.52114	-4.52206	-4.52158
214	-4.45836	-4.46018	-4.46288	-4.46401	-4.46407	-4.46394	-4.46404	-4.46453	-4.46552	-4.46709	-4.46929	-4.47209	-4.47538	-4.47899	-4.48263	-4.48562	-4.48742	-4.49317	-4.50373	-4.51164	-4.50991	-4.50415	-4.5042	-4.50231	-4.49845	-4.49353	-4.48873	-4.4851	-4.48332	-4.48346	-4.48346	-4.48409	-4.48507	-4.48634	-4.48787	-4.4896	-4.49145	-4.49332	-4.49506	-4.49633	-4.49651	-4.49493	-4.49221	-4.49056	-4.49106	-4.49296	-4.49553	-4.49846	-4.5016
215	-4.4397	-4.43939	-4.43952	-4.44037	-4.44156	-4.44285	-4.44409	-4.44512	-4.44575	-4.44582	-4.4453	-4.44429	-4.4431	-4.44228	-4.44408	-4.45541	-4.47033	-4.48177	-4.4903	-4.49675	-4.5011	-4.50194	-4.49319	-4.48425	-4.47667	-4.47125	-4.46806	-4.46644	-4.46558	-4.46519	-4.46519	-4.46543	-4.46584	-4.4664	-4.46712	-4.46801	-4.46907	-4.4703	-4.47168	-4.47317	-4.47465	-4.47587	-4.47612	-4.47422	-4.47018	-4.46619	-4.46481	-4.46613	-4.46862
216	-4.41966	-4.41699	-4.41017	-4.40097	-4.39025	-4.3788	-4.36798	-4.36021	-4.35757	-4.35998	-4.36714	-4.37981	-4.39642	-4.4141	-4.42993	-4.43697	-4.43935	-4.43538	-4.43077	-4.42958	-4.42932	-4.4295	-4.4299	-4.43019	-4.42984	-4.4284	-4.42593	-4.42313	-4.42085	-4.41966	-4.41966	-4.41985	-4.4204	-4.42129	-4.42253	-4.4241	-4.42598	-4.42816	-4.43059	-4.43326	-4.4361	-4.43907	-4.44207	-4.44492	-4.44721	-4.44782	-4.44502	-4.43909	-4.43168
217	-4.40847	-4.40586	-4.39853	-4.388	-4.37613	-4.36442	-4.35393	-4.34511	-4.34061	-4.34605	-4.35799	-4.37066	-4.38316	-4.39636	-4.40958	-4.42048	-4.42551	-4.42431	-4.41289	-4.39413	-4.37454	-4.36281	-4.37127	-4.37966	-4.38614	-4.39087	-4.3942	-4.39644	-4.39786	-4.39867	-4.39867	-4.39817	-4.39764	-4.39707	-4.39646	-4.39579	-4.39504	-4.39419	-4.39321	-4.39206	-4.39075	-4.38924	-4.38751	-4.38557	-4.38341	-4.38101	-4.37839	-4.37554	-4.37249
218	-4.32471	-4.32445	-4.32365	-4.32225	-4.32009	-4.3169	-4.31272	-4.30974	-4.30906	-4.30259	-4.29112	-4.27846	-4.26671	-4.25869	-4.25823	-4.26466	-4.27754	-4.29449	-4.3125	-4.32967	-4.34475	-4.35064	-4.33581	-4.3212	-4.30921	-4.30001	-4.29332	-4.28871	-4.28572	-4.28403	-4.28403	-4.28411	-4.28439	-4.28488	-4.28558	-4.28651	-4.28768	-4.28911	-4.29082	-4.29284	-4.29518	-4.29787	-4.30093	-4.30436	-4.30818	-4.31236	-4.3169	-4.32175	-4.32685
219	-4.27427	-4.27455	-4.27546	-4.27716	-4.27988	-4.28381	-4.28834	-4.28995	-4.28395	-4.27396	-4.26437	-4.25778	-4.25409	-4.25122	-4.24718	-4.24385	-4.24145	-4.23962	-4.23812	-4.23673	-4.23535	-4.23392	-4.2325	-4.2312	-4.23014	-4.22942	-4.22909	-4.2292	-4.22979	-4.23092	-4.23092	-4.22952	-4.22849	-4.22781	-4.22748	-4.22751	-4.22792	-4.22874	-4.23002	-4.23182	-4.23422	-4.2373	-4.24112	-4.24569	-4.251	-4.25698	-4.26354	-4.27054	-4.27786
220	-4.23495	-4.23554	-4.237	-4.23891	-4.24097	-4.24294	-4.24461	-4.24575	-4.2462	-4.24571	-4.24407	-4.2418	-4.23964	-4.23672	-4.23272	-4.22995	-4.22911	-4.22827	-4.22668	-4.22448	-4.22174	-4.21841	-4.2143	-4.20937	-4.20419	-4.20072	-4.19994	-4.20068	-4.20218	-4.20419	-4.20419	-4.20363	-4.2031	-4.20262	-4.20222	-4.20191	-4.20171	-4.20164	-4.20174	-4.20204	-4.2026	-4.20353	-4.20532	-4.20946	-4.21588	-4.22319	-4.23088	-4.23874	-4.24668
221	-4.22475	-4.22418	-4.22277	-4.22103	-4.2193	-4.21789	-4.2176	-4.22047	-4.22478	-4.22788	-4.22823	-4.22407	-4.21629	-4.20982	-4.20641	-4.20478	-4.20347	-4.20166	-4.1997	-4.19787	-4.19627	-4.19497	-4.19396	-4.19305	-4.19159	-4.18798	-4.18205	-4.17614	-4.17183	-4.16967	-4.16967	-4.16981	-4.17048	-4.17167	-4.17327	-4.17522	-4.17749	-4.18009	-4.18304	-4.18639	-4.19026	-4.19475	-4.19953	-4.20299	-4.20491	-4.20641	-4.20777	-4.20903	-4.21019
222	-4.20446	-4.20441	-4.20435	-4.20451	-4.20545	-4.20787	-4.2113	-4.21259	-4.21197	-4.21085	-4.20938	-4.2073	-4.20372	-4.19658	-4.18755	-4.18225	-4.17717	-4.17024	-4.16437	-4.16117	-4.15992	-4.15956	-4.15948	-4.15935	-4.15908	-4.15909	-4.15999	-4.1613	-4.16251	-4.16321	-4.16321	-4.16369	-4.16394	-4.16411	-4.16444	-4.16515	-4.16643	-4.16842	-4.17117	-4.1746	-4.17841	-4.18212	-4.18533	-4.18788	-4.18983	-4.19134	-4.19259	-4.19377	-4.19515
223	-4.15313	-4.15324	-4.15581	-4.16305	-4.17064	-4.17607	-4.17822	-4.17759	-4.17524	-4.17192	-4.16812	-4.16419	-4.16051	-4.15842	-4.16525	-4.16599	-4.15941	-4.15364	-4.14881	-4.14511	-4.14468	-4.14643	-4.14881	-4.15118	-4.1531	-4.15376	-4.15215	-4.14842	-4.14329	-4.13812	-4.13812	-4.1393	-4.14061	-4.14205	-4.14357	-4.14516	-4.14679	-4.14843	-4.15007	-4.15169	-4.15325	-4.15475	-4.15615	-4.15746	-4.15874	-4.16007	-4.1617	-4.16425	-4.16888
224	-4.14392	-4.14621	-4.1494	-4.14893	-4.14714	-4.14477	-4.14202	-4.1391	-4.13619	-4.13331	-4.13044	-4.12792	-4.1312	-4.14649	-4.1507	-4.14774	-4.14323	-4.1377	-4.13388	-4.13129	-4.1266	-4.12103	-4.11632	-4.11288	-4.11054	-4.10892	-4.1077	-4.10671	-4.10604	-4.10621	-4.10621	-4.10591	-4.10603	-4.10675	-4.10823	-4.11055	-4.11357	-4.11696	-4.12029	-4.12324	-4.12563	-4.12745	-4.12879	-4.12979	-4.13058	-4.13191	-4.1394	-4.14767	-4.15361
225	-4.11257	-4.11113	-4.10806	-4.10511	-4.10325	-4.10314	-4.10497	-4.10748	-4.10916	-4.10963	-4.10965	-4.11164	-4.11738	-4.11636	-4.11499	-4.11641	-4.11862	-4.11954	-4.11692	-4.11118	-4.10495	-4.0992	-4.09399	-4.08929	-4.08506	-4.08258	-4.08399	-4.08583	-4.08781	-4.08968	-4.08968	-4.09013	-4.0908	-4.0917	-4.09285	-4.09434	-4.09615	-4.09819	-4.10033	-4.10249	-4.10467	-4.10696	-4.10967	-4.11385	-4.1208	-4.12892	-4.13111	-4.13161	-4.13199
226	-4.0654	-4.06645	-4.06982	-4.07514	-4.08118	-4.08625	-4.08907	-4.09001	-4.09014	-4.09026	-4.0912	-4.09512	-4.10184	-4.10481	-4.10479	-4.10101	-4.09541	-4.08903	-4.08222	-4.07653	-4.07522	-4.07577	-4.07697	-4.07849	-4.08008	-4.08015	-4.07625	-4.07176	-4.06728	-4.06437	-4.06437	-4.06615	-4.06932	-4.07311	-4.07677	-4.07979	-4.08193	-4.08328	-4.08413	-4.08477	-4.08564	-4.08838	-4.09503	-4.10194	-4.10632	-4.10868	-4.11017	-4.1112	-4.11194
227	-4.05991	-4.05997	-4.05986	-4.05952	-4.05945	-4.06071	-4.06399	-4.06817	-4.07228	-4.0758	-4.07924	-4.08654	-4.08917	-4.08811	-4.08543	-4.08194	-4.07841	-4.07556	-4.07357	-4.07062	-4.06319	-4.05424	-4.04835	-4.04687	-4.04667	-4.04723	-4.04847	-4.05039	-4.0527	-4.0541	-4.0541	-4.05467	-4.0544	-4.05384	-4.05342	-4.05344	-4.05427	-4.0565	-4.06079	-4.06714	-4.07457	-4.08077	-4.08299	-4.08358	-4.08379	-4.08386	-4.08384	-4.08375	-4.08358
228	-4.03747	-4.03893	-4.04247	-4.04672	-4.05079	-4.05375	-4.05513	-4.0562	-4.0581	-4.06187	-4.06837	-4.07146	-4.06936	-4.06628	-4.06411	-4.06291	-4.06166	-4.05961	-4.05666	-4.05335	-4.05019	-4.04718	-4.04144	-4.03258	-4.02578	-4.02249	-4.01993	-4.01731	-4.01649	-4.02078	-4.02078	-4.02	-4.01939	-4.01974	-4.02203	-4.02593	-4.03081	-4.03578	-4.03982	-4.04258	-4.04449	-4.04602	-4.04743	-4.04884	-4.05028	-4.05175	-4.05325	-4.05476	-4.05628
229	-4.00657	-4.00694	-4.00837	-4.01097	-4.01426	-4.01772	-4.0211	-4.02436	-4.02778	-4.03214	-4.03853	-4.04459	-4.04758	-4.04747	-4.04413	-4.03844	-4.03284	-4.02979	-4.02771	-4.02572	-4.0241	-4.0232	-4.02273	-4.02166	-4.01802	-4.01213	-4.01003	-4.01172	-4.01356	-4.01221	-4.01221	-4.0135	-4.01506	-4.01643	-4.01712	-4.0178	-4.01876	-4.01989	-4.0211	-4.02237	-4.02369	-4.02506	-4.02649	-4.02798	-4.02953	-4.03111	-4.03273	-4.03437	-4.036
230	-3.98276	-3.98214	-3.98075	-3.97981	-3.9801	-3.98144	-3.98346	-3.98622	-3.99099	-4.00215	-4.01539	-4.0223	-4.02548	-4.02718	-4.02797	-4.02774	-4.02526	-4.01891	-4.011	-4.00533	-4.00547	-4.00559	-4.005	-4.00438	-4.00411	-4.00346	-4.00052	-3.99756	-3.99572	-3.99412	-3.99412	-3.99571	-3.99782	-4.00019	-4.0024	-4.00401	-4.00497	-4.00551	-4.00585	-4.00607	-4.00621	-4.00626	-4.00624	-4.00616	-4.00605	-4.00592	-4.00579	-4.00568	-4.00558
231	-3.96935	-3.96976	-3.97057	-3.971	-3.97062	-3.9697	-3.96858	-3.96737	-3.96713	-3.9798	-3.98543	-3.98843	-3.99071	-3.99269	-3.99451	-3.99624	-3.99794	-3.99966	-4.00124	-4.00033	-3.994	-3.99011	-3.9899	-3.98988	-3.98915	-3.98797	-3.98568	-3.98096	-3.97482	-3.97015	-3.97015	-3.96953	-3.96949	-3.97115	-3.97263	-3.97331	-3.97317	-3.97241	-3.9713	-3.97014	-3.96919	-3.96866	-3.96854	-3.96869	-3.96898	-3.96932	-3.96967	-3.97002	-3.97036
232	-3.94779	-3.94697	-3.94464	-3.94131	-3.93793	-3.93565	-3.93611	-3.94525	-3.96371	-3.96423	-3.96269	-3.96103	-3.95933	-3.95773	-3.95652	-3.95649	-3.95893	-3.96383	-3.9697	-3.97517	-3.97894	-3.97862	-3.97439	-3.97112	-3.9703	-3.96976	-3.96839	-3.96646	-3.96459	-3.96285	-3.96285	-3.96528	-3.96674	-3.96606	-3.96505	-3.96433	-3.96397	-3.9639	-3.96399	-3.96407	-3.964	-3.96364	-3.96302	-3.96229	-3.96158	-3.96092	-3.96036	-3.95987	-3.95946
233	-3.92637	-3.92519	-3.92206	-3.9178	-3.91317	-3.90939	-3.91191	-3.92181	-3.9257	-3.92741	-3.92908	-3.93112	-3.93364	-3.93667	-3.94004	-3.94316	-3.94491	-3.94541	-3.94627	-3.94879	-3.95281	-3.95703	-3.96028	-3.96122	-3.95954	-3.95705	-3.95461	-3.95252	-3.95088	-3.94865	-3.94865	-3.94852	-3.94813	-3.94733	-3.94603	-3.94426	-3.94217	-3.94	-3.93794	-3.93615	-3.93472	-3.93368	-3.93304	-3.93278	-3.93285	-3.93319	-3.93373	-3.93441	-3.93516
234	-3.88405	-3.88347	-3.88216	-3.88237	-3.88542	-3.89136	-3.89733	-3.89663	-3.89498	-3.89411	-3.89401	-3.89442	-3.89523	-3.89681	-3.90046	-3.90682	-3.91422	-3.92125	-3.92724	-3.93153	-3.93405	-3.93519	-3.93499	-3.93323	-3.92993	-3.92588	-3.92323	-3.92623	-3.93101	-3.93494	-3.93494	-3.93427	-3.93339	-3.93227	-3.93094	-3.92943	-3.92777	-3.92598	-3.92406	-3.92205	-3.91999	-3.91792	-3.91585	-3.91382	-3.91182	-3.90986	-3.90796	-3.90611	-3.90435
235	-3.87683	-3.87707	-3.87742	-3.87596	-3.87232	-3.86869	-3.86897	-3.87287	-3.87586	-3.8779	-3.87963	-3.88154	-3.88399	-3.88713	-3.89031	-3.89332	-3.8984	-3.90462	-3.90916	-3.91091	-3.91022	-3.90832	-3.90692	-3.90745	-3.91003	-3.91395	-3.91759	-3.91746	-3.91753	-3.91774	-3.91774	-3.91804	-3.91741	-3.91592	-3.91367	-3.91076	-3.90733	-3.90361	-3.89985	-3.89629	-3.89305	-3.89015	-3.88753	-3.88512	-3.88285	-3.88072	-3.87871	-3.87684	-3.87512
236	-3.84282	-3.84261	-3.84223	-3.84246	-3.84486	-3.85115	-3.85581	-3.85452	-3.85268	-3.85177	-3.85189	-3.8533	-3.85724	-3.8653	-3.87387	-3.881	-3.88488	-3.88606	-3.88669	-3.88745	-3.88826	-3.88872	-3.88802	-3.88548	-3.88162	-3.87866	-3.88153	-3.88813	-3.89241	-3.89381	-3.89381	-3.89161	-3.88912	-3.88634	-3.88323	-3.87979	-3.876	-3.87189	-3.86765	-3.86385	-3.86108	-3.8591	-3.85748	-3.85602	-3.85468	-3.85347	-3.85238	-3.85142	-3.85057
237	-3.816	-3.81583	-3.81534	-3.81479	-3.81584	-3.82188	-3.8263	-3.82801	-3.82879	-3.82995	-3.83331	-3.84141	-3.85147	-3.85915	-3.8658	-3.87078	-3.87328	-3.8735	-3.87166	-3.86834	-3.86457	-3.86161	-3.86025	-3.86062	-3.86266	-3.8655	-3.86483	-3.86155	-3.86216	-3.86599	-3.86599	-3.86564	-3.86498	-3.864	-3.86273	-3.86127	-3.85992	-3.8588	-3.85738	-3.85474	-3.85024	-3.84428	-3.83766	-3.83092	-3.82442	-3.81838	-3.81291	-3.80803	-3.80374
238	-3.78913	-3.78929	-3.79031	-3.79464	-3.80311	-3.80584	-3.80391	-3.80174	-3.80374	-3.81166	-3.82115	-3.82768	-3.83182	-3.83485	-3.83667	-3.83757	-3.83792	-3.83786	-3.8373	-3.83584	-3.83271	-3.82701	-3.81849	-3.8103	-3.82231	-3.83451	-3.84397	-3.85019	-3.85089	-3.84774	-3.84774	-3.84936	-3.85099	-3.85249	-3.85367	-3.85423	-3.85368	-3.85161	-3.84816	-3.84357	-3.83799	-3.83154	-3.8244	-3.81684	-3.80925	-3.80214	-3.79599	-3.79093	-3.78672
239	-3.7713	-3.77176	-3.77339	-3.77593	-3.77732	-3.77797	-3.77963	-3.78243	-3.783	-3.77976	-3.7776	-3.78149	-3.7883	-3.79389	-3.7976	-3.79986	-3.80111	-3.80164	-3.80155	-3.80094	-3.79998	-3.79932	-3.80123	-3.80738	-3.79902	-3.79984	-3.80887	-3.81807	-3.82478	-3.8284	-3.8284	-3.82736	-3.82572	-3.82364	-3.82122	-3.81852	-3.81557	-3.81239	-3.809	-3.8054	-3.80161	-3.79764	-3.79354	-3.78931	-3.78489	-3.78014	-3.775	-3.76983	-3.76524
240	-3.74683	-3.74688	-3.7473	-3.74822	-3.74821	-3.74644	-3.7446	-3.74418	-3.74511	-3.7493	-3.75558	-3.75673	-3.75387	-3.75049	-3.74771	-3.74598	-3.74537	-3.74569	-3.74708	-3.75032	-3.75675	-3.76631	-3.77552	-3.77916	-3.77818	-3.77366	-3.76773	-3.76384	-3.76315	-3.76783	-3.76783	-3.76359	-3.76047	-3.75906	-3.75924	-3.7602	-3.76136	-3.7624	-3.76314	-3.76343	-3.76311	-3.76201	-3.75995	-3.75684	-3.7528	-3.74819	-3.74338	-3.73833	-3.73305
241	-3.72586	-3.72605	-3.72669	-3.72793	-3.72949	-3.73087	-3.73217	-3.7338	-3.73609	-3.73738	-3.73657	-3.73582	-3.7358	-3.73587	-3.73545	-3.73413	-3.73195	-3.72936	-3.72698	-3.72587	-3.72784	-3.73266	-3.7414	-3.75386	-3.76428	-3.76563	-3.75938	-3.75269	-3.74934	-3.74648	-3.74648	-3.74745	-3.74808	-3.74769	-3.74641	-3.74498	-3.74385	-3.74309	-3.74261	-3.74226	-3.74189	-3.74135	-3.74048	-3.73903	-3.73662	-3.73276	-3.72716	-3.72047	-3.71498
242	-3.67525	-3.68482	-3.7015	-3.71366	-3.71832	-3.71842	-3.71533	-3.70954	-3.71126	-3.7191	-3.72201	-3.72017	-3.71504	-3.70842	-3.70161	-3.69581	-3.69288	-3.69554	-3.70314	-3.71117	-3.71556	-3.71781	-3.72037	-3.72123	-3.72056	-3.71923	-3.71794	-3.72006	-3.72589	-3.7303	-3.7303	-3.7267	-3.72319	-3.7201	-3.71771	-3.71615	-3.71525	-3.71477	-3.71455	-3.7145	-3.71458	-3.71473	-3.7149	-3.71504	-3.71508	-3.71493	-3.71437	-3.71277	-3.70818
243	-3.64262	-3.64321	-3.64871	-3.65716	-3.66571	-3.67234	-3.67854	-3.69141	-3.69374	-3.68321	-3.67074	-3.65786	-3.64566	-3.63926	-3.6448	-3.65382	-3.66183	-3.66588	-3.66708	-3.67117	-3.68148	-3.69226	-3.69685	-3.6965	-3.6953	-3.69807	-3.7061	-3.71049	-3.70695	-3.70175	-3.70175	-3.70355	-3.70478	-3.70521	-3.70455	-3.70269	-3.69986	-3.69645	-3.69278	-3.68908	-3.68554	-3.68231	-3.67949	-3.67718	-3.67541	-3.67418	-3.67339	-3.67286	-3.67225
244	-3.62351	-3.61842	-3.6128	-3.61963	-3.63479	-3.65253	-3.66679	-3.66735	-3.66063	-3.65018	-3.63735	-3.62441	-3.62064	-3.62145	-3.61315	-3.60443	-3.60239	-3.61069	-3.62479	-3.63713	-3.64324	-3.64664	-3.65168	-3.65967	-3.66868	-3.67325	-3.67055	-3.66507	-3.66048	-3.65821	-3.65821	-3.65767	-3.65747	-3.65721	-3.65674	-3.65604	-3.65516	-3.65421	-3.65331	-3.65256	-3.65209	-3.65203	-3.65246	-3.65336	-3.65456	-3.65588	-3.65715	-3.65827	-3.6592
245	-3.58902	-3.58915	-3.58743	-3.58113	-3.57608	-3.57475	-3.57642	-3.58016	-3.58541	-3.59177	-3.59875	-3.60466	-3.60017	-3.5858	-3.57065	-3.55759	-3.54925	-3.54378	-3.54381	-3.55508	-3.56917	-3.58265	-3.59391	-3.60277	-3.61054	-3.61813	-3.62481	-3.62928	-3.63192	-3.63525	-3.63525	-3.63266	-3.63035	-3.62897	-3.6287	-3.62935	-3.63061	-3.63222	-3.63398	-3.63571	-3.63722	-3.63828	-3.6387	-3.6384	-3.63745	-3.63598	-3.63406	-3.63174	-3.62898
246	-3.53322	-3.53442	-3.53893	-3.54365	-3.54548	-3.54494	-3.54313	-3.54064	-3.53767	-3.5343	-3.53057	-3.5265	-3.52212	-3.51754	-3.51341	-3.52059	-3.52817	-3.53014	-3.53029	-3.52645	-3.52972	-3.54046	-3.55326	-3.56519	-3.5751	-3.58356	-3.59211	-3.60068	-3.60594	-3.60484	-3.60484	-3.60703	-3.60874	-3.60986	-3.61041	-3.61055	-3.61041	-3.61004	-3.60942	-3.60857	-3.60752	-3.60634	-3.60512	-3.60388	-3.60264	-3.6014	-3.60012	-3.59879	-3.59738
247	-3.50441	-3.50792	-3.50903	-3.50199	-3.48894	-3.47239	-3.45462	-3.43773	-3.42456	-3.41986	-3.42707	-3.44273	-3.46218	-3.48279	-3.502	-3.50602	-3.50098	-3.49566	-3.49339	-3.49578	-3.49708	-3.49727	-3.50249	-3.51331	-3.52602	-3.53715	-3.54437	-3.55096	-3.56291	-3.57165	-3.57165	-3.5731	-3.57475	-3.57649	-3.57811	-3.57943	-3.58035	-3.58084	-3.58087	-3.58045	-3.57957	-3.57821	-3.57638	-3.57414	-3.57153	-3.56865	-3.56559	-3.56242	-3.55923
248	-3.46874	-3.46694	-3.46101	-3.45132	-3.43871	-3.42408	-3.40832	-3.39244	-3.37831	-3.37065	-3.37288	-3.3845	-3.4011	-3.41916	-3.43733	-3.45462	-3.46936	-3.47839	-3.47876	-3.47497	-3.47263	-3.47362	-3.48021	-3.49214	-3.50667	-3.52191	-3.5368	-3.54679	-3.54587	-3.54155	-3.54155	-3.54157	-3.53925	-3.53467	-3.52815	-3.52011	-3.511	-3.50128	-3.49152	-3.48256	-3.47573	-3.47258	-3.47336	-3.47683	-3.48177	-3.48746	-3.49351	-3.49967	-3.50576
249	-3.44182	-3.43123	-3.40791	-3.38035	-3.3525	-3.32832	-3.32043	-3.33061	-3.34113	-3.34341	-3.34498	-3.35115	-3.36072	-3.37462	-3.39098	-3.40831	-3.42552	-3.44118	-3.45237	-3.45496	-3.45072	-3.44579	-3.44535	-3.44394	-3.43978	-3.43476	-3.42985	-3.42558	-3.42237	-3.42055	-3.42055	-3.42146	-3.42268	-3.42417	-3.42592	-3.42791	-3.43015	-3.43257	-3.43503	-3.43712	-3.43808	-3.43736	-3.43603	-3.43553	-3.4359	-3.43678	-3.43795	-3.43934	-3.44095
250	-3.25516	-3.25721	-3.26307	-3.27197	-3.28292	-3.29386	-3.29584	-3.29978	-3.31432	-3.32841	-3.32812	-3.31549	-3.30494	-3.30481	-3.31386	-3.32839	-3.34596	-3.36508	-3.38477	-3.40408	-3.42165	-3.4343	-3.43481	-3.42866	-3.42195	-3.41608	-3.41172	-3.40911	-3.40821	-3.40881	-3.40881	-3.4093	-3.41005	-3.41108	-3.41236	-3.41384	-3.41545	-3.41707	-3.41853	-3.41959	-3.41979	-3.41821	-3.41361	-3.4059	-3.39663	-3.3926	-3.39463	-3.39687	-3.39911
251	-3.21719	-3.21916	-3.22483	-3.23376	-3.24539	-3.25879	-3.27076	-3.26843	-3.26312	-3.27323	-3.28365	-3.28909	-3.28691	-3.27673	-3.28266	-3.30054	-3.31907	-3.33747	-3.35506	-3.37075	-3.38271	-3.38872	-3.38828	-3.38355	-3.37694	-3.36979	-3.36264	-3.35572	-3.34924	-3.34377	-3.34377	-3.34506	-3.34702	-3.34966	-3.35291	-3.35663	-3.36065	-3.36481	-3.36894	-3.37292	-3.37669	-3.38019	-3.38342	-3.38634	-3.38875	-3.38515	-3.37571	-3.36725	-3.36121
252	-3.17583	-3.17552	-3.18008	-3.18997	-3.20189	-3.21493	-3.22857	-3.24203	-3.2492	-3.24183	-3.2351	-3.23661	-3.24834	-3.26328	-3.26197	-3.25404	-3.25176	-3.25282	-3.25548	-3.25897	-3.26293	-3.26704	-3.27101	-3.27451	-3.27725	-3.27909	-3.28026	-3.28181	-3.28597	-3.2939	-3.2939	-3.29012	-3.28646	-3.2829	-3.27935	-3.27577	-3.2721	-3.26832	-3.26445	-3.26051	-3.25658	-3.25273	-3.2491	-3.24591	-3.24369	-3.24426	-3.2498	-3.2582	-3.2674
253	-3.1693	-3.1715	-3.17208	-3.16978	-3.16819	-3.17122	-3.17793	-3.18611	-3.19523	-3.20502	-3.21453	-3.21936	-3.22927	-3.23446	-3.23373	-3.22748	-3.22143	-3.22295	-3.22716	-3.23158	-3.23538	-3.23818	-3.23986	-3.24057	-3.24075	-3.24126	-3.24325	-3.24714	-3.25067	-3.25072	-3.25072	-3.2515	-3.25171	-3.25124	-3.25009	-3.24837	-3.24621	-3.24376	-3.24117	-3.23859	-3.23619	-3.23417	-3.23286	-3.23269	-3.23409	-3.23632	-3.23799	-3.24173	-3.24893
254	-3.15279	-3.15301	-3.15428	-3.15702	-3.16015	-3.16053	-3.16224	-3.16983	-3.18052	-3.19282	-3.20599	-3.21788	-3.21469	-3.21035	-3.20796	-3.20783	-3.20423	-3.19178	-3.17636	-3.16064	-3.14571	-3.13321	-3.12724	-3.13214	-3.14422	-3.15777	-3.16908	-3.17573	-3.17726	-3.17497	-3.17497	-3.17413	-3.17257	-3.17045	-3.16792	-3.16512	-3.16215	-3.1591	-3.15609	-3.15323	-3.15081	-3.14967	-3.15298	-3.16282	-3.17436	-3.18594	-3.19745	-3.20647	-3.21086
255	-3.11789	-3.12096	-3.12619	-3.13215	-3.13878	-3.14567	-3.15092	-3.15409	-3.15841	-3.16397	-3.16988	-3.17538	-3.17975	-3.18186	-3.17972	-3.17224	-3.1609	-3.14753	-3.13329	-3.11903	-3.10564	-3.09468	-3.0869	-3.07761	-3.06502	-3.05123	-3.03775	-3.02586	-3.01693	-3.01195	-3.01195	-3.01177	-3.01354	-3.01816	-3.02609	-3.03698	-3.05005	-3.06459	-3.08001	-3.09579	-3.11134	-3.1256	-3.13565	-3.14479	-3.15839	-3.16943	-3.17548	-3.17739	-3.17679
256	-3.11361	-3.1124	-3.11246	-3.11422	-3.11652	-3.1182	-3.11858	-3.12146	-3.12675	-3.13191	-3.13607	-3.13876	-3.13959	-3.13815	-3.1341	-3.12734	-3.11807	-3.1068	-3.09418	-3.08105	-3.06847	-3.05899	-3.05377	-3.04528	-3.0346	-3.02383	-3.01377	-3.00453	-2.99598	-2.98953	-2.98953	-2.98887	-2.99008	-2.99311	-2.99951	-3.01117	-3.02581	-3.04163	-3.05804	-3.07479	-3.09171	-3.10854	-3.1244	-3.13307	-3.13282	-3.13093	-3.12871	-3.12642	-3.12418
257	-3.09521	-3.09464	-3.09398	-3.09603	-3.10009	-3.10494	-3.10855	-3.10507	-3.09775	-3.0952	-3.09723	-3.10055	-3.10337	-3.10475	-3.10418	-3.10146	-3.09657	-3.08959	-3.08061	-3.06971	-3.05738	-3.04638	-3.03544	-3.02171	-3.0069	-2.9919	-2.97953	-2.97452	-2.97224	-2.97344	-2.97344	-2.97362	-2.97421	-2.97627	-2.98164	-2.98463	-2.98507	-2.98446	-2.98362	-2.98372	-2.98605	-2.9899	-2.99453	-2.99971	-3.00532	-3.01131	-3.01764	-3.0243	-3.03127
258	-3.08405	-3.08524	-3.08641	-3.08402	-3.07921	-3.07373	-3.06911	-3.06617	-3.06136	-3.04997	-3.03566	-3.02333	-3.01375	-3.0066	-3.00195	-3.00015	-3.00154	-3.00633	-3.01438	-3.02475	-3.03481	-3.03627	-3.02448	-3.01031	-2.99673	-2.98503	-2.97512	-2.96425	-2.95778	-2.95449	-2.95449	-2.95401	-2.95907	-2.9672	-2.97063	-2.97171	-2.97283	-2.9744	-2.97625	-2.97743	-2.97669	-2.97476	-2.97234	-2.96968	-2.96696	-2.96454	-2.96357	-2.96689	-2.97451
259	-3.06261	-3.06026	-3.05538	-3.05146	-3.0497	-3.04891	-3.04723	-3.04246	-3.03452	-3.02448	-3.01314	-3.00203	-2.99278	-2.98546	-2.97936	-2.97395	-2.96915	-2.96516	-2.96214	-2.96023	-2.95955	-2.96013	-2.96162	-2.96336	-2.96449	-2.96378	-2.95929	-2.95028	-2.93856	-2.93086	-2.93086	-2.93404	-2.93638	-2.93438	-2.93092	-2.92718	-2.92353	-2.92011	-2.91698	-2.91425	-2.91228	-2.91226	-2.91587	-2.92238	-2.93026	-2.9385	-2.94559	-2.94848	-2.947
260	-3.04812	-3.04766	-3.04593	-3.04176	-3.03495	-3.02649	-3.01673	-3.00577	-2.99358	-2.97983	-2.9654	-2.95708	-2.95295	-2.94964	-2.94676	-2.94423	-2.94185	-2.93926	-2.93628	-2.93317	-2.93055	-2.92838	-2.92571	-2.92211	-2.91783	-2.9136	-2.91049	-2.90975	-2.91296	-2.92047	-2.92047	-2.92127	-2.9181	-2.9143	-2.91049	-2.90689	-2.9037	-2.90112	-2.8994	-2.89884	-2.89965	-2.90089	-2.90057	-2.89878	-2.89644	-2.89388	-2.89124	-2.88856	-2.88589
261	-3.00766	-3.0068	-3.00378	-2.99811	-2.99001	-2.98045	-2.97128	-2.96494	-2.96111	-2.95773	-2.95193	-2.93783	-2.92916	-2.92457	-2.92065	-2.91715	-2.91424	-2.91281	-2.9138	-2.91583	-2.91606	-2.91338	-2.90864	-2.90278	-2.89621	-2.88905	-2.88134	-2.87417	-2.874	-2.8796	-2.8796	-2.87936	-2.87957	-2.87983	-2.87995	-2.87978	-2.87926	-2.87843	-2.87753	-2.87682	-2.87618	-2.87514	-2.87345	-2.87119	-2.86854	-2.86566	-2.86263	-2.85956	-2.85652
262	-2.99239	-2.99056	-2.98579	-2.97943	-2.97279	-2.96669	-2.9608	-2.95373	-2.94645	-2.94044	-2.9352	-2.92802	-2.90835	-2.88565	-2.87149	-2.87057	-2.87672	-2.88232	-2.88372	-2.88079	-2.87532	-2.86861	-2.8613	-2.85384	-2.84784	-2.85062	-2.85347	-2.85655	-2.85867	-2.8648	-2.8648	-2.8618	-2.85752	-2.8531	-2.84965	-2.84851	-2.84943	-2.8514	-2.8536	-2.85519	-2.85558	-2.85483	-2.85345	-2.8519	-2.85048	-2.84938	-2.84873	-2.84857	-2.84893
263	-2.94826	-2.94783	-2.94641	-2.94367	-2.93916	-2.93312	-2.92897	-2.92502	-2.91841	-2.9093	-2.899	-2.8886	-2.87857	-2.8688	-2.86077	-2.85575	-2.84993	-2.84485	-2.84113	-2.83907	-2.83863	-2.83957	-2.84159	-2.84433	-2.84622	-2.8401	-2.83576	-2.8369	-2.84308	-2.83849	-2.83849	-2.83975	-2.84103	-2.84203	-2.84208	-2.84024	-2.83702	-2.83336	-2.82946	-2.82538	-2.82121	-2.81706	-2.81309	-2.8095	-2.80659	-2.80471	-2.80413	-2.80481	-2.80643
264	-2.92084	-2.92154	-2.92339	-2.92571	-2.92754	-2.92747	-2.92151	-2.91117	-2.89927	-2.88637	-2.87284	-2.86007	-2.85375	-2.85167	-2.84816	-2.84034	-2.83351	-2.82759	-2.82176	-2.81564	-2.80921	-2.80267	-2.79627	-2.79042	-2.78596	-2.78567	-2.79505	-2.80773	-2.81159	-2.8102	-2.8102	-2.81127	-2.81115	-2.80988	-2.80795	-2.80574	-2.80325	-2.8004	-2.79728	-2.79418	-2.79146	-2.78944	-2.78824	-2.78776	-2.78767	-2.78757	-2.78711	-2.7863	-2.78538
265	-2.88422	-2.88569	-2.88784	-2.88865	-2.88774	-2.88521	-2.88128	-2.87621	-2.87037	-2.86427	-2.85847	-2.85248	-2.84146	-2.82805	-2.81601	-2.80653	-2.79832	-2.79098	-2.78424	-2.77806	-2.77244	-2.76747	-2.76329	-2.76026	-2.75923	-2.76139	-2.76572	-2.77712	-2.78891	-2.79418	-2.79418	-2.79623	-2.79726	-2.7975	-2.79679	-2.79487	-2.79182	-2.78808	-2.78422	-2.78068	-2.77765	-2.77488	-2.77201	-2.76891	-2.76559	-2.76213	-2.75855	-2.75488	-2.75114
266	-2.8659	-2.86271	-2.8558	-2.84845	-2.84297	-2.83983	-2.83806	-2.837	-2.83627	-2.83543	-2.83394	-2.83131	-2.82743	-2.82201	-2.81249	-2.79684	-2.77955	-2.76354	-2.74966	-2.73822	-2.72934	-2.72295	-2.71925	-2.71988	-2.72842	-2.74267	-2.75453	-2.75613	-2.75288	-2.74892	-2.74892	-2.75297	-2.7567	-2.7599	-2.76245	-2.76424	-2.76526	-2.76544	-2.76467	-2.7628	-2.75986	-2.75623	-2.75244	-2.74892	-2.74589	-2.74337	-2.74125	-2.73938	-2.73764
267	-2.83939	-2.83892	-2.83743	-2.83456	-2.82975	-2.82371	-2.8179	-2.81261	-2.80757	-2.80256	-2.7975	-2.79241	-2.78717	-2.78083	-2.77135	-2.75833	-2.74572	-2.73562	-2.72635	-2.71706	-2.70763	-2.69874	-2.69363	-2.69779	-2.70359	-2.70908	-2.71393	-2.71595	-2.71788	-2.72357	-2.72357	-2.72064	-2.71777	-2.71501	-2.71239	-2.70995	-2.7077	-2.70574	-2.70438	-2.70421	-2.70465	-2.7049	-2.70455	-2.70339	-2.70137	-2.69864	-2.69554	-2.6929	-2.69158
268	-2.81314	-2.81268	-2.81123	-2.80857	-2.80432	-2.79813	-2.79025	-2.78169	-2.7736	-2.76666	-2.76142	-2.75863	-2.75772	-2.75609	-2.75169	-2.74384	-2.73149	-2.71723	-2.70492	-2.69533	-2.69007	-2.68897	-2.68887	-2.68611	-2.68802	-2.69299	-2.69782	-2.7025	-2.70568	-2.70463	-2.70463	-2.70351	-2.70245	-2.70155	-2.70091	-2.70061	-2.7007	-2.70106	-2.70127	-2.70053	-2.69915	-2.69769	-2.69628	-2.69495	-2.69373	-2.69259	-2.69143	-2.68974	-2.68692
269	-2.79022	-2.78989	-2.78885	-2.78702	-2.78426	-2.78045	-2.77543	-2.76913	-2.76174	-2.75413	-2.74745	-2.74194	-2.73677	-2.7313	-2.72522	-2.71812	-2.70948	-2.69944	-2.69036	-2.68353	-2.67648	-2.66932	-2.66436	-2.66254	-2.66198	-2.66679	-2.67102	-2.67384	-2.6753	-2.67561	-2.67561	-2.67626	-2.67695	-2.67763	-2.67818	-2.67851	-2.6785	-2.67812	-2.6774	-2.67641	-2.67526	-2.67406	-2.6729	-2.67185	-2.67095	-2.67023	-2.66964	-2.66914	-2.66864
270	-2.74381	-2.74349	-2.74253	-2.74101	-2.73905	-2.73687	-2.73475	-2.73291	-2.73124	-2.72928	-2.72638	-2.72189	-2.71568	-2.70829	-2.70057	-2.69336	-2.68701	-2.68095	-2.67414	-2.66667	-2.65988	-2.65503	-2.65456	-2.65775	-2.66093	-2.65816	-2.65524	-2.65297	-2.65144	-2.65057	-2.65057	-2.65028	-2.65001	-2.64977	-2.64957	-2.64943	-2.64935	-2.64935	-2.64944	-2.64961	-2.64985	-2.65013	-2.65041	-2.65065	-2.6508	-2.65085	-2.65078	-2.65062	-2.6504
271	-2.71095	-2.71193	-2.71393	-2.7161	-2.71797	-2.71915	-2.7192	-2.71775	-2.71477	-2.71048	-2.70524	-2.69971	-2.6944	-2.68886	-2.68231	-2.67399	-2.66388	-2.65614	-2.65133	-2.64619	-2.64094	-2.63632	-2.63129	-2.62482	-2.61921	-2.61724	-2.61647	-2.61588	-2.61589	-2.61664	-2.61664	-2.61655	-2.61637	-2.61613	-2.61587	-2.61558	-2.61528	-2.61497	-2.61465	-2.61434	-2.61405	-2.6138	-2.61361	-2.61346	-2.61335	-2.61323	-2.61309	-2.61293	-2.61274
272	-2.70591	-2.70514	-2.70365	-2.70206	-2.70049	-2.69894	-2.69744	-2.69603	-2.69471	-2.69328	-2.69102	-2.68663	-2.67939	-2.67042	-2.66299	-2.65954	-2.65606	-2.64711	-2.63287	-2.61885	-2.60757	-2.6016	-2.60141	-2.60481	-2.60812	-2.60565	-2.60031	-2.59465	-2.5892	-2.58761	-2.58761	-2.58806	-2.58885	-2.58984	-2.59097	-2.59219	-2.59349	-2.59484	-2.59624	-2.59761	-2.59887	-2.59992	-2.6007	-2.60116	-2.60133	-2.60125	-2.601	-2.60068	-2.60036
273	-2.67146	-2.67082	-2.66898	-2.66616	-2.66268	-2.65884	-2.65507	-2.65197	-2.65054	-2.65168	-2.65468	-2.65754	-2.65902	-2.65869	-2.65458	-2.64502	-2.63381	-2.62244	-2.61178	-2.60319	-2.5975	-2.59254	-2.58742	-2.58392	-2.58001	-2.57586	-2.57435	-2.57675	-2.5808	-2.58224	-2.58224	-2.58234	-2.58284	-2.58372	-2.58493	-2.58634	-2.5878	-2.5892	-2.5904	-2.59136	-2.59206	-2.5925	-2.59269	-2.59261	-2.59224	-2.59156	-2.59052	-2.58908	-2.58727
274	-2.63147	-2.63136	-2.63102	-2.63048	-2.62973	-2.6288	-2.62774	-2.62656	-2.62515	-2.62308	-2.61999	-2.61605	-2.61162	-2.60691	-2.60201	-2.59699	-2.59183	-2.58641	-2.58046	-2.57416	-2.56895	-2.56614	-2.56497	-2.56323	-2.56261	-2.56413	-2.56396	-2.56107	-2.55871	-2.55888	-2.55888	-2.55686	-2.55492	-2.55306	-2.5513	-2.54967	-2.54824	-2.5471	-2.54636	-2.54609	-2.54636	-2.54712	-2.54827	-2.5497	-2.55132	-2.55307	-2.55488	-2.5567	-2.55846
275	-2.56975	-2.56985	-2.57017	-2.57082	-2.57204	-2.57446	-2.57938	-2.5873	-2.59536	-2.60029	-2.60131	-2.59948	-2.59592	-2.59135	-2.5862	-2.58064	-2.57467	-2.56823	-2.56125	-2.55428	-2.54987	-2.54995	-2.55141	-2.55172	-2.54967	-2.54569	-2.54175	-2.53838	-2.53584	-2.53445	-2.53445	-2.53358	-2.53307	-2.53282	-2.53276	-2.53288	-2.53316	-2.53357	-2.53403	-2.53445	-2.53478	-2.53505	-2.53533	-2.5357	-2.53618	-2.53676	-2.53738	-2.53799	-2.5385
276	-2.54768	-2.54787	-2.5484	-2.54926	-2.55065	-2.55334	-2.55765	-2.56129	-2.5631	-2.56364	-2.56331	-2.56221	-2.5603	-2.55752	-2.55384	-2.54931	-2.54412	-2.53866	-2.53357	-2.52972	-2.52709	-2.52814	-2.53735	-2.54322	-2.5426	-2.53724	-2.52949	-2.52127	-2.51533	-2.51754	-2.51754	-2.51587	-2.51425	-2.51304	-2.5127	-2.5133	-2.51432	-2.51537	-2.51631	-2.51712	-2.51782	-2.51846	-2.51906	-2.5196	-2.52007	-2.52044	-2.52068	-2.52075	-2.52064
277	-2.52687	-2.52651	-2.52558	-2.52475	-2.526	-2.53134	-2.53604	-2.53743	-2.53676	-2.53495	-2.53239	-2.52928	-2.52574	-2.52187	-2.51777	-2.51354	-2.5093	-2.50518	-2.50134	-2.49827	-2.50272	-2.51145	-2.50951	-2.50463	-2.50097	-2.50015	-2.50127	-2.50436	-2.50813	-2.50483	-2.50483	-2.5049	-2.505	-2.50531	-2.5055	-2.50538	-2.50531	-2.5055	-2.50594	-2.5065	-2.50709	-2.50761	-2.508	-2.50823	-2.5083	-2.50822	-2.50803	-2.50775	-2.50739
278	-2.48937	-2.48967	-2.4918	-2.49846	-2.50635	-2.50895	-2.50725	-2.504	-2.5001	-2.49589	-2.49154	-2.4872	-2.48301	-2.47916	-2.47592	-2.4737	-2.47319	-2.47513	-2.47978	-2.48664	-2.48989	-2.4893	-2.49059	-2.49177	-2.49116	-2.48881	-2.49012	-2.49463	-2.49601	-2.49428	-2.49428	-2.49684	-2.49889	-2.50008	-2.50039	-2.50005	-2.49927	-2.49824	-2.49714	-2.49607	-2.49505	-2.49406	-2.49307	-2.49203	-2.49091	-2.48968	-2.48837	-2.48697	-2.48551
279	-2.47565	-2.47685	-2.47956	-2.48052	-2.47911	-2.47642	-2.4729	-2.4687	-2.4639	-2.45857	-2.45277	-2.44656	-2.44006	-2.43347	-2.42757	-2.43112	-2.43702	-2.44257	-2.44846	-2.45543	-2.46054	-2.46098	-2.45815	-2.45578	-2.46297	-2.47174	-2.47475	-2.47192	-2.46963	-2.4707	-2.4707	-2.47051	-2.47033	-2.47025	-2.47033	-2.47059	-2.47099	-2.47142	-2.47175	-2.47191	-2.47184	-2.47154	-2.47102	-2.47033	-2.46953	-2.46868	-2.46784	-2.46708	-2.46645
280	-2.43254	-2.43539	-2.44073	-2.44436	-2.44541	-2.44458	-2.44249	-2.43952	-2.43589	-2.43179	-2.42749	-2.42343	-2.42066	-2.42101	-2.4245	-2.42114	-2.41791	-2.41949	-2.42821	-2.44195	-2.44965	-2.44787	-2.44556	-2.44937	-2.44672	-2.4422	-2.44058	-2.44556	-2.44953	-2.45053	-2.45053	-2.45246	-2.45429	-2.45584	-2.45692	-2.45742	-2.45729	-2.45662	-2.4555	-2.45407	-2.45248	-2.45085	-2.44936	-2.44819	-2.44748	-2.44725	-2.44742	-2.44788	-2.44857
281	-2.36748	-2.36518	-2.36247	-2.3623	-2.36379	-2.3663	-2.36961	-2.37358	-2.37815	-2.38322	-2.3886	-2.39393	-2.39827	-2.39993	-2.39876	-2.39719	-2.39793	-2.40482	-2.41724	-2.42362	-2.42557	-2.42639	-2.42671	-2.42548	-2.4262	-2.43074	-2.43548	-2.43545	-2.43661	-2.43751	-2.43751	-2.43871	-2.43964	-2.44034	-2.44084	-2.44118	-2.44138	-2.44148	-2.4415	-2.44149	-2.44143	-2.44131	-2.44107	-2.44059	-2.43979	-2.4387	-2.43743	-2.43611	-2.43483
282	-2.3471	-2.34444	-2.33497	-2.31966	-2.3016	-2.28255	-2.26342	-2.24512	-2.23067	-2.23614	-2.25139	-2.26794	-2.28511	-2.30271	-2.32067	-2.34081	-2.36302	-2.37946	-2.38563	-2.38988	-2.39635	-2.40208	-2.40335	-2.40514	-2.40971	-2.41309	-2.41626	-2.41972	-2.42147	-2.42206	-2.42206	-2.42014	-2.41851	-2.41717	-2.41605	-2.41512	-2.41433	-2.4136	-2.4129	-2.41219	-2.41144	-2.41065	-2.40981	-2.40893	-2.40802	-2.40711	-2.4062	-2.40531	-2.40446
283	-2.13049	-2.13269	-2.13916	-2.14895	-2.16072	-2.17369	-2.18744	-2.20157	-2.21399	-2.2129	-2.2233	-2.24351	-2.26598	-2.2896	-2.31352	-2.33443	-2.34932	-2.35943	-2.36559	-2.36913	-2.37149	-2.37463	-2.37775	-2.38156	-2.38963	-2.39743	-2.40204	-2.40308	-2.4026	-2.40138	-2.40138	-2.40049	-2.39914	-2.39747	-2.39559	-2.39355	-2.39137	-2.38908	-2.38672	-2.38432	-2.38196	-2.37967	-2.37753	-2.37557	-2.37383	-2.37234	-2.37108	-2.37007	-2.36928
284	-2.10869	-2.11317	-2.11938	-2.12546	-2.13217	-2.14024	-2.15045	-2.16359	-2.17913	-2.19354	-2.1969	-2.20397	-2.21611	-2.23187	-2.25056	-2.26982	-2.28831	-2.30529	-2.32036	-2.3336	-2.34546	-2.35608	-2.36475	-2.36646	-2.36527	-2.36951	-2.37515	-2.37934	-2.38068	-2.37905	-2.37905	-2.37931	-2.37896	-2.37801	-2.37654	-2.37465	-2.37249	-2.37019	-2.36783	-2.36548	-2.36317	-2.3609	-2.35866	-2.35644	-2.35425	-2.35212	-2.35011	-2.34834	-2.34702
285	-2.10185	-2.09946	-2.1013	-2.10758	-2.11654	-2.12732	-2.13888	-2.15	-2.16035	-2.16946	-2.17387	-2.18602	-2.20478	-2.22175	-2.23626	-2.24974	-2.26251	-2.27417	-2.28409	-2.29203	-2.29944	-2.30919	-2.31903	-2.32423	-2.32152	-2.32207	-2.32602	-2.33001	-2.33329	-2.33564	-2.33564	-2.33583	-2.33565	-2.33509	-2.33416	-2.33289	-2.33126	-2.32929	-2.32699	-2.3244	-2.32154	-2.31846	-2.31521	-2.31187	-2.30854	-2.30542	-2.30418	-2.30937	-2.31564
286	-2.0913	-2.09068	-2.08745	-2.08537	-2.08776	-2.09442	-2.10428	-2.11677	-2.13156	-2.14821	-2.16582	-2.17116	-2.1786	-2.19187	-2.20648	-2.2213	-2.23591	-2.25017	-2.26408	-2.27748	-2.2888	-2.29525	-2.29913	-2.30262	-2.30136	-2.28474	-2.26048	-2.23819	-2.22564	-2.22253	-2.22253	-2.2221	-2.22304	-2.22492	-2.22749	-2.2306	-2.23423	-2.23847	-2.24348	-2.24936	-2.25602	-2.26321	-2.27074	-2.27841	-2.28608	-2.29349	-2.29896	-2.29796	-2.2958
287	-2.06565	-2.06627	-2.06794	-2.07026	-2.07372	-2.08022	-2.0898	-2.10131	-2.11386	-2.12689	-2.13961	-2.14937	-2.15555	-2.16599	-2.17845	-2.19434	-2.21183	-2.22785	-2.24143	-2.25156	-2.25837	-2.26292	-2.26434	-2.26124	-2.25425	-2.24477	-2.23377	-2.22086	-2.2051	-2.20107	-2.20107	-2.19792	-2.19704	-2.20088	-2.20625	-2.21216	-2.2183	-2.22439	-2.23014	-2.23537	-2.24009	-2.24446	-2.24865	-2.25273	-2.25675	-2.26066	-2.26439	-2.26776	-2.27053
288	-2.04412	-2.04513	-2.04802	-2.05232	-2.05782	-2.06528	-2.07461	-2.08511	-2.09646	-2.10839	-2.12043	-2.13152	-2.14168	-2.15788	-2.1761	-2.19129	-2.20406	-2.21637	-2.22782	-2.23757	-2.24393	-2.2449	-2.24084	-2.23358	-2.22463	-2.21526	-2.20684	-2.20103	-2.19823	-2.19087	-2.19087	-2.19233	-2.19487	-2.19552	-2.19688	-2.19932	-2.20251	-2.20621	-2.21023	-2.21447	-2.21883	-2.22322	-2.22759	-2.23184	-2.23593	-2.23981	-2.24344	-2.24678	-2.24982
289	-2.02836	-2.03001	-2.03448	-2.04049	-2.04598	-2.04918	-2.05234	-2.05884	-2.06952	-2.08344	-2.09936	-2.11568	-2.12538	-2.12012	-2.11207	-2.10697	-2.1062	-2.10886	-2.11355	-2.11935	-2.12575	-2.13247	-2.13931	-2.14608	-2.15253	-2.15825	-2.1625	-2.1643	-2.16401	-2.16493	-2.16493	-2.16625	-2.16796	-2.17001	-2.17249	-2.17545	-2.17886	-2.18258	-2.18646	-2.19038	-2.19424	-2.19797	-2.20153	-2.20488	-2.208	-2.2109	-2.21356	-2.216	-2.21821
290	-2.00965	-2.01138	-2.01345	-2.01567	-2.0184	-2.0217	-2.02518	-2.02829	-2.03142	-2.03527	-2.03984	-2.04473	-2.04943	-2.0533	-2.05541	-2.05501	-2.0532	-2.05458	-2.06128	-2.06904	-2.07731	-2.08607	-2.09532	-2.10501	-2.11508	-2.12536	-2.13553	-2.14484	-2.15141	-2.15172	-2.15172	-2.15067	-2.14891	-2.14717	-2.14581	-2.1451	-2.14525	-2.14665	-2.14981	-2.15371	-2.15775	-2.16181	-2.16585	-2.16983	-2.17376	-2.17762	-2.18141	-2.18514	-2.1888
291	-2.00773	-2.00568	-2.00315	-2.00157	-2.00194	-2.00455	-2.00832	-2.01187	-2.01447	-2.01623	-2.01785	-2.02002	-2.02327	-2.02777	-2.03325	-2.03939	-2.04587	-2.05125	-2.05504	-2.06034	-2.06659	-2.07332	-2.08027	-2.0873	-2.09432	-2.10131	-2.10826	-2.1152	-2.12214	-2.12891	-2.12891	-2.12907	-2.13032	-2.13225	-2.13474	-2.13776	-2.14112	-2.14431	-2.14655	-2.14859	-2.15081	-2.1532	-2.15571	-2.15829	-2.1609	-2.1635	-2.16607	-2.16858	-2.171
292	-1.98488	-1.98502	-1.98558	-1.98679	-1.98844	-1.99046	-1.99322	-1.99669	-2.0005	-2.00448	-2.00855	-2.01267	-2.01669	-2.0205	-2.02425	-2.02788	-2.03083	-2.03251	-2.03445	-2.03866	-2.04494	-2.05256	-2.06102	-2.07004	-2.07938	-2.08881	-2.09804	-2.10654	-2.11322	-2.11635	-2.11635	-2.11703	-2.11674	-2.11614	-2.11495	-2.11262	-2.1089	-2.10391	-2.09796	-2.09133	-2.08424	-2.07687	-2.06932	-2.06169	-2.05405	-2.04646	-2.03897	-2.03163	-2.02451
293	-1.96873	-1.96927	-1.97059	-1.97202	-1.97281	-1.97245	-1.97101	-1.96944	-1.96911	-1.97081	-1.97408	-1.97812	-1.98249	-1.98701	-1.99158	-1.99599	-1.99976	-2.00193	-2.00193	-2.00318	-2.01008	-2.01966	-2.03014	-2.04106	-2.05214	-2.06301	-2.07315	-2.08164	-2.08708	-2.08818	-2.08818	-2.08794	-2.08517	-2.07999	-2.07331	-2.06603	-2.0586	-2.05113	-2.04362	-2.03608	-2.02854	-2.02102	-2.01358	-2.00627	-1.99916	-1.99232	-1.98585	-1.97986	-1.97447
294	-1.94956	-1.94961	-1.94971	-1.94974	-1.94968	-1.94967	-1.94995	-1.9506	-1.95105	-1.9508	-1.95047	-1.95089	-1.95244	-1.95525	-1.95947	-1.9651	-1.97186	-1.9794	-1.98724	-1.99387	-1.99855	-2.0045	-2.01197	-2.02042	-2.02949	-2.0389	-2.04834	-2.05731	-2.06488	-2.06873	-2.06873	-2.06764	-2.0648	-2.06006	-2.05335	-2.04483	-2.03491	-2.0241	-2.01281	-2.00137	-1.98999	-1.97883	-1.96806	-1.95781	-1.9483	-1.94005	-1.9344	-1.93215	-1.93125
295	-1.92404	-1.92331	-1.92142	-1.91938	-1.92	-1.92468	-1.92953	-1.93302	-1.9349	-1.93586	-1.93704	-1.93938	-1.94294	-1.94724	-1.95179	-1.95632	-1.96084	-1.96522	-1.96873	-1.96947	-1.96543	-1.95772	-1.94855	-1.93917	-1.9303	-1.92243	-1.91615	-1.91221	-1.91115	-1.91265	-1.91265	-1.91191	-1.91156	-1.91159	-1.912	-1.91274	-1.91376	-1.91503	-1.91647	-1.91804	-1.91966	-1.92129	-1.92283	-1.92419	-1.92517	-1.92532	-1.92333	-1.91846	-1.91285
296	-1.89954	-1.90091	-1.90463	-1.90956	-1.91276	-1.91284	-1.91344	-1.91504	-1.91694	-1.91829	-1.91805	-1.91551	-1.91098	-1.90522	-1.8988	-1.8921	-1.88543	-1.87923	-1.87455	-1.87262	-1.87257	-1.87345	-1.87491	-1.87678	-1.87889	-1.88099	-1.88264	-1.88315	-1.88199	-1.87948	-1.87948	-1.88058	-1.88161	-1.88256	-1.88342	-1.88419	-1.88491	-1.88559	-1.88624	-1.88688	-1.88752	-1.88816	-1.88877	-1.88934	-1.88983	-1.89017	-1.89029	-1.89007	-1.88937
297	-1.88522	-1.88601	-1.88811	-1.89087	-1.89338	-1.89459	-1.89388	-1.89169	-1.8888	-1.88569	-1.88262	-1.87972	-1.87706	-1.87469	-1.87265	-1.87095	-1.8695	-1.86805	-1.86561	-1.86104	-1.85523	-1.84913	-1.84304	-1.83707	-1.83126	-1.82563	-1.82022	-1.8151	-1.8104	-1.80635	-1.80635	-1.80775	-1.80925	-1.81086	-1.81256	-1.81436	-1.81626	-1.81826	-1.82036	-1.82255	-1.82485	-1.82723	-1.82971	-1.83227	-1.8349	-1.83759	-1.84029	-1.84297	-1.84555
298	-1.86925	-1.86977	-1.86994	-1.86876	-1.86628	-1.86276	-1.8584	-1.85338	-1.84786	-1.842	-1.83596	-1.82992	-1.82405	-1.81852	-1.81343	-1.80885	-1.80479	-1.80125	-1.79819	-1.79558	-1.79342	-1.7917	-1.7904	-1.78953	-1.78907	-1.78899	-1.78928	-1.78988	-1.79076	-1.79178	-1.79178	-1.7918	-1.7918	-1.79176	-1.79167	-1.79151	-1.7913	-1.79102	-1.79069	-1.79033	-1.78998	-1.78969	-1.78953	-1.78958	-1.78997	-1.79078	-1.79208	-1.7939	-1.79619
299	-1.85947	-1.85745	-1.85316	-1.84842	-1.8439	-1.83968	-1.83556	-1.83132	-1.8268	-1.82193	-1.81672	-1.81122	-1.8055	-1.79967	-1.79387	-1.78828	-1.78309	-1.77853	-1.77473	-1.77169	-1.76923	-1.76713	-1.76521	-1.76338	-1.76167	-1.76013	-1.75894	-1.75836	-1.75861	-1.75956	-1.75956	-1.75909	-1.75872	-1.75848	-1.75837	-1.75844	-1.75876	-1.75942	-1.76044	-1.76172	-1.76315	-1.76464	-1.76612	-1.76753	-1.76878	-1.76983	-1.77066	-1.77131	-1.77186
300	-1.82149	-1.82101	-1.81952	-1.81692	-1.81319	-1.80853	-1.80328	-1.79778	-1.7923	-1.78705	-1.78217	-1.7778	-1.77407	-1.7711	-1.76885	-1.76711	-1.76555	-1.76387	-1.76191	-1.7597	-1.75746	-1.75548	-1.75397	-1.75299	-1.75255	-1.75252	-1.75267	-1.75266	-1.75217	-1.75123	-1.75123	-1.75169	-1.7523	-1.75305	-1.75391	-1.75484	-1.75574	-1.75652	-1.75713	-1.75764	-1.75814	-1.75866	-1.7592	-1.75976	-1.7603	-1.76079	-1.76117	-1.76141	-1.76145
301	-1.73234	-1.73268	-1.73368	-1.73527	-1.7373	-1.73963	-1.74208	-1.7445	-1.74675	-1.74868	-1.75015	-1.75098	-1.75094	-1.74986	-1.74768	-1.74456	-1.74081	-1.73674	-1.73259	-1.72855	-1.72478	-1.72135	-1.71834	-1.71585	-1.71417	-1.71419	-1.71569	-1.71763	-1.71958	-1.72139	-1.72139	-1.72048	-1.71966	-1.719	-1.71851	-1.71821	-1.71811	-1.71818	-1.71841	-1.71877	-1.71924	-1.71979	-1.7204	-1.72106	-1.72173	-1.72241	-1.72306	-1.72367	-1.72422
302	-1.713	-1.71287	-1.71252	-1.71204	-1.71158	-1.7114	-1.71182	-1.713	-1.71463	-1.71624	-1.71751	-1.71831	-1.71859	-1.71839	-1.71776	-1.71678	-1.71553	-1.7141	-1.71259	-1.71113	-1.70991	-1.7091	-1.7089	-1.70932	-1.71002	-1.70993	-1.70903	-1.70817	-1.70758	-1.70729	-1.70729	-1.70685	-1.70629	-1.70562	-1.70484	-1.70399	-1.70313	-1.70231	-1.70161	-1.70107	-1.70072	-1.70056	-1.70058	-1.70076	-1.70107	-1.70149	-1.70199	-1.70256	-1.70319
303	-1.68279	-1.68276	-1.68335	-1.68571	-1.68927	-1.6927	-1.69505	-1.69587	-1.69533	-1.69386	-1.6918	-1.68938	-1.68673	-1.68399	-1.68126	-1.67867	-1.67638	-1.67457	-1.67342	-1.67306	-1.67348	-1.67442	-1.67548	-1.67641	-1.67719	-1.67806	-1.67942	-1.68152	-1.68429	-1.68744	-1.68744	-1.68753	-1.68752	-1.68741	-1.68718	-1.68682	-1.68632	-1.68564	-1.68477	-1.6837	-1.68244	-1.681	-1.67943	-1.67774	-1.67598	-1.67417	-1.67233	-1.67047	-1.66862
304	-1.66395	-1.66623	-1.66815	-1.66768	-1.66525	-1.66204	-1.65868	-1.65537	-1.65213	-1.64901	-1.64613	-1.64364	-1.64173	-1.64047	-1.6399	-1.63996	-1.64052	-1.64139	-1.64231	-1.64298	-1.64319	-1.64288	-1.64219	-1.6414	-1.64352	-1.64808	-1.65167	-1.65394	-1.65497	-1.65513	-1.65513	-1.65471	-1.65427	-1.65379	-1.65324	-1.65262	-1.65189	-1.65105	-1.65009	-1.64899	-1.64774	-1.64636	-1.64485	-1.64321	-1.64146	-1.63964	-1.63775	-1.63584	-1.63395
305	-1.66215	-1.65979	-1.65654	-1.65271	-1.64817	-1.64299	-1.63752	-1.63235	-1.62794	-1.62424	-1.62082	-1.61731	-1.61352	-1.60949	-1.60562	-1.60275	-1.6021	-1.60424	-1.60844	-1.61372	-1.61951	-1.62552	-1.63156	-1.63729	-1.6396	-1.63871	-1.6377	-1.63676	-1.63594	-1.63525	-1.63525	-1.6356	-1.63578	-1.6358	-1.63567	-1.63541	-1.63505	-1.63459	-1.63405	-1.63345	-1.63279	-1.63209	-1.63134	-1.63057	-1.62976	-1.62894	-1.6281	-1.62727	-1.62644
306	-1.63332	-1.6323	-1.62983	-1.62704	-1.62459	-1.62233	-1.61975	-1.61631	-1.61176	-1.60636	-1.60071	-1.59536	-1.59071	-1.58705	-1.58459	-1.58311	-1.58177	-1.58013	-1.57903	-1.57949	-1.58167	-1.58493	-1.58853	-1.59192	-1.59485	-1.59721	-1.59897	-1.60014	-1.60068	-1.60057	-1.60057	-1.60064	-1.60065	-1.60057	-1.60038	-1.60007	-1.59963	-1.59904	-1.59829	-1.59737	-1.59628	-1.59503	-1.59362	-1.59208	-1.59041	-1.58864	-1.58678	-1.58487	-1.58292
307	-1.61991	-1.61932	-1.61754	-1.61451	-1.61001	-1.60417	-1.59751	-1.59058	-1.58376	-1.57721	-1.57104	-1.56545	-1.56077	-1.55733	-1.55502	-1.55321	-1.55117	-1.54851	-1.54507	-1.54084	-1.53607	-1.53128	-1.52689	-1.5229	-1.51916	-1.51561	-1.51231	-1.50937	-1.50704	-1.50564	-1.50564	-1.50602	-1.50672	-1.50779	-1.50923	-1.51103	-1.51315	-1.51555	-1.51818	-1.52096	-1.52386	-1.5268	-1.52976	-1.53268	-1.53552	-1.53825	-1.54083	-1.54324	-1.54544
308	-1.60834	-1.60805	-1.60668	-1.60356	-1.59864	-1.59234	-1.58506	-1.57712	-1.56895	-1.56131	-1.55507	-1.55034	-1.54628	-1.54232	-1.53855	-1.53515	-1.53211	-1.52963	-1.52808	-1.52688	-1.52484	-1.52139	-1.51659	-1.51094	-1.50497	-1.49901	-1.49326	-1.48798	-1.4836	-1.48124	-1.48124	-1.48174	-1.4826	-1.48372	-1.48498	-1.48634	-1.48777	-1.48927	-1.49085	-1.49252	-1.49429	-1.49616	-1.49812	-1.50017	-1.50227	-1.50442	-1.50659	-1.50878	-1.51101
309	-1.59042	-1.58892	-1.58486	-1.5791	-1.57247	-1.56581	-1.55999	-1.55547	-1.55182	-1.54816	-1.54375	-1.5387	-1.53392	-1.52971	-1.5255	-1.52099	-1.51702	-1.51482	-1.51293	-1.50939	-1.50431	-1.49825	-1.49167	-1.48509	-1.47909	-1.47429	-1.47114	-1.46982	-1.4701	-1.47096	-1.47096	-1.46957	-1.46844	-1.46764	-1.4672	-1.46712	-1.46737	-1.46794	-1.46883	-1.47007	-1.47172	-1.47386	-1.4765	-1.4796	-1.48306	-1.48675	-1.49056	-1.49437	-1.49807
310	-1.55004	-1.54989	-1.54942	-1.54854	-1.54708	-1.54466	-1.5408	-1.53529	-1.52865	-1.52164	-1.51471	-1.50812	-1.50206	-1.49712	-1.49493	-1.49637	-1.49818	-1.49675	-1.49193	-1.48553	-1.47854	-1.47135	-1.46413	-1.45707	-1.45059	-1.44554	-1.44302	-1.44355	-1.44621	-1.4491	-1.4491	-1.4492	-1.44922	-1.44923	-1.44934	-1.44971	-1.45049	-1.45176	-1.45352	-1.45564	-1.45794	-1.4602	-1.46231	-1.46421	-1.46597	-1.46765	-1.46932	-1.47105	-1.47286
311	-1.52417	-1.52386	-1.52291	-1.5213	-1.51899	-1.51595	-1.51212	-1.50752	-1.50222	-1.49641	-1.4905	-1.48521	-1.4817	-1.48072	-1.48001	-1.47669	-1.47171	-1.46626	-1.46076	-1.45538	-1.45018	-1.44518	-1.4403	-1.43537	-1.43006	-1.42418	-1.41981	-1.41863	-1.41712	-1.415	-1.415	-1.41584	-1.41706	-1.4187	-1.4207	-1.42287	-1.42502	-1.42704	-1.42893	-1.43076	-1.43264	-1.43463	-1.43676	-1.43902	-1.44137	-1.44376	-1.44615	-1.4485	-1.45077
312	-1.47961	-1.4792	-1.47797	-1.47596	-1.47318	-1.4697	-1.46561	-1.46103	-1.45621	-1.45172	-1.44912	-1.45061	-1.45295	-1.45192	-1.44739	-1.44101	-1.43396	-1.427	-1.42064	-1.41527	-1.41117	-1.40853	-1.40743	-1.40787	-1.4096	-1.4116	-1.4103	-1.40367	-1.39851	-1.39822	-1.39822	-1.4003	-1.40208	-1.4034	-1.40427	-1.40477	-1.40502	-1.4051	-1.40504	-1.40486	-1.40461	-1.40435	-1.40413	-1.40404	-1.4041	-1.4043	-1.40463	-1.40504	-1.40552
313	-1.31468	-1.31977	-1.33043	-1.3431	-1.35668	-1.37065	-1.38463	-1.39824	-1.41102	-1.42213	-1.4296	-1.4306	-1.42717	-1.42241	-1.41715	-1.41145	-1.40534	-1.39891	-1.39231	-1.38571	-1.37933	-1.37354	-1.36974	-1.37271	-1.37779	-1.38191	-1.38463	-1.38545	-1.38209	-1.37448	-1.37448	-1.37706	-1.37975	-1.38238	-1.38484	-1.38704	-1.38893	-1.39046	-1.39158	-1.39229	-1.39258	-1.39244	-1.39188	-1.39092	-1.38962	-1.38805	-1.3863	-1.38448	-1.38267
314	-1.29483	-1.29198	-1.28816	-1.28705	-1.28981	-1.29675	-1.307	-1.31897	-1.33133	-1.34317	-1.35368	-1.36208	-1.36761	-1.36981	-1.36883	-1.36538	-1.36045	-1.35513	-1.35079	-1.34936	-1.35206	-1.35746	-1.36249	-1.36152	-1.35882	-1.3575	-1.35822	-1.3609	-1.36482	-1.36824	-1.36824	-1.36819	-1.36805	-1.36794	-1.3679	-1.36793	-1.368	-1.36811	-1.36825	-1.36842	-1.3686	-1.3688	-1.36899	-1.36918	-1.36933	-1.36944	-1.36947	-1.36938	-1.36913
315	-1.25754	-1.25719	-1.25632	-1.25589	-1.25791	-1.26223	-1.2662	-1.26938	-1.27216	-1.27485	-1.27759	-1.28048	-1.28364	-1.28728	-1.29184	-1.2976	-1.30422	-1.31101	-1.31697	-1.32062	-1.32122	-1.32062	-1.32089	-1.32264	-1.32548	-1.32863	-1.33134	-1.33332	-1.3348	-1.33594	-1.33594	-1.33409	-1.33202	-1.32988	-1.3278	-1.32592	-1.32432	-1.32304	-1.32207	-1.32135	-1.32082	-1.3204	-1.32004	-1.31968	-1.3193	-1.31888	-1.31842	-1.31792	-1.3174
316	-1.21256	-1.2166	-1.22658	-1.23673	-1.24336	-1.24601	-1.2477	-1.24987	-1.25283	-1.25656	-1.26098	-1.26598	-1.27139	-1.27688	-1.28188	-1.28591	-1.28901	-1.29138	-1.29311	-1.29416	-1.2944	-1.29379	-1.29248	-1.2909	-1.2895	-1.28863	-1.28852	-1.28919	-1.29033	-1.29143	-1.29143	-1.29263	-1.29377	-1.29478	-1.29563	-1.29628	-1.29675	-1.29705	-1.29725	-1.29743	-1.29767	-1.29805	-1.29861	-1.29939	-1.3004	-1.30162	-1.30306	-1.30467	-1.30644
317	-1.2044	-1.20611	-1.20613	-1.20488	-1.20317	-1.2016	-1.20072	-1.20088	-1.20212	-1.20431	-1.2073	-1.21093	-1.21508	-1.21967	-1.22459	-1.22977	-1.23507	-1.24035	-1.24535	-1.24976	-1.2531	-1.25495	-1.25529	-1.25524	-1.25629	-1.25803	-1.25944	-1.26007	-1.26006	-1.25973	-1.25973	-1.25804	-1.25639	-1.25478	-1.25319	-1.25163	-1.25014	-1.24876	-1.24752	-1.24648	-1.24565	-1.24502	-1.24458	-1.24433	-1.24424	-1.2443	-1.24449	-1.24482	-1.24526
318	-1.18496	-1.17914	-1.16888	-1.15932	-1.15343	-1.15248	-1.15436	-1.15786	-1.16233	-1.1674	-1.17284	-1.17852	-1.18432	-1.19019	-1.19607	-1.20194	-1.20776	-1.2135	-1.21915	-1.22463	-1.22983	-1.23449	-1.23803	-1.23929	-1.23797	-1.2376	-1.23976	-1.24251	-1.245	-1.247	-1.247	-1.24597	-1.24478	-1.24348	-1.24211	-1.24068	-1.23919	-1.23766	-1.23613	-1.23466	-1.23337	-1.23239	-1.23184	-1.23176	-1.23212	-1.23278	-1.23361	-1.2345	-1.23536
319	-1.14948	-1.14935	-1.14891	-1.14784	-1.14506	-1.14038	-1.13528	-1.13022	-1.12736	-1.12925	-1.13406	-1.14012	-1.14684	-1.15393	-1.16124	-1.16865	-1.17606	-1.18337	-1.19052	-1.19742	-1.20402	-1.21023	-1.21591	-1.22075	-1.22368	-1.22196	-1.21563	-1.20818	-1.20291	-1.2028	-1.2028	-1.2003	-1.19901	-1.1988	-1.19938	-1.2005	-1.20195	-1.20359	-1.20529	-1.20693	-1.20838	-1.20952	-1.21026	-1.2106	-1.21058	-1.21029	-1.20986	-1.20936	-1.20884
320	-1.12398	-1.12423	-1.12477	-1.12497	-1.12373	-1.12041	-1.11671	-1.11493	-1.11346	-1.10902	-1.1034	-1.09893	-1.09668	-1.09664	-1.0983	-1.10124	-1.10516	-1.10986	-1.11521	-1.12108	-1.12739	-1.13404	-1.14094	-1.14802	-1.15515	-1.16218	-1.16885	-1.17456	-1.17793	-1.17823	-1.17823	-1.17949	-1.1806	-1.18168	-1.18276	-1.18374	-1.18448	-1.18486	-1.18476	-1.18411	-1.18285	-1.18092	-1.17832	-1.17505	-1.17115	-1.16668	-1.16172	-1.15636	-1.15068
321	-1.08558	-1.08611	-1.08756	-1.08968	-1.09213	-1.09439	-1.0954	-1.09387	-1.09031	-1.08624	-1.08217	-1.07779	-1.07288	-1.06814	-1.06482	-1.06396	-1.06581	-1.06984	-1.07538	-1.08192	-1.08911	-1.09672	-1.1046	-1.1126	-1.1206	-1.12844	-1.13593	-1.14268	-1.14788	-1.1496	-1.1496	-1.14943	-1.14778	-1.14463	-1.14021	-1.13482	-1.12874	-1.12219	-1.11531	-1.10822	-1.10098	-1.09366	-1.0863	-1.07895	-1.07166	-1.06447	-1.05744	-1.05066	-1.04426
322	-1.06225	-1.06153	-1.05952	-1.05651	-1.05274	-1.04837	-1.04348	-1.0381	-1.03235	-1.02657	-1.02149	-1.01813	-1.01691	-1.01682	-1.01624	-1.01396	-1.00967	-1.00384	-0.997126	-0.990023	-0.982843	-0.975788	-0.968992	-0.962563	-0.956601	-0.951223	-0.946598	-0.942991	-0.940814	-0.940578	-0.940578	-0.940251	-0.940312	-0.940785	-0.941685	-0.943014	-0.944766	-0.946921	-0.949458	-0.95235	-0.955567	-0.959078	-0.962853	-0.966857	-0.971053	-0.975395	-0.979825	-0.984258	-0.988564
323	-0.970021	-0.970408	-0.971496	-0.973134	-0.975194	-0.97758	-0.980207	-0.982956	-0.985624	-0.987824	-0.988827	-0.987595	-0.983588	-0.977475	-0.970274	-0.962675	-0.955076	-0.947715	-0.940756	-0.934324	-0.928524	-0.923451	-0.919193	-0.915823	-0.913393	-0.911907	-0.911289	-0.911327	-0.911626	-0.911655	-0.911655	-0.911236	-0.91086	-0.910505	-0.910156	-0.909809	-0.909472	-0.909155	-0.90888	-0.908667	-0.908541	-0.908526	-0.908648	-0.908931	-0.909399	-0.910079	-0.910992	-0.91216	-0.913601
324	-0.954505	-0.954034	-0.952684	-0.950575	-0.94779	-0.944356	-0.940275	-0.935545	-0.930182	-0.924221	-0.917724	-0.910774	-0.903468	-0.895911	-0.888212	-0.880481	-0.872825	-0.865349	-0.858154	-0.851339	-0.844994	-0.839205	-0.834039	-0.829537	-0.825707	-0.822508	-0.819865	-0.817679	-0.815859	-0.814341	-0.814341	-0.815915	-0.817477	-0.819026	-0.820566	-0.822101	-0.82364	-0.825189	-0.826756	-0.828348	-0.82997	-0.831624	-0.833309	-0.835018	-0.836744	-0.838472	-0.840185	-0.841862	-0.843482
325	-0.739496	-0.739576	-0.739815	-0.740215	-0.740775	-0.741496	-0.742379	-0.743423	-0.744629	-0.745994	-0.747516	-0.749191	-0.75101	-0.752963	-0.755035	-0.757207	-0.75945	-0.76173	-0.764003	-0.766213	-0.768298	-0.770188	-0.771814	-0.773122	-0.774091	-0.77474	-0.775143	-0.775408	-0.77566	-0.776011	-0.776011	-0.775541	-0.775183	-0.774935	-0.774789	-0.77474	-0.774778	-0.774893	-0.775073	-0.775307	-0.775583	-0.77589	-0.776215	-0.776549	-0.776884	-0.777212	-0.777525	-0.777821	-0.778094
326	0.920701	0.92029	0.919021	0.916786	0.913408	0.908681	0.902452	0.894721	0.885658	0.875529	0.864612	0.853155	0.841368	0.829424	0.81747	0.805639	0.794045	0.782797	0.771996	0.761737	0.752113	0.743211	0.735116	0.727905	0.721654	0.716431	0.712298	0.709309	0.70751	0.706935	0.706935	0.707262	0.707911	0.708884	0.710182	0.711804	0.71375	0.716018	0.718605	0.721508	0.724723	0.728244	0.732067	0.736185	0.740589	0.745271	0.750222	0.75543	0.760883
327	0.975308	0.974019	0.970628	0.966019	0.960955	0.956034	0.951701	0.948202	0.945586	0.943783	0.942685	0.942196	0.942239	0.942751	0.943679	0.944974	0.946587	0.948463	0.950549	0.952782	0.955099	0.957431	0.959706	0.96185	0.963785	0.965428	0.966691	0.967481	0.967687	0.967185	0.967185	0.96741	0.967498	0.967456	0.967291	0.967011	0.966623	0.966127	0.96552	0.964786	0.963887	0.96274	0.96116	0.958777	0.95505	0.949747	0.943253	0.936065	0.928493
328	0.989367	0.989115	0.988214	0.986601	0.984493	0.982205	0.980004	0.978086	0.976578	0.975557	0.975067	0.975127	0.975738	0.976892	0.978569	0.980741	0.983371	0.986418	0.989832	0.993555	0.997525	1.00167	1.00591	1.01017	1.01435	1.01836	1.02209	1.02545	1.02831	1.03056	1.03056	1.02964	1.0282	1.02614	1.02337	1.01989	1.0157	1.01089	1.00553	0.999756	0.993676	0.987457	0.98135	0.975785	0.971355	0.968339	0.966393	0.965058	0.964059
329	1.00686	1.00718	1.00793	1.00871	1.00929	1.00966	1.00992	1.01021	1.01061	1.01123	1.01211	1.01329	1.0148	1.01666	1.01886	1.0214	1.02424	1.02737	1.03076	1.03434	1.03808	1.04192	1.0458	1.04963	1.05335	1.05687	1.06008	1.06286	1.06503	1.0663	1.0663	1.0656	1.06454	1.0633	1.06205	1.0609	1.05989	1.05901	1.05824	1.05752	1.05683	1.05615	1.05546	1.05477	1.05408	1.0534	1.05272	1.05207	1.05144
330	1.03403	1.03417	1.03475	1.0359	1.03747	1.0392	1.04093	1.04262	1.04426	1.04588	1.04751	1.04916	1.05088	1.05268	1.05457	1.05657	1.05867	1.06087	1.06312	1.06539	1.06763	1.06977	1.07173	1.07342	1.07476	1.07566	1.07606	1.07595	1.07543	1.07476	1.07476	1.0739	1.07332	1.07298	1.07283	1.07282	1.07292	1.07312	1.07343	1.07382	1.0743	1.07485	1.07545	1.07608	1.07672	1.07737	1.07801	1.07862	1.0792
331	1.03834	1.0389	1.04039	1.04257	1.0453	1.04841	1.05168	1.05488	1.0579	1.06072	1.06341	1.06605	1.06873	1.07153	1.0745	1.07767	1.08105	1.08466	1.08847	1.09246	1.0966	1.10083	1.10506	1.10918	1.11305	1.11652	1.11941	1.12164	1.12322	1.12426	1.12426	1.12454	1.12481	1.12504	1.12524	1.12539	1.1255	1.12558	1.12564	1.12568	1.12572	1.12575	1.1258	1.12585	1.12591	1.12598	1.12606	1.12615	1.12625
332	1.07832	1.07877	1.08007	1.0821	1.08474	1.08793	1.09165	1.09586	1.10051	1.10549	1.11065	1.11583	1.12087	1.12567	1.1301	1.13409	1.13755	1.14036	1.14242	1.14362	1.14396	1.14355	1.14257	1.14128	1.13991	1.13868	1.13774	1.13714	1.1368	1.13658	1.13658	1.13656	1.1366	1.13672	1.13692	1.13719	1.13751	1.13787	1.13826	1.13864	1.13901	1.13937	1.1397	1.14	1.14027	1.14052	1.14074	1.14094	1.14112
333	1.12851	1.12851	1.12854	1.12869	1.12903	1.12963	1.13049	1.1316	1.13292	1.1344	1.136	1.1377	1.13947	1.1413	1.14318	1.14509	1.14702	1.14899	1.15099	1.15302	1.15504	1.15698	1.15883	1.16055	1.16216	1.16364	1.16493	1.16583	1.16606	1.16538	1.16538	1.1665	1.16742	1.16815	1.16875	1.16926	1.16972	1.17015	1.17057	1.171	1.17142	1.17184	1.17226	1.17266	1.17305	1.17341	1.17374	1.17403	1.1743
334	1.1449	1.14546	1.14712	1.14977	1.15331	1.15755	1.16219	1.16612	1.16781	1.169	1.17002	1.1708	1.1713	1.17151	1.17144	1.17115	1.17072	1.17027	1.16994	1.16992	1.17035	1.17128	1.17266	1.17438	1.17623	1.17797	1.17928	1.17998	1.18043	1.18123	1.18123	1.18161	1.18223	1.18304	1.18402	1.1851	1.18626	1.18745	1.18864	1.18982	1.19098	1.19209	1.19314	1.19413	1.19504	1.19586	1.19658	1.19719	1.19771
335	1.16462	1.16463	1.16467	1.1648	1.1651	1.16564	1.16653	1.1686	1.17297	1.17748	1.18152	1.18514	1.18856	1.19186	1.19504	1.19802	1.20069	1.20293	1.20459	1.20555	1.20572	1.20511	1.20382	1.20204	1.20008	1.19835	1.19738	1.19764	1.19918	1.20161	1.20161	1.20148	1.20143	1.20143	1.20147	1.20155	1.20166	1.2018	1.20197	1.20217	1.2024	1.20266	1.20296	1.20331	1.2037	1.20414	1.20463	1.20516	1.20573
336	1.18396	1.1841	1.18446	1.18489	1.18535	1.18592	1.18679	1.1882	1.19042	1.19374	1.19822	1.2036	1.20947	1.21549	1.22131	1.22661	1.23083	1.23343	1.23461	1.23509	1.23542	1.23583	1.23643	1.23718	1.23797	1.23863	1.23871	1.23723	1.23461	1.23216	1.23216	1.23337	1.23466	1.23597	1.23718	1.23809	1.23844	1.23828	1.23781	1.2372	1.23653	1.23584	1.23518	1.23455	1.23398	1.23348	1.23306	1.23273	1.2325
337	1.20012	1.20009	1.20022	1.20091	1.20239	1.20463	1.20746	1.2107	1.21418	1.21778	1.22139	1.22494	1.22832	1.23144	1.23421	1.23666	1.23907	1.24193	1.24508	1.2479	1.24999	1.25116	1.25136	1.25056	1.24884	1.24643	1.24397	1.24273	1.24266	1.24279	1.24279	1.2428	1.24272	1.24258	1.24248	1.24261	1.2432	1.24423	1.24549	1.24682	1.24813	1.2494	1.25059	1.25168	1.25262	1.25338	1.25389	1.25406	1.25386
338	1.22172	1.22268	1.22531	1.22904	1.23327	1.23749	1.2413	1.24448	1.247	1.24894	1.25039	1.25148	1.25232	1.25305	1.25383	1.25486	1.25626	1.25805	1.26014	1.26235	1.26452	1.26646	1.26787	1.26827	1.26733	1.26571	1.26402	1.2625	1.26124	1.26031	1.26031	1.26042	1.26066	1.26104	1.26152	1.26206	1.26261	1.2631	1.26349	1.26374	1.26383	1.26375	1.26352	1.26317	1.26274	1.26228	1.26189	1.26166	1.26164
339	1.25477	1.25498	1.25559	1.25662	1.25806	1.25984	1.26187	1.26396	1.26599	1.26788	1.26964	1.27127	1.27279	1.27417	1.27538	1.27638	1.27711	1.27754	1.27761	1.2773	1.2766	1.27554	1.27431	1.27345	1.27347	1.27396	1.27448	1.27492	1.2753	1.27561	1.27561	1.27623	1.27686	1.2775	1.27818	1.27894	1.2798	1.28078	1.2819	1.28317	1.28456	1.28603	1.28752	1.28896	1.29027	1.29134	1.29213	1.29261	1.29282
340	1.27137	1.27154	1.27204	1.27293	1.27427	1.27616	1.2787	1.28187	1.28551	1.2893	1.29293	1.29615	1.29884	1.30094	1.30249	1.30354	1.30415	1.30438	1.30432	1.30406	1.30376	1.30359	1.30369	1.30415	1.30495	1.306	1.30711	1.30798	1.30822	1.30754	1.30754	1.30739	1.30735	1.3074	1.30755	1.30776	1.30795	1.30797	1.30764	1.30702	1.30627	1.30552	1.30485	1.30433	1.30404	1.30403	1.30437	1.30504	1.30599
341	1.30831	1.30849	1.30903	1.3099	1.31106	1.31241	1.31386	1.31527	1.31657	1.31773	1.31881	1.31984	1.32087	1.32189	1.32289	1.32384	1.32472	1.32553	1.32623	1.32676	1.32703	1.32694	1.32637	1.32531	1.32381	1.322	1.32009	1.31835	1.31719	1.31686	1.31686	1.31608	1.31526	1.3144	1.31352	1.31268	1.31196	1.31153	1.31158	1.31207	1.31285	1.3138	1.31488	1.31604	1.31725	1.31849	1.31973	1.32096	1.32215
342	1.32399	1.32405	1.32421	1.32452	1.32503	1.32582	1.32702	1.32872	1.33097	1.33371	1.33678	1.33994	1.34296	1.3456	1.34763	1.34893	1.3495	1.34947	1.34903	1.34841	1.34779	1.34738	1.3473	1.34758	1.34815	1.3489	1.34969	1.35044	1.35108	1.35163	1.35163	1.35171	1.35176	1.35179	1.35179	1.35174	1.35164	1.35148	1.35124	1.35092	1.35052	1.35003	1.34945	1.34878	1.34804	1.34721	1.34633	1.34539	1.34441
343	1.34591	1.34598	1.34619	1.34655	1.34707	1.34776	1.34864	1.34972	1.35101	1.35249	1.35416	1.35597	1.35791	1.35998	1.36224	1.36476	1.36754	1.37048	1.37343	1.37621	1.37862	1.38048	1.38166	1.38216	1.3821	1.38162	1.38081	1.37975	1.37845	1.37699	1.37699	1.3779	1.37877	1.37958	1.3803	1.38089	1.38135	1.3817	1.38195	1.38211	1.38214	1.38201	1.38165	1.38106	1.3803	1.37944	1.37855	1.37766	1.37681
344	1.37314	1.37331	1.37382	1.37466	1.37578	1.37714	1.37868	1.38035	1.38208	1.38382	1.38556	1.38731	1.38912	1.39103	1.393	1.3949	1.39651	1.39754	1.39791	1.3978	1.39755	1.39745	1.39765	1.39816	1.39881	1.39785	1.39526	1.39319	1.39174	1.39091	1.39091	1.39091	1.39095	1.39104	1.39114	1.39117	1.391	1.39058	1.38997	1.3893	1.38869	1.3883	1.38822	1.3885	1.38911	1.39	1.3911	1.39239	1.39382
345	1.43287	1.43283	1.43269	1.43245	1.43211	1.4317	1.43123	1.43075	1.43024	1.42956	1.42848	1.4268	1.42453	1.42196	1.41939	1.41712	1.41541	1.41442	1.41398	1.41352	1.41233	1.4102	1.40735	1.40417	1.40097	1.39961	1.40015	1.40053	1.40068	1.4006	1.4006	1.3999	1.39919	1.39851	1.39797	1.39769	1.39784	1.39848	1.39953	1.40088	1.40244	1.4041	1.40581	1.4075	1.40911	1.41061	1.41198	1.41321	1.41432
346	1.44301	1.44302	1.44306	1.44312	1.44319	1.4432	1.44304	1.44259	1.44177	1.44065	1.43954	1.43872	1.43821	1.43775	1.43709	1.43609	1.43473	1.43316	1.43165	1.43063	1.43047	1.43108	1.43191	1.43233	1.43203	1.43108	1.42976	1.42829	1.42681	1.42539	1.42539	1.42527	1.42523	1.42525	1.42532	1.42545	1.42563	1.42587	1.42618	1.42658	1.42708	1.42771	1.4285	1.42946	1.43062	1.43199	1.43355	1.43524	1.43698
347	1.46932	1.4694	1.46959	1.46966	1.46925	1.46807	1.46633	1.46453	1.46314	1.46242	1.46246	1.46324	1.4647	1.46674	1.46918	1.4717	1.47378	1.47415	1.47156	1.46772	1.46403	1.46105	1.45923	1.45891	1.46016	1.46269	1.46599	1.46946	1.47203	1.47236	1.47236	1.47259	1.47268	1.4726	1.47233	1.47188	1.47125	1.47046	1.46955	1.46853	1.46741	1.46622	1.46496	1.46364	1.46227	1.46088	1.45949	1.45814	1.45691
348	1.48401	1.48358	1.48246	1.48113	1.48021	1.48024	1.48123	1.48286	1.48487	1.48705	1.48923	1.49128	1.493	1.49396	1.49274	1.48915	1.48507	1.4822	1.48188	1.48257	1.48315	1.48342	1.48338	1.48307	1.48252	1.48175	1.48081	1.47992	1.47986	1.48179	1.48179	1.48117	1.48062	1.48016	1.47982	1.47957	1.47941	1.47931	1.47924	1.47918	1.47912	1.47905	1.47896	1.47885	1.47874	1.47861	1.47848	1.47834	1.4782
349	1.50415	1.50438	1.50502	1.50587	1.50682	1.50777	1.50866	1.50944	1.50998	1.51	1.50914	1.50715	1.50427	1.5012	1.49966	1.50015	1.50128	1.5026	1.50392	1.50509	1.50592	1.50628	1.50622	1.50583	1.50523	1.50454	1.50383	1.5032	1.50269	1.50238	1.50238	1.50242	1.50245	1.50246	1.50246	1.50244	1.5024	1.50232	1.5022	1.50203	1.5018	1.50149	1.5011	1.50063	1.50007	1.49942	1.4987	1.4979	1.49705
350	1.52842	1.5286	1.52902	1.52941	1.52942	1.52887	1.52781	1.52639	1.52479	1.52333	1.52239	1.52222	1.52263	1.52321	1.52361	1.52366	1.52341	1.52307	1.52293	1.52325	1.52421	1.5258	1.52787	1.53017	1.53245	1.53454	1.53629	1.53768	1.53874	1.53955	1.53955	1.53925	1.53892	1.53855	1.53815	1.53771	1.53723	1.53669	1.5361	1.53543	1.53468	1.53383	1.53289	1.53185	1.53073	1.52954	1.52829	1.52698	1.52562
351	1.53662	1.53665	1.53678	1.5372	1.53809	1.53947	1.54112	1.54281	1.54436	1.54565	1.54662	1.54724	1.54754	1.5476	1.54753	1.54739	1.54717	1.54683	1.54636	1.54585	1.54537	1.545	1.5448	1.54486	1.54524	1.546	1.54715	1.54861	1.55023	1.55186	1.55186	1.551	1.55005	1.54902	1.54794	1.54682	1.5457	1.5446	1.54354	1.54256	1.54168	1.54091	1.54026	1.53971	1.53925	1.53885	1.53847	1.53809	1.53768
352	1.60124	1.60107	1.60033	1.59842	1.59525	1.59127	1.58685	1.5822	1.57751	1.57292	1.56859	1.56469	1.56138	1.5588	1.55702	1.55601	1.5557	1.55597	1.55671	1.55782	1.55926	1.56095	1.56282	1.56473	1.5665	1.56791	1.56878	1.56901	1.56871	1.56807	1.56807	1.5682	1.56827	1.56825	1.56812	1.56786	1.56747	1.56696	1.56634	1.56561	1.5648	1.56392	1.56298	1.56201	1.56104	1.56008	1.55918	1.55837	1.55769
353	1.60625	1.60582	1.60483	1.60406	1.60383	1.60393	1.60414	1.60402	1.6018	1.59759	1.59308	1.58878	1.58494	1.58172	1.57929	1.57776	1.57716	1.5774	1.57821	1.57926	1.58017	1.58066	1.58066	1.58027	1.57969	1.57912	1.57872	1.57845	1.57813	1.57752	1.57752	1.57749	1.57752	1.57759	1.57772	1.5779	1.57809	1.57828	1.57844	1.57853	1.57854	1.57846	1.57827	1.57798	1.57761	1.57718	1.57671	1.57622	1.57575
354	1.62521	1.62474	1.62368	1.62232	1.62015	1.61688	1.61301	1.6092	1.6074	1.60765	1.60834	1.60898	1.60936	1.60937	1.60896	1.60817	1.60711	1.60592	1.60476	1.60384	1.60336	1.60342	1.60401	1.60497	1.60611	1.60729	1.60845	1.60957	1.61063	1.61152	1.61152	1.61138	1.61102	1.61045	1.60972	1.60888	1.60796	1.60701	1.60607	1.60516	1.60433	1.60361	1.603	1.60253	1.60218	1.60195	1.6018	1.60173	1.60169
355	1.62732	1.62701	1.62598	1.6244	1.62304	1.62236	1.6221	1.62217	1.62252	1.62313	1.62403	1.62523	1.62674	1.6285	1.63034	1.632	1.63308	1.63333	1.63279	1.63165	1.63014	1.62836	1.62641	1.6244	1.6224	1.62053	1.61886	1.61751	1.61657	1.61619	1.61619	1.616	1.61601	1.61618	1.61649	1.6169	1.61735	1.61785	1.61835	1.61886	1.61934	1.61978	1.62015	1.62041	1.62051	1.62037	1.61987	1.61894	1.61756
356	1.63718	1.63788	1.63967	1.642	1.64445	1.64672	1.64849	1.64943	1.64943	1.64877	1.64779	1.64673	1.64568	1.6447	1.64383	1.64318	1.64284	1.64283	1.64297	1.64309	1.64317	1.64325	1.64336	1.64352	1.64367	1.64375	1.64367	1.64336	1.6428	1.64203	1.64203	1.6424	1.64268	1.64285	1.64292	1.64288	1.64273	1.64243	1.64198	1.64133	1.64047	1.63937	1.63806	1.63656	1.63496	1.63337	1.63194	1.6308	1.63004
357	1.67666	1.67543	1.67283	1.66985	1.66698	1.66452	1.66271	1.66175	1.6615	1.66137	1.66085	1.65987	1.65863	1.65736	1.65628	1.65555	1.65537	1.65586	1.65705	1.65875	1.6607	1.66267	1.66448	1.66599	1.66706	1.66771	1.66814	1.66863	1.6693	1.67014	1.67014	1.66899	1.66783	1.66667	1.66552	1.6644	1.66332	1.6623	1.66137	1.66054	1.65984	1.6593	1.65892	1.65871	1.65864	1.6587	1.65886	1.65909	1.65936
358	1.68056	1.68068	1.6803	1.67926	1.67791	1.6765	1.67518	1.67407	1.67336	1.67327	1.67391	1.67512	1.67663	1.67823	1.67972	1.68085	1.68141	1.68132	1.68078	1.67999	1.6791	1.67821	1.67744	1.67697	1.67707	1.67784	1.67918	1.68081	1.68249	1.68399	1.68399	1.68422	1.68439	1.6845	1.68453	1.68448	1.68434	1.68412	1.68383	1.68349	1.68313	1.68274	1.68237	1.682	1.68167	1.68136	1.6811	1.68086	1.68066
359	1.68933	1.68929	1.68947	1.68986	1.69017	1.69028	1.69022	1.69008	1.68993	1.68986	1.68983	1.6898	1.68969	1.68948	1.68926	1.68918	1.68945	1.69013	1.69107	1.69214	1.69335	1.69478	1.69648	1.69847	1.70062	1.70274	1.70459	1.70591	1.70656	1.70659	1.70659	1.7073	1.70798	1.70862	1.70917	1.70958	1.70978	1.70972	1.70938	1.70878	1.70798	1.70703	1.70596	1.70481	1.7036	1.70237	1.70112	1.69989	1.69868
360	1.69353	1.6943	1.696	1.69795	1.69981	1.70148	1.70295	1.7042	1.70529	1.70629	1.7073	1.7084	1.70962	1.71099	1.71251	1.71417	1.71593	1.71773	1.71944	1.72095	1.72215	1.72295	1.7233	1.72325	1.72293	1.72253	1.72225	1.72212	1.72191	1.72105	1.72105	1.72111	1.72088	1.72045	1.71994	1.71945	1.71908	1.71887	1.71883	1.71889	1.71896	1.71896	1.71882	1.71851	1.71801	1.71734	1.71654	1.71565	1.71472
361	1.71085	1.71111	1.71186	1.71298	1.71432	1.71569	1.71699	1.7182	1.71931	1.72031	1.72118	1.72194	1.72267	1.72348	1.72445	1.72566	1.72719	1.72911	1.73145	1.73416	1.73701	1.73958	1.74144	1.74256	1.74329	1.74393	1.7446	1.74523	1.74469	1.74025	1.74025	1.74112	1.74176	1.74185	1.74132	1.74047	1.73952	1.73858	1.73771	1.73692	1.73621	1.73556	1.73496	1.73442	1.73393	1.73353	1.73321	1.73299	1.73285
362	1.73921	1.73903	1.73841	1.73729	1.73596	1.73478	1.73394	1.73353	1.73369	1.73451	1.73597	1.73773	1.73924	1.74028	1.74103	1.74183	1.74288	1.74428	1.74598	1.74763	1.74883	1.74971	1.75096	1.75278	1.75473	1.75607	1.75577	1.75289	1.7491	1.74867	1.74867	1.74765	1.74697	1.74692	1.7475	1.74834	1.7491	1.7496	1.74976	1.74961	1.7493	1.749	1.74884	1.74891	1.74923	1.74978	1.7505	1.75134	1.75223
363	1.74604	1.74477	1.7432	1.74238	1.74224	1.74254	1.74315	1.74397	1.74493	1.74603	1.74745	1.7496	1.7529	1.75707	1.76095	1.76326	1.7634	1.76205	1.76056	1.75991	1.76084	1.76342	1.76695	1.77043	1.77259	1.7721	1.76955	1.76658	1.76335	1.75994	1.75994	1.76093	1.76195	1.76284	1.76348	1.76383	1.76399	1.76415	1.76448	1.76505	1.76584	1.76681	1.7679	1.76906	1.77028	1.77152	1.77278	1.77404	1.77529
364	1.74943	1.75114	1.75409	1.75736	1.76075	1.76416	1.76746	1.77053	1.77322	1.77533	1.77665	1.77696	1.77619	1.77452	1.77235	1.77025	1.76894	1.76856	1.76867	1.76921	1.7703	1.77198	1.77415	1.77641	1.77798	1.77859	1.77823	1.7771	1.7761	1.77549	1.77549	1.77545	1.77551	1.77578	1.77642	1.77753	1.77912	1.78113	1.78347	1.78606	1.78885	1.79179	1.79482	1.79788	1.80092	1.80389	1.80674	1.80941	1.81187
365	1.77552	1.77585	1.77678	1.77823	1.78003	1.78197	1.78381	1.78534	1.7864	1.78697	1.7871	1.787	1.78716	1.78822	1.79086	1.79517	1.79932	1.80024	1.79882	1.79678	1.79467	1.79272	1.79111	1.7903	1.79116	1.794	1.79757	1.80027	1.80074	1.80042	1.80042	1.80064	1.80087	1.80125	1.80184	1.80259	1.80345	1.80434	1.80518	1.80598	1.80678	1.80762	1.80853	1.80952	1.81061	1.81179	1.81305	1.8144	1.81583
366	1.80142	1.80142	1.80144	1.80152	1.80169	1.80204	1.80261	1.80342	1.80431	1.80505	1.80559	1.80618	1.80711	1.80816	1.80877	1.80871	1.80905	1.81163	1.8148	1.81669	1.81708	1.81651	1.81504	1.81226	1.80842	1.80495	1.80315	1.80318	1.80476	1.80687	1.80687	1.80762	1.80834	1.8087	1.80877	1.80881	1.80904	1.8096	1.81057	1.81195	1.81366	1.81564	1.81782	1.82015	1.82257	1.82501	1.82739	1.82962	1.8316
367	1.83982	1.83936	1.83801	1.83584	1.83299	1.82962	1.82602	1.82253	1.81959	1.81763	1.81688	1.81707	1.81769	1.81854	1.81986	1.82169	1.82304	1.8232	1.82293	1.82306	1.82365	1.82411	1.82412	1.82396	1.82335	1.81946	1.81525	1.81261	1.81277	1.8151	1.8151	1.81464	1.81464	1.81534	1.81665	1.81834	1.82022	1.82218	1.82416	1.82611	1.82798	1.82975	1.83142	1.83301	1.83458	1.8362	1.83795	1.8399	1.84211
368	1.84757	1.84717	1.84607	1.84448	1.84271	1.84105	1.83974	1.83888	1.83856	1.83876	1.83939	1.84023	1.84023	1.83808	1.83581	1.83492	1.83699	1.84265	1.84964	1.85297	1.8485	1.842	1.83554	1.82989	1.82583	1.82597	1.8276	1.83003	1.83308	1.83643	1.83643	1.83752	1.83878	1.84016	1.84159	1.84255	1.84173	1.84093	1.84046	1.84037	1.84067	1.84136	1.84239	1.84371	1.84526	1.84696	1.84878	1.85068	1.85265
369	1.87892	1.87851	1.87731	1.87544	1.87301	1.87012	1.86684	1.86321	1.85931	1.85523	1.85111	1.84728	1.84496	1.84575	1.84801	1.8509	1.85418	1.85749	1.85926	1.85855	1.86033	1.86125	1.86048	1.85831	1.85544	1.85276	1.85094	1.8501	1.84973	1.84927	1.84927	1.8482	1.84701	1.8457	1.84436	1.84361	1.84487	1.84642	1.84801	1.84962	1.85126	1.85294	1.85468	1.85648	1.85836	1.86031	1.86233	1.8644	1.86649
370	1.88531	1.88533	1.88533	1.88525	1.88499	1.88447	1.88367	1.88265	1.88153	1.8805	1.87972	1.87933	1.87932	1.87948	1.87942	1.87864	1.87681	1.87431	1.87402	1.88023	1.88794	1.88547	1.88093	1.87541	1.86978	1.86516	1.86217	1.86097	1.86159	1.86376	1.86376	1.86153	1.85984	1.85877	1.85831	1.85836	1.85881	1.85958	1.86062	1.86188	1.86332	1.86492	1.86664	1.86847	1.87036	1.8723	1.87424	1.87612	1.87789
371	1.93197	1.93244	1.93372	1.93551	1.93738	1.93891	1.93972	1.93951	1.93812	1.93558	1.93208	1.92785	1.92313	1.91813	1.91308	1.90827	1.90396	1.90021	1.89684	1.89368	1.89282	1.90019	1.90244	1.90111	1.89958	1.89782	1.89523	1.89168	1.88774	1.88456	1.88456	1.88568	1.88687	1.88808	1.88929	1.89047	1.8916	1.89266	1.89364	1.89453	1.89531	1.89598	1.89655	1.89703	1.89742	1.89776	1.89808	1.89841	1.89881
372	1.96311	1.96289	1.96221	1.96111	1.95966	1.958	1.95631	1.95482	1.95375	1.95316	1.95295	1.95294	1.95292	1.95258	1.95145	1.94903	1.9453	1.94065	1.93524	1.92917	1.92303	1.91843	1.91663	1.915	1.91346	1.91267	1.9125	1.91249	1.91229	1.91193	1.91193	1.9116	1.91126	1.91092	1.91059	1.9103	1.91006	1.90989	1.90978	1.90976	1.90983	1.91	1.91026	1.91062	1.91107	1.9116	1.9122	1.91285	1.91353
373	1.96744	1.96768	1.9684	1.96967	1.97149	1.9739	1.97683	1.98012	1.98339	1.98587	1.98623	1.98351	1.97863	1.97314	1.96817	1.96428	1.96109	1.95753	1.95291	1.94732	1.94147	1.93721	1.93772	1.94132	1.94074	1.93662	1.93243	1.92955	1.92831	1.92831	1.92831	1.92904	1.92997	1.93105	1.9322	1.93337	1.93449	1.93545	1.93621	1.9367	1.93693	1.93691	1.93671	1.93637	1.93594	1.93546	1.93499	1.93457	1.93426
374	2.00495	2.00527	2.00622	2.00775	2.00978	2.01208	2.01422	2.01539	2.01466	2.01229	2.0103	2.01029	2.01136	2.01129	2.0084	2.00312	1.99732	1.99248	1.98777	1.97952	1.97093	1.96392	1.95825	1.95421	1.95325	1.95286	1.9515	1.95	1.94902	1.94875	1.94875	1.94856	1.94838	1.94824	1.94817	1.9482	1.94839	1.94878	1.94944	1.9504	1.95164	1.95313	1.95482	1.95664	1.95855	1.9605	1.96244	1.96432	1.96608
375	2.03716	2.03746	2.0383	2.03957	2.04095	2.04192	2.04176	2.04062	2.04005	2.04096	2.04249	2.04318	2.04206	2.03981	2.03765	2.03225	2.0206	2.00758	1.99711	1.99356	1.99298	1.99152	1.98841	1.98541	1.98438	1.9853	1.98642	1.98665	1.98593	1.98456	1.98456	1.98462	1.98455	1.98433	1.98398	1.98351	1.98294	1.9823	1.98161	1.98089	1.98017	1.97944	1.97872	1.97801	1.97731	1.97661	1.9759	1.97517	1.97443
376	2.07365	2.0733	2.07225	2.07044	2.0679	2.06519	2.06353	2.06387	2.06584	2.06844	2.07049	2.07051	2.06813	2.06296	2.05405	2.04665	2.04403	2.04052	2.03441	2.02731	2.02144	2.01892	2.02019	2.02296	2.02481	2.02621	2.02833	2.03118	2.03399	2.0358	2.0358	2.03552	2.03528	2.0351	2.03495	2.0348	2.03461	2.03434	2.03394	2.03337	2.03258	2.03151	2.03013	2.02837	2.0262	2.02361	2.0206	2.01726	2.01374
377	2.10378	2.10249	2.09933	2.09562	2.09254	2.09077	2.09041	2.09106	2.09186	2.09133	2.08889	2.08684	2.08495	2.08004	2.0753	2.07092	2.06635	2.06275	2.0603	2.05756	2.05376	2.04942	2.04604	2.04599	2.0513	2.06069	2.06929	2.07	2.06742	2.06528	2.06528	2.06658	2.06792	2.06922	2.07036	2.07115	2.07131	2.07045	2.06832	2.06503	2.06096	2.05644	2.05169	2.04688	2.0421	2.03746	2.03301	2.02875	2.02466
378	2.12653	2.12767	2.13056	2.1343	2.13769	2.13442	2.12961	2.1237	2.11771	2.11364	2.11242	2.10807	2.10127	2.10041	2.10352	2.1079	2.11249	2.11572	2.11507	2.11114	2.10648	2.10194	2.09749	2.09299	2.08852	2.08459	2.08382	2.0912	2.10014	2.10544	2.10544	2.10424	2.10225	2.09966	2.09669	2.09359	2.09071	2.08847	2.08713	2.08659	2.08646	2.0864	2.08615	2.08556	2.08452	2.08295	2.08081	2.07807	2.0747
379	2.14934	2.14739	2.1444	2.1414	2.13871	2.14131	2.14264	2.14166	2.13795	2.13129	2.12311	2.12012	2.12347	2.1282	2.13302	2.13705	2.1389	2.13816	2.13931	2.14428	2.15111	2.15856	2.16592	2.17236	2.1764	2.1769	2.17486	2.17173	2.16846	2.16501	2.16501	2.16503	2.16397	2.1618	2.15874	2.15504	2.15094	2.14659	2.14211	2.13758	2.13306	2.12861	2.12421	2.11987	2.11551	2.11103	2.10632	2.10137	2.09628
380	2.15339	2.1553	2.15812	2.16042	2.16179	2.16239	2.16295	2.16351	2.16375	2.16428	2.16536	2.16558	2.16237	2.15742	2.1539	2.15292	2.15261	2.15247	2.15452	2.15792	2.16225	2.16722	2.17228	2.17672	2.18024	2.18297	2.18468	2.18598	2.18808	2.19203	2.19203	2.19071	2.18998	2.18973	2.18961	2.18923	2.18823	2.18635	2.18344	2.17942	2.17434	2.1683	2.16157	2.15448	2.14741	2.14068	2.13455	2.12921	2.12469
381	2.17854	2.17949	2.182	2.18525	2.18831	2.19072	2.19221	2.19295	2.19398	2.19218	2.18619	2.18087	2.17965	2.17927	2.17239	2.16464	2.16174	2.16608	2.17347	2.18207	2.1911	2.19967	2.20624	2.20983	2.21243	2.21578	2.21974	2.22292	2.22415	2.22331	2.22331	2.22181	2.22016	2.21838	2.21645	2.21432	2.21183	2.20861	2.20416	2.1986	2.19263	2.18686	2.18158	2.17687	2.17274	2.16922	2.16632	2.16405	2.16237
382	2.2045	2.20399	2.20273	2.20148	2.20105	2.20133	2.2017	2.2017	2.19979	2.19877	2.19955	2.19747	2.19207	2.18727	2.18962	2.19443	2.19983	2.20533	2.2103	2.21379	2.21565	2.21711	2.22003	2.22475	2.22863	2.23241	2.23694	2.24078	2.24102	2.2383	2.2383	2.23955	2.24001	2.2391	2.23648	2.23237	2.22745	2.22274	2.21924	2.21723	2.21626	2.21592	2.21594	2.21618	2.21655	2.21697	2.21739	2.2177	2.21778
383	2.23206	2.23147	2.22973	2.227	2.22372	2.22068	2.21841	2.21723	2.21789	2.21952	2.22052	2.2213	2.22246	2.22357	2.22439	2.22501	2.22563	2.22646	2.22809	2.2313	2.23553	2.23711	2.23573	2.23604	2.24091	2.24807	2.25379	2.25422	2.25477	2.2553	2.2553	2.25795	2.25992	2.26111	2.26128	2.26023	2.25833	2.25596	2.25332	2.25053	2.24766	2.24477	2.2419	2.23908	2.23636	2.23375	2.23131	2.22912	2.22729
384	2.24461	2.24403	2.24249	2.24045	2.23854	2.23747	2.23797	2.24009	2.24265	2.2447	2.24701	2.25007	2.2528	2.25466	2.25604	2.25733	2.25871	2.25971	2.25833	2.25444	2.25114	2.25243	2.25869	2.26581	2.26806	2.26492	2.26235	2.26527	2.26993	2.27414	2.27414	2.27251	2.27062	2.26902	2.26854	2.26967	2.27197	2.27493	2.27821	2.28159	2.28489	2.2879	2.29035	2.29197	2.29261	2.2924	2.29159	2.29042	2.28907
385	2.28552	2.28554	2.2854	2.28464	2.28275	2.27955	2.27538	2.27127	2.26883	2.26924	2.271	2.2729	2.27737	2.28466	2.28419	2.27954	2.27458	2.2703	2.26896	2.27079	2.27337	2.27533	2.27589	2.2753	2.27785	2.28385	2.28847	2.29044	2.29013	2.28877	2.28877	2.28878	2.28958	2.29125	2.29359	2.29631	2.29908	2.30163	2.30374	2.30527	2.30626	2.30689	2.30751	2.30852	2.31015	2.31236	2.31492	2.31763	2.32032
386	2.32441	2.32306	2.3194	2.31423	2.30822	2.30183	2.29536	2.28909	2.28353	2.27966	2.27958	2.28388	2.28823	2.28834	2.29475	2.30498	2.31489	2.32318	2.32821	2.3288	2.32679	2.32433	2.32255	2.32191	2.32228	2.32336	2.32521	2.32788	2.32799	2.32354	2.32354	2.32556	2.32721	2.32824	2.32832	2.32765	2.32682	2.32618	2.32593	2.32619	2.32698	2.32825	2.32986	2.33169	2.33365	2.33565	2.33766	2.33963	2.34155
387	2.34967	2.34891	2.346	2.3414	2.33626	2.33126	2.32663	2.3223	2.31809	2.31387	2.30971	2.30608	2.3048	2.30896	2.31675	2.3251	2.33205	2.33614	2.33824	2.34056	2.34274	2.34399	2.34421	2.34353	2.34212	2.34026	2.33803	2.33549	2.33566	2.34037	2.34037	2.3387	2.33705	2.33591	2.33587	2.33691	2.33853	2.34039	2.34231	2.34417	2.3459	2.34746	2.34883	2.35005	2.35112	2.35208	2.35298	2.35386	2.35477
388	2.35528	2.35515	2.35555	2.35637	2.35684	2.3566	2.35557	2.35391	2.35186	2.34972	2.34778	2.34631	2.3455	2.34552	2.34645	2.34844	2.35193	2.35755	2.36457	2.37083	2.3737	2.37258	2.36967	2.36656	2.36394	2.36201	2.36053	2.35887	2.35634	2.35372	2.35372	2.35261	2.35214	2.35229	2.353	2.3542	2.35586	2.35798	2.36049	2.36334	2.3664	2.36957	2.37274	2.37586	2.37891	2.38185	2.3847	2.38743	2.39003
389	2.40488	2.40624	2.40962	2.41344	2.41602	2.4164	2.41486	2.41215	2.40885	2.40523	2.40139	2.39739	2.39333	2.38938	2.38581	2.38305	2.38159	2.38174	2.38296	2.38413	2.38549	2.38762	2.38934	2.38997	2.38935	2.38773	2.38576	2.38453	2.38554	2.38891	2.38891	2.38954	2.39049	2.39164	2.39284	2.39401	2.39522	2.39662	2.39838	2.40061	2.40336	2.40656	2.41004	2.41356	2.41683	2.41965	2.42193	2.42362	2.42475
390	2.46448	2.46377	2.46212	2.46079	2.46112	2.4632	2.46443	2.46212	2.45739	2.45174	2.4458	2.43981	2.43389	2.42811	2.42255	2.41732	2.41261	2.40877	2.40653	2.40686	2.40979	2.41357	2.41614	2.4168	2.41574	2.41291	2.40916	2.40627	2.40495	2.40435	2.40435	2.40386	2.4035	2.40353	2.40419	2.40562	2.40775	2.4104	2.41341	2.41664	2.42006	2.42369	2.42758	2.43186	2.43655	2.44154	2.44643	2.45053	2.45328
391	2.50316	2.50199	2.49898	2.49494	2.49065	2.48725	2.48718	2.49216	2.49948	2.50222	2.4972	2.49026	2.48311	2.47617	2.46973	2.46405	2.4595	2.45644	2.45505	2.45452	2.45229	2.44718	2.44096	2.43495	2.4302	2.42799	2.42815	2.42696	2.42084	2.41818	2.41818	2.41841	2.4199	2.42232	2.42539	2.42884	2.43246	2.43601	2.43937	2.44251	2.44546	2.44825	2.4509	2.4534	2.45575	2.45807	2.46062	2.46387	2.46811
392	2.53611	2.53778	2.5417	2.54491	2.54338	2.53801	2.53134	2.52442	2.51847	2.51849	2.52654	2.53517	2.53774	2.53176	2.52267	2.51276	2.50274	2.49305	2.48427	2.47769	2.47573	2.47857	2.48225	2.48038	2.47019	2.45634	2.44287	2.43447	2.43538	2.43839	2.43839	2.43809	2.4382	2.43876	2.43982	2.44143	2.44368	2.44665	2.45036	2.45468	2.45943	2.4644	2.46938	2.47419	2.47866	2.48259	2.48585	2.48829	2.49001
393	2.57413	2.57117	2.56622	2.56297	2.56462	2.5694	2.57388	2.57622	2.57549	2.57176	2.56604	2.56024	2.55885	2.55599	2.54662	2.53684	2.52745	2.51872	2.51096	2.50466	2.50052	2.49919	2.50042	2.50444	2.51062	2.51264	2.50745	2.4999	2.49358	2.48991	2.48991	2.49119	2.49298	2.49515	2.49755	2.50007	2.50257	2.50492	2.50698	2.50861	2.50967	2.51007	2.50977	2.50887	2.50757	2.50613	2.50488	2.50415	2.50421
394	2.58562	2.58885	2.59491	2.60152	2.608	2.6138	2.61838	2.62135	2.61663	2.60493	2.593	2.58152	2.57154	2.57141	2.58077	2.59129	2.60131	2.6091	2.60817	2.59503	2.57817	2.56188	2.54957	2.54491	2.54591	2.54862	2.55674	2.56748	2.57634	2.57961	2.57961	2.5779	2.57553	2.57271	2.56961	2.56633	2.56297	2.55965	2.55648	2.55361	2.5512	2.54942	2.5484	2.54821	2.54885	2.55022	2.55207	2.5539	2.55491
395	2.65525	2.65487	2.654	2.65273	2.65108	2.64885	2.64236	2.63152	2.62744	2.63105	2.63584	2.64093	2.6458	2.64992	2.65257	2.65247	2.64787	2.63911	2.63418	2.63612	2.62144	2.6051	2.58913	2.57541	2.56837	2.57264	2.58298	2.59413	2.6037	2.61051	2.61051	2.60987	2.608	2.60515	2.60164	2.5978	2.59388	2.59008	2.58652	2.58333	2.58055	2.57819	2.57623	2.57455	2.57306	2.57168	2.5705	2.56989	2.57049
396	2.65975	2.66085	2.66368	2.66719	2.66682	2.65869	2.6534	2.65443	2.65791	2.6623	2.66674	2.67068	2.67382	2.67592	2.67667	2.67536	2.67061	2.66227	2.65114	2.64015	2.6466	2.65388	2.66042	2.66574	2.66868	2.66599	2.6594	2.65208	2.64526	2.63948	2.63948	2.63864	2.63705	2.63489	2.63222	2.62913	2.62574	2.62215	2.61847	2.6148	2.61127	2.60799	2.60509	2.60272	2.60104	2.60014	2.60007	2.60079	2.60221
397	2.69259	2.69218	2.69009	2.68491	2.68136	2.68578	2.69307	2.70109	2.70906	2.71639	2.72232	2.72571	2.72501	2.71931	2.70974	2.69942	2.69253	2.69043	2.69076	2.69171	2.69207	2.69059	2.68696	2.68213	2.67745	2.67604	2.67584	2.67369	2.66935	2.66384	2.66384	2.6678	2.66894	2.6683	2.66671	2.66452	2.66198	2.65925	2.65643	2.65357	2.65073	2.6479	2.64511	2.64235	2.63965	2.637	2.63441	2.6319	2.62949
398	2.73582	2.72795	2.71914	2.71519	2.7163	2.72059	2.72699	2.73501	2.74426	2.75415	2.76371	2.77097	2.77226	2.76728	2.75874	2.748	2.73645	2.72565	2.71668	2.70982	2.705	2.70249	2.70199	2.70223	2.70229	2.7015	2.69904	2.69404	2.68674	2.68104	2.68104	2.68346	2.68906	2.69507	2.69846	2.69945	2.69934	2.69852	2.69717	2.69538	2.69324	2.69079	2.68808	2.68514	2.68201	2.67873	2.67535	2.67192	2.6685
399	2.74466	2.74898	2.74769	2.74547	2.74481	2.74646	2.75054	2.75688	2.76514	2.77484	2.78496	2.7931	2.7984	2.80462	2.81101	2.81641	2.81962	2.81846	2.81202	2.80174	2.78926	2.77561	2.76146	2.74737	2.7339	2.72166	2.71119	2.7039	2.70212	2.70514	2.70514	2.70373	2.70342	2.70512	2.71027	2.71783	2.72623	2.73501	2.74406	2.7533	2.76267	2.77211	2.78154	2.79087	2.79994	2.8084	2.81509	2.81635	2.81011
400	2.75587	2.75913	2.77057	2.78376	2.79694	2.80952	2.8208	2.82939	2.83209	2.82702	2.81906	2.81497	2.81897	2.82546	2.8312	2.83625	2.83893	2.83786	2.8328	2.82387	2.81207	2.79854	2.78413	2.76948	2.75529	2.74259	2.73309	2.72828	2.72758	2.72976	2.72976	2.72967	2.73087	2.73364	2.73823	2.74464	2.75257	2.76162	2.77142	2.78173	2.79237	2.80323	2.81423	2.82531	2.83643	2.84743	2.84374	2.8406	2.84478
401	2.79937	2.80237	2.81019	2.82088	2.833	2.84525	2.85535	2.85906	2.85794	2.85813	2.8575	2.85444	2.85173	2.85333	2.85901	2.8644	2.868	2.87191	2.87769	2.88562	2.89517	2.90565	2.91659	2.92768	2.9387	2.94947	2.95981	2.96951	2.97822	2.98521	2.98521	2.98277	2.97831	2.97209	2.9645	2.95591	2.9466	2.93678	2.9266	2.91614	2.90549	2.89472	2.88389	2.87308	2.86246	2.85249	2.85884	2.86992	2.88098
402	2.945	2.94116	2.93301	2.92323	2.91282	2.90277	2.89536	2.89524	2.9016	2.90409	2.90145	2.89927	2.89783	2.89631	2.89518	2.89598	2.89919	2.90426	2.91174	2.92158	2.93301	2.94532	2.95808	2.97104	2.98403	2.99693	3.00962	3.02197	3.03353	3.03491	3.03491	3.03664	3.0378	3.03921	3.0411	3.04334	3.04572	3.04803	3.05006	3.05159	3.05243	3.0525	3.0518	3.0504	3.04839	3.04586	3.04288	3.03951	3.03582
403	2.96086	2.96303	2.96589	2.96597	2.96206	2.95481	2.94567	2.93622	2.92933	2.93165	2.94295	2.9558	2.96372	2.96202	2.95661	2.95291	2.95424	2.9617	2.97374	2.98817	3.0035	3.01881	3.03346	3.04692	3.05864	3.06776	3.07204	3.06702	3.05422	3.04844	3.04844	3.04871	3.05068	3.05334	3.05608	3.05864	3.06094	3.06296	3.06477	3.06646	3.06815	3.06988	3.0716	3.0732	3.07451	3.07537	3.0756	3.07504	3.07353
404	3.00409	3.00326	3.00132	2.99968	2.99937	3.00004	3.00077	3.00097	3.0004	2.99884	2.99604	2.99263	2.9934	3.00363	3.01863	3.0347	3.05051	3.06544	3.07935	3.09222	3.10387	3.11381	3.12113	3.1242	3.12125	3.11313	3.10396	3.09996	3.10118	3.10341	3.10341	3.10428	3.10531	3.10645	3.10766	3.10896	3.11035	3.11181	3.11335	3.11491	3.11644	3.11786	3.11907	3.11999	3.12053	3.12065	3.12038	3.11982	3.11911
405	3.05439	3.05451	3.05463	3.05422	3.05272	3.04981	3.04545	3.03989	3.03368	3.02772	3.02352	3.02261	3.02548	3.03175	3.04086	3.05234	3.06591	3.08125	3.09781	3.11498	3.1323	3.14941	3.16445	3.16581	3.16631	3.16896	3.17264	3.17614	3.1786	3.17939	3.17939	3.17966	3.17954	3.17906	3.17824	3.17714	3.17579	3.17426	3.17258	3.1708	3.16896	3.16707	3.16512	3.16309	3.16094	3.15868	3.15642	3.15426	3.15229
406	3.09734	3.09715	3.09669	3.09621	3.09606	3.09656	3.09787	3.10005	3.10305	3.10675	3.11107	3.11587	3.12106	3.12656	3.13229	3.13819	3.14418	3.15016	3.15596	3.16124	3.16543	3.16781	3.16963	3.18352	3.19892	3.21302	3.22372	3.22633	3.22341	3.21831	3.21831	3.21738	3.2158	3.2136	3.21079	3.20743	3.20363	3.19951	3.19519	3.19079	3.18644	3.18226	3.17841	3.17505	3.17234	3.17035	3.16904	3.16824	3.16777
407	3.13944	3.13994	3.14141	3.14378	3.14693	3.15072	3.15502	3.1597	3.16463	3.16972	3.17488	3.18003	3.18511	3.19007	3.19484	3.19937	3.2036	3.20748	3.21095	3.21403	3.2169	3.21999	3.22378	3.22809	3.23179	3.234	3.23593	3.24109	3.24454	3.24317	3.24317	3.23949	3.23576	3.2321	3.22857	3.22521	3.22198	3.21884	3.21572	3.21258	3.2094	3.20618	3.20294	3.1997	3.19652	3.19346	3.19061	3.18807	3.18591
408	3.34329	3.34296	3.34202	3.34055	3.33872	3.33666	3.33452	3.3324	3.33039	3.32852	3.32683	3.3253	3.32391	3.32262	3.32126	3.31906	3.31362	3.30523	3.29544	3.28531	3.27592	3.26837	3.26357	3.26212	3.26431	3.26931	3.2721	3.27004	3.27083	3.27525	3.27525	3.27448	3.27355	3.27245	3.27115	3.26961	3.26778	3.26564	3.26317	3.26038	3.25731	3.25401	3.25053	3.24692	3.24322	3.23945	3.23564	3.23182	3.22803
409	3.37246	3.37196	3.37054	3.36838	3.36568	3.36261	3.35929	3.35584	3.35233	3.34879	3.34523	3.34161	3.33783	3.33373	3.32914	3.32441	3.32156	3.32019	3.31904	3.31764	3.3155	3.31208	3.30701	3.30051	3.29331	3.28686	3.28603	3.29367	3.30229	3.30141	3.30141	3.30179	3.3006	3.29829	3.29525	3.29172	3.28788	3.28382	3.27964	3.27538	3.27108	3.26678	3.26251	3.25833	3.25428	3.25043	3.24685	3.24357	3.24062
410	3.39899	3.39936	3.40038	3.40183	3.40344	3.40498	3.40621	3.40678	3.4063	3.40452	3.40138	3.39686	3.39096	3.38386	3.376	3.36805	3.36067	3.35424	3.34875	3.34397	3.3398	3.33644	3.33406	3.33243	3.33088	3.32837	3.32384	3.31753	3.31204	3.31661	3.31661	3.31437	3.3118	3.30895	3.30594	3.30285	3.29975	3.29666	3.29363	3.29068	3.28782	3.28506	3.2824	3.27981	3.27729	3.27482	3.2724	3.27001	3.26765
411	3.414	3.41404	3.41415	3.41428	3.41438	3.41437	3.41428	3.41422	3.41439	3.41481	3.41523	3.41535	3.41487	3.41345	3.41089	3.40721	3.4027	3.39777	3.39281	3.38824	3.38439	3.38113	3.37405	3.36457	3.35545	3.34753	3.34159	3.33733	3.33348	3.32924	3.32924	3.33077	3.33353	3.33706	3.34087	3.34466	3.34833	3.35183	3.3552	3.35848	3.3617	3.3649	3.36811	3.37131	3.37452	3.37772	3.3809	3.38404	3.38711
412	3.43143	3.43128	3.43092	3.4306	3.43054	3.43088	3.43164	3.43278	3.43414	3.4355	3.43652	3.43663	3.43527	3.43262	3.42945	3.42611	3.42231	3.41744	3.41103	3.40312	3.39418	3.38507	3.38064	3.37959	3.37891	3.37675	3.37095	3.36292	3.3547	3.34784	3.34784	3.35221	3.35697	3.36189	3.36681	3.37159	3.37608	3.38014	3.38368	3.38673	3.38941	3.39186	3.39419	3.39647	3.39876	3.40108	3.40343	3.40582	3.40824
413	3.45604	3.45663	3.45828	3.46065	3.46339	3.4661	3.4684	3.46978	3.46962	3.46748	3.46377	3.45991	3.45739	3.4564	3.45562	3.45307	3.44792	3.44146	3.43509	3.42924	3.42367	3.41792	3.41158	3.40438	3.39681	3.39066	3.38795	3.38726	3.38711	3.3872	3.3872	3.3877	3.38869	3.39017	3.3921	3.39442	3.3971	3.40016	3.40362	3.40746	3.41157	3.4158	3.42001	3.4241	3.42799	3.43162	3.43495	3.43795	3.44059
414	3.55271	3.55116	3.54701	3.54112	3.53414	3.52656	3.51881	3.51147	3.50527	3.50087	3.49823	3.49641	3.4941	3.48987	3.48405	3.4798	3.47514	3.46709	3.45829	3.44917	3.43999	3.43105	3.42279	3.41576	3.41025	3.4064	3.40458	3.40508	3.40761	3.41154	3.41154	3.40973	3.4084	3.40766	3.40762	3.4084	3.41004	3.41252	3.41572	3.41946	3.42356	3.42788	3.43229	3.43669	3.44099	3.4451	3.44895	3.45246	3.45555
415	3.57545	3.5756	3.57549	3.57407	3.57071	3.56538	3.55849	3.55048	3.54167	3.53233	3.5227	3.51304	3.50385	3.49617	3.49007	3.48383	3.48051	3.48232	3.48557	3.48889	3.4904	3.48762	3.48161	3.47453	3.46735	3.46057	3.45462	3.44996	3.44713	3.44662	3.44662	3.4479	3.44951	3.45142	3.45359	3.45598	3.45856	3.46128	3.46412	3.46703	3.46999	3.47294	3.47587	3.47873	3.4815	3.48417	3.48673	3.48918	3.49155
416	3.59652	3.59575	3.59357	3.59037	3.58647	3.58198	3.57684	3.57107	3.56475	3.55806	3.55122	3.54455	3.53845	3.53338	3.52964	3.52704	3.52485	3.52204	3.51787	3.51287	3.50923	3.50972	3.51348	3.51841	3.52358	3.52853	3.53299	3.53674	3.53967	3.54177	3.54177	3.54136	3.54087	3.5403	3.53966	3.53895	3.53819	3.53737	3.53651	3.5356	3.53464	3.53364	3.53258	3.53144	3.53022	3.52891	3.52753	3.52611	3.52468
417	3.62015	3.62014	3.62016	3.62028	3.62057	3.62086	3.62056	3.6185	3.61404	3.60788	3.60071	3.59292	3.58476	3.57647	3.56828	3.56054	3.55379	3.54885	3.54639	3.54625	3.5477	3.55016	3.55328	3.55683	3.56069	3.56476	3.56896	3.57314	3.57708	3.58044	3.58044	3.57858	3.57647	3.57419	3.57177	3.56926	3.5667	3.56412	3.56155	3.55905	3.55664	3.55439	3.55235	3.55058	3.54913	3.54805	3.54737	3.54707	3.54711
418	3.64391	3.64347	3.64226	3.6404	3.63798	3.63508	3.63209	3.62995	3.6292	3.62914	3.62915	3.62899	3.62857	3.62789	3.62697	3.62586	3.62462	3.62328	3.62191	3.62055	3.61925	3.61804	3.61695	3.616	3.61521	3.61457	3.6141	3.6138	3.61372	3.61391	3.61391	3.61375	3.61353	3.61322	3.61277	3.61218	3.61145	3.61058	3.60958	3.60847	3.60726	3.60597	3.60462	3.60322	3.6018	3.60037	3.59896	3.59759	3.59629
419	3.67288	3.67348	3.6751	3.67732	3.67971	3.68198	3.68395	3.6856	3.68692	3.68797	3.6888	3.68942	3.68986	3.69012	3.69019	3.69006	3.68972	3.68914	3.6883	3.68717	3.68569	3.68376	3.68126	3.6781	3.67426	3.66988	3.66512	3.66009	3.65491	3.64964	3.64964	3.65127	3.65302	3.65487	3.65676	3.65858	3.66016	3.66122	3.66152	3.66097	3.65967	3.65782	3.65559	3.65311	3.65046	3.64768	3.64482	3.6419	3.63895
420	3.71603	3.71601	3.71595	3.71591	3.7159	3.71591	3.71589	3.71573	3.71535	3.71474	3.71394	3.71297	3.71188	3.71068	3.70937	3.70792	3.70633	3.70457	3.70263	3.70048	3.69815	3.6957	3.69326	3.69102	3.68907	3.68737	3.6858	3.68424	3.68272	3.68137	3.68137	3.68308	3.68424	3.68453	3.68404	3.68317	3.68237	3.68203	3.68246	3.68379	3.68591	3.68861	3.69172	3.6951	3.69866	3.70234	3.70608	3.70986	3.71363
421	3.76452	3.76403	3.76268	3.76084	3.75897	3.75752	3.75685	3.75716	3.75853	3.76084	3.7638	3.76618	3.76273	3.75655	3.75013	3.74376	3.73752	3.73148	3.72569	3.72024	3.7152	3.71067	3.7067	3.70334	3.7006	3.69855	3.69736	3.69718	3.69812	3.70016	3.70016	3.699	3.69869	3.69956	3.70157	3.70437	3.70768	3.7113	3.71514	3.71912	3.72321	3.72736	3.73154	3.73574	3.73992	3.74406	3.74812	3.75206	3.75584
422	3.81999	3.81963	3.8184	3.81605	3.81252	3.80795	3.80262	3.79674	3.79053	3.78414	3.7778	3.77263	3.77378	3.77807	3.78296	3.78813	3.79348	3.79895	3.80448	3.81006	3.81564	3.82118	3.82664	3.83196	3.83708	3.84193	3.84641	3.85041	3.85384	3.85656	3.85656	3.85588	3.85501	3.85397	3.85275	3.85138	3.84987	3.84821	3.84644	3.84455	3.84257	3.8405	3.83836	3.83617	3.83395	3.83173	3.82953	3.82739	3.82537
423	3.85682	3.85697	3.85765	3.85924	3.8619	3.86549	3.86972	3.87434	3.87913	3.88396	3.88871	3.89331	3.8977	3.90184	3.90569	3.90921	3.91239	3.91519	3.9176	3.9196	3.92117	3.92231	3.92298	3.9232	3.92294	3.92221	3.921	3.91932	3.91717	3.91458	3.91458	3.91436	3.91389	3.91314	3.91211	3.9108	3.90921	3.90737	3.90528	3.90297	3.90045	3.89774	3.89486	3.89183	3.88865	3.88536	3.88195	3.87845	3.87486
424	3.89379	3.89479	3.89759	3.90175	3.90681	3.9124	3.91825	3.92417	3.92999	3.9356	3.94091	3.94586	3.9504	3.95451	3.95816	3.96136	3.96411	3.96642	3.9683	3.96978	3.97088	3.97165	3.97213	3.97238	3.97247	3.97248	3.97252	3.97268	3.9731	3.97388	3.97388	3.9743	3.97495	3.97585	3.97699	3.97836	3.97995	3.98174	3.9837	3.98582	3.98807	3.99043	3.99287	3.99537	3.99792	4.00049	4.00306	4.00562	4.00814
425	3.99228	3.9927	3.99395	3.996	3.99881	4.00232	4.00645	4.01113	4.01628	4.0218	4.02762	4.03362	4.03974	4.04588	4.05196	4.0579	4.06363	4.0691	4.07426	4.07904	4.08343	4.08738	4.09086	4.09386	4.09637	4.09836	4.09984	4.1008	4.10125	4.10119	4.10119	4.1012	4.1011	4.10088	4.10054	4.10009	4.09952	4.09886	4.09808	4.09721	4.09624	4.09519	4.09405	4.09283	4.09154	4.09018	4.08878	4.08733	4.08585
426	6.31512	6.30854	6.29483	6.27678	6.25505	6.23057	6.2044	6.17746	6.15044	6.12381	6.09791	6.07297	6.04916	6.0266	6.0054	5.98564	5.96738	5.95067	5.93556	5.92209	5.9103	5.90021	5.89185	5.88524	5.8804	5.87734	5.87608	5.8766	5.87887	5.88272	5.88272	5.88495	5.88367	5.87921	5.87459	5.87008	5.86571	5.86149	5.85743	5.85355	5.84983	5.84629	5.84293	5.83975	5.83675	5.83393	5.8313	5.82886	5.8266
427	6.32423	6.32354	6.31535	6.29975	6.27928	6.25514	6.2284	6.20037	6.17206	6.14416	6.11705	6.09101	6.06619	6.04273	6.02071	6.0002	5.98127	5.96397	5.94833	5.93442	5.92224	5.91185	5.90325	5.89649	5.89156	5.8885	5.88731	5.88798	5.8905	5.89462	5.89462	5.8901	5.88956	5.89279	5.89677	5.90125	5.9062	5.9116	5.91744	5.92373	5.93045	5.93759	5.94515	5.95312	5.9615	5.97025	5.97939	5.98887	5.99868
428	6.36138	6.3601	6.35364	6.33797	6.31739	6.29512	6.27321	6.25211	6.23171	6.21184	6.19242	6.17339	6.15472	6.13642	6.11848	6.10091	6.08371	6.06689	6.05047	6.03446	6.01888	6.00374	5.98906	5.97485	5.96115	5.94796	5.93533	5.92329	5.91192	5.90171	5.90171	5.90458	5.90807	5.91205	5.91651	5.92144	5.92683	5.93269	5.93901	5.94578	5.95301	5.96069	5.96882	5.97739	5.98639	5.99583	6.0057	6.01599	6.0267
429	6.3792	6.37431	6.36645	6.36171	6.35515	6.35	6.34711	6.34642	6.34778	6.35106	6.35618	6.36306	6.37164	6.38187	6.3937	6.40709	6.42199	6.43837	6.45617	6.47534	6.49584	6.5176	6.54054	6.56455	6.58947	6.61498	6.64038	6.66426	6.68423	6.69023	6.69023	6.68643	6.67172	6.65278	6.63239	6.61144	6.59028	6.56909	6.54795	6.52694	6.5061	6.48546	6.46505	6.44489	6.425	6.40541	6.38613	6.3672	6.34862
430	6.38784	6.38449	6.38794	6.39227	6.39345	6.38478	6.37861	6.37554	6.37512	6.37699	6.3809	6.3867	6.39427	6.40352	6.4144	6.42684	6.4408	6.45622	6.47305	6.49125	6.51075	6.53148	6.55336	6.57628	6.6001	6.62463	6.64967	6.67493	6.69862	6.71435	6.71435	6.71613	6.70729	6.68554	6.66348	6.64139	6.61935	6.59744	6.57568	6.5541	6.53272	6.51157	6.49066	6.47001	6.44962	6.42953	6.40974	6.39027	6.37115
431	6.39658	6.40882	6.42163	6.41247	6.40554	6.41525	6.42693	6.43805	6.44827	6.45805	6.46785	6.47791	6.48838	6.49929	6.51067	6.52252	6.53482	6.54758	6.56078	6.5744	6.58844	6.6029	6.61779	6.63316	6.6491	6.66579	6.68356	6.70279	6.72327	6.72687	6.72687	6.72804	6.7225	6.73001	6.73779	6.7455	6.75301	6.76028	6.76724	6.77379	6.77982	6.78519	6.78975	6.7934	6.79614	6.79806	6.79933	6.80011	6.80056
432	6.4318	6.43205	6.42863	6.42696	6.43284	6.44093	6.45088	6.46331	6.47813	6.49453	6.51151	6.528	6.54308	6.55655	6.56893	6.58078	6.5925	6.60429	6.61625	6.62842	6.64084	6.65349	6.66637	6.67947	6.69274	6.70617	6.71969	6.73319	6.74588	6.74984	6.74984	6.74076	6.75199	6.76418	6.77607	6.78715	6.79707	6.80558	6.81254	6.81801	6.82233	6.82604	6.82966	6.83354	6.83785	6.84253	6.84737	6.85204	6.85605
433	6.45759	6.44857	6.43836	6.44221	6.45186	6.46483	6.48047	6.49786	6.51591	6.53288	6.54786	6.56275	6.57964	6.59917	6.62092	6.64422	6.66849	6.69319	6.71768	6.74113	6.76254	6.78101	6.79615	6.80801	6.81657	6.82111	6.81828	6.7994	6.76701	6.76127	6.76127	6.7648	6.77452	6.78637	6.79887	6.81107	6.82133	6.82872	6.83464	6.84033	6.84623	6.85229	6.8583	6.86402	6.86918	6.87347	6.87656	6.87844	6.87969
434	6.47675	6.46167	6.44622	6.45479	6.47171	6.48985	6.50736	6.52294	6.53689	6.55227	6.57158	6.59408	6.61849	6.64416	6.67067	6.69764	6.72436	6.74952	6.77221	6.79363	6.81526	6.83781	6.86105	6.88371	6.90244	6.90353	6.8768	6.84595	6.81024	6.78821	6.78821	6.79416	6.80141	6.80906	6.81686	6.82506	6.83499	6.84769	6.86209	6.87725	6.89262	6.90773	6.91942	6.91628	6.91288	6.91042	6.90941	6.91009	6.91222
435	6.50907	6.51221	6.51541	6.51867	6.52293	6.52875	6.53702	6.54912	6.56551	6.58482	6.60571	6.62748	6.64973	6.67215	6.69449	6.71669	6.7391	6.7629	6.78905	6.81661	6.84449	6.87205	6.89872	6.92342	6.94009	6.92525	6.89407	6.86547	6.85672	6.85487	6.85487	6.85583	6.85743	6.85991	6.86362	6.86898	6.87624	6.88527	6.89558	6.90639	6.91635	6.92169	6.92264	6.93427	6.94308	6.94862	6.95177	6.95341	6.95419
436	6.51898	6.53351	6.55228	6.56407	6.57408	6.58503	6.59755	6.61171	6.62741	6.64448	6.66278	6.68219	6.70265	6.72413	6.74665	6.77017	6.7946	6.81973	6.84526	6.87081	6.89594	6.92003	6.942	6.95901	6.96335	6.96305	6.96953	6.98284	6.99426	6.99896	6.99896	6.99579	6.99066	6.9843	6.97734	6.97013	6.96294	6.95593	6.94927	6.94324	6.93876	6.93931	6.94713	6.958	6.97064	6.98441	6.99823	7.0109	7.02111
437	6.53492	6.54848	6.57907	6.61486	6.65378	6.6949	6.73763	6.78159	6.82656	6.87235	6.91882	6.96582	7.0132	7.06079	7.1083	7.15526	7.20034	7.2375	7.23814	7.20312	7.1602	7.11548	7.07085	7.02865	6.99591	6.98724	7.0023	7.0185	7.03046	7.03258	7.03258	7.03198	7.03113	7.03035	7.0295	7.02849	7.02733	7.02611	7.02503	7.02432	7.0243	7.02537	7.02796	7.03242	7.03877	7.04636	7.04462	7.04111	7.03763
438	6.57029	6.57471	6.5929	6.62634	6.66618	6.7086	6.75257	6.79767	6.84368	6.89043	6.93777	6.98557	7.03368	7.0819	7.12996	7.17731	7.22265	7.26165	7.27691	7.23967	7.19609	7.15106	7.10632	7.06453	7.03501	7.03162	7.03942	7.04442	7.04414	7.04798	7.04798	7.04975	7.0525	7.05524	7.05762	7.05948	7.06078	7.06149	7.0616	7.06114	7.06012	7.05857	7.05654	7.05409	7.05127	7.04844	7.05558	7.06464	7.07381
439	7.51085	7.51114	7.512	7.51335	7.51507	7.51704	7.51909	7.52102	7.52244	7.52244	7.51802	7.5005	7.47439	7.44569	7.41505	7.38214	7.34689	7.31209	7.28911	7.28054	7.25756	7.23229	7.20714	7.18282	7.15982	7.13881	7.12103	7.10835	7.10132	7.09676	7.09676	7.09982	7.10207	7.1036	7.10454	7.10501	7.1051	7.10489	7.10446	7.10387	7.10318	7.10249	7.1019	7.10158	7.1017	7.10239	7.10331	7.10348	7.10286
440	7.60048	7.60004	7.59867	7.59629	7.59296	7.58883	7.58405	7.57847	7.57031	7.55371	7.53312	7.51774	7.50172	7.47925	7.44987	7.41569	7.38071	7.34952	7.33995	7.35088	7.34915	7.33274	7.31289	7.29281	7.27377	7.25675	7.24285	7.23327	7.22847	7.22639	7.22639	7.21755	7.2088	7.2002	7.19181	7.18367	7.17581	7.16826	7.16104	7.15417	7.14768	7.14158	7.13591	7.13075	7.12624	7.12281	7.12149	7.12409	7.1314
441	7.6306	7.62961	7.62773	7.62566	7.62266	7.61716	7.60788	7.59474	7.5798	7.56958	7.56165	7.55154	7.52872	7.49604	7.46164	7.42736	7.39341	7.36371	7.35382	7.38072	7.41581	7.43381	7.42004	7.40029	7.38001	7.36046	7.34246	7.32706	7.31609	7.31271	7.31271	7.3201	7.3294	7.34036	7.35275	7.36633	7.3809	7.39627	7.41227	7.42875	7.44556	7.46254	7.4795	7.4961	7.51172	7.52424	7.51927	7.50443	7.48807
442	7.63863	7.63997	7.64271	7.64544	7.64754	7.64873	7.64741	7.64058	7.62861	7.61352	7.59534	7.57502	7.56363	7.55344	7.52821	7.50016	7.47373	7.44971	7.43008	7.42418	7.44434	7.47235	7.51294	7.55429	7.57079	7.56251	7.55372	7.54687	7.54231	7.54004	7.54004	7.54055	7.54157	7.54305	7.54497	7.54729	7.54995	7.55288	7.55596	7.55904	7.56176	7.56345	7.56256	7.55706	7.54733	7.53595	7.53499	7.53299	7.52347
443	7.69334	7.69222	7.68994	7.68815	7.6875	7.68656	7.68475	7.6867	7.68241	7.66025	7.63733	7.61763	7.5967	7.57696	7.57373	7.57242	7.56127	7.54319	7.52288	7.50279	7.48861	7.50394	7.54268	7.58055	7.60698	7.64595	7.68171	7.70804	7.72397	7.72901	7.72901	7.72282	7.71351	7.70222	7.68978	7.67671	7.66338	7.65001	7.6368	7.62391	7.61159	7.60035	7.59138	7.58609	7.58305	7.57905	7.57334	7.56608	7.5566
444	7.7137	7.71437	7.71506	7.71369	7.70977	7.70616	7.70494	7.69906	7.69419	7.69645	7.67134	7.64241	7.62034	7.60865	7.59992	7.59292	7.59398	7.60052	7.60897	7.61799	7.62531	7.62353	7.6117	7.60449	7.63401	7.67351	7.7098	7.73979	7.75606	7.76365	7.76365	7.76492	7.76081	7.75332	7.74414	7.73366	7.72198	7.70918	7.6954	7.68081	7.66565	7.65018	7.63476	7.61988	7.60639	7.59567	7.58941	7.5911	7.60045
445	7.73744	7.73784	7.73807	7.73675	7.73484	7.73288	7.73046	7.72888	7.72251	7.70868	7.71012	7.70143	7.68616	7.67026	7.65701	7.64885	7.64615	7.64747	7.65111	7.65508	7.65556	7.65583	7.66461	7.67745	7.69233	7.70922	7.72855	7.7502	7.77516	7.77673	7.77673	7.77607	7.77833	7.78126	7.78156	7.77742	7.77038	7.7612	7.74852	7.73341	7.71742	7.7012	7.68522	7.67007	7.65668	7.64646	7.64079	7.63984	7.64256
446	7.7679	7.7665	7.7658	7.76969	7.77771	7.7868	7.78744	7.77273	7.76525	7.75615	7.75048	7.75931	7.77677	7.79689	7.81249	7.80231	7.77635	7.74852	7.72209	7.69966	7.68709	7.68857	7.69699	7.70806	7.72073	7.73505	7.75249	7.77488	7.79426	7.80971	7.80971	7.80752	7.80394	7.79896	7.79372	7.78812	7.77947	7.76863	7.75929	7.7516	7.74463	7.73814	7.73207	7.72639	7.72112	7.71627	7.71186	7.70794	7.70457
447	7.78212	7.78472	7.79038	7.79718	7.8035	7.80251	7.79282	7.78329	7.7693	7.77286	7.78722	7.80395	7.82051	7.83441	7.84255	7.8537	7.86591	7.87334	7.87859	7.88233	7.88472	7.88578	7.88544	7.88348	7.87948	7.87253	7.86111	7.84533	7.83476	7.83926	7.83926	7.84215	7.8429	7.839	7.82887	7.81939	7.81269	7.80743	7.80208	7.79632	7.7903	7.78423	7.77826	7.7725	7.76702	7.7619	7.75721	7.753	7.74938
448	7.83336	7.83371	7.83421	7.83312	7.82833	7.82422	7.81903	7.81886	7.82361	7.82956	7.83736	7.84756	7.86062	7.87515	7.865	7.86981	7.88793	7.91059	7.92406	7.92763	7.92786	7.92593	7.92208	7.91647	7.90928	7.90076	7.8913	7.88112	7.87031	7.86369	7.86369	7.86489	7.85686	7.84995	7.84905	7.84943	7.85098	7.85436	7.85952	7.86598	7.87326	7.88099	7.88885	7.89632	7.90048	7.89429	7.88413	7.87333	7.86244
449	7.87259	7.87178	7.86903	7.86209	7.84847	7.83383	7.83381	7.84491	7.85897	7.8738	7.88531	7.89236	7.8943	7.88253	7.89704	7.91351	7.92291	7.93083	7.94709	7.96907	7.98327	7.9834	7.97606	7.96426	7.94864	7.93018	7.91158	7.89682	7.88811	7.88143	7.88143	7.87947	7.88439	7.88805	7.89004	7.89319	7.89801	7.90405	7.91072	7.91746	7.92341	7.92682	7.92503	7.91858	7.91292	7.9165	7.92337	7.93021	7.93618
450	7.90733	7.90417	7.89328	7.88101	7.87543	7.87508	7.87755	7.88138	7.88522	7.8908	7.90174	7.91234	7.91077	7.91212	7.9189	7.93099	7.95071	7.97122	7.98683	7.99521	8.00028	8.00077	7.99344	7.98234	7.96893	7.95391	7.93779	7.92132	7.90676	7.90246	7.90246	7.90337	7.90621	7.91395	7.92609	7.93978	7.9538	7.96757	7.97988	7.97756	7.96831	7.96141	7.95987	7.9635	7.96952	7.97625	7.98288	7.98885	7.99364
451	7.91836	7.91474	7.90977	7.90518	7.90112	7.89855	7.89604	7.89379	7.89652	7.90361	7.91203	7.92337	7.94134	7.95853	7.97043	7.98072	7.99022	7.99866	8.00595	8.01101	8.01276	8.01587	8.01971	8.02206	8.02237	8.01075	7.98791	7.96488	7.94472	7.93197	7.93197	7.93469	7.94509	7.95966	7.9757	7.99177	8.00466	8.00066	7.99129	7.99588	8.00778	8.01935	8.0301	8.03979	8.04802	8.05401	8.05633	8.05447	8.05065
452	7.94839	7.94871	7.94662	7.94035	7.93086	7.92099	7.91612	7.91941	7.92836	7.94108	7.95603	7.96465	7.96177	7.96932	7.98701	8.00692	8.02566	8.03852	8.04109	8.04252	8.04616	8.05233	8.05635	8.05475	8.04471	8.03745	8.04141	8.04946	8.06023	8.07272	8.07272	8.06794	8.05966	8.04946	8.03846	8.02743	8.01931	8.02774	8.04199	8.05573	8.06798	8.07796	8.08479	8.08776	8.08717	8.08478	8.08331	8.08454	8.08744
453	7.98789	7.98578	7.98192	7.97797	7.97583	7.97645	7.97933	7.98361	7.98845	7.99187	7.98786	7.98427	8.0002	8.01948	8.03532	8.04211	8.04414	8.04892	8.06216	8.07605	8.08315	8.08873	8.09605	8.09122	8.08022	8.07782	8.08073	8.08677	8.09521	8.10223	8.10223	8.10209	8.10385	8.10713	8.11115	8.11542	8.11962	8.12353	8.12694	8.12968	8.13162	8.13261	8.13278	8.1326	8.1325	8.13247	8.13235	8.13205	8.13156
454	7.99606	7.99877	8.00433	8.01073	8.01609	8.01942	8.02121	8.02165	8.01995	8.01552	8.01368	8.01873	8.02661	8.03535	8.04398	8.05401	8.06413	8.07359	8.08191	8.08859	8.10208	8.11834	8.12769	8.13367	8.14459	8.15294	8.15369	8.14442	8.12858	8.11471	8.11471	8.11741	8.12247	8.12844	8.13474	8.1409	8.14639	8.15064	8.1532	8.154	8.15355	8.15285	8.15302	8.15466	8.15753	8.16074	8.16328	8.16458	8.16464
455	8.03395	8.03291	8.03068	8.02982	8.03204	8.03712	8.04344	8.04974	8.05512	8.05704	8.0554	8.05458	8.05517	8.05762	8.06436	8.07629	8.08718	8.09369	8.09938	8.10969	8.1239	8.13899	8.15351	8.17024	8.18733	8.19907	8.20384	8.20717	8.21153	8.21522	8.21522	8.21498	8.21433	8.21347	8.21261	8.21204	8.21204	8.21286	8.21447	8.21637	8.21764	8.21773	8.21679	8.21533	8.21393	8.21315	8.21343	8.2149	8.2172
456	8.05141	8.0518	8.05403	8.05809	8.06269	8.06673	8.0693	8.06958	8.06758	8.06716	8.07138	8.0772	8.08374	8.09101	8.09914	8.10876	8.12098	8.13341	8.14538	8.16003	8.1772	8.1942	8.1892	8.19581	8.21164	8.23064	8.24264	8.25109	8.25908	8.26375	8.26375	8.26427	8.26431	8.26388	8.26269	8.26034	8.25698	8.25355	8.25104	8.25021	8.25142	8.25384	8.25563	8.25629	8.25629	8.25589	8.25515	8.25411	8.25284
457	8.09103	8.09017	8.08893	8.08865	8.08922	8.09039	8.09202	8.09408	8.09652	8.09928	8.1022	8.10518	8.1082	8.11152	8.11562	8.12103	8.12798	8.13928	8.15535	8.17209	8.1873	8.19629	8.21423	8.23063	8.24569	8.24691	8.25667	8.27116	8.28183	8.28709	8.28709	8.28644	8.28329	8.27891	8.27463	8.27137	8.26935	8.26799	8.26691	8.26612	8.26602	8.26757	8.27175	8.27742	8.28085	8.28069	8.27957	8.27823	8.27689
458	8.10186	8.10016	8.10133	8.10517	8.11083	8.11789	8.12596	8.13434	8.14144	8.14472	8.14483	8.14459	8.14478	8.14521	8.14608	8.14888	8.15648	8.16997	8.18639	8.20244	8.217	8.22309	8.23444	8.25165	8.2511	8.26123	8.27643	8.29083	8.298	8.29787	8.29787	8.29561	8.29486	8.29475	8.29457	8.29412	8.29343	8.29252	8.29146	8.2903	8.28907	8.28785	8.28674	8.28615	8.28788	8.29156	8.29396	8.29501	8.2955
459	8.11117	8.12003	8.13634	8.1538	8.1674	8.17307	8.17487	8.17494	8.17421	8.17683	8.18449	8.19384	8.20232	8.20969	8.2167	8.22384	8.23077	8.23687	8.24449	8.25271	8.24727	8.24224	8.25329	8.26188	8.28187	8.30294	8.32005	8.32608	8.32144	8.32034	8.32034	8.32164	8.32202	8.3216	8.32057	8.31915	8.31764	8.31632	8.31538	8.31484	8.3145	8.31403	8.31325	8.3124	8.31199	8.31238	8.31324	8.3138	8.3138
460	8.17512	8.17527	8.17581	8.17718	8.1811	8.18919	8.19604	8.19913	8.20026	8.20267	8.20755	8.21529	8.22591	8.23753	8.24378	8.24347	8.24436	8.25008	8.25984	8.27078	8.27949	8.28613	8.29159	8.30073	8.31571	8.33248	8.33548	8.33566	8.34601	8.34809	8.34809	8.34964	8.34958	8.34833	8.34663	8.34473	8.34258	8.34006	8.33723	8.33441	8.33206	8.33059	8.33018	8.33068	8.33192	8.33402	8.33698	8.34015	8.34281
461	8.2189	8.21993	8.22305	8.22823	8.23514	8.24253	8.24798	8.24802	8.24617	8.24698	8.24933	8.2514	8.25195	8.25151	8.25533	8.26394	8.27128	8.27787	8.28468	8.29193	8.30316	8.31985	8.33652	8.34985	8.3538	8.35169	8.36068	8.36168	8.35617	8.35932	8.35932	8.35848	8.35824	8.35801	8.35698	8.35509	8.35279	8.35061	8.3488	8.3474	8.34633	8.34565	8.3455	8.34612	8.34777	8.35068	8.35508	8.35864	8.35811
462	8.2389	8.23981	8.24257	8.24715	8.25316	8.25883	8.26213	8.26524	8.26992	8.27422	8.27726	8.27908	8.28044	8.28175	8.28347	8.28766	8.29533	8.30463	8.31283	8.3142	8.31568	8.33134	8.35269	8.37045	8.38085	8.37989	8.37245	8.37777	8.37295	8.36293	8.36293	8.36541	8.36784	8.36972	8.37078	8.37124	8.3714	8.37136	8.37101	8.3702	8.36887	8.36716	8.36538	8.36378	8.36251	8.36154	8.36085	8.36272	8.36944
463	8.26745	8.26792	8.26943	8.27241	8.27812	8.2891	8.3035	8.29562	8.29693	8.30204	8.30728	8.31082	8.3131	8.31571	8.32123	8.33019	8.34087	8.35165	8.3609	8.34795	8.34985	8.359	8.36958	8.38012	8.38856	8.39228	8.39382	8.38949	8.39075	8.3909	8.3909	8.38962	8.38874	8.38908	8.39106	8.39413	8.39665	8.39555	8.39243	8.38955	8.38749	8.38629	8.38573	8.38551	8.3854	8.38531	8.38533	8.38577	8.3872
464	8.4434	8.43575	8.41484	8.38607	8.35488	8.32583	8.3075	8.32784	8.34518	8.34839	8.34502	8.34031	8.33597	8.3363	8.34148	8.35017	8.36153	8.37233	8.36694	8.37288	8.38261	8.39137	8.39711	8.40187	8.40681	8.40865	8.40268	8.39972	8.40608	8.40897	8.40897	8.4114	8.41228	8.41133	8.40907	8.40605	8.40346	8.40403	8.40595	8.40687	8.40654	8.40541	8.404	8.40271	8.40183	8.4015	8.40166	8.40208	8.40263
465	8.48564	8.47871	8.46427	8.44816	8.4316	8.41507	8.39927	8.38542	8.37664	8.37262	8.36569	8.3653	8.37434	8.38868	8.40577	8.4242	8.44131	8.42723	8.41218	8.41979	8.42418	8.41834	8.41355	8.41185	8.41563	8.42588	8.42947	8.43154	8.42413	8.4207	8.4207	8.42093	8.42262	8.42591	8.43	8.42802	8.42573	8.42411	8.42326	8.42332	8.42408	8.42501	8.42564	8.42567	8.42492	8.42346	8.4217	8.42011	8.41902
466	8.54717	8.536	8.52115	8.50231	8.48185	8.46126	8.44136	8.42316	8.40976	8.41229	8.43277	8.45824	8.48359	8.50633	8.52199	8.50761	8.47183	8.46731	8.48272	8.46936	8.45352	8.44488	8.43842	8.44071	8.44384	8.43934	8.44638	8.44373	8.44537	8.44742	8.44742	8.4432	8.43883	8.43468	8.43115	8.4347	8.43915	8.44319	8.44658	8.44922	8.45066	8.44931	8.44614	8.44305	8.4408	8.43966	8.43957	8.44026	8.44154
467	8.55112	8.5668	8.58004	8.5858	8.59365	8.60195	8.60981	8.61683	8.62275	8.62701	8.62821	8.62318	8.60853	8.58524	8.55792	8.54908	8.54506	8.51808	8.49422	8.49985	8.50343	8.49272	8.47789	8.46084	8.45495	8.46244	8.46045	8.46233	8.46571	8.46081	8.46081	8.46498	8.46795	8.46938	8.46968	8.46914	8.46771	8.46552	8.46279	8.4597	8.45698	8.45661	8.45802	8.45971	8.46129	8.46269	8.46393	8.46509	8.46626
468	8.59219	8.58518	8.59112	8.61232	8.63329	8.65263	8.66965	8.68338	8.69195	8.69246	8.68415	8.67283	8.6622	8.63906	8.60671	8.57502	8.55323	8.5493	8.5377	8.52319	8.51517	8.51443	8.5041	8.49044	8.47942	8.47532	8.47717	8.47812	8.47712	8.48166	8.48166	8.48089	8.48005	8.4791	8.47771	8.47652	8.47636	8.47735	8.47926	8.48175	8.48433	8.48662	8.48846	8.48985	8.49078	8.49107	8.49061	8.48975	8.4889
469	8.60827	8.62127	8.63947	8.65461	8.66662	8.6772	8.68727	8.69688	8.70567	8.71233	8.70862	8.69597	8.67794	8.66351	8.64782	8.62881	8.61022	8.59427	8.58051	8.56503	8.54718	8.53218	8.52376	8.5149	8.50511	8.4991	8.50155	8.50462	8.50175	8.5004	8.5004	8.49718	8.49472	8.49376	8.49411	8.49468	8.49477	8.49445	8.49413	8.49417	8.49461	8.49523	8.49568	8.49567	8.49528	8.49489	8.49491	8.49516	8.4954
470	8.68564	8.6885	8.69751	8.71234	8.7294	8.74349	8.75065	8.74866	8.73729	8.72468	8.72063	8.71137	8.69211	8.67482	8.66288	8.65051	8.6351	8.61739	8.59887	8.58218	8.56868	8.55894	8.5534	8.53992	8.52658	8.52166	8.52384	8.51997	8.51147	8.50874	8.50874	8.51502	8.52199	8.52565	8.52589	8.52566	8.52586	8.52641	8.52687	8.52687	8.52612	8.52431	8.52196	8.51977	8.51789	8.5162	8.51454	8.51291	8.51156
471	8.82469	8.82243	8.81695	8.80904	8.79892	8.78688	8.77353	8.76104	8.75224	8.7432	8.73237	8.72419	8.71423	8.70238	8.69155	8.68061	8.66687	8.6504	8.6328	8.61559	8.59928	8.58192	8.566	8.56265	8.55644	8.5436	8.53134	8.5301	8.53639	8.53569	8.53569	8.53446	8.5342	8.53711	8.54179	8.54425	8.5433	8.54064	8.53738	8.53397	8.53101	8.52914	8.52803	8.52698	8.52582	8.5247	8.5239	8.52358	8.52377
472	8.82882	8.82893	8.82819	8.82637	8.82406	8.8217	8.81847	8.81213	8.79965	8.7824	8.76311	8.74696	8.74007	8.73567	8.72869	8.71186	8.69143	8.67132	8.65191	8.63325	8.61618	8.60234	8.58923	8.57531	8.56394	8.55526	8.55044	8.5522	8.55518	8.5551	8.5551	8.55554	8.55456	8.55217	8.54929	8.54667	8.54531	8.54479	8.54524	8.54704	8.55	8.5535	8.55605	8.55696	8.55733	8.55761	8.55788	8.55816	8.5585
473	8.86389	8.86295	8.86007	8.85515	8.84818	8.83932	8.82886	8.81732	8.80763	8.79998	8.79307	8.78464	8.77169	8.75396	8.73459	8.72332	8.71285	8.69631	8.67733	8.6587	8.6422	8.62931	8.61694	8.60273	8.59133	8.58398	8.57655	8.57056	8.57054	8.57098	8.57098	8.56757	8.56547	8.56489	8.56505	8.56541	8.56565	8.56549	8.56478	8.56368	8.5626	8.56233	8.56443	8.5694	8.57532	8.57875	8.57802	8.57604	8.57377
474	8.87975	8.87883	8.87614	8.87187	8.8664	8.86038	8.85495	8.85072	8.84634	8.84001	8.83033	8.81597	8.79938	8.78296	8.76538	8.74756	8.73377	8.72068	8.70178	8.6818	8.66199	8.64404	8.63381	8.62476	8.60716	8.59139	8.58464	8.58568	8.583	8.5863	8.5863	8.58363	8.58188	8.58157	8.58342	8.58738	8.59109	8.59214	8.59174	8.59118	8.59065	8.58995	8.5889	8.58754	8.58652	8.58857	8.59479	8.59756	8.59652
475	8.91543	8.91508	8.91399	8.91207	8.90926	8.90551	8.90052	8.8937	8.88335	8.86784	8.8512	8.83608	8.81784	8.79861	8.78188	8.76537	8.74775	8.73543	8.72295	8.70206	8.68134	8.66248	8.64483	8.63524	8.63389	8.62299	8.60824	8.59958	8.60651	8.61036	8.61036	8.61166	8.61247	8.61233	8.61051	8.60829	8.60853	8.6122	8.61587	8.6134	8.60922	8.60564	8.603	8.60137	8.60048	8.5999	8.59944	8.60323	8.61022
476	8.92339	8.92309	8.92215	8.92043	8.91767	8.91353	8.90737	8.89838	8.88744	8.87716	8.86581	8.84836	8.83571	8.82613	8.80972	8.79512	8.78081	8.7582	8.74455	8.73723	8.72063	8.7013	8.6821	8.66436	8.64833	8.63533	8.62739	8.62568	8.62788	8.62626	8.62626	8.63149	8.62695	8.62216	8.62004	8.6202	8.62115	8.62123	8.61876	8.61969	8.62153	8.62308	8.62456	8.62618	8.6282	8.63088	8.63438	8.63861	8.64312
477	8.95032	8.9498	8.94832	8.94612	8.9435	8.94082	8.93748	8.92742	8.91161	8.89263	8.87179	8.85741	8.84434	8.83012	8.82163	8.80446	8.78437	8.77317	8.75985	8.74665	8.73499	8.71969	8.70171	8.6828	8.67352	8.68112	8.67217	8.65486	8.63969	8.64012	8.64012	8.6337	8.63738	8.64231	8.64371	8.64	8.63517	8.63244	8.63458	8.63935	8.64388	8.64724	8.64959	8.65138	8.65299	8.65461	8.65628	8.65801	8.65995
478	8.9682	8.96803	8.96738	8.96582	8.96246	8.9562	8.94779	8.94487	8.93429	8.9178	8.90138	8.88538	8.86915	8.85101	8.83233	8.82168	8.81321	8.79895	8.78145	8.7655	8.75369	8.7346	8.71976	8.71329	8.70526	8.69102	8.69425	8.68027	8.6705	8.66765	8.66765	8.66674	8.66306	8.65904	8.65879	8.66404	8.67065	8.67641	8.68102	8.68539	8.69019	8.69497	8.69848	8.69989	8.69974	8.699	8.69829	8.69798	8.69826
479	8.99078	8.99009	8.98797	8.98433	8.97899	8.97168	8.96205	8.94981	8.94708	8.94077	8.92092	8.90023	8.88394	8.87521	8.87071	8.86157	8.84362	8.83087	8.81361	8.78905	8.76864	8.76497	8.76462	8.75328	8.73985	8.72027	8.70418	8.71405	8.71164	8.69711	8.69711	8.70379	8.70647	8.70605	8.70451	8.7033	8.70364	8.7063	8.71034	8.71269	8.71255	8.71166	8.7112	8.7115	8.71202	8.7123	8.7124	8.71265	8.71343
480	9.03184	9.03051	9.02655	9.0201	9.01172	9.00285	8.9947	8.98631	8.97306	8.96152	8.95906	8.95158	8.93549	8.9139	8.88994	8.87094	8.86089	8.84393	8.82781	8.81543	8.80158	8.7863	8.77153	8.76394	8.75229	8.74937	8.74371	8.73207	8.71737	8.71083	8.71083	8.71426	8.72258	8.72914	8.73238	8.73321	8.73191	8.72996	8.72951	8.73255	8.73554	8.73658	8.73813	8.74071	8.7442	8.74824	8.75241	8.75625	8.75907
481	9.04902	9.04861	9.04711	9.04366	9.03721	9.02891	9.01864	9.00291	8.98914	8.98112	8.97454	8.96649	8.9507	8.93091	8.91167	8.89376	8.87651	8.86329	8.85399	8.84578	8.83505	8.8174	8.79665	8.78034	8.77485	8.76823	8.75659	8.74441	8.73938	8.7346	8.7346	8.73351	8.73512	8.73921	8.74085	8.73995	8.73907	8.73852	8.73811	8.73845	8.74321	8.75216	8.76144	8.76898	8.77273	8.77313	8.77215	8.77107	8.77074
482	9.05586	9.05602	9.05631	9.05522	9.04952	9.0417	9.03013	9.02178	9.01446	9.00145	8.98489	8.96917	8.95832	8.94802	8.93639	8.9194	8.90092	8.88686	8.87555	8.86172	8.84601	8.83328	8.82127	8.80928	8.79956	8.79247	8.77892	8.76362	8.76078	8.77047	8.77047	8.76779	8.76568	8.76712	8.77434	8.78263	8.78694	8.78849	8.78895	8.78897	8.78885	8.78865	8.78863	8.78981	8.7934	8.79783	8.80048	8.80091	8.79975
483	9.07814	9.07499	9.06718	9.05934	9.05665	9.05296	9.04883	9.04367	9.03278	9.02481	9.0168	9.0006	8.98363	8.96515	8.94454	8.92752	8.91344	8.89974	8.88893	8.88382	8.87809	8.86089	8.8464	8.83258	8.81737	8.80414	8.79375	8.7892	8.78545	8.78347	8.78347	8.78278	8.78382	8.78622	8.78977	8.79514	8.80203	8.80644	8.80769	8.80763	8.80766	8.80866	8.81095	8.8143	8.81836	8.82296	8.8268	8.82778	8.82614
484	9.12011	9.11807	9.11116	9.09889	9.08425	9.07251	9.06452	9.05455	9.04908	9.04437	9.02799	9.01068	8.99216	8.97773	8.96476	8.95086	8.93702	8.92519	8.91421	8.89786	8.88068	8.8748	8.86495	8.84706	8.82631	8.80771	8.80742	8.81627	8.82331	8.81945	8.81945	8.82329	8.82629	8.82821	8.82903	8.82921	8.82993	8.83151	8.83283	8.83344	8.83367	8.83388	8.83444	8.83561	8.83749	8.84007	8.84399	8.84779	8.84733
485	9.13666	9.13477	9.13022	9.12428	9.11508	9.10114	9.08556	9.07432	9.06327	9.04844	9.03741	9.02587	9.02136	9.01531	8.99397	8.9749	8.95879	8.9423	8.92461	8.91298	8.90398	8.88929	8.87341	8.86271	8.85455	8.8488	8.845	8.84049	8.83426	8.83667	8.83667	8.83665	8.837	8.83743	8.83823	8.84017	8.84349	8.8485	8.85386	8.85748	8.85934	8.86037	8.86128	8.86231	8.86283	8.86172	8.85986	8.85996	8.86287
486	9.15266	9.15313	9.15297	9.14993	9.14374	9.13281	9.11607	9.09703	9.07978	9.06221	9.04911	9.04557	9.03516	9.01769	9.01222	8.9989	8.98048	8.96266	8.94601	8.93053	8.91866	8.91032	8.89718	8.8826	8.87175	8.86318	8.85451	8.84759	8.84711	8.84924	8.84924	8.84742	8.84644	8.84738	8.85069	8.85581	8.86175	8.8671	8.87095	8.87336	8.87452	8.87459	8.87383	8.87278	8.87272	8.87463	8.87652	8.87786	8.88247
487	9.18742	9.18192	9.17371	9.16557	9.15679	9.14914	9.14135	9.12372	9.10217	9.08707	9.07932	9.0698	9.05498	9.03722	9.01951	9.00856	8.99998	8.98741	8.97541	8.96618	8.95243	8.93389	8.92054	8.91143	8.90296	8.89451	8.88754	8.88277	8.87705	8.8712	8.8712	8.87279	8.87436	8.87542	8.87588	8.87611	8.87675	8.87873	8.88278	8.88791	8.89205	8.89425	8.89475	8.89414	8.89321	8.89347	8.89738	8.90567	8.9166
488	9.1901	9.18965	9.18631	9.18012	9.17204	9.16258	9.15222	9.14675	9.1405	9.12783	9.10852	9.08814	9.07403	9.06703	9.05538	9.03623	9.01763	9.00526	8.99609	8.984	8.9729	8.96094	8.94474	8.92939	8.91538	8.90368	8.89468	8.88871	8.88834	8.89235	8.89235	8.89272	8.89357	8.89488	8.8974	8.90162	8.9074	8.91381	8.92111	8.93066	8.94291	8.95629	8.9678	8.97612	8.98249	8.98791	8.99269	8.99642	8.99465
489	9.19775	9.19977	9.19971	9.19642	9.19205	9.1869	9.18125	9.17453	9.16221	9.14563	9.12914	9.11614	9.10982	9.09955	9.08738	9.07838	9.06139	9.03865	9.01515	8.99636	8.98216	8.97287	8.96648	8.95817	8.94819	8.93696	8.92532	8.91426	8.90507	8.89943	8.89943	8.89782	8.8978	8.89974	8.9031	8.90757	8.91369	8.92302	8.93581	8.95063	8.96518	8.97782	8.99125	9.00743	9.02393	9.02997	9.02118	9.01035	9.0028
490	9.23009	9.22996	9.23005	9.2292	9.22425	9.215	9.20365	9.19091	9.18118	9.17277	9.15927	9.14118	9.12116	9.11129	9.11252	9.11265	9.09037	9.06284	9.03602	9.01225	8.99762	8.99721	9.00025	8.98719	8.97468	8.96523	8.95828	8.95331	8.95024	8.94938	8.94938	8.95026	8.9516	8.95339	8.95564	8.95834	8.96154	8.96531	8.9699	8.97595	8.98514	8.99928	9.01664	9.03344	9.04166	9.04036	9.03513	9.02601	9.01725
491	9.25268	9.25305	9.25211	9.24593	9.23759	9.22937	9.22181	9.21569	9.20644	9.1934	9.18574	9.18191	9.17512	9.15599	9.13452	9.11576	9.11426	9.11605	9.09745	9.07347	9.04969	9.02819	9.01864	9.03586	9.05986	9.08584	9.11223	9.13766	9.15911	9.16348	9.16348	9.1647	9.16079	9.15472	9.14768	9.13993	9.13159	9.12272	9.11338	9.10362	9.0935	9.08314	9.07277	9.06317	9.05776	9.05952	9.0731	9.08905	9.08995
492	9.26372	9.26236	9.25999	9.2601	9.26005	9.25694	9.2484	9.23454	9.22231	9.21655	9.21183	9.20309	9.18745	9.17531	9.15349	9.13302	9.12751	9.12251	9.12826	9.137	9.14637	9.15588	9.16518	9.17385	9.18118	9.186	9.18705	9.18413	9.17849	9.17603	9.17603	9.17278	9.16991	9.16548	9.15954	9.15257	9.14484	9.13653	9.12774	9.11855	9.10907	9.09944	9.09002	9.08197	9.08022	9.09163	9.10732	9.10938	9.11581
493	9.33052	9.32982	9.3277	9.32336	9.31495	9.30313	9.29028	9.27752	9.26514	9.25314	9.23493	9.21726	9.20621	9.19398	9.18933	9.18142	9.16357	9.15211	9.15396	9.16051	9.1683	9.17634	9.18409	9.19113	9.19715	9.20215	9.20589	9.20635	9.20299	9.20415	9.20415	9.20397	9.20546	9.2072	9.20795	9.20735	9.20558	9.20292	9.19959	9.19575	9.19145	9.18642	9.17719	9.16434	9.15111	9.13826	9.12817	9.13528	9.14954
494	9.34569	9.34422	9.33979	9.33339	9.32697	9.32014	9.31194	9.30138	9.28365	9.26296	9.25133	9.24201	9.22988	9.2235	9.21358	9.20139	9.19991	9.20211	9.20535	9.20905	9.21292	9.21678	9.22041	9.22365	9.2262	9.22741	9.22668	9.22607	9.22799	9.23066	9.23066	9.23284	9.235	9.23683	9.23769	9.23699	9.23449	9.22997	9.22317	9.21415	9.20337	9.19178	9.1834	9.17806	9.17289	9.16765	9.16233	9.15701	9.15523
495	9.35597	9.35612	9.35658	9.35702	9.35717	9.35621	9.34297	9.32016	9.30415	9.29179	9.27691	9.26181	9.24997	9.2372	9.22976	9.23086	9.23401	9.23797	9.24236	9.24687	9.2511	9.25442	9.25606	9.25549	9.25319	9.25076	9.25031	9.25226	9.25525	9.25795	9.25795	9.2572	9.25674	9.25705	9.25835	9.26011	9.26122	9.26037	9.25686	9.25246	9.24798	9.24345	9.23875	9.23373	9.22831	9.22246	9.21618	9.2095	9.20262
496	9.38555	9.38466	9.38216	9.37858	9.37436	9.3674	9.36	9.35637	9.34908	9.33889	9.32928	9.32183	9.31664	9.31398	9.31309	9.31266	9.31184	9.31039	9.3083	9.30569	9.30282	9.30003	9.29753	9.29511	9.29211	9.28815	9.2833	9.27794	9.27269	9.2688	9.2688	9.26875	9.2689	9.26899	9.26878	9.26794	9.26614	9.26391	9.26241	9.26078	9.25862	9.25592	9.2527	9.24902	9.24491	9.24048	9.23588	9.23143	9.22777
497	9.40993	9.40848	9.40541	9.40106	9.39307	9.38077	9.37373	9.37056	9.36806	9.36538	9.36243	9.35908	9.35516	9.35098	9.34696	9.34315	9.3395	9.33597	9.33261	9.3295	9.3268	9.32486	9.32434	9.32618	9.33104	9.33882	9.3488	9.36005	9.37095	9.37658	9.37658	9.37241	9.36503	9.35607	9.34739	9.3407	9.33752	9.33856	9.34338	9.35089	9.36011	9.37039	9.38129	9.39254	9.40397	9.41544	9.42682	9.43799	9.44871
498	9.41418	9.41423	9.41527	9.41787	9.42136	9.42091	9.41397	9.40557	9.39826	9.39284	9.38781	9.38307	9.3812	9.38415	9.38971	9.38937	9.38639	9.38313	9.3799	9.37685	9.37412	9.37193	9.37056	9.37039	9.37183	9.37526	9.38088	9.38856	9.39761	9.40706	9.40706	9.40858	9.41148	9.41584	9.42127	9.42743	9.4341	9.44111	9.44833	9.45561	9.4628	9.46967	9.47592	9.48105	9.48445	9.48581	9.48538	9.48358	9.48074
499	9.43128	9.43508	9.44334	9.45084	9.45031	9.44472	9.43959	9.43128	9.42545	9.42179	9.4173	9.41093	9.40507	9.40071	9.40006	9.4106	9.42782	9.44799	9.46899	9.48695	9.49617	9.49847	9.49824	9.49727	9.49623	9.49537	9.49463	9.49081	9.47049	9.45408	9.45408	9.45534	9.45991	9.46644	9.47405	9.48219	9.49019	9.49657	9.49977	9.5011	9.5018	9.50231	9.50293	9.50405	9.50613	9.50928	9.51303	9.5167	9.51976
500	9.49095	9.49202	9.49431	9.4921	9.47401	9.46107	9.45919	9.46354	9.46038	9.45133	9.44557	9.44726	9.45373	9.46253	9.47244	9.4827	9.4926	9.50139	9.50894	9.51765	9.5322	9.5484	9.55736	9.55821	9.55412	9.54326	9.52356	9.50199	9.49788	9.49851	9.49851	9.49913	9.49983	9.50061	9.50149	9.50255	9.50417	9.50761	9.51425	9.52262	9.53132	9.53972	9.5474	9.55395	9.55908	9.56277	9.56521	9.56647	9.56542
501	9.53843	9.53695	9.52638	9.50596	9.5057	9.51579	9.52342	9.52163	9.52797	9.5429	9.55958	9.5712	9.57394	9.57139	9.56731	9.56342	9.56074	9.56018	9.56234	9.56662	9.57043	9.57193	9.57232	9.57081	9.56761	9.56497	9.56359	9.56183	9.55731	9.55364	9.55364	9.55475	9.55589	9.55689	9.55764	9.55824	9.55883	9.55956	9.56054	9.56182	9.56345	9.56544	9.56778	9.57038	9.57285	9.57446	9.57438	9.57233	9.56976
502	9.54825	9.54543	9.53603	9.5306	9.53104	9.53246	9.53645	9.55199	9.56915	9.58545	9.59918	9.60985	9.61803	9.6174	9.61285	9.60742	9.60196	9.59693	9.59278	9.59041	9.59162	9.59723	9.6048	9.60776	9.59865	9.58314	9.57117	9.56513	9.56521	9.56695	9.56695	9.56621	9.56601	9.56656	9.56796	9.57019	9.5731	9.57659	9.5806	9.5851	9.59004	9.5954	9.60107	9.60688	9.6125	9.61755	9.62189	9.62541	9.62748
503	9.56344	9.55698	9.55122	9.55451	9.56132	9.5704	9.58178	9.59471	9.60724	9.61663	9.62074	9.62552	9.63201	9.64336	9.64998	9.64845	9.64297	9.63612	9.6291	9.62274	9.6182	9.61779	9.62487	9.63963	9.65395	9.66383	9.67287	9.68044	9.68529	9.68663	9.68663	9.68827	9.68813	9.6865	9.68372	9.6801	9.67583	9.67109	9.66602	9.66076	9.65547	9.65036	9.64576	9.64215	9.64017	9.64034	9.64193	9.64282	9.64417
504	9.60037	9.60096	9.60033	9.596	9.59052	9.59005	9.59878	9.61431	9.62958	9.63252	9.63615	9.64134	9.64967	9.66054	9.67312	9.68736	9.70101	9.71253	9.7194	9.72056	9.71497	9.70171	9.68437	9.67127	9.67466	9.69172	9.70863	9.71942	9.72298	9.72118	9.72118	9.72373	9.72667	9.72952	9.7314	9.73093	9.72729	9.72157	9.71478	9.70737	9.69955	9.69144	9.6832	9.67504	9.66728	9.66058	9.65646	9.65737	9.66241
505	9.64445	9.64416	9.64533	9.64989	9.65614	9.66043	9.65739	9.64996	9.6471	9.66083	9.67166	9.67592	9.68033	9.684	9.69031	9.69971	9.70961	9.71877	9.72853	9.73892	9.74807	9.75127	9.75122	9.75139	9.75192	9.75315	9.75604	9.76067	9.76166	9.75979	9.75979	9.75757	9.75438	9.75052	9.74657	9.74355	9.74203	9.7409	9.73925	9.73693	9.73407	9.73085	9.7274	9.72388	9.72039	9.71702	9.71387	9.71104	9.70866
506	9.70744	9.70599	9.70239	9.69606	9.68753	9.67984	9.6783	9.67972	9.67823	9.67551	9.68104	9.6922	9.70284	9.71527	9.72595	9.73375	9.74112	9.74855	9.75506	9.75839	9.75817	9.76252	9.76979	9.77438	9.77562	9.77461	9.77256	9.77168	9.77716	9.78551	9.78551	9.7843	9.78335	9.78266	9.78231	9.78248	9.78329	9.7847	9.78641	9.78787	9.78839	9.78736	9.78453	9.78009	9.77452	9.76831	9.76179	9.75522	9.7488
507	9.72028	9.72256	9.72418	9.72182	9.71713	9.71111	9.70479	9.70022	9.69998	9.70363	9.71081	9.72113	9.7275	9.73201	9.7411	9.75441	9.76736	9.77788	9.7835	9.78354	9.78446	9.78774	9.79269	9.80013	9.80987	9.82034	9.82999	9.83758	9.84227	9.84381	9.84381	9.84155	9.83887	9.8358	9.83241	9.82874	9.82484	9.82071	9.81626	9.81143	9.80633	9.80123	9.79647	9.79227	9.7886	9.78536	9.78247	9.77995	9.77787
508	9.75438	9.75222	9.75118	9.75364	9.75677	9.75849	9.75735	9.75351	9.74872	9.74458	9.74231	9.74427	9.75406	9.76428	9.77226	9.78035	9.78724	9.7918	9.79626	9.80364	9.81203	9.82048	9.82898	9.83763	9.84645	9.85532	9.86386	9.87108	9.87168	9.86525	9.86525	9.86018	9.85474	9.84915	9.84352	9.83795	9.83255	9.82747	9.82303	9.81962	9.81757	9.81696	9.81745	9.8184	9.8192	9.81938	9.81873	9.81714	9.81456
509	9.77495	9.7793	9.78247	9.78054	9.77825	9.77582	9.77389	9.77245	9.77041	9.76725	9.76391	9.76255	9.76527	9.77434	9.78605	9.79722	9.80965	9.8229	9.83321	9.83982	9.84464	9.85057	9.85805	9.86641	9.87447	9.87974	9.8818	9.88007	9.87955	9.8812	9.8812	9.88146	9.88121	9.88054	9.87953	9.87826	9.87667	9.87465	9.87197	9.86862	9.86503	9.86153	9.85808	9.85434	9.85	9.84507	9.83972	9.83419	9.82875
510	9.78624	9.78574	9.7886	9.79191	9.79277	9.79409	9.7963	9.79885	9.80073	9.8014	9.80177	9.80313	9.8062	9.81138	9.81842	9.82605	9.83325	9.84016	9.84388	9.84474	9.84928	9.85568	9.86257	9.86947	9.87647	9.88494	9.89365	9.89941	9.89924	9.89854	9.89854	9.90028	9.90054	9.89828	9.89435	9.88976	9.88504	9.88053	9.87657	9.87325	9.87018	9.86709	9.8641	9.86161	9.85996	9.85908	9.85858	9.85794	9.85665
511	9.79833	9.79779	9.79815	9.80356	9.81153	9.81923	9.82568	9.82939	9.82981	9.82981	9.83148	9.83443	9.83795	9.84171	9.8458	9.85068	9.85716	9.85828	9.86138	9.87498	9.88955	9.90027	9.90604	9.90851	9.90857	9.90683	9.90465	9.90612	9.91312	9.91545	9.91545	9.91294	9.91134	9.91167	9.91306	9.9144	9.91423	9.91206	9.90967	9.90741	9.90535	9.90343	9.90154	9.89951	9.89722	9.89467	9.89207	9.88973	9.8879
512	9.82837	9.82914	9.83273	9.83861	9.84426	9.84777	9.84972	9.85141	9.85406	9.85764	9.86136	9.86478	9.86782	9.87034	9.87117	9.86906	9.86398	9.86609	9.87661	9.88786	9.89868	9.90916	9.91857	9.92501	9.92851	9.92987	9.92989	9.92904	9.92737	9.92783	9.92783	9.92666	9.9251	9.92309	9.92073	9.91833	9.91714	9.91762	9.91808	9.91822	9.91806	9.91765	9.91711	9.91657	9.91624	9.91628	9.91673	9.91756	9.91857
513	9.83442	9.83818	9.84586	9.85302	9.858	9.86209	9.86559	9.86829	9.86724	9.86681	9.86743	9.86904	9.87157	9.87463	9.87855	9.88351	9.88919	9.89525	9.90148	9.9079	9.91469	9.92182	9.92892	9.93536	9.9401	9.94255	9.94294	9.94208	9.94141	9.94173	9.94173	9.94284	9.94402	9.94554	9.94739	9.94945	9.95153	9.95313	9.95211	9.9488	9.94497	9.94112	9.93754	9.93443	9.93189	9.92986	9.92816	9.92652	9.92458
514	9.86964	9.86988	9.8709	9.87368	9.87803	9.8798	9.87541	9.87048	9.87229	9.87594	9.87925	9.88174	9.88426	9.88854	9.89573	9.90471	9.91159	9.91677	9.92291	9.93024	9.93861	9.94782	9.95603	9.95939	9.96013	9.9587	9.95574	9.95303	9.95251	9.9548	9.9548	9.95789	9.96029	9.96156	9.96173	9.96094	9.95932	9.95737	9.95733	9.95902	9.9609	9.96265	9.9638	9.96197	9.95867	9.95495	9.951	9.94703	9.94351
515	9.89907	9.89767	9.89528	9.89439	9.89525	9.89613	9.89987	9.90506	9.90922	9.91148	9.91297	9.91544	9.91903	9.92057	9.91818	9.91748	9.92202	9.92958	9.93667	9.94301	9.94876	9.95394	9.95971	9.96864	9.97598	9.97567	9.97362	9.97253	9.9721	9.97241	9.97241	9.97318	9.97445	9.97594	9.97706	9.97739	9.97697	9.976	9.97463	9.9729	9.97084	9.96849	9.96628	9.96658	9.96788	9.96915	9.97032	9.97138	9.97232
516	9.91453	9.91443	9.91316	9.91008	9.9065	9.90665	9.91047	9.91508	9.91911	9.92197	9.92435	9.9255	9.92491	9.92575	9.93119	9.9386	9.94828	9.95967	9.96964	9.97487	9.97708	9.97846	9.97981	9.98129	9.98088	9.98306	9.98657	9.98977	9.99212	9.99211	9.99211	9.99231	9.99246	9.99271	9.99319	9.99386	9.99452	9.99504	9.99544	9.99577	9.99604	9.99629	9.99654	9.99681	9.99704	9.99711	9.99679	9.9959	9.99457
517	9.92677	9.92718	9.92783	9.92764	9.9266	9.92594	9.92606	9.9263	9.92742	9.93111	9.93632	9.94209	9.94808	9.95398	9.95955	9.96469	9.96938	9.97373	9.97826	9.98371	9.98843	9.99102	9.99054	9.98782	9.98849	9.99499	10.0022	10.0058	10.0045	10.0032	10.0032	10.0037	10.0037	10.0037	10.004	10.0049	10.0064	10.0082	10.01	10.0114	10.0121	10.0121	10.0115	10.0104	10.009	10.0076	10.0068	10.0067	10.0074
518	9.95767	9.95791	9.95831	9.95702	9.95536	9.95537	9.95608	9.95725	9.9595	9.96261	9.96606	9.96985	9.97432	9.97956	9.98511	9.98902	9.98993	9.99079	9.99328	9.99812	10.0044	10.0107	10.0158	10.0198	10.0234	10.0259	10.0269	10.0271	10.0271	10.0223	10.0223	10.0244	10.0262	10.0275	10.0284	10.0291	10.0294	10.0291	10.0286	10.0283	10.0286	10.0292	10.0299	10.0305	10.0309	10.0312	10.0316	10.0321	10.0327
519	9.9782	9.97443	9.96825	9.96586	9.96748	9.97023	9.97362	9.97806	9.98364	9.98955	9.99207	9.99304	9.99322	9.99304	9.99296	9.9948	9.99992	10.0056	10.0107	10.0147	10.0173	10.0194	10.0237	10.0299	10.0346	10.0358	10.0345	10.0327	10.032	10.0339	10.0339	10.0344	10.0355	10.037	10.0383	10.0387	10.0371	10.0357	10.035	10.0349	10.0351	10.0355	10.0362	10.0372	10.0385	10.0397	10.0408	10.0416	10.0419
520	9.98642	9.98856	9.99197	9.99445	9.99392	9.99008	9.98675	9.98624	9.98791	9.99077	9.9968	10.0031	10.0087	10.0132	10.0164	10.0186	10.0208	10.0235	10.027	10.0311	10.035	10.0379	10.0397	10.0415	10.0446	10.0482	10.0506	10.0532	10.0568	10.0575	10.0575	10.0557	10.052	10.0481	10.0444	10.0418	10.0416	10.0423	10.043	10.0437	10.0443	10.0449	10.0456	10.0465	10.0477	10.0491	10.0508	10.0526	10.0545
521	10.0041	10.0046	10.0058	10.0064	10.0057	10.0061	10.0076	10.0093	10.0106	10.0114	10.0131	10.0165	10.0209	10.0254	10.0302	10.0357	10.0417	10.0481	10.0547	10.0608	10.0656	10.0697	10.0736	10.0724	10.0668	10.0637	10.0644	10.0653	10.0618	10.062	10.062	10.0618	10.064	10.0669	10.0694	10.0709	10.0717	10.0721	10.0724	10.0727	10.073	10.0733	10.0738	10.0743	10.0748	10.0752	10.0753	10.0751	10.0749
522	10.0207	10.0213	10.0227	10.0247	10.0286	10.0327	10.0328	10.0296	10.0273	10.0272	10.0287	10.0308	10.0335	10.038	10.044	10.0509	10.0579	10.0642	10.0688	10.0714	10.0744	10.0779	10.0792	10.0804	10.0831	10.0824	10.0781	10.0727	10.0713	10.0728	10.0728	10.0725	10.0725	10.0729	10.0742	10.0764	10.0788	10.0809	10.0827	10.0842	10.0856	10.0867	10.0874	10.0872	10.0862	10.085	10.084	10.0835	10.0833
523	10.0353	10.0354	10.0365	10.04	10.0462	10.0516	10.0526	10.0568	10.0592	10.0589	10.0588	10.0602	10.0633	10.0675	10.0718	10.075	10.077	10.0784	10.0812	10.0869	10.0929	10.0926	10.0886	10.087	10.0859	10.0854	10.086	10.0867	10.0877	10.0882	10.0882	10.09	10.0919	10.0937	10.0953	10.0966	10.0974	10.0976	10.0973	10.0965	10.0954	10.0942	10.093	10.0924	10.0925	10.0928	10.0931	10.0932	10.0931
524	10.0425	10.0469	10.056	10.0586	10.0563	10.0546	10.0596	10.0631	10.0676	10.0738	10.0799	10.0849	10.0886	10.0913	10.0936	10.0965	10.1	10.1039	10.1071	10.1071	10.1042	10.1052	10.107	10.1068	10.107	10.1079	10.1073	10.1043	10.1017	10.1012	10.1012	10.1004	10.1003	10.1011	10.1027	10.1053	10.1083	10.1106	10.1116	10.1117	10.1114	10.111	10.1106	10.1103	10.11	10.1099	10.1099	10.1101	10.1105
525	10.0689	10.067	10.0653	10.0728	10.0814	10.0837	10.0848	10.0876	10.0908	10.094	10.0968	10.0996	10.1025	10.1057	10.1093	10.1131	10.1169	10.1203	10.1188	10.1171	10.1179	10.1198	10.1235	10.128	10.1301	10.128	10.1243	10.1227	10.1233	10.1238	10.1238	10.1234	10.123	10.1226	10.1223	10.1221	10.1223	10.1234	10.125	10.1261	10.1261	10.1256	10.1249	10.1243	10.124	10.124	10.1243	10.125	10.126
526	10.0921	10.0914	10.0901	10.0891	10.0872	10.0904	10.0972	10.1033	10.1078	10.1113	10.1145	10.118	10.1221	10.1259	10.1282	10.1285	10.1267	10.124	10.1257	10.1297	10.134	10.1381	10.1372	10.1348	10.1344	10.1367	10.1369	10.1375	10.1397	10.1411	10.1411	10.1393	10.1375	10.1361	10.1352	10.1349	10.1353	10.1361	10.1371	10.1383	10.1398	10.1412	10.1421	10.1425	10.1425	10.1421	10.1414	10.1406	10.1397
527	10.1105	10.1105	10.1072	10.1023	10.105	10.1148	10.1223	10.126	10.1299	10.134	10.1383	10.1427	10.1462	10.1488	10.1516	10.1551	10.1586	10.1611	10.1592	10.1537	10.1478	10.1441	10.148	10.154	10.1536	10.1443	10.1415	10.1424	10.1426	10.1444	10.1444	10.1438	10.1434	10.1431	10.1428	10.1427	10.1428	10.1437	10.1458	10.1489	10.1523	10.1554	10.1583	10.1612	10.1639	10.1661	10.1674	10.1677	10.1676
528	10.1159	10.1171	10.1187	10.1197	10.121	10.1228	10.1268	10.1312	10.1344	10.1381	10.1418	10.1452	10.1492	10.1542	10.1594	10.1644	10.168	10.1683	10.1683	10.1702	10.1723	10.1746	10.1771	10.1725	10.1645	10.1647	10.1642	10.1636	10.1644	10.1666	10.1666	10.165	10.1634	10.1619	10.1606	10.1596	10.1591	10.1593	10.1604	10.1625	10.1658	10.1696	10.1726	10.1742	10.1747	10.1751	10.1761	10.1778	10.1799
529	10.1213	10.1239	10.1324	10.1423	10.1475	10.1455	10.1446	10.1479	10.1525	10.157	10.162	10.1677	10.1734	10.178	10.1807	10.1813	10.1808	10.1819	10.185	10.1883	10.1908	10.1908	10.184	10.1799	10.1829	10.1857	10.1885	10.1916	10.194	10.1914	10.1914	10.1918	10.1922	10.1925	10.1929	10.1933	10.1936	10.1936	10.1933	10.1925	10.1915	10.191	10.1916	10.193	10.1946	10.1961	10.1974	10.1987	10.1998
530	10.1485	10.1489	10.1509	10.1534	10.1539	10.1561	10.1583	10.1618	10.1669	10.172	10.1762	10.1799	10.1836	10.1874	10.1912	10.1947	10.198	10.2014	10.2045	10.2064	10.2059	10.2032	10.203	10.2039	10.2024	10.2018	10.2025	10.202	10.1996	10.2001	10.2001	10.1999	10.1999	10.1999	10.1998	10.1995	10.1989	10.1981	10.1973	10.1971	10.1973	10.1979	10.1992	10.2012	10.2036	10.2054	10.206	10.2056	10.2047
531	10.1669	10.1647	10.1615	10.1627	10.1662	10.1712	10.178	10.1815	10.1848	10.1903	10.1974	10.2049	10.2121	10.2169	10.2193	10.2227	10.2266	10.2292	10.2281	10.2248	10.2205	10.2164	10.2125	10.2106	10.2136	10.2184	10.2195	10.2171	10.2171	10.2183	10.2183	10.2172	10.2158	10.2141	10.2124	10.2109	10.2097	10.209	10.2088	10.2088	10.2091	10.2097	10.2103	10.2112	10.2126	10.2148	10.2176	10.2203	10.2221
532	10.1829	10.1807	10.175	10.1697	10.1735	10.1808	10.1842	10.1907	10.1986	10.2053	10.21	10.2132	10.2153	10.2191	10.2251	10.2299	10.2323	10.2334	10.2358	10.238	10.2394	10.2401	10.2388	10.2344	10.2292	10.2242	10.2237	10.2272	10.2291	10.2285	10.2285	10.2282	10.2279	10.2275	10.227	10.2266	10.2263	10.2262	10.2263	10.2265	10.2269	10.2274	10.2279	10.2285	10.2293	10.2305	10.2323	10.2347	10.2377
533	10.2003	10.2011	10.2007	10.1982	10.1961	10.1979	10.205	10.2129	10.2196	10.2251	10.2295	10.233	10.2355	10.2371	10.2383	10.2398	10.2429	10.2471	10.2506	10.2518	10.251	10.2485	10.2466	10.2471	10.248	10.2475	10.2453	10.2419	10.2389	10.2381	10.2381	10.2379	10.238	10.2387	10.2397	10.2411	10.2427	10.2445	10.2465	10.2487	10.2509	10.2529	10.2543	10.2549	10.2548	10.2542	10.2533	10.2523	10.2512
534	10.2098	10.2109	10.2153	10.2217	10.228	10.2315	10.2326	10.2343	10.2374	10.2418	10.2471	10.2524	10.2573	10.2612	10.2636	10.2644	10.2643	10.264	10.2651	10.2684	10.2721	10.2742	10.2743	10.2734	10.2721	10.2709	10.2699	10.2682	10.2654	10.2622	10.2622	10.2642	10.2658	10.2668	10.2674	10.2675	10.2673	10.2668	10.2663	10.2657	10.2654	10.2656	10.2667	10.2688	10.2717	10.2749	10.2782	10.2812	10.2836
535	10.2325	10.2303	10.2308	10.2335	10.2353	10.239	10.2452	10.2516	10.258	10.2643	10.2699	10.2744	10.2781	10.2814	10.2845	10.2875	10.2901	10.2919	10.2928	10.2921	10.2899	10.2893	10.29	10.2886	10.2853	10.2825	10.2815	10.2831	10.2866	10.2898	10.2898	10.2918	10.2933	10.2942	10.2946	10.2947	10.2945	10.2943	10.294	10.2936	10.2932	10.2928	10.2925	10.2923	10.2924	10.2928	10.2938	10.2953	10.2976
536	10.2421	10.2447	10.2462	10.2467	10.2492	10.2556	10.2666	10.2806	10.2944	10.3068	10.3164	10.3225	10.3252	10.3248	10.3232	10.321	10.3178	10.3128	10.3062	10.3	10.2966	10.2955	10.2954	10.2963	10.2985	10.3013	10.3039	10.3026	10.2998	10.2982	10.2982	10.2999	10.3016	10.3032	10.3045	10.3057	10.3066	10.3074	10.3081	10.309	10.31	10.3111	10.3124	10.3139	10.3155	10.3171	10.3187	10.3203	10.3217
537	10.2554	10.2606	10.272	10.2752	10.2801	10.2863	10.2927	10.2995	10.3068	10.3149	10.3244	10.331	10.3317	10.3327	10.3324	10.3303	10.3266	10.3225	10.3187	10.3151	10.3114	10.3079	10.3063	10.3076	10.3094	10.3093	10.3081	10.3103	10.3142	10.318	10.318	10.3176	10.3178	10.3188	10.3207	10.323	10.3257	10.3283	10.3306	10.3325	10.3339	10.335	10.3359	10.3367	10.3374	10.3382	10.3388	10.3393	10.3394
538	10.2835	10.2802	10.2762	10.2857	10.2968	10.3067	10.3154	10.3241	10.3314	10.3343	10.3346	10.3381	10.3465	10.3519	10.3537	10.3527	10.3501	10.3467	10.3432	10.34	10.3373	10.3353	10.3338	10.3333	10.3346	10.3385	10.344	10.3494	10.3517	10.3458	10.3458	10.3486	10.3513	10.3527	10.3527	10.3526	10.3526	10.3529	10.3536	10.3545	10.3556	10.3565	10.3572	10.3576	10.3577	10.3575	10.357	10.3562	10.3553
539	10.2938	10.295	10.2991	10.3067	10.3175	10.331	10.3455	10.3508	10.3557	10.3662	10.3771	10.3841	10.3885	10.3911	10.3925	10.3937	10.3947	10.3948	10.393	10.3893	10.3845	10.3795	10.375	10.3713	10.3686	10.3667	10.3646	10.3603	10.3552	10.3554	10.3554	10.3548	10.3544	10.3554	10.3579	10.3605	10.3628	10.3646	10.3659	10.3671	10.3682	10.3695	10.3709	10.3722	10.3734	10.3744	10.3754	10.3766	10.3781
540	10.3194	10.323	10.33	10.3389	10.3487	10.3504	10.3508	10.3608	10.3727	10.3821	10.3915	10.4002	10.403	10.4048	10.4073	10.4095	10.4106	10.4109	10.4117	10.4135	10.4155	10.4145	10.4088	10.4016	10.3937	10.3857	10.3788	10.3753	10.3754	10.377	10.377	10.376	10.3752	10.3747	10.3743	10.3744	10.375	10.3763	10.3781	10.3802	10.3826	10.3849	10.3871	10.3891	10.3909	10.3923	10.3934	10.3942	10.3946
541	10.3425	10.345	10.3504	10.3534	10.3574	10.3712	10.3806	10.3857	10.3917	10.4001	10.4085	10.4151	10.4253	10.4353	10.4419	10.4454	10.4439	10.4406	10.4362	10.4313	10.4264	10.4244	10.4262	10.4278	10.4268	10.4226	10.4165	10.41	10.4043	10.4006	10.4006	10.4023	10.4041	10.4059	10.4074	10.4086	10.4093	10.4097	10.4098	10.4096	10.4094	10.4091	10.4089	10.409	10.4094	10.4102	10.4114	10.4127	10.4141
542	10.3661	10.3668	10.3708	10.3806	10.3859	10.3905	10.4033	10.415	10.4182	10.4182	10.4191	10.4253	10.4339	10.441	10.4452	10.4461	10.4489	10.4524	10.4556	10.4576	10.4577	10.456	10.4527	10.4485	10.4448	10.4425	10.4412	10.4407	10.4413	10.4431	10.4431	10.4414	10.4403	10.4398	10.4402	10.4413	10.4432	10.4458	10.4486	10.4514	10.4533	10.4534	10.4516	10.4486	10.4452	10.4417	10.4382	10.4347	10.4313
543	10.3902	10.389	10.3873	10.3873	10.3967	10.4093	10.4192	10.4289	10.4399	10.4481	10.4542	10.4576	10.4576	10.4574	10.4591	10.4632	10.4677	10.4718	10.4749	10.4762	10.4754	10.4736	10.4725	10.4731	10.4761	10.4812	10.4876	10.4942	10.4996	10.5029	10.5029	10.5004	10.4975	10.4942	10.4907	10.487	10.4832	10.4794	10.4758	10.4726	10.4705	10.4705	10.4725	10.4757	10.4791	10.4813	10.4786	10.4728	10.4667
544	10.4214	10.4255	10.4331	10.4374	10.4407	10.4451	10.4508	10.4562	10.4601	10.4621	10.4627	10.4644	10.4687	10.4733	10.478	10.4827	10.4872	10.4909	10.4947	10.5005	10.5093	10.5201	10.5316	10.5426	10.5513	10.5559	10.5558	10.5528	10.5482	10.5425	10.5425	10.5464	10.5496	10.5517	10.552	10.5505	10.5474	10.5428	10.5373	10.5312	10.5245	10.5175	10.5103	10.5031	10.4962	10.4906	10.4901	10.4929	10.4958
545	10.4384	10.4395	10.4452	10.4574	10.465	10.4663	10.468	10.4711	10.4744	10.4775	10.48	10.4831	10.4887	10.4982	10.5101	10.5215	10.5319	10.5423	10.5527	10.5618	10.5682	10.5719	10.5736	10.5742	10.575	10.5773	10.5814	10.5859	10.5902	10.5948	10.5948	10.5921	10.5895	10.5874	10.5862	10.5859	10.5862	10.5865	10.5864	10.5854	10.5833	10.5801	10.5758	10.5705	10.5646	10.5582	10.5515	10.5447	10.5379
546	10.4692	10.4691	10.4689	10.4694	10.4757	10.4847	10.4895	10.492	10.4952	10.5008	10.5079	10.5146	10.5209	10.528	10.5378	10.5523	10.5702	10.585	10.5923	10.5994	10.6087	10.6194	10.6303	10.6407	10.6508	10.6613	10.6725	10.6835	10.6903	10.6874	10.6874	10.6875	10.686	10.683	10.6789	10.6737	10.6675	10.6603	10.6522	10.6433	10.6336	10.6234	10.6128	10.6019	10.5909	10.5799	10.5691	10.5587	10.5492
547	10.5031	10.5029	10.5022	10.5014	10.5011	10.5025	10.5078	10.5162	10.5235	10.5306	10.5393	10.55	10.5609	10.57	10.5768	10.582	10.5871	10.5968	10.6138	10.6302	10.6442	10.6566	10.6688	10.6812	10.6923	10.7005	10.7047	10.7054	10.706	10.7108	10.7108	10.7098	10.7082	10.7057	10.7026	10.6988	10.6949	10.6911	10.6878	10.6854	10.6839	10.6835	10.6841	10.6856	10.6877	10.6903	10.6933	10.6964	10.6995
548	10.5065	10.507	10.5083	10.5105	10.5137	10.5181	10.5241	10.5353	10.5549	10.5753	10.5859	10.592	10.5985	10.6065	10.6154	10.6244	10.6332	10.6422	10.652	10.6634	10.6766	10.6905	10.7037	10.7156	10.7262	10.7356	10.7433	10.7496	10.7554	10.7604	10.7604	10.7572	10.7539	10.7507	10.7477	10.7448	10.7422	10.7398	10.7377	10.7358	10.7341	10.7325	10.731	10.7296	10.7283	10.727	10.7257	10.7245	10.7234
549	10.5349	10.5349	10.5354	10.5375	10.5433	10.5538	10.5661	10.5753	10.5818	10.5892	10.6023	10.6163	10.6299	10.6449	10.6621	10.6813	10.7014	10.7212	10.7399	10.7568	10.7584	10.7536	10.7504	10.749	10.7496	10.7528	10.7585	10.7647	10.7693	10.772	10.772	10.7723	10.7723	10.772	10.7714	10.7705	10.7696	10.7686	10.7675	10.7663	10.7649	10.7634	10.7619	10.7604	10.7591	10.7579	10.757	10.7564	10.756
550	10.573	10.5735	10.5749	10.5772	10.5803	10.5846	10.5908	10.5996	10.6106	10.6251	10.645	10.669	10.694	10.7179	10.74	10.7595	10.774	10.777	10.7715	10.7646	10.7714	10.7832	10.7918	10.7969	10.7983	10.7968	10.7942	10.7916	10.7896	10.7884	10.7884	10.7861	10.7838	10.7817	10.78	10.7784	10.7771	10.776	10.775	10.7745	10.7743	10.7745	10.7751	10.7761	10.7774	10.779	10.7809	10.7829	10.7849
551	10.5868	10.5877	10.5907	10.5956	10.6031	10.6145	10.6327	10.6601	10.6963	10.7397	10.7882	10.8368	10.8507	10.8385	10.8253	10.8137	10.8065	10.8101	10.8218	10.8342	10.8437	10.8416	10.8336	10.8264	10.8209	10.817	10.8141	10.8118	10.81	10.8078	10.8078	10.812	10.8167	10.8214	10.825	10.8269	10.8271	10.8262	10.8247	10.8229	10.8211	10.8192	10.8175	10.8158	10.8143	10.813	10.8118	10.8109	10.8102
552	11.0615	11.0569	11.045	11.0287	11.01	10.9903	10.9701	10.95	10.9303	10.9114	10.8938	10.8811	10.9046	10.9402	10.936	10.9222	10.9076	10.8934	10.88	10.8677	10.8582	10.8597	10.8665	10.871	10.8673	10.8623	10.8572	10.8516	10.846	10.8419	10.8419	10.8478	10.8526	10.856	10.8585	10.8613	10.864	10.866	10.8674	10.868	10.8679	10.8672	10.8659	10.8642	10.8622	10.8599	10.8574	10.8548	10.852
553	11.1213	11.1162	11.107	11.0964	11.0851	11.0735	11.0616	11.0493	11.0362	11.022	11.007	10.9918	10.9777	10.9738	10.9752	10.9631	10.9496	10.9361	10.9232	10.911	10.8999	10.8899	10.8813	10.8749	10.8761	10.8774	10.8772	10.8759	10.8739	10.8702	10.8702	10.8678	10.8664	10.8669	10.8693	10.8731	10.8778	10.8814	10.8835	10.8849	10.8865	10.8882	10.8901	10.892	10.8937	10.8951	10.8959	10.8961	10.8953
554	11.1293	11.1292	11.1254	11.1175	11.1064	11.0935	11.0798	11.0663	11.0536	11.042	11.0313	11.0207	11.0097	11.0007	11.0054	11.0027	10.9979	10.9925	10.9865	10.9795	10.9716	10.962	10.9497	10.9355	10.9215	10.9088	10.8985	10.8905	10.8848	10.8812	10.8812	10.8815	10.8826	10.8841	10.8856	10.8872	10.8897	10.8952	10.9039	10.9142	10.925	10.9349	10.9409	10.9406	10.9368	10.9318	10.9268	10.9219	10.9175
555	11.1414	11.1445	11.1472	11.1434	11.1352	11.1243	11.1114	11.0974	11.0827	11.0678	11.0534	11.0402	11.0294	11.0224	11.0264	11.0244	11.0161	11.0077	11.0004	10.994	10.9864	10.9759	10.9646	10.9536	10.9425	10.9312	10.9206	10.9114	10.9053	10.9044	10.9044	10.9041	10.9049	10.9072	10.9113	10.917	10.9239	10.9316	10.9396	10.9479	10.956	10.9623	10.9632	10.9681	10.9735	10.9768	10.9783	10.9789	10.9792
556	11.169	11.1685	11.1689	11.1698	11.1646	11.1549	11.1435	11.1311	11.1182	11.1049	11.0917	11.0788	11.0666	11.0564	11.0564	11.0621	11.0525	11.0402	11.0272	11.0143	11.0031	10.9958	10.991	10.988	10.987	10.9879	10.9907	10.9949	10.9998	11.0041	11.0041	11.0022	11	10.9973	10.9941	10.9905	10.9863	10.9818	10.9771	10.9722	10.9676	10.9659	10.9727	10.9807	10.9897	10.9998	11.0101	11.0197	11.0285
557	11.2114	11.2068	11.1986	11.1919	11.1873	11.1803	11.1699	11.1579	11.1455	11.1332	11.1215	11.1103	11.0998	11.09	11.0825	11.0816	11.0738	11.0647	11.0538	11.0401	11.0268	11.0165	11.0101	11.0073	11.0072	11.0087	11.0116	11.0155	11.02	11.0242	11.0242	11.0257	11.0275	11.0297	11.0321	11.0331	11.0297	11.026	11.0224	11.0191	11.0162	11.0141	11.0132	11.014	11.0173	11.0232	11.0315	11.0417	11.0533
558	11.2316	11.2342	11.237	11.2383	11.2409	11.2423	11.2339	11.2196	11.2032	11.1859	11.1682	11.1507	11.1337	11.118	11.106	11.1176	11.1067	11.0889	11.0748	11.0663	11.0613	11.0578	11.055	11.0523	11.0494	11.0463	11.0436	11.0413	11.04	11.0407	11.0407	11.0409	11.0405	11.0391	11.0367	11.0353	11.0383	11.0419	11.046	11.0505	11.0555	11.0609	11.0668	11.0732	11.08	11.0872	11.0948	11.1028	11.1111
559	11.2674	11.268	11.2701	11.2717	11.2654	11.2576	11.253	11.246	11.2359	11.2241	11.2112	11.197	11.1815	11.1646	11.1465	11.131	11.1664	11.1597	11.1433	11.1276	11.1125	11.0987	11.0868	11.0777	11.0714	11.0676	11.0654	11.0642	11.0635	11.0633	11.0633	11.0609	11.059	11.0582	11.0589	11.0607	11.0635	11.067	11.0711	11.0758	11.0809	11.0865	11.0926	11.099	11.1059	11.1131	11.1206	11.1286	11.1369
560	11.2821	11.282	11.2805	11.2781	11.2819	11.2877	11.2962	11.3025	11.2978	11.2892	11.2794	11.2681	11.2537	11.2362	11.2168	11.1972	11.1793	11.1814	11.1686	11.1546	11.1431	11.1344	11.1283	11.1242	11.1213	11.1192	11.1169	11.1133	11.1088	11.1052	11.1052	11.1062	11.1079	11.1102	11.1129	11.1162	11.1199	11.1242	11.1289	11.1342	11.14	11.1463	11.1531	11.1603	11.1679	11.1758	11.184	11.1923	11.2007
561	11.3079	11.3089	11.3125	11.3172	11.3187	11.3179	11.3163	11.3161	11.3112	11.2994	11.2867	11.2745	11.2636	11.2534	11.2423	11.2297	11.22	11.24	11.251	11.237	11.2205	11.2031	11.1859	11.1699	11.1555	11.1431	11.1335	11.1275	11.1253	11.1258	11.1258	11.1256	11.1262	11.1276	11.1298	11.1328	11.1364	11.1407	11.1455	11.1507	11.1564	11.1623	11.1686	11.1752	11.1821	11.1892	11.1968	11.2048	11.2133
562	11.3436	11.3435	11.3428	11.3417	11.3414	11.3405	11.3374	11.3324	11.3394	11.3493	11.3437	11.3316	11.3201	11.3112	11.3044	11.295	11.2821	11.2691	11.2632	11.2531	11.239	11.2255	11.2131	11.2021	11.1927	11.1849	11.1791	11.1749	11.1717	11.1698	11.1698	11.1712	11.173	11.1752	11.1778	11.1808	11.1842	11.188	11.1921	11.1965	11.2012	11.2064	11.2119	11.2177	11.224	11.2305	11.2374	11.2445	11.2517
563	11.3844	11.3847	11.3849	11.3819	11.3748	11.3666	11.3618	11.3643	11.3693	11.3712	11.3745	11.366	11.3504	11.3331	11.3173	11.3075	11.3024	11.2974	11.2973	11.2875	11.2723	11.2565	11.2412	11.2269	11.2139	11.2025	11.1933	11.1871	11.1848	11.1861	11.1861	11.1854	11.1853	11.186	11.1872	11.1892	11.1917	11.195	11.1988	11.2032	11.2082	11.2137	11.2196	11.226	11.2328	11.24	11.2476	11.2556	11.2639
564	11.4131	11.4111	11.4074	11.407	11.4086	11.4054	11.4006	11.3948	11.3901	11.3913	11.3972	11.4067	11.4028	11.3904	11.3759	11.3602	11.345	11.3325	11.3329	11.3316	11.3208	11.3079	11.2945	11.2815	11.2694	11.2587	11.2495	11.2422	11.237	11.2341	11.2341	11.2357	11.2378	11.2404	11.2434	11.2468	11.2505	11.2545	11.2588	11.2633	11.268	11.2728	11.2777	11.2827	11.2878	11.2928	11.2978	11.3026	11.3074
565	11.446	11.4423	11.434	11.4258	11.4237	11.4311	11.4388	11.4416	11.4398	11.4371	11.4363	11.429	11.4191	11.4044	11.3903	11.3785	11.3664	11.3551	11.3509	11.3836	11.4251	11.4521	11.4747	11.4987	11.524	11.5502	11.5763	11.6011	11.6226	11.636	11.636	11.6319	11.6253	11.6168	11.6066	11.5951	11.5827	11.5695	11.5557	11.5415	11.527	11.5123	11.4975	11.4826	11.4677	11.4529	11.4383	11.424	11.4101
566	11.4674	11.4695	11.4738	11.478	11.4818	11.4857	11.4899	11.4907	11.4816	11.4655	11.4519	11.4507	11.4565	11.4609	11.4404	11.4215	11.4118	11.4128	11.4208	11.4312	11.4461	11.4699	11.4966	11.5246	11.5537	11.5838	11.6143	11.6442	11.6679	11.6656	11.6656	11.665	11.6616	11.6562	11.649	11.6402	11.63	11.6186	11.6063	11.5934	11.58	11.5663	11.5523	11.5381	11.5239	11.5096	11.4953	11.4811	11.4671
567	11.4883	11.4896	11.4932	11.499	11.5069	11.516	11.5229	11.5239	11.5163	11.5008	11.4834	11.4734	11.4773	11.4785	11.491	11.477	11.4587	11.4446	11.4391	11.4483	11.4744	11.5165	11.5639	11.6086	11.6462	11.6709	11.679	11.681	11.6814	11.6871	11.6871	11.6879	11.6835	11.6759	11.6672	11.6583	11.6492	11.6398	11.6301	11.6198	11.609	11.5975	11.5854	11.5726	11.5593	11.5453	11.5307	11.5157	11.5003
568	11.5071	11.5086	11.513	11.5189	11.5252	11.5318	11.5394	11.5429	11.5436	11.5496	11.5489	11.5315	11.5113	11.5116	11.5081	11.5223	11.5426	11.5626	11.5816	11.5994	11.6159	11.6309	11.6446	11.6568	11.6677	11.6795	11.6937	11.7002	11.6998	11.7002	11.7002	11.6967	11.694	11.6913	11.6873	11.6819	11.675	11.6667	11.6571	11.6464	11.6347	11.6223	11.6091	11.5955	11.5816	11.5676	11.5535	11.5396	11.526
569	11.5341	11.5369	11.5441	11.5536	11.5639	11.574	11.5825	11.5788	11.5876	11.5908	11.5848	11.5718	11.5512	11.531	11.5367	11.5585	11.5824	11.6068	11.6308	11.6539	11.6753	11.6943	11.709	11.7164	11.7206	11.7236	11.7253	11.7214	11.7136	11.7148	11.7148	11.7125	11.7123	11.712	11.7102	11.7064	11.7004	11.6924	11.683	11.6725	11.6612	11.6491	11.6365	11.6233	11.6096	11.5956	11.5813	11.5667	11.5521
570	11.7128	11.7067	11.6901	11.6663	11.639	11.6111	11.5887	11.5946	11.6052	11.6127	11.6013	11.5996	11.6101	11.623	11.6361	11.6483	11.6591	11.6687	11.6781	11.6877	11.6971	11.7057	11.7136	11.7233	11.7316	11.7373	11.7389	11.7409	11.7455	11.7471	11.7471	11.7462	11.7422	11.7366	11.7304	11.7242	11.7182	11.7121	11.7056	11.6982	11.6901	11.6812	11.6715	11.661	11.6497	11.6376	11.6247	11.611	11.5963
571	11.8108	11.799	11.779	11.7552	11.7295	11.7034	11.6791	11.6594	11.6464	11.6299	11.6327	11.6435	11.6514	11.6546	11.6579	11.6632	11.671	11.6806	11.6909	11.7011	11.7112	11.7214	11.7319	11.7429	11.7522	11.7559	11.7572	11.7599	11.7617	11.7607	11.7607	11.7625	11.7643	11.7644	11.762	11.7574	11.7513	11.7439	11.7355	11.7263	11.7163	11.7058	11.6944	11.682	11.6682	11.6531	11.637	11.6207	11.6046
572	11.8192	11.8235	11.8196	11.8041	11.7802	11.7516	11.7204	11.6886	11.6603	11.6567	11.6635	11.6625	11.6655	11.6764	11.6896	11.7031	11.7163	11.7287	11.7401	11.7501	11.7584	11.7648	11.7694	11.7721	11.7745	11.7812	11.7909	11.7962	11.7905	11.7804	11.7804	11.7839	11.7895	11.7969	11.8048	11.8044	11.7962	11.7855	11.7734	11.7601	11.7461	11.7317	11.7173	11.7036	11.6913	11.6807	11.6715	11.6635	11.6565
573	11.8786	11.8723	11.8605	11.8438	11.8225	11.798	11.7719	11.7458	11.7219	11.7045	11.7048	11.7246	11.7452	11.7561	11.7593	11.7609	11.7632	11.7668	11.7717	11.7774	11.7834	11.7889	11.7939	11.799	11.8044	11.8094	11.8123	11.8114	11.8136	11.8197	11.8197	11.8203	11.8204	11.819	11.8165	11.8207	11.8309	11.84	11.8364	11.8272	11.8168	11.8057	11.7945	11.7831	11.7718	11.7607	11.7499	11.7394	11.7293
574	11.8809	11.8838	11.8866	11.8894	11.8883	11.8775	11.8611	11.844	11.8279	11.8136	11.8018	11.7935	11.7907	11.7955	11.8038	11.8112	11.8171	11.8214	11.824	11.8254	11.8271	11.8309	11.837	11.8439	11.8477	11.8457	11.8415	11.8423	11.8467	11.8501	11.8501	11.8513	11.8523	11.8532	11.8541	11.854	11.8518	11.8481	11.8545	11.8646	11.8748	11.8849	11.8951	11.9053	11.9157	11.9262	11.9367	11.9474	11.9581
575	11.938	11.936	11.9291	11.9176	11.9051	11.8967	11.8894	11.8812	11.8733	11.8672	11.8642	11.8658	11.874	11.8905	11.9094	11.9046	11.8942	11.8851	11.8781	11.8725	11.8671	11.862	11.8585	11.858	11.8613	11.8629	11.8643	11.8664	11.8691	11.8724	11.8724	11.8712	11.8718	11.8744	11.8779	11.8812	11.8847	11.8897	11.8964	11.9045	11.9135	11.9231	11.9332	11.9437	11.9545	11.9657	11.9771	11.9885	11.9998
576	11.9764	11.9725	11.9684	11.9647	11.9543	11.9463	11.9426	11.9415	11.9414	11.9412	11.9403	11.9381	11.934	11.9274	11.9215	11.9319	11.9295	11.9209	11.9131	11.9086	11.9075	11.9001	11.8897	11.8793	11.8715	11.8733	11.8795	11.8833	11.8821	11.8768	11.8768	11.8788	11.8813	11.8847	11.8894	11.8952	11.9012	11.9081	11.9163	11.9261	11.9372	11.9493	11.962	11.975	11.988	12.0007	12.013	12.0246	12.0354
577	11.9927	11.9923	11.9828	11.9728	11.9739	11.978	11.9826	11.9868	11.9899	11.9916	11.9912	11.9826	11.9707	11.9601	11.9513	11.9439	11.94	11.935	11.9283	11.9205	11.9131	11.9155	11.9225	11.9299	11.9344	11.9333	11.929	11.9243	11.9203	11.917	11.917	11.9143	11.9112	11.9084	11.9071	11.9093	11.9164	11.9268	11.9389	11.9518	11.965	11.9786	11.9924	12.0064	12.0205	12.0346	12.0487	12.0625	12.0756
578	12.012	12.0123	12.0192	12.0291	12.0388	12.0406	12.0364	12.0292	12.0196	12.0084	11.9963	11.9903	11.9862	11.9809	11.9771	11.9826	11.9984	12.0031	12.0005	11.9956	11.9892	11.9817	11.9736	11.9659	11.9607	11.9601	11.9612	11.9622	11.9642	11.9682	11.9682	11.9687	11.9686	11.9686	11.9696	11.972	11.9761	11.982	11.9894	11.9982	12.0081	12.0188	12.0299	12.0411	12.0521	12.0627	12.0728	12.0825	12.0923
579	12.0219	12.0244	12.031	12.0381	12.0415	12.0469	12.0516	12.0527	12.0506	12.0462	12.0406	12.0346	12.0292	12.0251	12.0221	12.021	12.0272	12.0512	12.0796	12.0986	12.1005	12.0899	12.0743	12.0575	12.0415	12.0283	12.0196	12.0155	12.014	12.0135	12.0135	12.0139	12.0161	12.0197	12.0242	12.0294	12.0351	12.041	12.0471	12.0534	12.0598	12.0665	12.0735	12.0808	12.0887	12.0972	12.1063	12.1159	12.1257
580	12.0564	12.06	12.0672	12.0764	12.0845	12.0888	12.0935	12.1006	12.1106	12.1222	12.1333	12.1429	12.1521	12.1611	12.1699	12.1783	12.1858	12.1899	12.1874	12.1864	12.1957	12.2092	12.2202	12.2091	12.1868	12.1658	12.1472	12.1324	12.1223	12.1177	12.1177	12.12	12.1229	12.1263	12.1302	12.1344	12.1389	12.1435	12.1483	12.1532	12.158	12.1628	12.1675	12.172	12.1764	12.1805	12.1844	12.1881	12.1916
581	12.0834	12.0807	12.0805	12.0856	12.097	12.111	12.1159	12.1205	12.1261	12.1339	12.1454	12.1606	12.1771	12.193	12.2071	12.2192	12.2245	12.2161	12.2162	12.2236	12.2347	12.2455	12.2316	12.2288	12.2354	12.2407	12.245	12.2483	12.2507	12.2523	12.2523	12.2526	12.2529	12.2532	12.2534	12.2535	12.2536	12.2538	12.254	12.2543	12.2548	12.2553	12.256	12.2567	12.2574	12.2579	12.2583	12.2583	12.2577
582	12.0889	12.0936	12.0981	12.1002	12.1056	12.1157	12.1352	12.1516	12.1646	12.1761	12.1874	12.1993	12.2124	12.2272	12.2417	12.2391	12.2327	12.2418	12.2517	12.2615	12.2695	12.2593	12.2646	12.2741	12.2816	12.2875	12.2918	12.2944	12.2951	12.2943	12.2943	12.2932	12.2921	12.2909	12.2899	12.289	12.2883	12.2877	12.2873	12.287	12.2868	12.2868	12.2868	12.2869	12.287	12.287	12.2864	12.2852	12.2831
583	12.1022	12.1007	12.1045	12.1154	12.1266	12.1392	12.1535	12.1692	12.1885	12.211	12.2341	12.2539	12.2644	12.2638	12.2585	12.2687	12.2873	12.3034	12.3084	12.2985	12.284	12.2908	12.3103	12.3328	12.3386	12.3324	12.3264	12.3224	12.321	12.322	12.322	12.322	12.3223	12.3229	12.3237	12.3247	12.3257	12.3268	12.3279	12.3291	12.3302	12.3314	12.3326	12.3335	12.3329	12.3278	12.3216	12.3169	12.3142
584	12.1104	12.1162	12.1251	12.1293	12.1369	12.1504	12.1667	12.1913	12.2221	12.2541	12.2829	12.3059	12.3268	12.3499	12.3717	12.3797	12.3733	12.3646	12.3628	12.3697	12.3719	12.3668	12.3593	12.3531	12.3647	12.3872	12.4071	12.4223	12.4321	12.4361	12.4361	12.4338	12.4303	12.4257	12.4202	12.4139	12.4068	12.3991	12.3909	12.3823	12.3734	12.3643	12.3553	12.3467	12.3401	12.339	12.3404	12.3424	12.3448
585	12.136	12.1341	12.1358	12.1442	12.1518	12.1619	12.1834	12.212	12.2435	12.2765	12.3102	12.3417	12.3681	12.3891	12.3997	12.412	12.424	12.4162	12.4091	12.4062	12.414	12.4307	12.4498	12.4686	12.4855	12.4991	12.4997	12.4853	12.4745	12.4701	12.4701	12.4708	12.4729	12.476	12.4799	12.4843	12.4891	12.4939	12.4981	12.5012	12.5021	12.5007	12.4975	12.4928	12.4869	12.4801	12.4724	12.464	12.4549
586	12.1371	12.1417	12.148	12.1559	12.1699	12.1901	12.2137	12.2395	12.2667	12.2945	12.3224	12.3513	12.3827	12.4124	12.4318	12.4309	12.4317	12.4509	12.4682	12.4835	12.4969	12.5086	12.5184	12.526	12.5293	12.5221	12.515	12.5208	12.5256	12.5293	12.5293	12.5277	12.5261	12.5247	12.5234	12.5224	12.5214	12.5207	12.5203	12.5206	12.5224	12.5256	12.5293	12.5324	12.5335	12.5312	12.5253	12.5168	12.5067
587	12.1593	12.1602	12.1667	12.1809	12.199	12.2192	12.2427	12.2692	12.2978	12.3276	12.3559	12.3812	12.4083	12.4231	12.4383	12.4638	12.4893	12.5125	12.532	12.5479	12.5609	12.5711	12.5781	12.5784	12.5668	12.5577	12.5582	12.5606	12.5617	12.5614	12.5614	12.5636	12.566	12.5687	12.5716	12.5747	12.5779	12.5808	12.5828	12.5833	12.5818	12.5787	12.5745	12.5701	12.5669	12.5663	12.5685	12.5723	12.5768
588	12.1817	12.1854	12.196	12.2012	12.2144	12.2359	12.2612	12.2889	12.3182	12.3483	12.3759	12.3985	12.416	12.4405	12.4622	12.4861	12.5134	12.5402	12.5641	12.5832	12.5962	12.6043	12.6091	12.6065	12.6017	12.6006	12.5992	12.5967	12.594	12.5918	12.5918	12.5946	12.5971	12.5995	12.6016	12.6034	12.6048	12.6056	12.6059	12.6063	12.6073	12.6088	12.6103	12.6114	12.6119	12.6119	12.6113	12.61	12.6073
589	12.189	12.195	12.2022	12.2221	12.2475	12.2747	12.3023	12.3281	12.3486	12.3633	12.3812	12.4093	12.4374	12.4548	12.4767	12.5064	12.5347	12.5609	12.5809	12.5943	12.6066	12.6171	12.6223	12.621	12.6234	12.6272	12.6309	12.6334	12.6333	12.6316	12.6316	12.6301	12.6281	12.6258	12.6234	12.6211	12.6193	12.6185	12.619	12.6207	12.6233	12.6263	12.6294	12.6322	12.6343	12.6358	12.6366	12.6364	12.6348
590	12.2128	12.211	12.2197	12.239	12.2611	12.2861	12.3135	12.3417	12.37	12.3984	12.4261	12.4436	12.4533	12.4733	12.4994	12.5248	12.5485	12.5694	12.592	12.6174	12.6407	12.6599	12.6529	12.646	12.6482	12.6511	12.6524	12.6498	12.6493	12.6526	12.6526	12.6497	12.6474	12.6454	12.6436	12.6421	12.6408	12.6397	12.6388	12.6384	12.6384	12.6392	12.641	12.644	12.6483	12.6536	12.6595	12.6656	12.6645
591	12.2219	12.2265	12.2375	12.2553	12.2795	12.3076	12.3374	12.3679	12.3986	12.4244	12.4372	12.4541	12.481	12.5101	12.5365	12.5558	12.5752	12.5969	12.6214	12.6468	12.6693	12.6729	12.6776	12.6862	12.6814	12.6711	12.6627	12.662	12.6653	12.6689	12.6689	12.668	12.6674	12.6671	12.6671	12.6674	12.6679	12.6686	12.6694	12.6705	12.672	12.6739	12.6762	12.679	12.6822	12.6853	12.6843	12.6747	12.6722
592	12.2611	12.2644	12.2738	12.289	12.3089	12.3322	12.3569	12.3816	12.4054	12.4309	12.4607	12.4868	12.5049	12.5209	12.5441	12.5758	12.6063	12.6336	12.6568	12.6756	12.6886	12.6915	12.6966	12.6972	12.7014	12.7038	12.7002	12.6936	12.6884	12.6854	12.6854	12.6865	12.6875	12.6884	12.6892	12.69	12.6908	12.6918	12.693	12.6943	12.6957	12.6969	12.6979	12.6984	12.6978	12.6949	12.6916	12.6943	12.6978
593	12.277	12.2837	12.3009	12.3239	12.3501	12.3783	12.4069	12.433	12.4516	12.4682	12.4916	12.5212	12.549	12.5741	12.5952	12.6145	12.6337	12.6527	12.6709	12.6855	12.6939	12.7059	12.7182	12.7279	12.7306	12.7227	12.7163	12.7124	12.709	12.7066	12.7066	12.7073	12.7086	12.7104	12.7124	12.7143	12.7161	12.7174	12.7183	12.719	12.7196	12.7204	12.7212	12.7221	12.721	12.7146	12.7103	12.709	12.7089
594	12.4294	12.4295	12.43	12.4309	12.4323	12.435	12.4404	12.4516	12.471	12.4926	12.5126	12.5294	12.5562	12.5839	12.6074	12.6326	12.6561	12.6752	12.6926	12.7104	12.7243	12.7297	12.7347	12.7362	12.7368	12.7404	12.7386	12.7346	12.7306	12.7277	12.7277	12.7279	12.7285	12.7294	12.7306	12.7321	12.734	12.7364	12.7391	12.7419	12.7442	12.7448	12.7417	12.7344	12.7274	12.727	12.7284	12.73	12.7317
595	12.4629	12.4631	12.4635	12.4642	12.4655	12.4674	12.4705	12.4767	12.4902	12.5113	12.5309	12.5493	12.566	12.5903	12.6216	12.6468	12.6685	12.6915	12.7099	12.7232	12.733	12.7419	12.7502	12.7554	12.754	12.7515	12.7542	12.7586	12.7619	12.7621	12.7621	12.7629	12.764	12.7656	12.7678	12.7705	12.7729	12.7741	12.7731	12.7702	12.7661	12.7616	12.7589	12.7587	12.7595	12.7603	12.7609	12.7614	12.7617
596	12.5098	12.5096	12.5093	12.5093	12.5099	12.5114	12.5141	12.518	12.5237	12.5323	12.5467	12.5664	12.5922	12.6208	12.6443	12.6629	12.6824	12.702	12.7235	12.7403	12.7484	12.7614	12.7723	12.7759	12.777	12.7784	12.7764	12.7716	12.7673	12.766	12.766	12.7678	12.77	12.7723	12.7746	12.7768	12.7788	12.7812	12.7841	12.7869	12.7883	12.7887	12.7891	12.7897	12.7906	12.7917	12.793	12.7941	12.7946
597	12.5294	12.5306	12.5341	12.5392	12.5451	12.5512	12.5562	12.5598	12.563	12.5688	12.582	12.6026	12.6208	12.6357	12.6582	12.6857	12.7075	12.7259	12.7442	12.7599	12.7685	12.782	12.7898	12.7895	12.7903	12.7924	12.7941	12.7928	12.7903	12.7878	12.7878	12.7897	12.7915	12.7928	12.7936	12.7941	12.7946	12.7953	12.7953	12.7952	12.7968	12.8001	12.8037	12.8069	12.8087	12.8083	12.8063	12.8035	12.8012
598	12.5866	12.5858	12.584	12.582	12.5805	12.5805	12.583	12.5886	12.5966	12.6056	12.615	12.6267	12.645	12.6659	12.6869	12.7117	12.7357	12.755	12.7685	12.7784	12.8003	12.8122	12.8147	12.8128	12.8071	12.8024	12.8003	12.8024	12.8038	12.8029	12.8029	12.8042	12.8053	12.8063	12.8067	12.8053	12.8029	12.8013	12.8019	12.8049	12.8089	12.8134	12.8179	12.8219	12.8243	12.8254	12.8268	12.8285	12.8303
599	12.6113	12.6124	12.6152	12.6186	12.6214	12.623	12.6235	12.6237	12.625	12.6287	12.6362	12.6479	12.6643	12.6862	12.7093	12.7329	12.7634	12.795	12.813	12.8213	12.8252	12.8325	12.8303	12.8333	12.8338	12.8274	12.8206	12.8164	12.8167	12.8206	12.8206	12.8189	12.8166	12.814	12.812	12.8125	12.8148	12.8178	12.821	12.8242	12.8271	12.8295	12.8311	12.8316	12.8327	12.8358	12.8395	12.843	12.8448
600	12.6388	12.6394	12.6412	12.6445	12.6494	12.6559	12.6632	12.6705	12.6782	12.6867	12.6963	12.7075	12.7212	12.739	12.7625	12.789	12.8133	12.8341	12.853	12.8506	12.8426	12.8383	12.8423	12.8442	12.8434	12.8404	12.8368	12.8346	12.8337	12.8336	12.8336	12.833	12.8326	12.8326	12.8329	12.8332	12.8336	12.8338	12.834	12.8342	12.8346	12.8349	12.8353	12.8367	12.8397	12.8437	12.8483	12.8526	12.8559
601	12.6599	12.66	12.6605	12.6616	12.6638	12.6677	12.6741	12.6834	12.695	12.7083	12.723	12.7389	12.7561	12.7747	12.7949	12.8169	12.839	12.8545	12.8607	12.8616	12.8588	12.8538	12.8599	12.8639	12.8651	12.8621	12.8591	12.8577	12.8573	12.8569	12.8569	12.8557	12.855	12.8549	12.8553	12.8563	12.8578	12.8594	12.8611	12.8621	12.8617	12.8599	12.8582	12.858	12.8592	12.8613	12.8636	12.866	12.8695
602	12.7017	12.7021	12.7034	12.7058	12.7096	12.7148	12.7219	12.7309	12.742	12.7552	12.7703	12.7872	12.8053	12.8242	12.8432	12.8612	12.8759	12.8791	12.8693	12.8718	12.8738	12.8717	12.8677	12.8698	12.874	12.8785	12.8834	12.8844	12.8791	12.8707	12.8707	12.8742	12.8777	12.8803	12.8806	12.8802	12.8795	12.8786	12.8778	12.8772	12.8777	12.8795	12.8821	12.8842	12.8843	12.8834	12.8828	12.8833	12.8853
603	13.0886	13.0873	13.0834	13.0774	13.0697	13.0608	13.0509	13.0404	13.0295	13.0179	13.0053	12.9908	12.9739	12.9556	12.9374	12.9204	12.9067	12.9027	12.9096	12.9083	12.9031	12.9033	12.8976	12.8899	12.8854	12.8906	12.8917	12.8887	12.8856	12.8842	12.8842	12.8834	12.8829	12.8835	12.8863	12.8897	12.8931	12.8962	12.8987	12.8992	12.8959	12.8922	12.89	12.8897	12.8924	12.8964	12.9005	12.9035	12.9047
604	13.1768	13.1739	13.166	13.1544	13.1399	13.1232	13.1047	13.085	13.0648	13.0446	13.0253	13.0082	12.9939	12.9812	12.9688	12.9553	12.9398	12.9269	12.9195	12.9247	12.9252	12.9128	12.9067	12.9023	12.9067	12.9121	12.92	12.927	12.9301	12.9334	12.9334	12.9332	12.9325	12.9318	12.9312	12.9296	12.9248	12.9183	12.9114	12.9062	12.9056	12.9064	12.9071	12.9074	12.9076	12.9079	12.9086	12.9106	12.9143
605	13.195	13.1939	13.1901	13.1837	13.1747	13.1627	13.146	13.1288	13.1124	13.0967	13.0815	13.0643	13.0428	13.02	12.9974	12.9768	12.9608	12.9512	12.9485	12.9479	12.9427	12.93	12.9214	12.9266	12.9318	12.9347	12.9356	12.9359	12.9391	12.9393	12.9393	12.9381	12.9377	12.9371	12.9355	12.934	12.9345	12.936	12.9377	12.9393	12.9405	12.9412	12.9414	12.9413	12.9411	12.9411	12.9415	12.9424	12.9439
606	13.2195	13.2179	13.2122	13.2005	13.184	13.1669	13.1531	13.1391	13.1238	13.1067	13.0879	13.0697	13.0551	13.0417	13.0289	13.0164	13.0043	12.9935	12.982	12.9678	12.9544	12.9494	12.949	12.9518	12.9582	12.9565	12.9521	12.9505	12.9503	12.9504	12.9504	12.9494	12.9486	12.9481	12.9482	12.949	12.9504	12.9521	12.9542	12.9565	12.9592	12.9619	12.9645	12.9667	12.9683	12.9694	12.9704	12.9714	12.9726
607	13.2501	13.2481	13.2427	13.2366	13.2314	13.2254	13.216	13.201	13.1824	13.1635	13.146	13.1304	13.1163	13.1022	13.083	13.0569	13.0337	13.019	13.0151	12.9954	12.9909	12.9871	12.9775	12.9716	12.9694	12.9745	12.9728	12.9671	12.9651	12.9703	12.9703	12.9705	12.9714	12.973	12.9751	12.9777	12.9806	12.9832	12.9851	12.9857	12.9856	12.9856	12.9864	12.9883	12.9913	12.9949	12.9982	13.0002	13.0008
608	13.2648	13.2644	13.2638	13.2636	13.2623	13.2533	13.2405	13.2302	13.2217	13.2117	13.1969	13.1778	13.1539	13.1252	13.1002	13.083	13.0645	13.0417	13.0202	13.0251	13.0148	13.011	13.0137	13.0146	13.0136	13.0084	13.0144	13.0249	13.0337	13.039	13.039	13.0384	13.0361	13.0324	13.0275	13.0222	13.0171	13.0131	13.0109	13.0111	13.0133	13.0165	13.019	13.0186	13.0159	13.013	13.0112	13.0115	13.0137
609	13.2978	13.2952	13.2889	13.2806	13.2708	13.2656	13.2622	13.2547	13.2412	13.2251	13.2105	13.1933	13.1719	13.1536	13.1374	13.1215	13.1053	13.0877	13.0677	13.0578	13.073	13.067	13.0475	13.0305	13.0219	13.0302	13.0427	13.0547	13.0629	13.0654	13.0654	13.0648	13.0638	13.0623	13.0603	13.0579	13.055	13.0517	13.0479	13.0437	13.0394	13.0353	13.0327	13.0336	13.0375	13.0423	13.0472	13.0515	13.0546
610	13.3435	13.3416	13.3408	13.3414	13.3367	13.3226	13.3054	13.29	13.2779	13.2619	13.2385	13.217	13.2028	13.1896	13.1729	13.1526	13.1314	13.1096	13.0963	13.0916	13.0877	13.1	13.1094	13.1021	13.0912	13.083	13.0791	13.0786	13.0793	13.0795	13.0795	13.0792	13.0781	13.0766	13.075	13.0733	13.0717	13.0703	13.0692	13.0685	13.0682	13.0683	13.0687	13.0692	13.0695	13.0694	13.069	13.0687	13.0689
611	13.3626	13.3684	13.3756	13.3725	13.3651	13.3575	13.3475	13.3355	13.3149	13.2978	13.2891	13.2792	13.2576	13.2311	13.2051	13.1741	13.1455	13.128	13.1177	13.1128	13.1104	13.1128	13.1164	13.1156	13.1135	13.1106	13.1088	13.1085	13.1087	13.1072	13.1072	13.1063	13.105	13.1035	13.1019	13.1001	13.0983	13.0965	13.0948	13.0932	13.0918	13.0907	13.0899	13.0897	13.0903	13.0916	13.0937	13.0962	13.0986
612	13.3972	13.3936	13.3869	13.3808	13.3766	13.3752	13.3631	13.3434	13.3315	13.3224	13.3109	13.2945	13.2748	13.2461	13.2164	13.1975	13.184	13.1651	13.1421	13.1227	13.1167	13.1256	13.1322	13.1348	13.1408	13.1473	13.1524	13.1554	13.1564	13.1562	13.1562	13.1567	13.1569	13.1569	13.1567	13.1565	13.1562	13.1558	13.1555	13.1551	13.1545	13.1539	13.153	13.1519	13.1504	13.1486	13.1463	13.1438	13.141
613	13.4104	13.4104	13.4049	13.3994	13.3922	13.3849	13.3865	13.3907	13.3853	13.3668	13.345	13.3252	13.305	13.2878	13.2581	13.2254	13.1947	13.174	13.1632	13.1552	13.148	13.1397	13.1463	13.1654	13.1698	13.1733	13.1782	13.1831	13.1865	13.1879	13.1879	13.1884	13.1886	13.1884	13.188	13.1872	13.1862	13.1849	13.1834	13.1817	13.1798	13.1777	13.1755	13.173	13.1703	13.1673	13.1636	13.159	13.1532
614	13.4147	13.4155	13.4203	13.4233	13.4228	13.4154	13.4085	13.4046	13.4026	13.3927	13.3642	13.3375	13.3179	13.291	13.2676	13.2431	13.2195	13.1995	13.1839	13.1728	13.1672	13.1707	13.1828	13.1887	13.198	13.2006	13.2012	13.2024	13.2051	13.209	13.209	13.2083	13.2077	13.2073	13.207	13.2068	13.2066	13.2064	13.2063	13.2062	13.206	13.2057	13.2052	13.2042	13.2022	13.1979	13.1902	13.1812	13.1724
615	13.4523	13.4508	13.4487	13.4504	13.4518	13.4515	13.4505	13.4423	13.4223	13.4046	13.3954	13.369	13.344	13.3292	13.3138	13.293	13.2678	13.2416	13.2175	13.1989	13.1906	13.1931	13.1964	13.2145	13.2396	13.2679	13.2928	13.3148	13.3324	13.3377	13.3377	13.3419	13.3404	13.3339	13.325	13.315	13.3045	13.2936	13.2824	13.2711	13.2597	13.2483	13.2369	13.2258	13.2154	13.2067	13.201	13.1964	13.1924
616	13.4681	13.4687	13.47	13.4684	13.467	13.4686	13.4622	13.4487	13.4376	13.4219	13.3988	13.3803	13.3587	13.342	13.3364	13.3333	13.3213	13.3002	13.2768	13.2537	13.2328	13.2187	13.2216	13.2357	13.2572	13.2822	13.3103	13.3368	13.3502	13.3473	13.3473	13.3513	13.35	13.3464	13.3412	13.3345	13.3264	13.3172	13.307	13.2962	13.2849	13.2732	13.2614	13.2498	13.2387	13.2285	13.22	13.2132	13.2077
617	13.5164	13.5157	13.5093	13.5048	13.5061	13.5004	13.4853	13.468	13.4515	13.4417	13.4346	13.4207	13.4015	13.3801	13.3617	13.3503	13.3459	13.3295	13.3046	13.2827	13.266	13.2562	13.2565	13.27	13.2937	13.3231	13.3515	13.3702	13.3779	13.3743	13.3743	13.3703	13.3708	13.3718	13.3702	13.3656	13.3591	13.3515	13.3433	13.3348	13.3259	13.3167	13.3072	13.2974	13.2876	13.2779	13.2687	13.2601	13.252
618	13.5331	13.5287	13.529	13.5311	13.5251	13.5197	13.5136	13.5039	13.4961	13.4793	13.4586	13.4479	13.4377	13.4199	13.3979	13.3776	13.3581	13.35	13.3499	13.3445	13.3374	13.3337	13.3365	13.3485	13.3691	13.3938	13.4134	13.4157	13.4099	13.412	13.412	13.4086	13.4025	13.3962	13.39	13.3838	13.377	13.3692	13.3604	13.3508	13.3409	13.331	13.3213	13.3119	13.3026	13.293	13.2831	13.2728	13.2625
619	13.5379	13.5402	13.5408	13.5411	13.5444	13.5403	13.5348	13.5285	13.5074	13.4908	13.4825	13.4713	13.4573	13.4417	13.4197	13.3947	13.3793	13.3768	13.3755	13.3788	13.3877	13.3997	13.4131	13.4267	13.4377	13.4379	13.4307	13.4252	13.4223	13.4191	13.4191	13.4184	13.4186	13.4171	13.4128	13.4061	13.3978	13.3891	13.3801	13.3711	13.362	13.3529	13.3436	13.3342	13.3248	13.3154	13.306	13.2964	13.2865
620	13.5784	13.5774	13.573	13.565	13.558	13.5539	13.5526	13.5429	13.5315	13.5223	13.5129	13.5028	13.4856	13.4657	13.4492	13.433	13.4169	13.4058	13.4067	13.4169	13.431	13.4461	13.4585	13.4611	13.4562	13.4556	13.4513	13.449	13.4511	13.4505	13.4505	13.4513	13.4492	13.4457	13.4428	13.4405	13.4373	13.4325	13.4256	13.4167	13.4058	13.3935	13.3806	13.3675	13.3548	13.3427	13.3316	13.3215	13.3124
621	13.61	13.6079	13.603	13.5917	13.5758	13.5679	13.5607	13.5585	13.5583	13.5464	13.5291	13.5129	13.5049	13.5032	13.5026	13.5028	13.5037	13.5037	13.5019	13.4982	13.4932	13.4877	13.4834	13.4834	13.4779	13.4647	13.4591	13.4597	13.4588	13.4658	13.4658	13.4606	13.4575	13.457	13.4577	13.4582	13.4575	13.4541	13.4468	13.4369	13.4264	13.4161	13.4055	13.3943	13.3824	13.3703	13.3587	13.3478	13.338
622	13.6225	13.6257	13.6228	13.6142	13.6074	13.6014	13.5958	13.5917	13.5859	13.5677	13.5469	13.5285	13.5173	13.5125	13.5125	13.5151	13.5181	13.521	13.5239	13.5261	13.5258	13.5217	13.5131	13.5018	13.4947	13.4915	13.4887	13.4837	13.4786	13.472	13.472	13.4761	13.4825	13.4894	13.4953	13.495	13.4858	13.4758	13.4675	13.4588	13.4471	13.4335	13.42	13.4076	13.3967	13.387	13.378	13.3694	13.3611
623	13.6395	13.6364	13.6348	13.6367	13.6392	13.6316	13.6233	13.6114	13.6023	13.6099	13.608	13.5972	13.586	13.5724	13.5578	13.5474	13.5423	13.5417	13.5435	13.5445	13.5425	13.5373	13.5313	13.5283	13.5291	13.5257	13.5188	13.5195	13.5199	13.5082	13.5082	13.5127	13.5171	13.5188	13.5132	13.5095	13.5113	13.5033	13.49	13.4778	13.4686	13.4611	13.4534	13.4448	13.4354	13.4255	13.4156	13.4058	13.3963
624	13.6644	13.6627	13.6625	13.6602	13.6481	13.6454	13.6467	13.6439	13.6364	13.6276	13.6284	13.6254	13.6078	13.5911	13.5813	13.5747	13.5694	13.565	13.5621	13.5617	13.5643	13.5684	13.5717	13.5643	13.5571	13.5573	13.5521	13.5393	13.5359	13.5427	13.5427	13.5413	13.5365	13.5319	13.5335	13.5336	13.5273	13.5269	13.5205	13.5088	13.4967	13.485	13.4743	13.465	13.4572	13.4508	13.4456	13.4417	13.4392
625	13.6726	13.674	13.678	13.6821	13.6891	13.6798	13.6679	13.6668	13.663	13.662	13.661	13.6591	13.6597	13.6573	13.6514	13.6429	13.6327	13.6212	13.6091	13.5974	13.5877	13.5805	13.5744	13.5758	13.5755	13.5734	13.5781	13.5762	13.5663	13.5631	13.5631	13.5607	13.559	13.5577	13.5564	13.55	13.5434	13.5366	13.5392	13.5477	13.5573	13.5676	13.5785	13.5899	13.6016	13.6133	13.6247	13.6352	13.6434
626	13.7054	13.704	13.6989	13.6997	13.6961	13.6927	13.6849	13.6799	13.6903	13.6961	13.6943	13.6898	13.6867	13.6845	13.6813	13.6764	13.6697	13.6615	13.6521	13.642	13.6324	13.625	13.6219	13.6213	13.6118	13.597	13.5856	13.5834	13.5814	13.5765	13.5765	13.5738	13.5742	13.5711	13.5617	13.5594	13.5644	13.5726	13.5822	13.5928	13.604	13.6156	13.6277	13.64	13.6527	13.6655	13.6786	13.6914	13.7017
627	13.7136	13.7157	13.7219	13.727	13.7295	13.7248	13.7219	13.7215	13.7234	13.729	13.7304	13.7368	13.7439	13.7427	13.7383	13.7316	13.7227	13.7124	13.7011	13.6892	13.6767	13.6638	13.6501	13.6372	13.634	13.6299	13.6109	13.5985	13.5956	13.6005	13.6005	13.596	13.59	13.5885	13.594	13.5995	13.6	13.6033	13.6107	13.6208	13.6328	13.646	13.6604	13.6754	13.6908	13.7065	13.7218	13.716	13.7121
628	13.7367	13.737	13.7392	13.7399	13.7398	13.7469	13.7509	13.7491	13.7453	13.7453	13.7513	13.7511	13.7534	13.755	13.7509	13.7448	13.738	13.7305	13.7222	13.7129	13.7025	13.6912	13.6795	13.6675	13.652	13.6385	13.6326	13.6235	13.6217	13.6257	13.6257	13.6239	13.6208	13.6165	13.6101	13.6053	13.6096	13.6174	13.6273	13.6391	13.6526	13.6672	13.6822	13.6973	13.7113	13.7213	13.7225	13.7379	13.7532
629	13.7594	13.7636	13.7674	13.7644	13.7646	13.7704	13.7759	13.7763	13.7746	13.7678	13.7619	13.7683	13.778	13.7941	13.8049	13.805	13.7993	13.79	13.7779	13.7632	13.746	13.7267	13.7064	13.6871	13.6732	13.6574	13.6451	13.6409	13.6418	13.6459	13.6459	13.6434	13.6391	13.6345	13.6342	13.6406	13.6526	13.6685	13.6866	13.7061	13.7262	13.7457	13.7616	13.7663	13.7619	13.7582	13.7628	13.7749	13.7895
630	13.7961	13.7944	13.7925	13.7892	13.7876	13.7931	13.7898	13.792	13.796	13.7999	13.7983	13.7972	13.8017	13.813	13.8352	13.8633	13.8671	13.8542	13.8342	13.8081	13.7798	13.7521	13.7262	13.7028	13.6805	13.6648	13.658	13.6596	13.6689	13.6785	13.6785	13.681	13.6854	13.6924	13.7022	13.7139	13.7263	13.7387	13.7507	13.7621	13.7722	13.7798	13.7848	13.7944	13.8088	13.8226	13.8349	13.8455	13.8548
631	13.8086	13.8078	13.8032	13.8008	13.8003	13.7972	13.811	13.8267	13.8276	13.8176	13.8263	13.8456	13.8599	13.8669	13.8748	13.878	13.889	13.8775	13.8533	13.8286	13.8036	13.7781	13.7526	13.7274	13.7058	13.6947	13.6931	13.6966	13.7013	13.7032	13.7032	13.6999	13.7005	13.7068	13.7161	13.7273	13.7398	13.7533	13.7674	13.7814	13.7944	13.8055	13.8152	13.8261	13.8382	13.8509	13.8634	13.8753	13.8864
632	13.8433	13.8313	13.823	13.8288	13.8389	13.8423	13.8496	13.8587	13.8646	13.8665	13.8682	13.8711	13.8822	13.8927	13.8948	13.9019	13.9113	13.9111	13.8958	13.8769	13.8555	13.8305	13.8013	13.7712	13.7462	13.7301	13.7233	13.7198	13.7128	13.709	13.709	13.7117	13.7177	13.7256	13.7351	13.7458	13.7574	13.7696	13.7821	13.7946	13.8068	13.819	13.8324	13.8474	13.8638	13.8818	13.9004	13.9181	13.9339
633	13.8527	13.8543	13.8511	13.846	13.8465	13.8612	13.875	13.8789	13.8726	13.8826	13.892	13.8979	13.9024	13.9161	13.9367	13.9444	13.934	13.94	13.9469	13.9408	13.9282	13.8988	13.8665	13.8388	13.8146	13.7926	13.7733	13.7602	13.755	13.7521	13.7521	13.7564	13.7637	13.7731	13.7838	13.7955	13.8077	13.82	13.8313	13.8398	13.8444	13.8492	13.8581	13.8703	13.8843	13.8994	13.9154	13.9332	13.9527
634	13.8688	13.8797	13.8966	13.9026	13.9049	13.9098	13.9155	13.9077	13.9187	13.9394	13.9602	13.9732	13.9774	13.9749	13.97	13.9612	13.9575	13.9613	13.9667	13.9691	13.9518	13.9388	13.9341	13.9317	13.9296	13.9219	13.8931	13.856	13.8274	13.8177	13.8177	13.8216	13.8273	13.8346	13.843	13.8522	13.8617	13.87	13.8728	13.8735	13.8793	13.8898	13.9022	13.9152	13.928	13.9404	13.9522	13.9631	13.9732
635	13.9086	13.9078	13.9069	13.914	13.9226	13.93	13.9348	13.9316	13.9402	13.9515	13.9669	13.9868	14.0028	14.0088	13.9953	13.9898	13.9943	13.9973	14.0138	14.0023	13.985	13.9826	13.9822	13.9819	13.9783	13.9526	13.9249	13.8941	13.8649	13.8452	13.8452	13.8505	13.8574	13.865	13.8723	13.8783	13.8817	13.8831	13.8885	13.8983	13.9094	13.9208	13.9324	13.9441	13.9558	13.9674	13.9788	13.9896	13.9995
636	13.9354	13.9334	13.936	13.9456	13.9581	13.9584	13.9406	13.9521	13.9682	13.9844	13.998	14.0089	14.018	14.0159	14.0129	14.0085	14.011	14.0224	14.0315	14.0389	14.0576	14.0686	14.0703	14.0382	13.9975	13.975	13.9618	13.9614	13.9672	13.9753	13.9753	13.9688	13.961	13.9525	13.9445	13.9381	13.9352	13.9369	13.9426	13.9507	13.9599	13.9697	13.9796	13.9894	13.9991	14.0084	14.0175	14.0261	14.0346
637	13.9444	13.9516	13.964	13.976	13.9861	13.9969	14.0077	14.0162	14.0247	14.0326	14.0392	14.0441	14.045	14.0444	14.0422	14.0371	14.0358	14.0456	14.0528	14.068	14.0948	14.1069	14.0798	14.0609	14.0354	14.014	14.0092	14.0118	14.0144	14.0086	14.0086	14.0121	14.0167	14.0221	14.028	14.0346	14.0415	14.0487	14.0563	14.064	14.0719	14.0799	14.0878	14.0955	14.1028	14.109	14.1095	14.1017	14.0938
638	13.9917	13.9934	13.9989	14.0097	14.0238	14.021	14.0246	14.0397	14.0532	14.0591	14.059	14.0575	14.0585	14.0669	14.0799	14.0919	14.0991	14.0868	14.0701	14.0883	14.1102	14.1297	14.1176	14.0973	14.0842	14.0736	14.0619	14.0491	14.0382	14.0375	14.0375	14.0386	14.0412	14.045	14.0496	14.055	14.0611	14.0676	14.0747	14.0822	14.09	14.098	14.1059	14.1131	14.118	14.1176	14.1163	14.1192	14.12
639	14.1234	14.1187	14.1043	14.0799	14.052	14.0525	14.0717	14.0886	14.0946	14.0915	14.0892	14.0886	14.0889	14.0931	14.1022	14.1086	14.1109	14.1159	14.1275	14.1417	14.1506	14.1405	14.1655	14.1914	14.2114	14.2243	14.2325	14.238	14.2413	14.2423	14.2423	14.2423	14.2414	14.2394	14.2362	14.2316	14.2257	14.2184	14.2099	14.2003	14.19	14.1793	14.1686	14.1586	14.151	14.1492	14.1532	14.159	14.1635
640	14.1809	14.173	14.1581	14.144	14.1324	14.1225	14.1126	14.1031	14.0992	14.1058	14.1168	14.1261	14.1278	14.1249	14.1237	14.1341	14.1502	14.1627	14.1718	14.1763	14.1709	14.1787	14.1875	14.2051	14.226	14.2473	14.2643	14.2744	14.279	14.2801	14.2801	14.2778	14.2743	14.27	14.265	14.2596	14.2539	14.2479	14.2416	14.2349	14.2277	14.22	14.2118	14.2032	14.1945	14.1863	14.1793	14.1749	14.1752
641	14.2025	14.203	14.1949	14.177	14.1577	14.1415	14.1309	14.1284	14.1365	14.1484	14.1493	14.1409	14.1383	14.1431	14.1531	14.1634	14.1669	14.1725	14.1863	14.2006	14.2029	14.1996	14.215	14.236	14.2563	14.2746	14.2877	14.2941	14.2961	14.2943	14.2943	14.2962	14.2975	14.298	14.2976	14.296	14.293	14.2882	14.282	14.2746	14.2663	14.2575	14.2482	14.2388	14.2292	14.2195	14.2098	14.2001	14.1905
642	14.2434	14.2414	14.2359	14.2275	14.2169	14.2053	14.194	14.1842	14.1763	14.1703	14.1687	14.1705	14.1758	14.1777	14.1736	14.1743	14.1829	14.1948	14.2029	14.2049	14.2141	14.226	14.2383	14.2522	14.267	14.2813	14.2974	14.3163	14.3161	14.3132	14.3132	14.3165	14.319	14.3201	14.3194	14.3172	14.3144	14.3114	14.3081	14.3026	14.2939	14.2839	14.2739	14.2644	14.2555	14.2472	14.2398	14.2334	14.2282
643	14.2622	14.2625	14.2647	14.2635	14.2559	14.2452	14.234	14.2232	14.2129	14.2045	14.2024	14.2026	14.192	14.1907	14.2034	14.2136	14.2112	14.2101	14.219	14.2323	14.2472	14.2662	14.282	14.2944	14.3062	14.316	14.3192	14.3189	14.3356	14.3481	14.3481	14.3463	14.3444	14.3429	14.3419	14.3406	14.3372	14.3304	14.3218	14.3141	14.3094	14.306	14.3026	14.299	14.2948	14.2901	14.285	14.2795	14.2738
644	14.2788	14.277	14.2713	14.2735	14.2759	14.2705	14.2619	14.252	14.2412	14.2318	14.2257	14.221	14.2286	14.2419	14.2565	14.2647	14.2605	14.2698	14.2778	14.2741	14.2722	14.2825	14.3043	14.3188	14.3248	14.3307	14.3428	14.3564	14.3648	14.3669	14.3669	14.3678	14.368	14.3675	14.366	14.3634	14.3605	14.3586	14.3578	14.3568	14.3551	14.3524	14.3487	14.344	14.3385	14.3321	14.325	14.3173	14.3092
645	14.2891	14.2882	14.2924	14.292	14.2924	14.2924	14.2829	14.2727	14.2647	14.2563	14.2467	14.2488	14.2625	14.2797	14.291	14.2786	14.288	14.2973	14.2993	14.2984	14.2969	14.3028	14.3139	14.3345	14.3564	14.3746	14.3892	14.4009	14.4082	14.409	14.409	14.4081	14.4055	14.3999	14.392	14.3844	14.3787	14.3749	14.3722	14.3702	14.3685	14.3668	14.3646	14.3617	14.3578	14.3528	14.3466	14.3394	14.3314
646	14.3077	14.3096	14.3119	14.3141	14.3068	14.3033	14.3032	14.2949	14.2857	14.2809	14.2842	14.2937	14.3071	14.3212	14.3195	14.3237	14.332	14.3275	14.3182	14.3154	14.3238	14.3351	14.3493	14.371	14.3986	14.4061	14.4115	14.4167	14.4242	14.4331	14.4331	14.4266	14.4196	14.4143	14.4109	14.4084	14.4059	14.4033	14.4005	14.3974	14.3942	14.3907	14.387	14.3832	14.3792	14.375	14.3707	14.3661	14.3608
647	14.3608	14.3532	14.3383	14.3295	14.3298	14.3225	14.3202	14.3242	14.3207	14.3134	14.3113	14.3162	14.3273	14.3418	14.3456	14.3545	14.3609	14.3673	14.3634	14.3615	14.3674	14.3759	14.3848	14.3931	14.4046	14.439	14.4676	14.4738	14.4719	14.4698	14.4698	14.4692	14.465	14.4594	14.4536	14.448	14.4427	14.4374	14.4319	14.4263	14.4204	14.4142	14.408	14.4017	14.3955	14.3894	14.3834	14.3779	14.3731
648	14.3673	14.3654	14.3572	14.3486	14.3472	14.3573	14.3587	14.3525	14.3548	14.3657	14.3796	14.3946	14.403	14.3692	14.3667	14.3873	14.4018	14.3937	14.395	14.4068	14.4193	14.4306	14.4409	14.4504	14.4597	14.4686	14.477	14.4866	14.4899	14.4901	14.4901	14.4919	14.4944	14.4964	14.4977	14.4985	14.4989	14.4985	14.4956	14.4892	14.4811	14.4726	14.4641	14.456	14.4485	14.4416	14.4356	14.4302	14.4251
649	14.3807	14.3723	14.3704	14.3718	14.3773	14.3799	14.3845	14.391	14.3957	14.4023	14.4106	14.4186	14.4156	14.4288	14.4447	14.4475	14.437	14.4502	14.4715	14.49	14.503	14.5097	14.5106	14.5082	14.5055	14.5043	14.5071	14.5179	14.5188	14.5115	14.5115	14.511	14.5129	14.516	14.5183	14.5177	14.5142	14.5091	14.5048	14.5027	14.5008	14.498	14.4938	14.4884	14.4821	14.4752	14.4681	14.4608	14.4536
650	14.3909	14.4014	14.4065	14.4038	14.3979	14.3983	14.4045	14.4172	14.4371	14.4582	14.4738	14.461	14.4417	14.4478	14.4547	14.4619	14.4748	14.4867	14.499	14.5106	14.5204	14.526	14.5248	14.5226	14.5219	14.5241	14.5304	14.5372	14.5444	14.5466	14.5466	14.5486	14.5496	14.5492	14.5489	14.5502	14.5528	14.5543	14.5517	14.5473	14.5431	14.5395	14.536	14.5316	14.5259	14.5192	14.512	14.5045	14.4969
651	14.4282	14.4329	14.4379	14.437	14.432	14.4287	14.4362	14.4544	14.4766	14.4995	14.5177	14.5177	14.5235	14.5132	14.495	14.4877	14.4965	14.5134	14.5336	14.5485	14.5447	14.5402	14.5421	14.5465	14.5525	14.5603	14.5682	14.5702	14.5647	14.5603	14.5603	14.565	14.57	14.5744	14.5748	14.5713	14.5667	14.5634	14.5636	14.5641	14.5622	14.5585	14.5547	14.5524	14.5518	14.552	14.5515	14.5479	14.5388
652	14.4347	14.4377	14.4498	14.4658	14.4856	14.5064	14.5269	14.5461	14.5612	14.5567	14.5338	14.5453	14.5577	14.5599	14.5409	14.5278	14.5273	14.5373	14.55	14.5582	14.5658	14.5681	14.5724	14.5792	14.5861	14.5901	14.5878	14.5857	14.5886	14.5903	14.5903	14.5891	14.5878	14.5869	14.5888	14.5925	14.5943	14.5924	14.5882	14.5845	14.5834	14.5844	14.5864	14.5888	14.5913	14.5939	14.5958	14.5944	14.5898
653	14.4688	14.4687	14.475	14.4914	14.511	14.533	14.5571	14.5822	14.6029	14.5978	14.5994	14.5904	14.5798	14.5719	14.5838	14.5921	14.5925	14.5872	14.5813	14.5822	14.5942	14.5989	14.6016	14.6056	14.6098	14.6129	14.6135	14.6088	14.6098	14.607	14.607	14.6068	14.6055	14.6046	14.6053	14.6075	14.6099	14.6094	14.6083	14.6075	14.6069	14.6069	14.6076	14.6089	14.6105	14.6118	14.6101	14.6059	14.6069
654	14.4818	14.4906	14.5097	14.5307	14.5547	14.5809	14.6056	14.6169	14.6125	14.631	14.6276	14.6141	14.6001	14.6043	14.6152	14.6219	14.6222	14.6176	14.6111	14.6058	14.606	14.6246	14.6463	14.6609	14.6579	14.6385	14.6227	14.6222	14.6286	14.6373	14.6373	14.6352	14.6331	14.6297	14.6246	14.6189	14.6151	14.6176	14.623	14.6289	14.6348	14.6399	14.6429	14.6441	14.6429	14.6342	14.6256	14.6255	14.6291
655	14.5203	14.524	14.5374	14.5608	14.5836	14.6024	14.6183	14.637	14.6553	14.6488	14.6574	14.6642	14.672	14.6632	14.6539	14.6467	14.6391	14.6302	14.6254	14.6322	14.6522	14.6768	14.6938	14.6878	14.677	14.6698	14.6607	14.655	14.6522	14.6472	14.6472	14.6503	14.6536	14.6559	14.6565	14.6551	14.6523	14.6494	14.6471	14.6454	14.6445	14.6448	14.6475	14.6517	14.6542	14.6537	14.6555	14.6578	14.6599
656	14.5466	14.5512	14.5638	14.5838	14.6118	14.6415	14.6643	14.6745	14.6694	14.6714	14.6686	14.6806	14.6798	14.692	14.6937	14.6855	14.6834	14.6902	14.7009	14.7109	14.7172	14.7176	14.7139	14.7151	14.709	14.6965	14.6842	14.6723	14.6665	14.6773	14.6773	14.6745	14.6705	14.6671	14.665	14.6647	14.6661	14.6681	14.67	14.6717	14.6729	14.6735	14.6723	14.6668	14.66	14.6623	14.6665	14.6707	14.6744
657	14.7857	14.784	14.7791	14.7717	14.7627	14.7527	14.7401	14.7169	14.7069	14.702	14.6974	14.6901	14.7005	14.7084	14.7151	14.7217	14.7251	14.7304	14.7367	14.7429	14.7479	14.7488	14.7439	14.7341	14.7222	14.71	14.6976	14.6902	14.691	14.6922	14.6922	14.6899	14.6868	14.6845	14.6836	14.6843	14.6866	14.6906	14.696	14.7014	14.7038	14.7009	14.6942	14.6888	14.6872	14.6877	14.689	14.6909	14.6935
658	14.8145	14.8126	14.8072	14.7988	14.7881	14.7742	14.7493	14.7324	14.7191	14.7208	14.7289	14.7389	14.7432	14.7374	14.7321	14.7365	14.7477	14.7575	14.7648	14.7691	14.7711	14.7722	14.7739	14.773	14.7639	14.7509	14.7358	14.7203	14.7066	14.7032	14.7032	14.7016	14.7012	14.7013	14.7024	14.7047	14.708	14.7119	14.7158	14.7197	14.7245	14.7307	14.7368	14.7413	14.7437	14.7442	14.7435	14.742	14.74
659	14.8482	14.8462	14.8398	14.8279	14.809	14.7847	14.7721	14.7645	14.7498	14.7391	14.7425	14.7504	14.7531	14.7526	14.7575	14.7652	14.773	14.7808	14.7871	14.7897	14.7891	14.7893	14.7864	14.7817	14.7813	14.7748	14.7633	14.7507	14.7394	14.7325	14.7325	14.7349	14.741	14.7488	14.7562	14.7618	14.7652	14.7667	14.7667	14.7655	14.7635	14.762	14.7616	14.7622	14.7626	14.7618	14.7602	14.7583	14.7562
660	14.8736	14.8723	14.867	14.8521	14.8305	14.8095	14.7904	14.7801	14.7852	14.7889	14.7848	14.7752	14.7671	14.7715	14.7811	14.7914	14.8001	14.8045	14.8057	14.8054	14.8034	14.8	14.801	14.8022	14.7928	14.7909	14.7942	14.79	14.7829	14.772	14.772	14.7736	14.7777	14.7837	14.7902	14.7963	14.8012	14.8024	14.7997	14.7948	14.7895	14.7853	14.7827	14.7817	14.7826	14.7846	14.7866	14.7876	14.7874
661	14.8995	14.8951	14.8825	14.8723	14.8659	14.8599	14.8532	14.8458	14.8378	14.8286	14.8168	14.8093	14.8124	14.8204	14.8239	14.8239	14.8253	14.8282	14.8301	14.8314	14.8331	14.8321	14.829	14.8205	14.8164	14.8056	14.7981	14.7967	14.7878	14.7856	14.7856	14.7878	14.7904	14.794	14.799	14.8043	14.8069	14.8094	14.8125	14.8146	14.8159	14.8169	14.8178	14.8186	14.8192	14.8194	14.8189	14.8177	14.8157
662	14.9097	14.9056	14.9037	14.9022	14.8984	14.8916	14.8827	14.8724	14.8595	14.8483	14.8441	14.842	14.8386	14.8357	14.8371	14.8394	14.8401	14.8409	14.842	14.8423	14.8432	14.8445	14.8388	14.8411	14.8414	14.8337	14.8202	14.8116	14.8164	14.823	14.823	14.8211	14.8195	14.8182	14.8178	14.8198	14.8254	14.8302	14.8301	14.8286	14.8294	14.8324	14.8374	14.8439	14.8512	14.8576	14.8599	14.8578	14.8543
663	14.9146	14.9182	14.9206	14.9201	14.9171	14.9107	14.8991	14.8862	14.8766	14.8711	14.8675	14.8621	14.8585	14.8576	14.8584	14.8597	14.8589	14.8567	14.8562	14.8577	14.8597	14.8613	14.8611	14.854	14.8527	14.8561	14.8546	14.8507	14.8468	14.8441	14.8441	14.8446	14.8454	14.8467	14.8483	14.8504	14.8528	14.856	14.863	14.8724	14.8806	14.8852	14.8855	14.8828	14.879	14.8759	14.8759	14.8776	14.8767
664	14.9494	14.9476	14.9435	14.9384	14.9321	14.9258	14.9217	14.9151	14.9013	14.8869	14.8758	14.8724	14.8737	14.8775	14.8829	14.8881	14.8926	14.8933	14.8905	14.8866	14.8815	14.8764	14.8734	14.8669	14.8724	14.8885	14.907	14.923	14.9341	14.9367	14.9367	14.932	14.9236	14.9127	14.9003	14.8882	14.8785	14.8746	14.8771	14.8832	14.8909	14.8984	14.9036	14.9064	14.9074	14.9062	14.9038	14.9027	14.9042
665	14.9685	14.9699	14.9692	14.9643	14.9564	14.9465	14.9348	14.9246	14.9207	14.9183	14.9164	14.9148	14.9129	14.911	14.9108	14.9132	14.9152	14.9146	14.9111	14.9058	14.8991	14.8891	14.8805	14.8879	14.8978	14.9125	14.9345	14.9573	14.9745	14.9821	14.9821	14.9834	14.9768	14.9691	14.9609	14.9527	14.9445	14.9366	14.9292	14.9228	14.9181	14.9167	14.9185	14.9186	14.9177	14.9193	14.9241	14.9314	14.9398
666	14.9799	14.9797	14.9803	14.9766	14.9718	14.9692	14.9636	14.9539	14.9456	14.9392	14.9345	14.9313	14.9298	14.929	14.9276	14.9259	14.9256	14.9299	14.94	14.9522	14.9551	14.9336	14.9202	14.9153	14.9115	14.922	14.9426	14.9647	14.9813	14.9917	14.9917	14.9892	14.9914	14.9913	14.9875	14.9809	14.9729	14.9642	14.9556	14.9473	14.9399	14.9338	14.9308	14.9338	14.9393	14.9439	14.9473	14.9503	14.9537
667	14.9945	14.9923	14.987	14.9854	14.9858	14.9781	14.9705	14.9685	14.9661	14.9632	14.9597	14.9561	14.9524	14.9492	14.9473	14.948	14.9538	14.9647	14.9774	14.9867	14.9796	14.9693	14.9438	14.9297	14.9364	14.9508	14.9682	14.9899	15.0162	15.0271	15.0271	15.0272	15.0246	15.0211	15.0184	15.0163	15.0139	15.0103	15.0052	14.9988	14.9917	14.9844	14.9778	14.9727	14.9695	14.968	14.9667	14.9643	14.9618
668	15.0096	15.0105	15.0101	15.0038	14.9932	14.9887	14.9897	14.9919	14.995	14.9983	15.0019	15.0057	15.0095	15.0128	15.0156	15.0187	15.0221	15.0254	15.0269	15.0162	15.0025	14.9977	15.011	15.0244	15.0338	15.0384	15.0388	15.0368	15.035	15.0377	15.0377	15.0425	15.0402	15.0379	15.0361	15.0336	15.0305	15.0275	15.0249	15.0225	15.0201	15.0174	15.0143	15.011	15.0077	15.005	15.0033	15.0016	14.9992
669	15.0182	15.018	15.0197	15.0224	15.018	15.0125	15.0084	15.0068	15.0075	15.0099	15.0131	15.0164	15.02	15.0246	15.0306	15.0374	15.0445	15.0513	15.056	15.0387	15.0278	15.0307	15.0415	15.0546	15.067	15.0696	15.0667	15.0603	15.0507	15.0531	15.0531	15.0465	15.0489	15.0519	15.0545	15.0576	15.061	15.0634	15.0627	15.0585	15.053	15.0476	15.043	15.0392	15.0356	15.0316	15.0282	15.0274	15.0301
670	15.0377	15.0362	15.0324	15.0309	15.0384	15.048	15.0553	15.0577	15.0591	15.0601	15.0612	15.063	15.066	15.0703	15.0757	15.0814	15.0864	15.0862	15.0664	15.0622	15.0566	15.0596	15.0655	15.0703	15.0753	15.0875	15.0977	15.097	15.0892	15.0797	15.0797	15.0819	15.0842	15.0867	15.0886	15.0889	15.0871	15.0841	15.0822	15.082	15.0808	15.0763	15.0691	15.0616	15.0555	15.052	15.0503	15.0491	15.0478
671	15.0699	15.0676	15.0623	15.0572	15.0549	15.0554	15.0591	15.0664	15.0721	15.0762	15.0796	15.0829	15.0863	15.0897	15.0932	15.0966	15.0995	15.0994	15.0954	15.0794	15.0765	15.0821	15.0891	15.0969	15.1053	15.114	15.1215	15.1232	15.115	15.1084	15.1084	15.108	15.1112	15.1172	15.1242	15.1286	15.1283	15.1266	15.1223	15.1144	15.1067	15.1009	15.0955	15.0893	15.0829	15.0773	15.0733	15.072	15.0734
672	15.0817	15.0819	15.0802	15.0779	15.0776	15.0798	15.0836	15.0886	15.0945	15.101	15.1075	15.1138	15.1197	15.1252	15.1303	15.1349	15.1385	15.1325	15.1195	15.1139	15.1155	15.1191	15.1244	15.1315	15.1398	15.1457	15.145	15.1455	15.1441	15.1359	15.1359	15.1412	15.1468	15.1502	15.1479	15.146	15.1455	15.1396	15.134	15.1316	15.1292	15.1268	15.1262	15.1277	15.1306	15.134	15.1375	15.1408	15.1437
673	15.112	15.109	15.1087	15.1075	15.1037	15.1012	15.1011	15.104	15.1102	15.1191	15.1294	15.1399	15.1492	15.1566	15.1613	15.162	15.1561	15.1478	15.1434	15.1417	15.1476	15.1559	15.1649	15.1734	15.1784	15.1781	15.1785	15.1646	15.1631	15.1703	15.1703	15.1715	15.1682	15.1637	15.1637	15.1625	15.161	15.1646	15.166	15.1633	15.1612	15.1616	15.1638	15.1669	15.1704	15.1738	15.177	15.1798	15.1819
674	15.1193	15.122	15.1202	15.1219	15.1299	15.1382	15.1465	15.1548	15.1629	15.1711	15.1798	15.1891	15.1991	15.2099	15.2207	15.2287	15.2197	15.1893	15.168	15.1708	15.1796	15.1894	15.1985	15.206	15.2087	15.2006	15.1842	15.189	15.1918	15.1903	15.1903	15.1891	15.1886	15.1882	15.1856	15.1848	15.1863	15.1863	15.1879	15.1941	15.2016	15.2087	15.2147	15.2194	15.2227	15.2247	15.2258	15.226	15.2257
675	15.1404	15.1357	15.1337	15.1375	15.1448	15.155	15.1648	15.1743	15.1848	15.1961	15.208	15.22	15.2321	15.2437	15.2528	15.2496	15.2255	15.2041	15.1977	15.1977	15.2014	15.2083	15.2175	15.2268	15.2296	15.2237	15.2151	15.2035	15.2035	15.2081	15.2081	15.2101	15.2092	15.2074	15.2079	15.2088	15.2087	15.2109	15.2162	15.2228	15.2296	15.2361	15.2421	15.2476	15.2525	15.2565	15.2593	15.2606	15.2605
676	15.1487	15.1504	15.1537	15.157	15.161	15.1677	15.1793	15.1941	15.2099	15.2257	15.2409	15.2547	15.2661	15.2744	15.2776	15.2709	15.2624	15.2696	15.2808	15.2918	15.2937	15.2798	15.2623	15.2449	15.234	15.231	15.2317	15.2367	15.2321	15.2252	15.2252	15.2234	15.2253	15.2289	15.231	15.2319	15.2347	15.2401	15.2469	15.2543	15.2607	15.2637	15.2651	15.2661	15.2668	15.2674	15.2681	15.2694	15.2712
677	15.1595	15.1616	15.1681	15.1797	15.1918	15.2014	15.2106	15.2201	15.2299	15.2399	15.25	15.2603	15.2711	15.2817	15.2904	15.2957	15.3035	15.3111	15.3118	15.3069	15.305	15.3117	15.3078	15.2878	15.2689	15.2623	15.2604	15.256	15.254	15.2572	15.2572	15.2542	15.2519	15.25	15.2495	15.2511	15.2539	15.2569	15.2596	15.262	15.2652	15.2715	15.2789	15.2861	15.2929	15.2991	15.3048	15.3096	15.3135
678	15.1695	15.1737	15.1821	15.1917	15.2055	15.2218	15.2333	15.2439	15.2548	15.2661	15.278	15.2901	15.3021	15.3128	15.319	15.3145	15.3159	15.3245	15.3369	15.3447	15.3451	15.3387	15.3294	15.3142	15.2912	15.2757	15.2752	15.2813	15.2906	15.2965	15.2965	15.2944	15.2914	15.2884	15.2871	15.2879	15.2905	15.2943	15.2985	15.3029	15.3072	15.3112	15.3152	15.3194	15.3239	15.3288	15.334	15.3391	15.3438
679	15.1794	15.1825	15.1901	15.2008	15.2129	15.2285	15.2517	15.2767	15.3006	15.3224	15.3421	15.3593	15.3727	15.3773	15.3617	15.3512	15.3536	15.357	15.3632	15.3743	15.3842	15.3784	15.3605	15.3532	15.357	15.3573	15.3444	15.3364	15.3348	15.3317	15.3317	15.332	15.3318	15.3315	15.3315	15.3315	15.3318	15.3322	15.3331	15.3344	15.3364	15.3391	15.3423	15.3459	15.3494	15.3525	15.3544	15.354	15.3506
680	15.2194	15.222	15.229	15.2394	15.2533	15.2706	15.2908	15.3121	15.3313	15.3483	15.3644	15.3799	15.3938	15.4013	15.3915	15.3724	15.3665	15.3721	15.3802	15.3882	15.3983	15.4125	15.4165	15.4065	15.3909	15.3763	15.3776	15.3812	15.3778	15.3653	15.3653	15.3699	15.3699	15.371	15.3736	15.3769	15.3804	15.3838	15.3869	15.3894	15.3914	15.3926	15.393	15.3924	15.3907	15.3879	15.3841	15.3805	15.3781
681	15.2389	15.2426	15.2515	15.2629	15.2762	15.291	15.3073	15.3257	15.3459	15.3657	15.3851	15.4039	15.4201	15.4266	15.4223	15.4274	15.4354	15.4432	15.45	15.4546	15.4461	15.4262	15.422	15.4252	15.4204	15.4149	15.4104	15.4039	15.3895	15.3786	15.3786	15.3778	15.385	15.3938	15.4025	15.4095	15.4142	15.4175	15.4201	15.4221	15.4237	15.4247	15.425	15.4244	15.4228	15.4203	15.417	15.4132	15.4093
682	15.2547	15.2569	15.263	15.2727	15.2851	15.2996	15.316	15.3347	15.3568	15.3778	15.3952	15.4113	15.4272	15.4419	15.4524	15.4637	15.4765	15.4876	15.4923	15.4781	15.4589	15.4522	15.4457	15.4346	15.4306	15.4313	15.4272	15.4131	15.4035	15.4066	15.4066	15.4068	15.4087	15.4117	15.4159	15.4222	15.4305	15.439	15.4457	15.4498	15.452	15.453	15.4534	15.4536	15.4536	15.4537	15.4536	15.4527	15.4506
683	15.2838	15.2904	15.3083	15.3251	15.3341	15.343	15.3537	15.3673	15.3862	15.4151	15.449	15.4756	15.4798	15.4632	15.4626	15.4753	15.4889	15.5014	15.5113	15.5143	15.4976	15.4777	15.4668	15.471	15.4807	15.4852	15.4744	15.4614	15.4543	15.451	15.451	15.4548	15.4584	15.4612	15.463	15.4645	15.4663	15.4692	15.4739	15.48	15.4858	15.4881	15.4851	15.4799	15.4743	15.4688	15.4642	15.4608	15.4592
684	15.3279	15.3287	15.3328	15.3468	15.3637	15.378	15.3932	15.4101	15.4288	15.4496	15.4725	15.4845	15.4932	15.4766	15.4781	15.4911	15.5047	15.5175	15.5277	15.5241	15.5233	15.5164	15.5098	15.5077	15.5077	15.5057	15.498	15.4861	15.4772	15.4783	15.4783	15.4767	15.4772	15.4805	15.4864	15.4939	15.5018	15.5072	15.5069	15.5039	15.5005	15.499	15.5009	15.5032	15.5047	15.5053	15.5049	15.5036	15.5013
685	15.3439	15.346	15.3521	15.3646	15.3919	15.4204	15.4347	15.4471	15.4596	15.4725	15.4883	15.522	15.5175	15.5202	15.5344	15.546	15.5559	15.561	15.5481	15.5488	15.5424	15.5494	15.5609	15.5691	15.5545	15.528	15.5197	15.519	15.5176	15.5167	15.5167	15.5179	15.5193	15.5207	15.5209	15.5193	15.5174	15.5173	15.5214	15.5269	15.5321	15.5363	15.5388	15.5394	15.5386	15.5368	15.5344	15.5308	15.5235
686	15.4011	15.4023	15.4058	15.4117	15.4208	15.4415	15.4815	15.526	15.5703	15.607	15.6065	15.5701	15.5703	15.5703	15.5761	15.5868	15.5944	15.5889	15.5845	15.5624	15.5724	15.5792	15.5827	15.5872	15.5852	15.5665	15.5397	15.5266	15.527	15.53	15.53	15.5283	15.5267	15.5251	15.5251	15.5274	15.5311	15.5365	15.5439	15.5525	15.5614	15.5696	15.5765	15.579	15.5723	15.5615	15.55	15.5393	15.5322
687	15.6651	15.6648	15.6637	15.6619	15.6593	15.6558	15.6514	15.6459	15.6395	15.6342	15.6292	15.6022	15.5875	15.6187	15.6276	15.6337	15.6411	15.6368	15.6014	15.5949	15.5935	15.6075	15.6322	15.6175	15.6072	15.6077	15.6071	15.6071	15.6067	15.6052	15.6052	15.6067	15.6078	15.6085	15.609	15.6092	15.6093	15.6095	15.6098	15.6104	15.6101	15.6067	15.5998	15.5931	15.5906	15.587	15.5797	15.5701	15.5603
688	15.6966	15.6963	15.6957	15.6947	15.6933	15.6918	15.6902	15.6885	15.6863	15.6804	15.6661	15.6546	15.6435	15.6525	15.6841	15.688	15.6728	15.6529	15.6497	15.6465	15.6535	15.6637	15.6524	15.6594	15.6505	15.651	15.6711	15.6902	15.7005	15.7034	15.7034	15.7023	15.6998	15.6961	15.6909	15.6843	15.6765	15.6677	15.6586	15.6503	15.6449	15.6451	15.6497	15.6502	15.6461	15.6393	15.6328	15.6278	15.6243
689	15.9712	15.9701	15.9666	15.9598	15.9483	15.9252	15.8818	15.8284	15.7722	15.7214	15.7004	15.6917	15.6906	15.6925	15.708	15.7105	15.694	15.6742	15.681	15.6943	15.7079	15.7056	15.6898	15.6846	15.6911	15.7077	15.7197	15.7334	15.7518	15.7669	15.7669	15.7596	15.7511	15.7417	15.7318	15.7216	15.7114	15.7012	15.691	15.6812	15.6722	15.665	15.6618	15.6672	15.6749	15.6804	15.6735	15.6602	15.6469
690	15.983	15.9828	15.9822	15.9815	15.9784	15.954	15.9111	15.8592	15.806	15.7558	15.7229	15.7419	15.7732	15.7716	15.7478	15.7462	15.7044	15.6949	15.6952	15.7097	15.7279	15.7263	15.7245	15.7084	15.7228	15.7498	15.777	15.784	15.7823	15.7786	15.7786	15.7798	15.7789	15.7757	15.7704	15.7635	15.7555	15.7472	15.7392	15.7317	15.7246	15.717	15.7064	15.696	15.6933	15.6899	15.6903	15.6913	15.6899
691	16.0892	16.0823	16.0627	16.0325	15.996	15.967	15.9412	15.9224	15.9037	15.8837	15.8624	15.8405	15.8232	15.8269	15.795	15.7571	15.7437	15.7265	15.725	15.7314	15.7422	15.7546	15.7531	15.7603	15.7709	15.7808	15.7949	15.8253	15.8398	15.8323	15.8323	15.8316	15.8303	15.828	15.8245	15.819	15.8105	15.7986	15.7833	15.7659	15.7476	15.7306	15.7188	15.7118	15.7065	15.7082	15.7153	15.7277	15.7436
692	16.1458	16.136	16.1093	16.0711	16.0281	15.9969	15.9916	15.9914	15.9912	15.9889	15.9785	15.9499	15.9069	15.8677	15.8417	15.8108	15.8457	15.8886	15.8488	15.8049	15.7632	15.7591	15.7755	15.7965	15.8198	15.8404	15.8515	15.8537	15.8658	15.8764	15.8764	15.8801	15.8762	15.8681	15.8599	15.8525	15.8459	15.8393	15.8304	15.8166	15.7992	15.7805	15.7621	15.7454	15.7331	15.7309	15.742	15.7598	15.7799
693	16.218	16.2123	16.1989	16.1822	16.1635	16.1433	16.1217	16.0993	16.0763	16.0533	16.0321	16.0074	15.9579	15.9047	15.8959	15.9202	15.9178	15.8983	15.9055	15.879	15.8405	15.8025	15.8004	15.825	15.8524	15.8782	15.8873	15.8908	15.8952	15.9072	15.9072	15.9005	15.8978	15.8972	15.8954	15.8903	15.8808	15.8684	15.8566	15.8488	15.8446	15.8423	15.8409	15.84	15.8397	15.84	15.8408	15.8426	15.8457
694	16.3006	16.2949	16.2835	16.2682	16.2489	16.2261	16.2002	16.1713	16.1385	16.1002	16.0593	16.0281	16.013	15.9918	15.9737	15.9592	15.95	15.9417	15.96	15.9524	15.9387	15.9258	15.9136	15.9022	15.8927	15.8885	15.906	15.9294	15.9438	15.9395	15.9395	15.9409	15.9378	15.9293	15.9181	15.9066	15.8964	15.8873	15.8803	15.8754	15.8722	15.87	15.8686	15.8678	15.8673	15.8671	15.8672	15.8678	15.869
695	16.3373	16.3492	16.3733	16.3949	16.3858	16.3465	16.2973	16.2453	16.1946	16.1473	16.0981	16.0502	16.0249	16.0194	16.0089	15.9914	15.9799	15.9752	15.9737	15.9648	15.9559	15.9527	15.9531	15.9565	15.9621	15.969	15.9751	15.9787	15.972	15.9674	15.9674	15.9713	15.9761	15.9757	15.9612	15.9452	15.9332	15.9262	15.9225	15.9206	15.9194	15.9185	15.9176	15.9168	15.916	15.9152	15.9143	15.9135	15.9129
696	16.4351	16.4368	16.4377	16.4315	16.4334	16.422	16.3718	16.3093	16.2448	16.1838	16.1354	16.1014	16.0745	16.0528	16.0405	16.0379	16.0391	16.0272	16.004	16.0303	16.0393	16.0314	16.0218	16.012	15.9999	15.9902	15.9912	16.0005	16.0013	16.011	16.011	16.0121	16.003	15.9914	15.9888	15.9845	15.9783	15.9718	15.9659	15.9608	15.9565	15.953	15.9503	15.9483	15.947	15.9461	15.9457	15.9456	15.9459
697	16.4744	16.4737	16.4737	16.4746	16.4637	16.4513	16.4406	16.4225	16.3992	16.3647	16.3229	16.2781	16.2323	16.1877	16.147	16.1139	16.0891	16.0749	16.0757	16.0856	16.0931	16.0721	16.0499	16.0324	16.0233	16.0198	16.0158	16.0084	16.0209	16.021	16.021	16.027	16.0337	16.0418	16.0488	16.0589	16.0712	16.0836	16.0954	16.1062	16.1154	16.1224	16.1265	16.1284	16.1289	16.1288	16.1284	16.1277	16.127
698	16.5134	16.5111	16.5045	16.4953	16.4903	16.4735	16.4515	16.4322	16.4082	16.384	16.3571	16.3251	16.2881	16.2469	16.2024	16.158	16.1237	16.1146	16.1107	16.1015	16.1043	16.1021	16.1006	16.0927	16.0803	16.0672	16.0546	16.0479	16.0514	16.0562	16.0562	16.055	16.0546	16.0576	16.0701	16.0858	16.0973	16.1065	16.1153	16.1238	16.1318	16.1391	16.1461	16.1526	16.1579	16.1614	16.1633	16.1642	16.1643
699	16.5358	16.5347	16.5307	16.5221	16.5077	16.4933	16.4852	16.4691	16.449	16.4287	16.4011	16.3637	16.3232	16.2827	16.2447	16.2102	16.1799	16.1567	16.1447	16.1262	16.1249	16.1455	16.1385	16.1351	16.1335	16.1131	16.0881	16.0759	16.0703	16.0701	16.0701	16.064	16.0672	16.0753	16.084	16.0948	16.1121	16.131	16.1423	16.1465	16.1496	16.1542	16.1606	16.1682	16.1766	16.1858	16.1954	16.2053	16.2153
700	16.5566	16.556	16.5549	16.5488	16.5296	16.5178	16.5165	16.507	16.4785	16.4451	16.4183	16.3997	16.3798	16.3465	16.3093	16.2725	16.2379	16.2079	16.1918	16.1917	16.1842	16.2019	16.2306	16.198	16.1641	16.1543	16.1476	16.1196	16.1014	16.0871	16.0871	16.0833	16.0861	16.0969	16.1121	16.1281	16.142	16.1521	16.1657	16.1806	16.1864	16.1888	16.1912	16.1945	16.1994	16.2058	16.2133	16.2214	16.2297
701	16.5924	16.5936	16.5855	16.5652	16.5629	16.5554	16.5444	16.5275	16.5123	16.4833	16.4486	16.4154	16.3861	16.3672	16.3502	16.3317	16.3073	16.2799	16.2581	16.2567	16.2681	16.2554	16.2411	16.2293	16.2082	16.1796	16.1597	16.1606	16.1225	16.1201	16.1201	16.123	16.1298	16.1395	16.1508	16.1591	16.1651	16.1759	16.1873	16.1962	16.2118	16.2283	16.2429	16.2555	16.2664	16.2759	16.2844	16.2919	16.2983
702	16.6106	16.6093	16.6019	16.596	16.5752	16.5781	16.5746	16.5712	16.5539	16.5308	16.4936	16.4536	16.4181	16.3914	16.371	16.3502	16.3281	16.3115	16.297	16.2836	16.2783	16.2706	16.2588	16.2476	16.233	16.2195	16.2036	16.169	16.162	16.1475	16.1475	16.1512	16.156	16.1594	16.1624	16.1705	16.1838	16.1923	16.201	16.2182	16.2398	16.2627	16.2844	16.3034	16.3203	16.3354	16.3477	16.3552	16.3552
703	16.6589	16.6424	16.6289	16.6292	16.61	16.5954	16.5951	16.5848	16.5774	16.5598	16.5425	16.5084	16.4678	16.4272	16.3892	16.3592	16.3415	16.3269	16.3133	16.3008	16.2961	16.294	16.272	16.2712	16.2552	16.2415	16.2238	16.2002	16.1871	16.1846	16.1846	16.1848	16.1871	16.191	16.1944	16.1969	16.2015	16.2148	16.2343	16.2543	16.2724	16.2901	16.3107	16.3352	16.3615	16.387	16.4032	16.3971	16.3832
704	16.689	16.6844	16.6661	16.6326	16.6388	16.6394	16.6266	16.6196	16.5902	16.5745	16.5643	16.5624	16.5636	16.5657	16.5667	16.5459	16.5073	16.4656	16.4229	16.3799	16.338	16.3246	16.3243	16.3429	16.3311	16.2783	16.2345	16.2188	16.2062	16.1994	16.1994	16.2018	16.2046	16.2088	16.216	16.2257	16.2364	16.2476	16.2601	16.2754	16.2954	16.3191	16.3443	16.3697	16.3942	16.4154	16.4253	16.4267	16.419
705	16.7563	16.7485	16.7057	16.6803	16.6651	16.6569	16.6491	16.6349	16.6393	16.6224	16.5989	16.5871	16.5823	16.5795	16.5749	16.5724	16.5594	16.526	16.4879	16.4496	16.4137	16.3901	16.4026	16.3828	16.379	16.3423	16.2984	16.2648	16.2484	16.2449	16.2449	16.2461	16.25	16.2565	16.2658	16.2777	16.2922	16.3088	16.3272	16.3469	16.3675	16.3885	16.4091	16.4271	16.437	16.4362	16.4394	16.4499	16.4674
706	16.7939	16.7839	16.7882	16.7554	16.7179	16.6898	16.6808	16.6706	16.6694	16.6811	16.6933	16.6941	16.6701	16.6365	16.6033	16.5851	16.5804	16.5839	16.5879	16.5762	16.5411	16.4964	16.454	16.4497	16.415	16.4562	16.5074	16.5554	16.597	16.6232	16.6232	16.6177	16.6102	16.6015	16.5918	16.5814	16.5704	16.5589	16.5468	16.5344	16.5216	16.5087	16.4961	16.4851	16.478	16.4703	16.4632	16.4714	16.4832
707	16.8462	16.8515	16.8355	16.8114	16.7715	16.7287	16.6937	16.69	16.6944	16.6971	16.7094	16.7179	16.718	16.6914	16.6574	16.6248	16.6055	16.6001	16.5959	16.5958	16.5974	16.5532	16.5019	16.4696	16.519	16.5728	16.6219	16.6454	16.6536	16.6567	16.6567	16.6553	16.6485	16.6398	16.6303	16.6203	16.61	16.5992	16.5879	16.5758	16.5628	16.5487	16.5336	16.5185	16.5069	16.5081	16.5177	16.5221	16.5206
708	16.8687	16.8587	16.8495	16.8436	16.8165	16.786	16.76	16.746	16.726	16.7263	16.7363	16.7416	16.7391	16.7472	16.7506	16.743	16.7234	16.6948	16.663	16.6366	16.6072	16.6093	16.6162	16.6238	16.6317	16.6404	16.6527	16.6809	16.6836	16.6753	16.6753	16.6722	16.6695	16.6645	16.657	16.6478	16.6377	16.6271	16.6163	16.6054	16.5947	16.5845	16.5749	16.5663	16.5587	16.5529	16.5499	16.5514	16.5582
709	16.8765	16.8899	16.8888	16.8841	16.8923	16.8574	16.8073	16.7591	16.7458	16.7519	16.7591	16.7656	16.7801	16.7963	16.8107	16.8222	16.8024	16.7601	16.714	16.6694	16.6463	16.6458	16.6513	16.6592	16.6685	16.6788	16.6893	16.6947	16.7028	16.7053	16.7053	16.705	16.7021	16.6978	16.6928	16.6864	16.6781	16.6678	16.6558	16.6426	16.629	16.6155	16.6025	16.5905	16.5799	16.5717	16.5685	16.5741	16.5866
710	16.9194	16.917	16.9394	16.9449	16.9261	16.9162	16.9005	16.8762	16.8477	16.8189	16.7971	16.7951	16.8067	16.8183	16.8308	16.8391	16.8438	16.858	16.8691	16.8658	16.8502	16.831	16.8109	16.7907	16.7707	16.7515	16.7345	16.7291	16.7349	16.7297	16.7297	16.7312	16.7346	16.7374	16.736	16.7301	16.7215	16.7114	16.7008	16.6898	16.6786	16.6675	16.6568	16.6469	16.6384	16.6321	16.6293	16.6322	16.6434
711	16.9564	16.9549	16.9541	16.9592	16.9531	16.957	16.9559	16.9367	16.9072	16.8749	16.8441	16.8215	16.8174	16.8325	16.854	16.8631	16.8682	16.8816	16.8919	16.9001	16.8994	16.8815	16.8603	16.8383	16.8161	16.7941	16.7727	16.7527	16.7464	16.7494	16.7494	16.7496	16.752	16.7553	16.7597	16.765	16.7706	16.7763	16.7819	16.7876	16.7933	16.7992	16.8051	16.811	16.8171	16.8231	16.8291	16.8349	16.8405
712	16.9797	16.9771	16.9706	16.9832	17.0068	17.0146	17.0075	17.0067	17.0075	17.0032	16.9921	16.975	16.9524	16.9249	16.8936	16.8797	16.9008	16.9193	16.9247	16.9241	16.9198	16.9256	16.9234	16.9092	16.8875	16.8636	16.8409	16.8232	16.8213	16.8223	16.8223	16.8304	16.825	16.8216	16.8227	16.8273	16.832	16.8344	16.8361	16.8385	16.8419	16.8463	16.8513	16.8568	16.8627	16.8688	16.8749	16.881	16.8867
713	16.9973	17.0045	17.0242	17.0326	17.0355	17.0336	17.0417	17.0536	17.061	17.0577	17.0443	17.0249	17.003	16.9823	16.9666	16.9578	16.9496	16.9359	16.9312	16.932	16.946	16.9614	16.9745	16.9696	16.9532	16.933	16.9096	16.8835	16.856	16.8513	16.8513	16.8573	16.8642	16.8597	16.8542	16.8509	16.8525	16.8602	16.8713	16.8837	16.8963	16.9089	16.921	16.9326	16.9433	16.9526	16.9596	16.9606	16.9546
714	17.047	17.0592	17.0656	17.0506	17.0588	17.08	17.0963	17.1021	17.1018	17.0956	17.0816	17.0631	17.0426	17.0215	17.0005	16.981	16.969	16.9688	16.9735	16.9859	17.0012	17.003	16.9887	16.986	16.9812	16.9673	16.9489	16.9287	16.9087	16.8962	16.8962	16.8906	16.9012	16.9262	16.9536	16.9802	17.0042	17.0228	17.0299	17.0275	17.0227	17.0169	17.0104	17.0033	16.9957	16.9878	16.9806	16.9769	16.9773
715	17.1024	17.092	17.0814	17.0902	17.0825	17.086	17.1052	17.1268	17.1314	17.1256	17.1213	17.1127	17.0992	17.0823	17.0636	17.0444	17.0266	17.0136	17.0102	17.0144	17.0175	17.0221	17.0317	17.0335	17.0397	17.0492	17.0562	17.0592	17.0593	17.0572	17.0572	17.0562	17.0548	17.0529	17.0506	17.0479	17.0451	17.043	17.045	17.0478	17.0466	17.0428	17.0377	17.032	17.0262	17.0206	17.0155	17.0112	17.0079
716	17.1588	17.1522	17.1399	17.1403	17.1542	17.1576	17.1533	17.1459	17.146	17.1477	17.1457	17.1433	17.1406	17.1366	17.1313	17.1247	17.1171	17.1084	17.0961	17.0755	17.0555	17.045	17.0445	17.0552	17.0682	17.0793	17.087	17.0922	17.0953	17.0965	17.0965	17.0956	17.0942	17.0923	17.0901	17.0877	17.0853	17.0835	17.0829	17.0824	17.0797	17.0747	17.0683	17.0611	17.0532	17.0449	17.0365	17.0284	17.0216
717	17.171	17.1726	17.1727	17.1729	17.1723	17.1705	17.1694	17.1706	17.1755	17.1824	17.1847	17.1819	17.1754	17.1668	17.1565	17.1449	17.1315	17.1162	17.101	17.0913	17.0833	17.0776	17.0748	17.0763	17.0827	17.0928	17.1023	17.1071	17.1082	17.1064	17.1064	17.1072	17.1073	17.1067	17.1056	17.104	17.102	17.0995	17.0969	17.0947	17.0933	17.0915	17.0889	17.0855	17.0817	17.0776	17.0734	17.0693	17.0652
718	17.193	17.1881	17.1861	17.1875	17.1954	17.2051	17.2053	17.2024	17.203	17.2047	17.2006	17.1943	17.1873	17.1797	17.1716	17.1633	17.1547	17.146	17.1365	17.1242	17.1101	17.1004	17.0981	17.1002	17.1029	17.1073	17.1154	17.1247	17.1304	17.1328	17.1328	17.1331	17.1329	17.1321	17.1307	17.1288	17.1262	17.1231	17.1194	17.1153	17.111	17.1069	17.1028	17.0989	17.0951	17.0912	17.0872	17.0832	17.0792
719	17.2077	17.2145	17.2265	17.2368	17.235	17.2289	17.2252	17.2219	17.2186	17.2208	17.2322	17.239	17.2369	17.2296	17.2203	17.2098	17.1978	17.1808	17.1584	17.1407	17.1312	17.1259	17.1243	17.1281	17.1376	17.1498	17.1583	17.1708	17.1841	17.1721	17.1721	17.1736	17.1699	17.1644	17.1586	17.1534	17.1493	17.1474	17.1483	17.1513	17.1536	17.1537	17.1521	17.1495	17.1461	17.142	17.1374	17.1324	17.1272
720	17.2621	17.2652	17.2643	17.2564	17.2607	17.2724	17.2783	17.2784	17.2782	17.281	17.2881	17.2966	17.302	17.3002	17.2867	17.2606	17.2302	17.2052	17.1905	17.1806	17.1727	17.166	17.1607	17.1569	17.155	17.1574	17.1709	17.1864	17.1884	17.1952	17.1952	17.195	17.1966	17.1954	17.192	17.188	17.1843	17.1816	17.1804	17.1813	17.182	17.18	17.1767	17.1733	17.1701	17.1671	17.1643	17.1615	17.1586
721	17.283	17.2774	17.2747	17.2848	17.2936	17.2995	17.3066	17.3084	17.3056	17.3022	17.3036	17.3166	17.3384	17.3464	17.3343	17.3241	17.3166	17.3097	17.3024	17.2944	17.2857	17.2761	17.2657	17.2545	17.2425	17.23	17.2172	17.2072	17.2123	17.2252	17.2252	17.2209	17.2183	17.2171	17.2154	17.2125	17.2088	17.2049	17.2014	17.2	17.2035	17.2018	17.1973	17.1929	17.1889	17.1855	17.1829	17.1809	17.1796
722	17.3147	17.3127	17.3093	17.3077	17.3144	17.3311	17.3516	17.3584	17.3643	17.37	17.377	17.3847	17.3841	17.3868	17.3873	17.3813	17.374	17.366	17.3572	17.3475	17.337	17.3254	17.3128	17.2991	17.2845	17.2695	17.2549	17.2427	17.2397	17.2558	17.2558	17.2532	17.2518	17.2492	17.244	17.2381	17.232	17.226	17.2201	17.2147	17.2118	17.2237	17.244	17.267	17.2908	17.3148	17.3383	17.3611	17.3826
723	17.3183	17.3203	17.3215	17.331	17.3416	17.3478	17.3589	17.3866	17.3964	17.3981	17.3975	17.3984	17.4085	17.4167	17.4424	17.482	17.5217	17.5164	17.4922	17.4669	17.442	17.418	17.3951	17.3737	17.3537	17.335	17.317	17.2994	17.2823	17.2667	17.2667	17.2642	17.2608	17.2623	17.271	17.2839	17.2991	17.3158	17.3335	17.352	17.371	17.3905	17.4104	17.4305	17.4506	17.4702	17.4874	17.493	17.47
724	17.3319	17.331	17.3469	17.3584	17.3696	17.3874	17.3997	17.4121	17.445	17.4862	17.511	17.483	17.4598	17.4668	17.4968	17.5314	17.5461	17.5523	17.5293	17.5037	17.4779	17.4523	17.4272	17.4028	17.3796	17.3577	17.3377	17.32	17.3048	17.2937	17.2937	17.3021	17.3148	17.3294	17.3452	17.3618	17.3791	17.397	17.4153	17.434	17.453	17.4723	17.4917	17.511	17.5298	17.5459	17.548	17.5273	17.5026
725	17.3452	17.3575	17.3682	17.384	17.4023	17.4118	17.4313	17.4639	17.5029	17.5412	17.5444	17.5809	17.6154	17.6234	17.6044	17.5827	17.5756	17.582	17.6274	17.6762	17.7258	17.7759	17.8259	17.8756	17.9248	17.9728	18.019	18.0618	18.0966	18.1059	18.1059	18.094	18.0731	18.0459	18.0146	17.9809	17.9455	17.9091	17.8719	17.8341	17.7958	17.7574	17.7188	17.6803	17.6423	17.6066	17.5806	17.5608	17.5573
726	17.3764	17.3817	17.3939	17.4059	17.4179	17.446	17.4846	17.5293	17.5702	17.5645	17.5851	17.622	17.6558	17.6463	17.6317	17.612	17.6018	17.6346	17.6787	17.725	17.772	17.8192	17.8662	17.9126	17.9581	18.0023	18.0445	18.0838	18.1183	18.1424	18.1424	18.1544	18.1352	18.101	18.0645	18.0271	17.9891	17.9506	17.9119	17.8728	17.8336	17.7943	17.7549	17.7157	17.6769	17.6396	17.6095	17.6085	17.6247
727	17.3934	17.3997	17.417	17.4314	17.4533	17.4802	17.5082	17.5388	17.5756	17.6163	17.6591	17.6806	17.666	17.6956	17.7291	17.7625	17.7962	17.83	17.8636	17.8971	17.9304	17.9634	17.9961	18.0285	18.0605	18.0921	18.1232	18.1536	18.1828	18.2057	18.2057	18.1825	18.1839	18.1967	18.2081	18.2164	18.2217	18.2239	18.2225	18.2173	18.2081	18.1954	18.1799	18.1621	18.1429	18.1227	18.1017	18.0803	18.0585
728	17.4171	17.4192	17.4245	17.4418	17.4647	17.4917	17.5235	17.5575	17.5893	17.6316	17.6769	17.7002	17.7091	17.7188	17.7495	17.7877	17.8265	17.8648	17.9023	17.939	17.975	18.0105	18.0454	18.0799	18.114	18.1477	18.181	18.2131	18.237	18.2246	18.2246	18.2228	18.2219	18.2264	18.2349	18.2462	18.2588	18.2714	18.2801	18.2688	18.2523	18.2357	18.2191	18.2018	18.1836	18.1644	18.1442	18.1234	18.1022
729	17.4441	17.4526	17.4746	17.4918	17.5129	17.5398	17.5732	17.6091	17.6243	17.6464	17.6854	17.7243	17.7611	17.8045	17.8503	17.8974	17.9448	17.9918	18.0377	18.0818	18.1238	18.1633	18.1997	18.2327	18.2612	18.2829	18.2924	18.2824	18.2582	18.2388	18.2388	18.2442	18.2588	18.2731	18.2857	18.2956	18.302	18.3016	18.292	18.2969	18.2894	18.2717	18.2541	18.2377	18.2229	18.2098	18.198	18.1874	18.1778
730	17.4656	17.4688	17.4845	17.523	17.5601	17.5962	17.6325	17.658	17.6748	17.7084	17.7158	17.7395	17.7894	17.8407	17.8896	17.9367	17.9826	18.0272	18.0705	18.1126	18.1533	18.1924	18.2298	18.265	18.2973	18.3251	18.3426	18.3322	18.296	18.2966	18.2966	18.3128	18.3293	18.3446	18.3543	18.3422	18.3265	18.3143	18.3129	18.3097	18.3102	18.3177	18.3244	18.3307	18.337	18.3431	18.3491	18.3548	18.3603
731	17.5063	17.5108	17.5233	17.5434	17.5748	17.6146	17.6597	17.7049	17.7229	17.7383	17.7522	17.7645	17.8014	17.851	17.9045	17.9586	18.0116	18.0628	18.1116	18.1575	18.2001	18.2393	18.2753	18.3086	18.339	18.3652	18.3818	18.3901	18.3996	18.4004	18.4004	18.396	18.3867	18.3743	18.363	18.3668	18.3626	18.3488	18.3319	18.3208	18.3242	18.3321	18.3419	18.3523	18.3627	18.3728	18.3825	18.3918	18.4006
732	17.5296	17.5337	17.5487	17.5803	17.6309	17.6932	17.7276	17.7109	17.7571	17.7929	17.8149	17.8512	17.8954	17.9397	17.9828	18.0248	18.0658	18.1059	18.1451	18.1837	18.2217	18.2589	18.2945	18.3273	18.356	18.3797	18.4	18.4183	18.4345	18.4379	18.4379	18.4423	18.4357	18.4269	18.4172	18.4067	18.4029	18.4073	18.4157	18.426	18.4371	18.4482	18.4589	18.4689	18.478	18.4861	18.4931	18.4992	18.5042
733	17.9516	17.9372	17.9023	17.8606	17.8171	17.7745	17.7679	17.8196	17.8184	17.823	17.8482	17.8963	17.9527	18.0146	18.0796	18.1457	18.2102	18.266	18.3033	18.3262	18.3436	18.3591	18.3737	18.3881	18.4025	18.4165	18.4284	18.4414	18.4516	18.4543	18.4543	18.4483	18.4481	18.4407	18.4313	18.4288	18.4339	18.4443	18.4574	18.4715	18.4858	18.4999	18.5135	18.5263	18.5382	18.5485	18.557	18.5629	18.5658
734	17.9746	17.9604	17.9394	17.9173	17.8944	17.8715	17.8499	17.8418	17.8354	17.8474	17.9	17.9602	18.0231	18.0874	18.1524	18.2172	18.2793	18.3143	18.3311	18.3477	18.364	18.3798	18.3954	18.4107	18.4254	18.4388	18.4496	18.4576	18.4647	18.4664	18.4664	18.4689	18.4688	18.4732	18.4817	18.4918	18.5028	18.5143	18.5262	18.5383	18.5499	18.5595	18.5667	18.5724	18.5772	18.5815	18.5854	18.5894	18.5933
735	18.0024	17.9949	17.9742	17.9512	17.9279	17.9045	17.8817	17.8659	17.9193	17.9929	18.0681	18.1431	18.2155	18.2497	18.2662	18.2823	18.2986	18.3346	18.3903	18.4541	18.52	18.5812	18.6238	18.6194	18.5791	18.5344	18.4991	18.4842	18.4818	18.4891	18.4891	18.493	18.4986	18.5056	18.5132	18.5209	18.5286	18.5364	18.5442	18.552	18.5603	18.5699	18.5805	18.5909	18.6006	18.6101	18.6194	18.6287	18.6379
736	18.0227	18.0303	18.0474	18.0667	18.0866	18.1064	18.1259	18.1451	18.1638	18.182	18.1998	18.2172	18.2348	18.2647	18.2852	18.3057	18.3317	18.3743	18.4339	18.498	18.5611	18.6182	18.6552	18.6402	18.602	18.5604	18.5291	18.5172	18.52	18.5174	18.5174	18.5127	18.5116	18.5162	18.5235	18.5319	18.5404	18.5488	18.5569	18.5648	18.5728	18.5815	18.5914	18.6028	18.6154	18.6282	18.6407	18.6525	18.6631
737	18.0408	18.0437	18.0618	18.0823	18.1028	18.1228	18.1424	18.1615	18.1802	18.1985	18.2166	18.2347	18.2543	18.2987	18.3691	18.4394	18.5067	18.5688	18.6239	18.6717	18.7123	18.7316	18.7094	18.702	18.6723	18.6317	18.5927	18.5593	18.5333	18.5331	18.5331	18.5366	18.5446	18.5533	18.5616	18.5697	18.5779	18.5865	18.5958	18.6057	18.6161	18.627	18.6381	18.6493	18.6601	18.6696	18.6776	18.6842	18.6901
738	18.048	18.0722	18.1089	18.1484	18.1885	18.2283	18.2674	18.3057	18.3432	18.3799	18.4159	18.4513	18.4864	18.5215	18.557	18.5937	18.6329	18.6761	18.7245	18.7754	18.8038	18.7833	18.7747	18.7372	18.6982	18.6575	18.6177	18.5833	18.5636	18.5525	18.5525	18.5564	18.5608	18.5662	18.5732	18.5816	18.5908	18.6004	18.6099	18.6194	18.6287	18.638	18.6473	18.6567	18.6664	18.677	18.6883	18.6997	18.7111
739	19.5109	19.509	19.503	19.4931	19.4792	19.4611	19.439	19.4127	19.3826	19.3487	19.3113	19.2708	19.2272	19.1809	19.1321	19.0811	19.0282	18.9745	18.9209	18.8696	18.8384	18.8265	18.7907	18.7689	18.7505	18.7156	18.6741	18.6323	18.5954	18.58	18.58	18.5788	18.5826	18.5893	18.5975	18.6064	18.6157	18.6254	18.6352	18.6452	18.6554	18.6656	18.6759	18.6861	18.6963	18.7063	18.7164	18.7265	18.7371
740	19.6458	19.644	19.6385	19.6292	19.6154	19.5962	19.5708	19.5405	19.506	19.4673	19.4243	19.3766	19.3241	19.2677	19.2091	19.15	19.0918	19.0352	18.9802	18.9268	18.8758	18.8331	18.8157	18.8256	18.8577	18.9054	18.9565	19.0079	19.0564	19.0857	19.0857	19.0721	19.0521	19.0304	19.0081	18.9855	18.9628	18.9402	18.9179	18.896	18.8747	18.8544	18.8353	18.8178	18.8027	18.7907	18.7829	18.7801	18.7824
741	19.6668	19.6639	19.6555	19.6421	19.6244	19.6037	19.5805	19.5537	19.5225	19.4869	19.4472	19.4041	19.3585	19.3108	19.2613	19.2089	19.1444	19.0784	19.0153	18.9556	18.9015	18.8666	18.8464	18.8629	18.8974	18.9433	18.9931	19.0396	19.078	19.1095	19.1095	19.1034	19.0957	19.0856	19.0742	19.062	19.0496	19.037	19.0244	19.0119	18.9996	18.9873	18.9752	18.9633	18.9516	18.9401	18.9287	18.9176	18.9068
742	19.7369	19.7365	19.7353	19.733	19.7292	19.7235	19.7156	19.7044	19.687	19.6549	19.5953	19.5189	19.4397	19.3621	19.2872	19.2166	19.1599	19.107	19.0546	19.0042	18.9625	18.9549	18.9437	18.9299	18.9576	19.0067	19.0595	19.1074	19.1355	19.1214	19.1214	19.1265	19.1268	19.1218	19.113	19.102	19.0898	19.0771	19.0641	19.0511	19.0381	19.0251	19.0123	18.9996	18.9869	18.9744	18.962	18.9497	18.9375
743	19.8168	19.8148	19.8089	19.7999	19.7885	19.7754	19.7612	19.7465	19.7316	19.7156	19.6945	19.6263	19.5482	19.4743	19.4049	19.3393	19.2763	19.2152	19.1556	19.0977	19.0424	18.9939	19.0066	19.0619	19.1195	19.1727	19.2082	19.2026	19.1809	19.1654	19.1654	19.1727	19.1732	19.1701	19.1655	19.1595	19.152	19.1431	19.1328	19.1214	19.109	19.0957	19.0819	19.0675	19.0528	19.038	19.023	19.0082	18.9935
744	19.8736	19.8734	19.8724	19.8703	19.8665	19.8608	19.8526	19.8402	19.8137	19.757	19.7057	19.6796	19.6605	19.6416	19.6223	19.6018	19.5796	19.555	19.5273	19.4962	19.4619	19.4254	19.3881	19.3511	19.3153	19.2818	19.2533	19.2287	19.2089	19.1926	19.1926	19.1967	19.2003	19.2007	19.1988	19.1946	19.1882	19.1797	19.1694	19.1576	19.1446	19.1306	19.1159	19.1007	19.0852	19.0696	19.054	19.0387	19.0236
745	20.6739	20.615	20.508	20.3912	20.2738	20.1592	20.0493	19.947	19.8627	19.8038	19.7367	19.7067	19.6895	19.6738	19.6574	19.6394	19.6187	19.5938	19.5635	19.5287	19.492	19.455	19.418	19.3814	19.3454	19.311	19.2818	19.2604	19.2297	19.2296	19.2296	19.2273	19.2377	19.2551	19.27	19.276	19.2734	19.2656	19.2551	19.243	19.2299	19.216	19.2016	19.1868	19.1717	19.1564	19.1409	19.1254	19.1099
746	20.6845	20.6593	20.5853	20.4788	20.3635	20.2481	20.1357	20.0281	19.929	19.8578	19.8298	19.8118	19.7944	19.7757	19.7541	19.7276	19.6948	19.6598	19.628	19.6006	19.5757	19.5488	19.5133	19.4697	19.4236	19.3781	19.339	19.3278	19.3423	19.3468	19.3468	19.3485	19.3471	19.3459	19.3489	19.357	19.3592	19.351	19.3385	19.3243	19.3092	19.2936	19.2776	19.2613	19.2448	19.2282	19.2115	19.1947	19.1779
747	20.712	20.6697	20.609	20.5412	20.471	20.4	20.3293	20.2597	20.1915	20.1251	20.0607	19.9986	19.9392	19.8831	19.8316	19.7869	19.7508	19.7205	19.691	19.6578	19.6196	19.5814	19.5509	19.528	19.5082	19.4898	19.4727	19.4569	19.44	19.4187	19.4187	19.4187	19.4165	19.4114	19.4047	19.4012	19.4116	19.4371	19.4692	19.5039	19.5393	19.5736	19.6028	19.6208	19.6303	19.6372	19.6432	19.6488	19.6543
748	20.7232	20.7066	20.6371	20.574	20.5126	20.4504	20.3873	20.3235	20.2597	20.1966	20.1346	20.0742	20.0156	19.9593	19.9054	19.8543	19.8061	19.7609	19.7194	19.6833	19.6534	19.6268	19.6017	19.5776	19.5541	19.5311	19.5093	19.4914	19.4861	19.5016	19.5016	19.502	19.5083	19.5196	19.5339	19.5493	19.5647	19.5791	19.5919	19.6031	19.6129	19.6224	19.6342	19.6532	19.6752	19.6946	19.7102	19.7228	19.7329
749	20.7687	20.7526	20.7203	20.6647	20.6023	20.539	20.4768	20.4162	20.3573	20.2998	20.2435	20.1883	20.1341	20.0811	20.0295	19.9796	19.932	19.8875	19.8468	19.8107	19.7794	19.7525	19.7294	19.7093	19.6921	19.6774	19.6654	19.6559	19.6492	19.6454	19.6454	19.6461	19.6474	19.6494	19.6521	19.6559	19.661	19.6679	19.6769	19.6885	19.7026	19.7197	19.7405	19.7661	19.7977	19.8351	19.8775	19.9237	19.9727
750	20.7803	20.8112	20.8483	20.8382	20.7997	20.7598	20.7207	20.6828	20.6464	20.6115	20.5782	20.5464	20.516	20.4872	20.4598	20.4338	20.4093	20.386	20.3641	20.3434	20.324	20.3057	20.2886	20.2726	20.2577	20.2437	20.2302	20.2132	20.1919	20.1814	20.1814	20.186	20.1916	20.1882	20.1841	20.1801	20.1762	20.1724	20.1689	20.1655	20.1624	20.1594	20.1566	20.154	20.1515	20.1493	20.1472	20.1453	20.1437
751	20.9261	20.9136	20.8913	20.9079	20.9443	20.9666	20.9778	20.9857	20.9924	20.9979	21.0023	21.0056	21.008	21.0094	21.01	21.0097	21.0073	20.9773	20.8874	20.795	20.7037	20.615	20.5303	20.4509	20.3783	20.3143	20.2613	20.2252	20.2063	20.1994	20.1994	20.1969	20.1974	20.2118	20.232	20.2571	20.2867	20.3204	20.3579	20.3987	20.4425	20.4889	20.5376	20.5883	20.6406	20.6944	20.7493	20.805	20.8611
752	20.947	20.9425	20.9482	20.962	20.9767	20.9972	21.0165	21.0303	21.0417	21.0525	21.0631	21.0736	21.0834	21.0922	21.0988	21.0987	21.0608	20.9933	20.9204	20.8291	20.7371	20.6474	20.5613	20.4803	20.4057	20.3394	20.2835	20.2417	20.2202	20.2151	20.2151	20.2183	20.2285	20.2447	20.2664	20.293	20.3242	20.3595	20.3985	20.4408	20.4859	20.5337	20.5837	20.6357	20.6893	20.7445	20.8008	20.858	20.9156
753	20.9756	20.9873	21.0065	21.0203	21.0323	21.0468	21.0649	21.0821	21.0955	21.106	21.1149	21.1228	21.1301	21.1367	21.1417	21.1388	21.1049	21.043	21.0227	21.0206	21.0212	21.0228	21.0251	21.0279	21.031	21.0341	21.037	21.0392	21.0404	21.0402	21.0402	21.0421	21.0438	21.0452	21.0462	21.047	21.0473	21.0474	21.0472	21.0468	21.0463	21.0459	21.0457	21.0458	21.0463	21.0474	21.049	21.0514	21.0546
754	20.9846	21.0142	21.048	21.0834	21.1112	21.1321	21.1534	21.1757	21.1956	21.2135	21.2311	21.248	21.2609	21.2604	21.2314	21.1796	21.1461	21.1385	21.1416	21.1467	21.1525	21.1587	21.165	21.1713	21.1771	21.1821	21.1858	21.1882	21.19	21.1918	21.1918	21.1917	21.1916	21.1913	21.1909	21.1903	21.1895	21.1886	21.1878	21.1873	21.1871	21.1873	21.188	21.1891	21.1904	21.1921	21.1938	21.1955	21.1968
755	21.0156	21.0328	21.0888	21.1273	21.157	21.1783	21.1955	21.2169	21.2445	21.2718	21.2919	21.3068	21.3195	21.3272	21.303	21.2357	21.185	21.1809	21.186	21.1928	21.2001	21.2073	21.2145	21.2213	21.2278	21.2337	21.238	21.2374	21.2333	21.23	21.23	21.23	21.2307	21.2322	21.2344	21.2371	21.2403	21.2433	21.2455	21.2472	21.2492	21.2514	21.254	21.2568	21.2598	21.2627	21.2654	21.2677	21.2691
756	21.0574	21.0944	21.1457	21.1758	21.2008	21.2343	21.256	21.2692	21.2827	21.2994	21.3213	21.3436	21.3609	21.3656	21.3662	21.3769	21.3862	21.3895	21.3852	21.3739	21.3578	21.3392	21.32	21.3015	21.2847	21.2707	21.261	21.2593	21.2643	21.2712	21.2712	21.2688	21.2655	21.2615	21.2577	21.2546	21.2528	21.253	21.2558	21.2606	21.2668	21.2737	21.2813	21.2893	21.2977	21.3061	21.3142	21.3214	21.3257
757	21.0926	21.1114	21.1548	21.2087	21.2421	21.2607	21.2966	21.3229	21.3333	21.3451	21.3577	21.37	21.3803	21.3901	21.3997	21.4118	21.4298	21.446	21.4479	21.434	21.4133	21.3917	21.3714	21.3538	21.3396	21.3295	21.3236	21.3218	21.3234	21.3279	21.3279	21.3237	21.321	21.3199	21.3202	21.3216	21.3238	21.3265	21.3297	21.3332	21.337	21.341	21.3452	21.3496	21.3542	21.359	21.364	21.3686	21.3694
758	21.1422	21.1595	21.2082	21.2419	21.2889	21.3073	21.315	21.3415	21.3836	21.425	21.4691	21.5164	21.5487	21.4849	21.4433	21.4398	21.447	21.4559	21.4658	21.4759	21.4858	21.4948	21.5017	21.505	21.5029	21.4934	21.477	21.4572	21.4377	21.4217	21.4217	21.4261	21.432	21.4391	21.447	21.4556	21.4647	21.4741	21.4838	21.4936	21.5033	21.5127	21.5214	21.5286	21.5325	21.5271	21.5034	21.4624	21.4179
759	21.1682	21.1825	21.2152	21.2771	21.303	21.3614	21.4035	21.4401	21.4854	21.5385	21.5959	21.6317	21.5764	21.5527	21.5325	21.5315	21.5352	21.534	21.54	21.5611	21.59	21.6211	21.6478	21.6485	21.6329	21.619	21.6112	21.6086	21.6091	21.611	21.611	21.6121	21.613	21.6136	21.614	21.6141	21.6139	21.6133	21.6124	21.6111	21.6092	21.6066	21.6029	21.5974	21.5896	21.5811	21.5776	21.5792	21.5826
760	21.2	21.206	21.2462	21.3017	21.3468	21.3814	21.4477	21.5282	21.6065	21.6702	21.6865	21.6563	21.6153	21.6315	21.642	21.6199	21.6046	21.6078	21.6245	21.6456	21.6651	21.6774	21.6815	21.6999	21.7305	21.7618	21.7914	21.8171	21.8371	21.8491	21.8491	21.8496	21.8483	21.8457	21.8418	21.837	21.8316	21.8255	21.819	21.8121	21.8048	21.7972	21.7891	21.7799	21.7668	21.7414	21.7148	21.6982	21.6903
761	21.2593	21.2628	21.2805	21.3181	21.3725	21.4476	21.5313	21.6155	21.6927	21.7448	21.7435	21.6902	21.7138	21.6963	21.7102	21.7182	21.7057	21.7028	21.7108	21.7285	21.7533	21.7826	21.8144	21.8475	21.8814	21.9147	21.9435	21.9565	21.9491	21.9354	21.9354	21.9308	21.9251	21.9187	21.9119	21.9049	21.8976	21.8902	21.8826	21.8747	21.8663	21.8566	21.8439	21.8231	21.7936	21.7729	21.7614	21.7516	21.742
762	21.309	21.3101	21.3173	21.3593	21.4711	21.6111	21.7546	21.87	21.8779	21.8397	21.7902	21.7645	21.7482	21.7658	21.7418	21.7683	21.8285	21.8869	21.9245	21.9122	21.8856	21.8679	21.8686	21.8871	21.916	21.9489	21.981	22.0021	22.0133	22.0138	22.0138	22.0198	22.0201	22.0134	22.0047	21.9944	21.9827	21.97	21.9562	21.9416	21.9259	21.9091	21.8908	21.8725	21.858	21.8473	21.838	21.8282	21.8172
763	21.3549	21.3612	21.387	21.4622	21.5857	21.7258	21.8676	21.9627	21.9388	21.8846	21.8446	21.8209	21.7966	21.8052	21.8708	21.9382	21.9998	22.0152	22.0065	22.0401	22.0773	22.0857	22.0749	22.0582	22.0398	22.0218	22.0078	22.012	22.0268	22.0278	22.0278	22.0277	22.026	22.0237	22.0178	22.0105	22.0025	21.9938	21.9845	21.9747	21.9641	21.9522	21.9372	21.9165	21.894	21.875	21.8593	21.8467	21.8374
764	22.1336	22.1261	22.1064	22.0792	22.0479	22.0149	21.9843	21.9883	21.9814	21.9546	21.9631	21.9933	22.0532	22.1174	22.1266	22.1026	22.0764	22.0912	22.1267	22.1304	22.1247	22.1171	22.1065	22.0941	22.0811	22.068	22.0554	22.0442	22.0358	22.0336	22.0336	22.0312	22.0298	22.029	22.0276	22.0237	22.0181	22.0112	22.0036	21.9956	21.9875	21.9794	21.9711	21.961	21.9451	21.9326	21.9223	21.9134	21.9052
765	22.1795	22.1791	22.1756	22.1624	22.1337	22.0965	22.0567	22.025	22.0077	21.9783	21.992	22.0619	22.1342	22.1468	22.1764	22.1932	22.1807	22.1726	22.1773	22.1807	22.1821	22.1791	22.1631	22.1464	22.1307	22.1163	22.1043	22.096	22.0939	22.0971	22.0971	22.0959	22.0972	22.1015	22.1087	22.1177	22.1268	22.1315	22.128	22.1202	22.1072	22.0566	22.0036	21.9692	21.9574	21.9496	21.9424	21.9357	21.9295
766	22.2302	22.2269	22.2148	22.1948	22.1751	22.1487	22.1135	22.0636	22.1099	22.1813	22.1777	22.1723	22.1716	22.2121	22.2161	22.2145	22.2229	22.2204	22.2227	22.2235	22.2083	22.2213	22.2465	22.2454	22.2345	22.2202	22.2043	22.1897	22.1813	22.1803	22.1803	22.1776	22.1744	22.1705	22.1658	22.1606	22.1562	22.1566	22.1652	22.177	22.125	22.1043	22.0934	22.0826	22.0715	22.0601	22.0484	22.0363	22.024
767	22.2676	22.2584	22.2396	22.2223	22.2059	22.1821	22.1299	22.1048	22.1813	22.2493	22.3164	22.3104	22.2942	22.2844	22.3027	22.2954	22.2792	22.2609	22.2422	22.2612	22.2871	22.2848	22.2912	22.2972	22.2828	22.2641	22.2475	22.2344	22.2241	22.2193	22.2193	22.224	22.231	22.2386	22.2465	22.2547	22.2607	22.2575	22.2318	22.1827	22.1915	22.2057	22.2198	22.2335	22.2467	22.2587	22.2688	22.2756	22.2767
768	22.3492	22.3472	22.3369	22.3089	22.2652	22.2211	22.2037	22.1976	22.2115	22.3129	22.3663	22.3557	22.3423	22.3313	22.329	22.3324	22.3267	22.3194	22.3121	22.3073	22.3308	22.3548	22.342	22.3235	22.3046	22.2847	22.2656	22.2495	22.2418	22.2482	22.2482	22.2471	22.2503	22.2588	22.2718	22.287	22.3032	22.3191	22.3342	22.3494	22.3657	22.3832	22.4011	22.4187	22.434	22.4418	22.4307	22.4004	22.3609
769	22.3641	22.3631	22.3615	22.361	22.3599	22.3577	22.3548	22.3517	22.349	22.3536	22.38	22.399	22.3924	22.3827	22.3844	22.4161	22.4504	22.4612	22.4493	22.4288	22.4074	22.3921	22.3859	22.4087	22.4617	22.521	22.5711	22.6008	22.6137	22.6174	22.6174	22.6156	22.6107	22.5993	22.5731	22.5267	22.4708	22.4214	22.3955	22.3954	22.408	22.4253	22.4444	22.4644	22.4844	22.5026	22.5097	22.5158	22.4954
770	22.3853	22.3944	22.411	22.4198	22.4209	22.4198	22.4174	22.4132	22.4071	22.403	22.4338	22.4671	22.4525	22.4451	22.458	22.4938	22.5116	22.497	22.4757	22.4545	22.4393	22.4553	22.514	22.5821	22.6352	22.661	22.6899	22.7364	22.7927	22.8192	22.8192	22.8091	22.77	22.7204	22.6782	22.6536	22.6405	22.6313	22.6229	22.6138	22.6032	22.5905	22.5749	22.5564	22.536	22.5198	22.5265	22.5362	22.544
771	22.4264	22.4286	22.4362	22.4508	22.4714	22.4945	22.5112	22.5081	22.4994	22.5029	22.5181	22.5482	22.581	22.5826	22.5725	22.5593	22.5547	22.5662	22.5862	22.6039	22.6178	22.6294	22.6403	22.6539	22.6856	22.7462	22.8066	22.8479	22.867	22.8903	22.8903	22.8787	22.8744	22.8724	22.8695	22.8653	22.8598	22.8528	22.8443	22.8341	22.8218	22.8071	22.7871	22.7483	22.7018	22.6538	22.6074	22.5747	22.5799
772	22.4823	22.4774	22.4711	22.4792	22.4991	22.518	22.5304	22.5453	22.5515	22.5408	22.5492	22.5863	22.6027	22.6062	22.5966	22.5879	22.6129	22.6727	22.7305	22.7695	22.7958	22.8179	22.837	22.8533	22.8677	22.8818	22.8987	22.9226	22.9426	22.9385	22.9385	22.9485	22.955	22.9549	22.9529	22.9496	22.9448	22.9376	22.9256	22.9053	22.8754	22.8389	22.8011	22.7773	22.7587	22.741	22.7246	22.7097	22.6963
773	22.615	22.618	22.62	22.6141	22.6033	22.5928	22.5911	22.5988	22.6075	22.6134	22.6298	22.6594	22.6589	22.651	22.6562	22.6733	22.7015	22.7429	22.7778	22.8122	22.8362	22.8539	22.8713	22.8896	22.9081	22.9258	22.9418	22.9572	22.9699	22.9638	22.9638	22.9667	22.9817	23.0033	23.0169	23.0164	23.0059	22.9894	22.9701	22.9525	22.9386	22.9268	22.9159	22.9057	22.8962	22.8875	22.8797	22.8727	22.8662
774	22.6352	22.6351	22.6378	22.6438	22.6439	22.6373	22.6317	22.6299	22.6315	22.6417	22.6584	22.6771	22.6914	22.6991	22.7072	22.7185	22.7337	22.7551	22.802	22.8505	22.9001	22.9471	22.983	23.0088	23.0275	23.0409	23.0502	23.0562	23.0599	23.0627	23.0627	23.0641	23.0649	23.0671	23.076	23.091	23.0969	23.0951	23.0899	23.0819	23.0713	23.0595	23.0475	23.0361	23.0255	23.0157	23.0062	22.9968	22.9873
775	22.7149	22.7104	22.6983	22.6836	22.6751	22.6756	22.6774	22.6748	22.6723	22.6803	22.6989	22.7231	22.7534	22.7692	22.7814	22.7931	22.8053	22.8191	22.8392	22.8826	22.9399	22.9918	23.0344	23.0618	23.0776	23.0878	23.0947	23.0992	23.1017	23.1011	23.1011	23.1031	23.1044	23.1052	23.1061	23.1096	23.1229	23.1347	23.1337	23.1297	23.1257	23.1214	23.1153	23.1061	23.0941	23.0802	23.0651	23.049	23.0322
776	22.7469	22.7463	22.7457	22.7455	22.7452	22.7419	22.728	22.7172	22.7188	22.7252	22.7245	22.7387	22.7663	22.7961	22.8256	22.8549	22.884	22.9127	22.9414	22.9706	23.0011	23.0321	23.0621	23.0944	23.1253	23.1494	23.1611	23.168	23.1705	23.1669	23.1669	23.17	23.1708	23.1686	23.1636	23.1569	23.1502	23.1467	23.1478	23.1438	23.1376	23.1319	23.1273	23.1243	23.1224	23.1211	23.1202	23.1194	23.1186
777	22.7644	22.7653	22.7663	22.7648	22.759	22.7499	22.7479	22.7488	22.7502	22.7492	22.7534	22.7778	22.8384	22.8775	22.905	22.9315	22.9581	22.985	23.0123	23.0395	23.0661	23.0916	23.1139	23.1302	23.1422	23.1532	23.169	23.1818	23.1896	23.1893	23.1893	23.1909	23.1904	23.1891	23.1873	23.1843	23.1794	23.1729	23.1674	23.1637	23.1588	23.1526	23.1469	23.1428	23.1401	23.1384	23.1372	23.1364	23.1358
778	22.8155	22.8135	22.8096	22.8065	22.8042	22.8018	22.7972	22.7866	22.772	22.7632	22.7704	22.8079	22.8701	22.9378	22.9601	22.9823	23.0047	23.0263	23.0467	23.0665	23.0867	23.1083	23.1321	23.157	23.1797	23.1987	23.2134	23.2227	23.2254	23.2119	23.2119	23.2183	23.224	23.226	23.2238	23.2182	23.2119	23.2062	23.2017	23.1981	23.1951	23.1921	23.1886	23.1843	23.179	23.1729	23.1662	23.1593	23.1527
779	22.8605	22.8589	22.8544	22.8477	22.8393	22.829	22.8183	22.8128	22.8132	22.8185	22.8314	22.8594	22.9254	22.9835	23.0226	23.0428	23.0629	23.0827	23.1015	23.119	23.1355	23.1524	23.1719	23.1943	23.2171	23.2334	23.2375	23.2428	23.2477	23.2528	23.2528	23.2484	23.244	23.2393	23.2364	23.2359	23.2354	23.2333	23.2306	23.2281	23.2256	23.223	23.22	23.2171	23.2144	23.2122	23.2105	23.2094	23.2086
780	22.9252	22.9274	22.9297	22.9169	22.9027	22.8938	22.8919	22.8934	22.8946	22.8961	22.9009	22.9106	22.9441	23.0118	23.0641	23.0872	23.1056	23.1249	23.1465	23.1703	23.1945	23.2159	23.2302	23.2355	23.2366	23.2405	23.2527	23.2625	23.2701	23.269	23.269	23.2691	23.2744	23.2756	23.2709	23.2657	23.2634	23.2675	23.278	23.2884	23.2885	23.2861	23.2835	23.2812	23.2793	23.2776	23.2762	23.275	23.2739
781	22.9397	22.9384	22.9334	22.9362	22.938	22.9375	22.9348	22.9327	22.9358	22.9448	22.9577	22.9729	22.99	23.0489	23.1133	23.1453	23.1651	23.1824	23.1985	23.2139	23.2279	23.2389	23.2467	23.2552	23.2648	23.2752	23.2867	23.2974	23.2965	23.2876	23.2876	23.2826	23.2804	23.2862	23.2937	23.2968	23.2976	23.2972	23.2961	23.2979	23.3079	23.3152	23.3187	23.3202	23.3203	23.3196	23.3182	23.3161	23.3135
782	22.9636	22.9616	22.9623	22.9692	22.9793	22.9908	23.0033	23.0132	23.0203	23.0285	23.0384	23.05	23.065	23.0937	23.1446	23.1698	23.1878	23.2043	23.22	23.2351	23.2495	23.2632	23.2788	23.2959	23.3122	23.3269	23.3397	23.35	23.3201	23.3213	23.3213	23.3214	23.3227	23.3272	23.3363	23.3392	23.337	23.3356	23.3359	23.3386	23.3443	23.3482	23.3471	23.3446	23.3415	23.3381	23.3347	23.3313	23.3281
783	22.9875	22.9906	22.9976	23.0057	23.0122	23.0144	23.0161	23.0242	23.0393	23.0565	23.0746	23.0934	23.1138	23.1398	23.1763	23.213	23.2345	23.2537	23.2654	23.2705	23.2772	23.2905	23.3105	23.3308	23.3465	23.3582	23.3673	23.3671	23.3571	23.3582	23.3582	23.3568	23.3536	23.3497	23.3465	23.3504	23.3544	23.3551	23.3547	23.354	23.3533	23.3552	23.3583	23.3588	23.3578	23.3562	23.3541	23.3517	23.3493
784	23.0371	23.0379	23.0392	23.0396	23.0401	23.0445	23.0527	23.0627	23.0738	23.0859	23.0991	23.1133	23.1287	23.147	23.1878	23.2292	23.2482	23.259	23.2733	23.2923	23.3106	23.3274	23.3435	23.3605	23.3755	23.3827	23.3841	23.3807	23.3827	23.3854	23.3854	23.3814	23.3772	23.3739	23.3729	23.3765	23.3846	23.3908	23.3924	23.3914	23.3907	23.3931	23.3982	23.3999	23.3976	23.3942	23.3911	23.3886	23.3866
785	23.0869	23.0868	23.0863	23.0854	23.0859	23.09	23.0977	23.108	23.1201	23.1334	23.1475	23.1624	23.1782	23.1958	23.2181	23.2499	23.2745	23.2933	23.3095	23.324	23.3373	23.3504	23.3635	23.3763	23.3894	23.4044	23.4166	23.4128	23.4015	23.4055	23.4055	23.404	23.405	23.4074	23.4101	23.4129	23.416	23.4202	23.4249	23.4281	23.4276	23.4246	23.4233	23.4278	23.4356	23.4428	23.4481	23.4509	23.4508
786	23.1229	23.1228	23.1238	23.1282	23.1355	23.1429	23.1493	23.1565	23.1657	23.1773	23.1911	23.2068	23.2244	23.2452	23.2757	23.3168	23.3348	23.3466	23.3571	23.3677	23.3781	23.3875	23.3958	23.4063	23.4217	23.4393	23.4518	23.45	23.4479	23.4472	23.4472	23.4536	23.4596	23.4653	23.4711	23.4769	23.4713	23.4631	23.4555	23.4499	23.4481	23.4497	23.4523	23.4547	23.4564	23.4571	23.4569	23.4567	23.4578
787	23.1738	23.1721	23.1712	23.1697	23.1671	23.1703	23.1794	23.1915	23.2047	23.2185	23.233	23.2486	23.2672	23.292	23.3205	23.3591	23.3851	23.3963	23.4012	23.4027	23.4051	23.4123	23.4251	23.4398	23.4526	23.465	23.4776	23.4868	23.4882	23.4877	23.4877	23.4942	23.4962	23.493	23.4875	23.4816	23.487	23.4901	23.4887	23.4865	23.4844	23.4825	23.4807	23.4792	23.4781	23.4776	23.4775	23.4777	23.4782
788	23.1816	23.185	23.1846	23.1808	23.1864	23.1965	23.2093	23.224	23.2396	23.2556	23.2716	23.2876	23.3042	23.3247	23.3607	23.3997	23.4156	23.4195	23.4238	23.4297	23.4359	23.4419	23.4487	23.4587	23.4744	23.4925	23.5046	23.4998	23.4966	23.4995	23.4995	23.4995	23.5023	23.507	23.5074	23.504	23.5023	23.5085	23.5195	23.5251	23.5269	23.5284	23.5309	23.5345	23.539	23.5434	23.5469	23.5494	23.5509
789	23.2113	23.2033	23.1987	23.2072	23.2188	23.2323	23.2475	23.2644	23.2824	23.3008	23.3191	23.337	23.3546	23.3738	23.4037	23.44	23.4646	23.4685	23.4696	23.4717	23.4762	23.4825	23.4894	23.4955	23.5004	23.5048	23.5136	23.523	23.5305	23.5358	23.5358	23.5308	23.5244	23.5187	23.5174	23.5206	23.5242	23.5274	23.5316	23.5409	23.5506	23.5534	23.5546	23.556	23.558	23.561	23.5649	23.5692	23.5725
790	23.2497	23.2597	23.2747	23.2842	23.2939	23.307	23.3233	23.3416	23.3605	23.3785	23.3938	23.4055	23.4137	23.4194	23.4253	23.4497	23.4913	23.4982	23.5003	23.5035	23.5077	23.5132	23.5204	23.5293	23.5392	23.5484	23.5526	23.5401	23.5466	23.5534	23.5534	23.5541	23.556	23.5581	23.5587	23.5577	23.556	23.5546	23.5539	23.554	23.5561	23.564	23.5723	23.5794	23.5842	23.5856	23.5855	23.5857	23.5872
791	23.3012	23.2997	23.3036	23.3197	23.3399	23.3579	23.373	23.3864	23.3992	23.412	23.4255	23.44	23.4543	23.4674	23.4805	23.4978	23.5163	23.5187	23.5225	23.5274	23.5337	23.5418	23.5518	23.5626	23.5724	23.5774	23.5745	23.5699	23.5686	23.5669	23.5669	23.571	23.5752	23.5793	23.5836	23.5864	23.589	23.5921	23.5957	23.5989	23.6004	23.5997	23.598	23.5963	23.5961	23.5987	23.6025	23.6061	23.6093
792	23.327	23.3325	23.3436	23.3571	23.374	23.3961	23.4224	23.4504	23.4741	23.485	23.4869	23.4871	23.4889	23.4948	23.5083	23.5264	23.5596	23.5838	23.5884	23.5936	23.599	23.6042	23.6089	23.613	23.6172	23.6222	23.6255	23.5938	23.5903	23.5957	23.5957	23.592	23.589	23.5879	23.5905	23.5984	23.6091	23.6193	23.6262	23.6308	23.6363	23.6426	23.6478	23.6512	23.6531	23.6542	23.6548	23.6553	23.6557
793	23.3975	23.4037	23.4207	23.4442	23.4689	23.4894	23.5029	23.511	23.5214	23.545	23.5775	23.5883	23.5789	23.5667	23.5556	23.5738	23.593	23.6419	23.6524	23.6553	23.6572	23.6588	23.6597	23.6592	23.6579	23.6573	23.6437	23.6304	23.629	23.6273	23.6273	23.6294	23.6324	23.6356	23.6385	23.641	23.6438	23.6484	23.6556	23.6605	23.664	23.6685	23.6743	23.6777	23.6784	23.6786	23.6787	23.679	23.6794
794	23.6122	23.6116	23.6102	23.6092	23.6107	23.6159	23.6222	23.6229	23.6184	23.6114	23.6049	23.6208	23.6358	23.6189	23.6062	23.6117	23.6729	23.7269	23.7543	23.7438	23.7312	23.7201	23.712	23.708	23.7077	23.7058	23.6682	23.6656	23.6632	23.6567	23.6567	23.6574	23.6586	23.6606	23.6631	23.6645	23.6639	23.6637	23.667	23.6765	23.6806	23.6812	23.6823	23.6887	23.7	23.7122	23.7224	23.7291	23.7336
795	23.6565	23.6566	23.6565	23.6561	23.6555	23.6558	23.6613	23.6762	23.6919	23.6924	23.6848	23.6642	23.653	23.6615	23.6647	23.6674	23.7156	23.792	23.8067	23.7957	23.7803	23.7651	23.7511	23.7389	23.7289	23.7202	23.7072	23.6985	23.6902	23.6818	23.6818	23.6811	23.6801	23.6781	23.6758	23.6752	23.6772	23.68	23.6823	23.6854	23.6958	23.7061	23.7136	23.7198	23.7253	23.7308	23.7373	23.745	23.7524
796	23.7384	23.7362	23.7305	23.7235	23.7165	23.7101	23.7045	23.7	23.6971	23.6988	23.6932	23.6964	23.7134	23.7497	23.7905	23.8067	23.7989	23.8331	23.8839	23.8798	23.8671	23.8511	23.8293	23.8048	23.7799	23.7485	23.7236	23.7223	23.7241	23.7239	23.7239	23.7197	23.7163	23.714	23.7124	23.7113	23.7107	23.7111	23.7135	23.719	23.7299	23.7463	23.76	23.7695	23.7794	23.7915	23.8066	23.8238	23.8389
797	23.804	23.8072	23.8158	23.8275	23.8403	23.8522	23.8583	23.8483	23.8307	23.8252	23.8371	23.8556	23.8659	23.8606	23.8538	23.8647	23.8614	23.8654	23.9036	23.9005	23.882	23.862	23.8452	23.8297	23.8133	23.7934	23.7706	23.7616	23.7531	23.7469	23.7469	23.7444	23.7422	23.7408	23.7405	23.7412	23.7425	23.7445	23.7471	23.7507	23.7555	23.7632	23.7783	23.7974	23.8135	23.8266	23.8382	23.8492	23.8602
798	24.0393	24.0371	24.0306	24.0148	23.9819	23.9459	23.9167	23.9067	23.9111	23.916	23.9141	23.9056	23.8988	23.8977	23.893	23.8908	23.9127	23.9096	23.9135	23.9362	23.9284	23.916	23.9025	23.8873	23.865	23.8168	23.7858	23.7733	23.773	23.7817	23.7817	23.7782	23.7752	23.7734	23.7734	23.7758	23.7805	23.7871	23.7949	23.8031	23.8118	23.8215	23.834	23.8511	23.8593	23.8633	23.8682	23.8758	23.8894
799	24.0684	24.0687	24.0631	24.0358	24.0204	24.0083	23.9957	23.9824	23.9691	23.9579	23.9522	23.9518	23.9511	23.9475	23.9414	23.9339	23.9328	23.9456	23.9721	24.0005	23.9915	23.974	23.9537	23.9311	23.9071	23.8819	23.8611	23.8425	23.8233	23.8056	23.8056	23.8102	23.8157	23.8214	23.8264	23.8304	23.8333	23.8355	23.8378	23.8409	23.8446	23.8487	23.8527	23.8571	23.8761	23.9018	23.9237	23.939	23.951
800	24.1087	24.0959	24.073	24.0714	24.0702	24.0672	24.0622	24.0546	24.044	24.0309	24.0173	24.0052	23.9963	23.9897	23.9829	23.9762	23.9755	23.9857	24.0143	24.0085	24.0061	23.9934	23.9747	23.9516	23.925	23.9008	23.8845	23.8737	23.8716	23.869	23.869	23.8722	23.8722	23.8716	23.872	23.8741	23.8771	23.8789	23.8798	23.8812	23.8841	23.889	23.8961	23.9053	23.9163	23.9301	23.9493	23.9746	24.0014
801	24.1733	24.1717	24.1639	24.1499	24.1328	24.1148	24.0971	24.0809	24.0673	24.0565	24.0475	24.0404	24.037	24.038	24.0295	24.0165	24.0053	24.0121	24.0221	24.057	24.0441	24.0225	24.0012	23.9818	23.9617	23.9338	23.9082	23.8937	23.8845	23.8804	23.8804	23.8843	23.891	23.8935	23.8916	23.8897	23.8899	23.8945	23.9034	23.9149	23.9285	23.9439	23.9612	23.9802	24.0006	24.0209	24.0379	24.0498	24.0594
802	24.2134	24.2025	24.1886	24.1766	24.1664	24.1576	24.1493	24.1403	24.1292	24.1153	24.0992	24.082	24.0653	24.053	24.0584	24.0648	24.059	24.0538	24.077	24.1031	24.0983	24.0803	24.0584	24.0333	24.0024	23.9647	23.9424	23.9278	23.9182	23.912	23.912	23.909	23.9073	23.9123	23.9234	23.9362	23.9495	23.9628	23.9763	23.9897	24.0029	24.0156	24.0272	24.0373	24.0466	24.0571	24.073	24.0958	24.1205
803	24.2254	24.2362	24.2494	24.2589	24.2621	24.2577	24.2457	24.2279	24.2069	24.185	24.1636	24.1436	24.1257	24.11	24.0973	24.0908	24.0888	24.0827	24.0897	24.1143	24.1293	24.118	24.1041	24.0882	24.0555	24.0012	23.9696	23.9442	23.9257	23.9247	23.9247	23.9267	23.9329	23.942	23.9534	23.9667	23.9816	23.9976	24.0144	24.0309	24.0458	24.0576	24.0675	24.078	24.0905	24.1048	24.1206	24.1377	24.1566
804	24.274	24.2817	24.2976	24.3082	24.3063	24.2931	24.2748	24.2564	24.2395	24.2239	24.2088	24.1935	24.1781	24.1634	24.1507	24.1419	24.1358	24.1229	24.1124	24.1294	24.1623	24.1731	24.161	24.1475	24.1059	24.0731	24.0562	24.0421	24.0306	24.0226	24.0226	24.0243	24.0271	24.0311	24.0361	24.0418	24.048	24.0541	24.0603	24.0668	24.0752	24.0875	24.1036	24.1214	24.1394	24.1565	24.1709	24.1806	24.185
805	24.3207	24.325	24.3371	24.3533	24.357	24.3434	24.3288	24.313	24.2964	24.2799	24.2639	24.2478	24.2299	24.2098	24.1886	24.1683	24.1551	24.1544	24.1555	24.1813	24.201	24.2125	24.2231	24.2066	24.1384	24.1313	24.1282	24.1281	24.1303	24.1344	24.1344	24.1305	24.127	24.124	24.1219	24.121	24.1218	24.1247	24.1304	24.1389	24.1499	24.163	24.1776	24.1928	24.208	24.2223	24.235	24.2466	24.2594
806	24.42	24.4201	24.4045	24.3833	24.3772	24.3894	24.3994	24.4004	24.3888	24.3692	24.3465	24.3234	24.3022	24.2827	24.2632	24.2429	24.2219	24.2031	24.1934	24.2263	24.2747	24.3118	24.3429	24.2556	24.2389	24.2407	24.2452	24.2515	24.2595	24.2688	24.2688	24.2715	24.2746	24.278	24.2818	24.286	24.2906	24.2954	24.3006	24.306	24.3115	24.317	24.3222	24.3265	24.3282	24.3259	24.3229	24.324	24.3304
807	24.4362	24.4282	24.4293	24.4428	24.4661	24.4798	24.4714	24.4561	24.4346	24.4056	24.379	24.358	24.3414	24.3281	24.317	24.3069	24.2909	24.2683	24.2471	24.2431	24.3269	24.3941	24.3855	24.3725	24.3667	24.3572	24.3489	24.3421	24.3369	24.333	24.333	24.3344	24.3362	24.3386	24.3414	24.3445	24.3479	24.3514	24.3549	24.3581	24.3606	24.3618	24.3609	24.3575	24.3536	24.3529	24.3556	24.3594	24.3634
808	24.4873	24.485	24.4816	24.4805	24.4829	24.4984	24.5211	24.5024	24.477	24.4643	24.4533	24.4386	24.418	24.3919	24.3639	24.3388	24.3272	24.3341	24.3472	24.3378	24.3605	24.4382	24.4055	24.4113	24.4485	24.4871	24.5191	24.5415	24.5542	24.559	24.559	24.5576	24.554	24.5483	24.5407	24.5311	24.5197	24.5067	24.4923	24.477	24.4612	24.4463	24.4335	24.4246	24.4201	24.4191	24.4201	24.4219	24.4239
809	24.5165	24.5254	24.5389	24.5442	24.5446	24.5469	24.5468	24.5564	24.5722	24.5649	24.5389	24.513	24.4936	24.4816	24.4677	24.4402	24.4085	24.3792	24.3634	24.3927	24.4316	24.4521	24.4926	24.522	24.549	24.5667	24.5778	24.5876	24.5977	24.6057	24.6057	24.6062	24.6056	24.6032	24.5983	24.5907	24.5813	24.5706	24.5594	24.5481	24.5368	24.5257	24.5149	24.5042	24.4939	24.4838	24.4743	24.4655	24.4582
810	24.5707	24.5723	24.5804	24.5988	24.6192	24.6151	24.5901	24.5954	24.5917	24.596	24.6071	24.5973	24.5675	24.5336	24.5093	24.5055	24.5102	24.5117	24.5038	24.4905	24.4931	24.5387	24.5604	24.6314	24.6494	24.6611	24.6666	24.6673	24.6691	24.672	24.672	24.665	24.6583	24.653	24.65	24.6491	24.6497	24.6503	24.6499	24.6473	24.6415	24.6325	24.6213	24.6087	24.5956	24.5826	24.5698	24.5573	24.5451
811	24.6431	24.6475	24.6593	24.6753	24.6734	24.6384	24.6226	24.6181	24.6311	24.6466	24.6572	24.6688	24.687	24.6944	24.6808	24.6587	24.6376	24.6253	24.6271	24.6387	24.6477	24.5975	24.6467	24.6747	24.7032	24.6957	24.7002	24.7062	24.7037	24.697	24.697	24.7001	24.7041	24.7081	24.7113	24.7125	24.7108	24.706	24.6988	24.6903	24.6813	24.6721	24.6622	24.6513	24.6393	24.6268	24.6141	24.6017	24.5899
812	24.8965	24.871	24.8094	24.7429	24.7027	24.6878	24.682	24.6864	24.7023	24.7295	24.7263	24.7285	24.7339	24.7417	24.7599	24.7786	24.7904	24.7915	24.7817	24.762	24.713	24.6751	24.7025	24.7175	24.7236	24.7606	24.7806	24.7878	24.7904	24.7882	24.7882	24.7921	24.7935	24.7929	24.7911	24.7892	24.7876	24.7849	24.7786	24.7682	24.7556	24.7423	24.7289	24.7153	24.7015	24.6873	24.6728	24.658	24.6434
813	24.9533	24.926	24.862	24.7913	24.7293	24.722	24.7447	24.7665	24.7673	24.7488	24.7733	24.809	24.8387	24.8613	24.8823	24.8962	24.896	24.8838	24.8611	24.8323	24.8031	24.7711	24.7485	24.7899	24.8392	24.8434	24.8465	24.8639	24.8881	24.8967	24.8967	24.8983	24.8951	24.8853	24.8717	24.8574	24.8442	24.8344	24.8304	24.8315	24.834	24.834	24.8294	24.8202	24.8076	24.7928	24.7769	24.7602	24.743
814	24.9868	24.9545	24.9312	24.9121	24.8866	24.8583	24.8334	24.8149	24.8145	24.831	24.8439	24.8529	24.8688	24.8963	24.9216	24.9328	24.94	24.936	24.923	24.8962	24.8224	24.8114	24.8387	24.8715	24.8789	24.9	24.915	24.9206	24.9215	24.9361	24.9361	24.9259	24.9161	24.9103	24.9066	24.9027	24.8979	24.8924	24.8865	24.8806	24.8749	24.8689	24.8609	24.8493	24.8345	24.8178	24.8001	24.7821	24.7645
815	25.0081	25.0174	25.0106	24.9856	24.9614	24.9375	24.9132	24.8951	24.8918	24.9025	24.92	24.9341	24.9392	24.9398	24.9438	24.9609	24.9738	24.9746	24.9705	24.9427	24.9173	24.9123	24.9099	24.9177	24.9535	24.977	24.9859	24.9853	24.9779	24.9668	24.9668	24.9726	24.9815	24.9911	24.9993	25.0027	24.9979	24.9856	24.9701	24.954	24.9393	24.9273	24.9172	24.9076	24.898	24.8877	24.875	24.8587	24.8389
816	25.067	25.0469	25.0286	25.0226	25.0167	25.0107	25.0064	25.0038	25.0008	24.9951	24.9893	24.9922	25.0059	25.0194	25.023	25.0161	25.0066	25.0046	24.9974	24.9694	24.958	24.946	24.9409	24.9558	24.9983	25.0425	25.0694	25.088	25.099	25.103	25.103	25.0971	25.0886	25.0779	25.0663	25.0559	25.0484	25.0379	25.0182	24.9955	24.9744	24.9574	24.9478	24.9466	24.9474	24.9406	24.9257	24.9075	24.8879
817	25.0795	25.1184	25.1445	25.1316	25.1096	25.0888	25.0714	25.0566	25.0444	25.0382	25.0391	25.044	25.0496	25.0549	25.0584	25.054	25.046	25.041	25.0346	25.0159	25.0109	25.0111	25.014	25.0203	25.0338	25.0673	25.1086	25.1434	25.1673	25.172	25.172	25.166	25.1556	25.1426	25.1281	25.1101	25.087	25.0681	25.0572	25.0472	25.0353	25.0218	25.0074	24.9926	24.9795	24.9713	24.963	24.9487	24.931
818	25.1273	25.1597	25.2021	25.2347	25.2445	25.2362	25.2156	25.1917	25.1702	25.1535	25.142	25.1346	25.1294	25.1232	25.1149	25.1088	25.1058	25.0966	25.0819	25.0785	25.0805	25.0812	25.0855	25.0956	25.1135	25.1396	25.1611	25.1854	25.2151	25.2381	25.2381	25.2252	25.2038	25.1774	25.1497	25.1258	25.1106	25.1004	25.0935	25.0881	25.0815	25.072	25.0592	25.0438	25.027	25.0107	24.9965	24.9838	24.9699
819	25.1767	25.184	25.2257	25.2556	25.2593	25.2574	25.2544	25.2506	25.2457	25.2397	25.232	25.2218	25.2086	25.192	25.1718	25.1443	25.117	25.111	25.1234	25.1071	25.1029	25.1102	25.1177	25.1244	25.1328	25.1496	25.1891	25.2305	25.2605	25.2646	25.2646	25.2694	25.2711	25.2679	25.2596	25.2472	25.2317	25.2143	25.1956	25.1761	25.1563	25.1366	25.1177	25.1004	25.0862	25.0778	25.078	25.0877	25.1045
820	25.271	25.2752	25.2888	25.3078	25.3053	25.296	25.2888	25.2831	25.2771	25.27	25.2613	25.2495	25.2292	25.2042	25.1803	25.1669	25.1684	25.1782	25.1662	25.1501	25.1715	25.1937	25.2153	25.2363	25.2577	25.2811	25.3066	25.332	25.3515	25.3623	25.3623	25.3672	25.3659	25.3607	25.354	25.3444	25.3308	25.3143	25.2965	25.278	25.2593	25.2408	25.223	25.2065	25.1923	25.1817	25.1757	25.1753	25.1804
821	25.343	25.3275	25.3155	25.3335	25.3807	25.4047	25.3824	25.3577	25.3335	25.3104	25.289	25.2714	25.263	25.2588	25.2479	25.2399	25.2424	25.2499	25.1929	25.2079	25.2244	25.2416	25.2603	25.2811	25.3039	25.3281	25.3528	25.3775	25.4004	25.4081	25.4081	25.4125	25.4139	25.4099	25.4003	25.3902	25.3797	25.3677	25.3566	25.3485	25.3449	25.3461	25.3517	25.3604	25.37	25.3733	25.3518	25.3108	25.2649
822	25.3739	25.3871	25.4137	25.4364	25.4294	25.4248	25.4437	25.441	25.4262	25.4078	25.3896	25.3725	25.3532	25.3249	25.3093	25.3105	25.314	25.2791	25.2656	25.2779	25.2868	25.2971	25.3129	25.3338	25.3582	25.3844	25.4109	25.4359	25.4539	25.4449	25.4449	25.4363	25.4307	25.4238	25.4154	25.4065	25.4018	25.4032	25.4082	25.4152	25.4234	25.4321	25.4408	25.4478	25.4469	25.4303	25.4247	25.4353	25.4501
823	25.3941	25.4125	25.4466	25.4722	25.5054	25.5243	25.5371	25.5568	25.5687	25.5559	25.5171	25.4626	25.4105	25.3831	25.3745	25.3676	25.3472	25.3143	25.304	25.2986	25.3067	25.3245	25.3464	25.3706	25.3957	25.4208	25.445	25.4662	25.4757	25.4727	25.4727	25.481	25.4811	25.4834	25.4902	25.4997	25.5103	25.5215	25.533	25.5445	25.5559	25.5659	25.5636	25.5328	25.5033	25.4954	25.5018	25.512	25.5234
824	25.5101	25.496	25.4857	25.5189	25.554	25.5857	25.6063	25.6222	25.6347	25.6341	25.5841	25.525	25.478	25.4447	25.42	25.393	25.3763	25.353	25.3487	25.3582	25.3728	25.3907	25.411	25.4332	25.4568	25.4801	25.4998	25.5076	25.4967	25.5027	25.5027	25.4998	25.5085	25.5252	25.5441	25.5608	25.5752	25.5881	25.6001	25.6109	25.6184	25.6088	25.5917	25.5972	25.6078	25.619	25.6301	25.6406	25.6505
825	25.5276	25.5321	25.5268	25.5316	25.5904	25.6513	25.7132	25.7512	25.7341	25.6763	25.6404	25.5877	25.5357	25.4905	25.4602	25.4571	25.4283	25.3822	25.3855	25.3957	25.4112	25.4313	25.4553	25.4816	25.5083	25.5327	25.5516	25.5584	25.5409	25.5235	25.5235	25.5292	25.5412	25.5575	25.5786	25.5987	25.6111	25.6207	25.6286	25.6337	25.6339	25.6369	25.6453	25.654	25.6625	25.6706	25.6783	25.6857	25.6928
826	25.5719	25.5771	25.5943	25.6112	25.6369	25.7126	25.7666	25.7769	25.7579	25.7249	25.6846	25.6767	25.6729	25.6627	25.6306	25.5561	25.5016	25.5301	25.5684	25.6038	25.6313	25.654	25.6793	25.7131	25.7471	25.7131	25.6651	25.6163	25.5729	25.5609	25.5609	25.5689	25.5782	25.588	25.5998	25.6203	25.6454	25.6585	25.6689	25.6782	25.6853	25.6894	25.6938	25.7004	25.7082	25.7167	25.7254	25.7341	25.7428
827	25.659	25.6664	25.6715	25.6773	25.7031	25.7433	25.81	25.8266	25.8186	25.7928	25.7977	25.8108	25.8095	25.7833	25.7411	25.715	25.7055	25.7037	25.709	25.7245	25.7524	25.7869	25.8118	25.8031	25.7773	25.7832	25.72	25.6433	25.6116	25.5849	25.5849	25.5857	25.5959	25.6123	25.6277	25.6411	25.6613	25.6957	25.7239	25.7306	25.7209	25.7166	25.7215	25.7299	25.7392	25.7488	25.7584	25.7677	25.7765
828	25.6897	25.6868	25.6958	25.7207	25.7491	25.785	25.8415	25.8734	25.8466	25.8379	25.8506	25.8689	25.8894	25.8935	25.8881	25.8841	25.881	25.8778	25.8745	25.8711	25.8681	25.8657	25.8646	25.8577	25.8304	25.8	25.7435	25.6892	25.6387	25.6422	25.6422	25.6377	25.6407	25.6524	25.6752	25.7063	25.7349	25.7513	25.7656	25.7774	25.787	25.7971	25.8076	25.8181	25.8283	25.8383	25.8477	25.8563	25.8634
829	25.7915	25.7995	25.8191	25.8434	25.8659	25.8744	25.8646	25.906	25.8943	25.9259	25.954	25.9618	25.9567	25.9702	26.003	26.038	26.0654	26.0755	26.0631	26.0338	25.9956	25.9547	25.9188	25.9049	25.9001	25.8481	25.7948	25.7295	25.7001	25.6967	25.6967	25.6995	25.7054	25.7135	25.7232	25.7349	25.7544	25.7866	25.8159	25.8442	25.884	25.9297	25.9748	26.0108	26.0052	25.9871	25.9688	25.9513	25.9356
830	26.1109	26.1066	26.0843	26.0418	26.001	25.9747	25.9612	25.9329	25.9715	26.0072	26.0337	26.0655	26.1035	26.1421	26.1763	26.201	26.211	26.2041	26.1769	26.1377	26.0952	26.0543	26.0207	25.999	25.9674	25.9491	25.9704	26.0265	26.0272	26.0202	26.0202	26.0215	26.0244	26.0279	26.0229	25.9896	25.9498	25.9162	25.9022	25.9194	25.9532	25.9889	26.0177	26.0221	26.0323	26.0369	26.0324	26.022	26.0079
831	26.1414	26.1246	26.1	26.0845	26.0598	26.0231	25.9942	25.9987	26.0792	26.1231	26.151	26.1786	26.2088	26.2402	26.2688	26.2866	26.2808	26.2629	26.2552	26.2428	26.2127	26.1689	26.1151	26.0569	26.0188	25.9922	26.0332	26.0793	26.1377	26.1663	26.1663	26.1542	26.1246	26.0868	26.056	26.0551	26.0649	26.0775	26.0913	26.1003	26.0895	26.0729	26.0598	26.0697	26.0978	26.1021	26.0886	26.0737	26.059
832	26.1763	26.162	26.1373	26.1156	26.1005	26.0842	26.0358	26.0336	26.103	26.2074	26.2626	26.2923	26.3232	26.355	26.3712	26.355	26.348	26.3526	26.3562	26.3676	26.39	26.4084	26.3218	26.2003	26.109	26.0947	26.0911	26.1071	26.167	26.2046	26.2046	26.2185	26.2157	26.2062	26.194	26.18	26.1645	26.1483	26.132	26.1215	26.1316	26.1486	26.1596	26.1464	26.1347	26.1499	26.1742	26.1842	26.1797
833	26.1974	26.2061	26.2221	26.2335	26.2177	26.164	26.1312	26.1347	26.161	26.2312	26.3287	26.42	26.4513	26.4326	26.4211	26.4404	26.4567	26.4753	26.5013	26.5303	26.5372	26.46	26.4309	26.3468	26.2612	26.2086	26.2073	26.2407	26.2739	26.2802	26.2802	26.2678	26.2701	26.2736	26.2729	26.2685	26.2616	26.2524	26.2389	26.2215	26.2031	26.185	26.1751	26.1923	26.2146	26.2376	26.2571	26.2584	26.2346
834	26.2278	26.2352	26.2578	26.2848	26.3053	26.2962	26.2666	26.2502	26.2503	26.2708	26.3505	26.4481	26.5031	26.4916	26.4765	26.4795	26.5089	26.5308	26.5565	26.5828	26.5916	26.5606	26.4655	26.4469	26.4372	26.4183	26.393	26.3637	26.3326	26.3121	26.3121	26.3328	26.335	26.325	26.3122	26.2975	26.2815	26.2658	26.2538	26.2465	26.2431	26.2446	26.2527	26.2675	26.2839	26.2944	26.3034	26.3088	26.3099
835	26.2535	26.2755	26.3139	26.3525	26.3849	26.3926	26.4165	26.4522	26.4858	26.5073	26.5167	26.5195	26.5301	26.5399	26.5337	26.5252	26.526	26.5609	26.6072	26.648	26.6436	26.5989	26.5745	26.5471	26.5169	26.4858	26.4547	26.4253	26.395	26.3589	26.3589	26.3515	26.3625	26.3786	26.3884	26.3934	26.3946	26.3926	26.3878	26.3808	26.3721	26.3628	26.354	26.3487	26.3532	26.3672	26.344	26.3441	26.3691
836	26.713	26.6824	26.5973	26.5029	26.4273	26.4221	26.4544	26.4897	26.5242	26.5599	26.5786	26.5672	26.5847	26.65	26.7133	26.7465	26.7469	26.7365	26.7222	26.7025	26.6733	26.648	26.6558	26.6752	26.6969	26.6695	26.582	26.4909	26.4197	26.4143	26.4143	26.4102	26.4131	26.4254	26.4454	26.4683	26.4905	26.5093	26.5217	26.5242	26.5151	26.4962	26.4705	26.4407	26.4086	26.3844	26.4154	26.433	26.4049
837	26.7332	26.6944	26.6044	26.5103	26.4533	26.4554	26.4826	26.5171	26.5573	26.5984	26.6151	26.6194	26.6558	26.7227	26.7602	26.7712	26.7727	26.7639	26.7526	26.7491	26.7412	26.7548	26.7571	26.7691	26.7609	26.7417	26.7607	26.7741	26.7824	26.7899	26.7899	26.7802	26.7673	26.7518	26.7347	26.7168	26.699	26.6825	26.6691	26.6603	26.6556	26.6511	26.6419	26.619	26.5797	26.5349	26.4905	26.4658	26.4578
838	26.8118	26.7743	26.7565	26.7521	26.7496	26.7457	26.7365	26.7138	26.6806	26.6477	26.6525	26.7024	26.7531	26.79	26.8217	26.8517	26.891	26.9279	26.9252	26.8136	26.769	26.7669	26.8205	26.865	26.8312	26.8293	26.8346	26.8399	26.8487	26.8528	26.8528	26.8535	26.8439	26.826	26.8042	26.7811	26.7586	26.7382	26.7214	26.7097	26.704	26.7004	26.6828	26.6479	26.6058	26.5618	26.5223	26.4986	26.5305
839	26.8755	26.8968	26.8987	26.874	26.8416	26.8074	26.7758	26.7547	26.7431	26.738	26.7475	26.7745	26.8077	26.8423	26.8825	26.9307	26.9725	27.0051	26.9661	26.8953	26.8072	26.827	26.884	26.9192	26.961	26.9532	26.9391	26.9402	26.9459	26.9506	26.9506	26.954	26.9664	26.9805	26.9899	26.9938	26.9888	26.9653	26.923	26.8731	26.823	26.78	26.744	26.7072	26.693	26.6929	26.6994	26.7104	26.7253
840	26.9433	26.93	26.9171	26.9154	26.915	26.9121	26.9018	26.8842	26.8676	26.8566	26.8526	26.8576	26.8759	26.911	26.9641	27.0172	27.0537	27.0602	27.04	27.035	27.0399	27.026	26.9751	26.95	26.9916	27.0393	27.0778	27.0737	27.0566	27.0451	27.0451	27.0402	27.0446	27.0613	27.0855	27.0942	27.0681	27.0238	26.9681	26.9099	26.8519	26.7958	26.7614	26.7674	26.7831	26.8015	26.8205	26.8388	26.8559
841	26.974	26.9943	27.0001	26.9918	26.9735	26.9523	26.9374	26.932	26.9305	26.9303	26.9315	26.9369	26.9555	27.0015	27.0736	27.1339	27.1689	27.1429	27.096	27.0934	27.1019	27.0933	27.0773	27.0444	27.0324	27.0887	27.1343	27.1315	27.1069	27.0957	27.0957	27.106	27.1202	27.1341	27.1372	27.1198	27.0863	27.0574	27.0493	27.0487	27.0499	27.0511	27.0513	27.0503	27.0478	27.0439	27.0386	27.0322	27.0251
842	27.0399	27.0622	27.1149	27.1368	27.1453	27.1514	27.1549	27.1563	27.1564	27.1561	27.1558	27.156	27.1524	27.1268	27.1198	27.1593	27.2031	27.182	27.159	27.1741	27.1967	27.2106	27.1821	27.1669	27.1625	27.1568	27.1688	27.191	27.177	27.1565	27.1565	27.1678	27.1792	27.1904	27.2017	27.1932	27.1906	27.1974	27.2022	27.2042	27.2042	27.2022	27.1978	27.1895	27.1758	27.1561	27.1317	27.1045	27.0756
843	27.1107	27.1434	27.1557	27.1712	27.183	27.1889	27.1916	27.1924	27.1925	27.1928	27.1944	27.1969	27.1761	27.1701	27.1807	27.2106	27.246	27.238	27.2464	27.259	27.2462	27.2278	27.235	27.241	27.239	27.2333	27.2296	27.256	27.2688	27.2724	27.2724	27.2707	27.2664	27.2546	27.23	27.2266	27.242	27.2549	27.2663	27.2754	27.281	27.2811	27.2747	27.2649	27.2562	27.2513	27.2501	27.2517	27.2552
844	27.1694	27.1684	27.2083	27.2485	27.2706	27.2857	27.304	27.3255	27.3478	27.3608	27.3143	27.239	27.2108	27.2216	27.2407	27.2718	27.3213	27.3065	27.3114	27.3052	27.2924	27.2702	27.2772	27.2957	27.3111	27.313	27.2986	27.2857	27.33	27.3639	27.3639	27.3495	27.3181	27.2793	27.2504	27.2495	27.2739	27.3103	27.3406	27.3545	27.3556	27.353	27.353	27.3569	27.3632	27.3705	27.3781	27.3856	27.3928
845	27.1997	27.2176	27.2662	27.2809	27.3124	27.3511	27.3879	27.4227	27.4544	27.4501	27.4286	27.4494	27.476	27.5026	27.5192	27.4341	27.3392	27.3749	27.363	27.3579	27.3465	27.3518	27.365	27.3625	27.3526	27.345	27.3379	27.358	27.4085	27.4449	27.4449	27.4337	27.4001	27.3692	27.358	27.3667	27.3892	27.4213	27.4615	27.5097	27.557	27.5885	27.6082	27.6236	27.6367	27.6478	27.6557	27.6576	27.651
846	27.2778	27.2778	27.3049	27.4236	27.5628	27.7028	27.7626	27.6706	27.5605	27.4989	27.5242	27.553	27.5801	27.6023	27.5854	27.522	27.414	27.4095	27.4449	27.4314	27.4393	27.4746	27.4812	27.4714	27.4445	27.4151	27.4121	27.4321	27.4603	27.4798	27.4798	27.4715	27.4715	27.4793	27.4891	27.4996	27.5107	27.5248	27.546	27.5743	27.6085	27.6559	27.701	27.7207	27.7249	27.7208	27.7133	27.7071	27.705
847	27.3493	27.3662	27.4166	27.5011	27.6126	27.7372	27.8687	27.9974	28.0171	27.9614	27.8983	27.8331	27.7668	27.6989	27.6279	27.5787	27.5275	27.4971	27.562	27.6023	27.5622	27.5219	27.5192	27.5249	27.5453	27.5608	27.5435	27.5414	27.5398	27.5452	27.5452	27.5495	27.5679	27.5839	27.5934	27.5964	27.5969	27.6003	27.6111	27.6328	27.6661	27.702	27.7384	27.7834	27.7951	27.7997	27.8062	27.8127	27.8143
848	28.3027	28.2827	28.2279	28.1475	28.0503	27.9496	27.9231	28.0357	28.1452	28.1977	28.1317	28.0252	27.8947	27.7555	27.653	27.6114	27.6105	27.6346	27.6517	27.663	27.6581	27.6278	27.6037	27.6117	27.6074	27.5871	27.621	27.6495	27.6415	27.5956	27.5956	27.6087	27.6257	27.6418	27.6534	27.663	27.6742	27.6872	27.7016	27.718	27.7384	27.7683	27.8059	27.806	27.8398	27.8672	27.8753	27.8676	27.8496
849	28.4182	28.4132	28.3907	28.3452	28.2885	28.2288	28.1695	28.1224	28.1907	28.2327	28.2045	28.1317	28.0174	27.8838	27.7522	27.6862	27.6928	27.6991	27.6903	27.7032	27.7287	27.7582	27.7742	27.7136	27.6816	27.7079	27.73	27.709	27.6589	27.646	27.646	27.6537	27.6755	27.702	27.7298	27.7592	27.7872	27.8094	27.8222	27.8253	27.8214	27.8142	27.8114	27.8558	27.8925	27.9186	27.9324	27.9332	27.9207
850	28.4925	28.4798	28.4546	28.4346	28.4163	28.3954	28.3703	28.3381	28.2941	28.3155	28.2626	28.1787	28.0993	28.0217	27.9475	27.8743	27.801	27.7355	27.7102	27.7333	27.8037	27.8469	27.8109	27.8199	27.8417	27.8555	27.8439	27.8145	27.773	27.748	27.748	27.7436	27.7432	27.7544	27.781	27.8158	27.8497	27.8745	27.8887	27.8987	27.9083	27.9184	27.9303	27.9471	27.9718	27.9964	28.0046	27.9824	27.9494
851	28.5335	28.5328	28.5308	28.5256	28.5129	28.4835	28.4378	28.3887	28.3516	28.3532	28.3528	28.2601	28.1882	28.1335	28.0625	27.9642	27.8716	27.795	27.7488	27.7646	27.8413	27.8945	27.9076	27.9266	27.9425	27.9497	27.9377	27.8784	27.8401	27.8314	27.8314	27.8423	27.8544	27.8673	27.8809	27.8951	27.91	27.928	27.9494	27.9687	27.983	27.9935	28.0017	28.0091	28.0168	28.0253	28.0246	28.0162	28.0148
852	28.6375	28.6352	28.6235	28.5988	28.5669	28.5413	28.5263	28.5151	28.505	28.4337	28.4427	28.3913	28.2918	28.1854	28.101	28.0506	28.0072	27.9698	27.9432	27.934	27.9502	28.0037	28.09	28.134	28.0952	28.041	27.9893	27.9432	27.9325	27.9325	27.9325	27.9334	27.936	27.9396	27.9438	27.9497	27.961	27.9828	28.0146	28.0441	28.0647	28.078	28.0873	28.0947	28.0991	28.0901	28.0756	28.0803	28.0888
853	28.7204	28.7232	28.7297	28.7329	28.7279	28.7125	28.6798	28.6188	28.5284	28.4947	28.4983	28.4617	28.4367	28.418	28.399	28.3785	28.3553	28.3242	28.2582	28.1597	28.0662	28.0386	28.1207	28.2058	28.1968	28.0999	28.0144	28.0055	28.0015	28.0138	28.0138	28.0157	28.0161	28.0124	28.0083	28.0072	28.0103	28.0183	28.0332	28.0613	28.0908	28.1155	28.137	28.1501	28.1503	28.152	28.1785	28.2027	28.2075
854	28.9103	28.8916	28.878	28.8829	28.9007	28.9092	28.8754	28.7927	28.6811	28.5732	28.5237	28.6177	28.7069	28.7287	28.6847	28.6006	28.5012	28.4021	28.3348	28.3004	28.2709	28.2411	28.2138	28.2452	28.235	28.1422	28.0744	28.0386	28.0402	28.0495	28.0495	28.0395	28.0338	28.0351	28.0403	28.0471	28.0545	28.0627	28.0721	28.0856	28.1155	28.1569	28.1925	28.2071	28.2029	28.2038	28.2095	28.2372	28.2951
855	28.9347	28.9613	29.0012	29.0399	29.0671	29.072	28.9916	28.8809	28.7709	28.6657	28.6184	28.6998	28.7994	28.8568	28.8503	28.8355	28.8178	28.7883	28.7403	28.6756	28.6005	28.5164	28.4208	28.3233	28.3013	28.2813	28.2415	28.2041	28.172	28.147	28.147	28.1517	28.1575	28.1643	28.1716	28.1793	28.1876	28.1964	28.2063	28.2178	28.2322	28.2515	28.2761	28.2752	28.2547	28.248	28.266	28.3083	28.3657
856	29.0565	29.0712	29.1058	29.1398	29.1454	29.0931	29.0224	28.9488	28.9027	28.8809	28.8742	28.8817	28.9163	28.9768	29.0302	29.0371	28.9848	28.9141	28.8356	28.747	28.6506	28.5521	28.4566	28.3593	28.363	28.4628	28.5643	28.6621	28.7452	28.7807	28.7807	28.7724	28.7512	28.7201	28.6822	28.6399	28.5947	28.5476	28.4993	28.4505	28.402	28.3553	28.3144	28.3154	28.354	28.3994	28.448	28.4981	28.5485
857	29.4723	29.4585	29.4121	29.3322	29.2328	29.1349	29.1065	29.1396	29.1866	29.2299	29.1986	29.1191	29.0467	29.0384	29.1053	29.0811	29.0281	28.9692	28.9048	28.8279	28.7348	28.6333	28.5345	28.4547	28.4258	28.5028	28.615	28.7284	28.8301	28.8618	28.8618	28.8743	28.8484	28.8033	28.7552	28.7057	28.6553	28.6047	28.5541	28.5042	28.4563	28.4126	28.3794	28.3715	28.3973	28.4415	28.4929	28.5471	28.6021
858	29.5501	29.5338	29.4852	29.4155	29.3469	29.3115	29.318	29.3392	29.3404	29.2957	29.2916	29.2975	29.2737	29.225	29.169	29.1958	29.1635	29.1003	29.0367	28.9921	28.9692	28.9587	28.9542	28.9523	28.9508	28.9471	28.9353	28.9188	28.9086	28.91	28.91	28.887	28.8726	28.8648	28.8571	28.8502	28.8439	28.8381	28.8328	28.8278	28.8232	28.8189	28.815	28.8115	28.8085	28.806	28.8042	28.8033	28.8039
859	29.6165	29.5878	29.5383	29.4919	29.4585	29.4536	29.4591	29.439	29.4068	29.3918	29.3749	29.347	29.2992	29.2576	29.2326	29.2121	29.2208	29.1982	29.1626	29.1277	29.0953	29.0652	29.0372	29.0112	28.9876	28.9678	28.9564	28.9481	28.9332	28.9394	28.9394	28.9327	28.9292	28.928	28.9261	28.9235	28.9204	28.9172	28.9139	28.9106	28.9075	28.9045	28.9017	28.8991	28.8966	28.8944	28.8925	28.891	28.8899
860	29.6959	29.675	29.6268	29.5803	29.5464	29.5179	29.4902	29.4703	29.4514	29.4308	29.4084	29.3999	29.3964	29.3712	29.3446	29.3371	29.3085	29.2836	29.2598	29.234	29.207	29.1798	29.1529	29.1265	29.1008	29.0758	29.0518	29.0292	29.009	28.996	28.996	28.9894	28.9909	28.9914	28.9911	28.9903	28.9893	28.9883	28.9875	28.9868	28.9863	28.9861	28.9863	28.9869	28.988	28.9898	28.9924	28.996	29.0009
861	29.7346	29.7262	29.7101	29.6877	29.6603	29.632	29.607	29.585	29.5621	29.5413	29.5181	29.493	29.4828	29.454	29.408	29.3649	29.3738	29.3678	29.3464	29.3242	29.3038	29.2854	29.2692	29.2548	29.2415	29.2278	29.1966	29.1186	29.0518	29.0358	29.0358	29.0426	29.0615	29.0855	29.1081	29.1266	29.1403	29.15	29.1568	29.1615	29.1648	29.1673	29.1691	29.1705	29.1717	29.1727	29.1737	29.1747	29.176
862	29.7544	29.7687	29.7762	29.765	29.739	29.7032	29.667	29.6425	29.6325	29.6215	29.5858	29.5451	29.5119	29.5041	29.4806	29.4491	29.4286	29.4376	29.4495	29.4501	29.4428	29.4311	29.416	29.3937	29.3472	29.276	29.2098	29.1758	29.1245	29.0755	29.0755	29.097	29.1323	29.1763	29.2248	29.275	29.3238	29.3612	29.3806	29.3928	29.4026	29.4111	29.4189	29.4261	29.4327	29.4386	29.4435	29.4472	29.4493
863	29.831	29.8267	29.8234	29.8125	29.7963	29.7804	29.7664	29.7503	29.7094	29.6662	29.6543	29.6258	29.5863	29.5501	29.5235	29.5217	29.5661	29.6449	29.7259	29.7128	29.6579	29.5949	29.5279	29.4632	29.4189	29.3919	29.3463	29.3006	29.2783	29.2732	29.2732	29.2777	29.2859	29.2988	29.3166	29.3384	29.3626	29.395	29.4413	29.4914	29.5416	29.5907	29.6382	29.6832	29.7245	29.7597	29.784	29.7907	29.7778
864	29.8583	29.8735	29.897	29.9132	29.9094	29.8795	29.8335	29.7845	29.7541	29.7246	29.7015	29.7131	29.6699	29.6435	29.6602	29.6901	29.7141	29.7462	29.7558	29.7872	29.772	29.7157	29.6482	29.5761	29.5029	29.4364	29.4029	29.3924	29.3888	29.3907	29.3907	29.393	29.3968	29.4026	29.4112	29.4243	29.4445	29.4737	29.5108	29.5534	29.5994	29.6473	29.6961	29.7448	29.7921	29.8358	29.8709	29.8903	29.8952
865	29.9912	29.9907	29.986	29.972	29.9507	29.9235	29.8892	29.8561	29.8351	29.8159	29.7745	29.7308	29.7599	29.7634	29.75	29.7543	29.7805	29.8024	29.8397	29.8905	29.9104	29.9399	29.9593	29.9726	29.9829	29.9917	29.9994	30.0064	30.0125	30.0175	30.0175	30.0194	30.0209	30.022	30.0225	30.0222	30.021	30.0187	30.0149	30.0096	30.0025	29.9935	29.9827	29.9703	29.9571	29.9454	29.9406	29.9473	29.9471
866	30.041	30.0437	30.0497	30.0434	30.0255	30.0084	29.9856	29.953	29.9189	29.9048	29.8936	29.853	29.8242	29.8418	29.8883	29.9273	29.9225	29.9107	29.9047	29.9156	29.9955	30.0509	30.1014	30.1444	30.1745	30.1926	30.204	30.2121	30.2173	30.2162	30.2162	30.2158	30.212	30.206	30.1986	30.1901	30.1809	30.171	30.1606	30.1497	30.1379	30.1249	30.1101	30.0929	30.0728	30.0499	30.0247	29.9993	29.9827
867	30.1168	30.1086	30.0939	30.0939	30.072	30.0571	30.0515	30.0261	29.9849	29.9409	29.9256	29.9497	29.965	29.9683	29.9626	29.9556	29.9762	29.9817	29.9697	29.9799	30.0158	30.087	30.1524	30.1902	30.2117	30.2288	30.2398	30.2431	30.2407	30.2381	30.2381	30.2394	30.2429	30.2475	30.2524	30.2569	30.2599	30.2598	30.2547	30.2439	30.2284	30.2095	30.188	30.165	30.1415	30.1191	30.1002	30.0886	30.0823
868	30.1419	30.1423	30.121	30.0987	30.1057	30.0906	30.0632	30.0536	30.0535	30.0524	30.0536	30.062	30.0801	30.0995	30.1069	30.1006	30.0858	30.0875	30.1168	30.1514	30.1748	30.1923	30.215	30.2554	30.2995	30.3296	30.3442	30.3509	30.3559	30.3615	30.3615	30.3541	30.346	30.3375	30.3289	30.3204	30.3122	30.3055	30.3014	30.2996	30.2979	30.2934	30.285	30.2732	30.2581	30.2374	30.2067	30.1674	30.1337
869	30.1659	30.1517	30.152	30.1518	30.1454	30.1409	30.1337	30.1253	30.1195	30.1173	30.1177	30.1195	30.1225	30.1287	30.1379	30.1434	30.153	30.1674	30.1855	30.215	30.2636	30.3205	30.3679	30.3866	30.3917	30.3959	30.4	30.4017	30.4009	30.3987	30.3987	30.3986	30.399	30.3993	30.3991	30.398	30.3953	30.3904	30.3829	30.3733	30.3634	30.3555	30.3502	30.3446	30.333	30.313	30.2911	30.2654	30.2363
870	30.198	30.2023	30.2036	30.2047	30.2096	30.2102	30.2024	30.1991	30.203	30.2107	30.2178	30.2204	30.2166	30.209	30.2069	30.2187	30.242	30.2755	30.315	30.3498	30.3737	30.3892	30.4037	30.4269	30.4449	30.4587	30.4742	30.489	30.4973	30.4958	30.4958	30.4965	30.4951	30.4915	30.4856	30.4776	30.4683	30.459	30.4508	30.4441	30.4381	30.4314	30.4218	30.407	30.3845	30.3524	30.3184	30.2954	30.2863
871	30.2396	30.24	30.2395	30.245	30.2588	30.2632	30.2765	30.292	30.3053	30.3163	30.3252	30.332	30.3354	30.3303	30.3228	30.3246	30.339	30.3623	30.3923	30.4302	30.4693	30.4849	30.4924	30.5017	30.5108	30.518	30.5234	30.5276	30.5321	30.5377	30.5377	30.5359	30.5327	30.5284	30.5236	30.519	30.515	30.5118	30.5093	30.5075	30.5056	30.4995	30.4779	30.4458	30.4185	30.4071	30.4066	30.4109	30.4173
872	30.2665	30.2758	30.292	30.2865	30.2774	30.2977	30.3278	30.3572	30.3842	30.401	30.3965	30.3854	30.3749	30.3753	30.3867	30.403	30.4213	30.4396	30.456	30.4691	30.4795	30.4991	30.5181	30.5428	30.5747	30.5993	30.6084	30.6085	30.6045	30.5975	30.5975	30.5961	30.5952	30.5946	30.594	30.5929	30.5907	30.5864	30.5793	30.568	30.5512	30.5314	30.5215	30.5204	30.5174	30.5125	30.5109	30.5117	30.5136
873	30.3121	30.3081	30.3038	30.3189	30.3391	30.3588	30.3765	30.3911	30.4009	30.411	30.4284	30.4366	30.4424	30.4508	30.4616	30.4739	30.4871	30.501	30.5148	30.5254	30.5345	30.5495	30.5692	30.5892	30.608	30.6241	30.6413	30.6565	30.666	30.669	30.669	30.6696	30.6693	30.6683	30.6664	30.6634	30.6588	30.6509	30.6377	30.6189	30.5963	30.573	30.5512	30.5339	30.5273	30.5297	30.5338	30.5385	30.5433
874	30.3521	30.3614	30.38	30.3979	30.4125	30.4265	30.4446	30.4636	30.4693	30.4626	30.4618	30.4743	30.493	30.5117	30.5282	30.5404	30.5468	30.5494	30.5531	30.5654	30.5922	30.6311	30.6548	30.6604	30.6702	30.6885	30.706	30.7167	30.7231	30.7259	30.7259	30.7253	30.7235	30.7207	30.7167	30.7116	30.7055	30.699	30.6927	30.6853	30.6741	30.6604	30.6475	30.637	30.6288	30.6227	30.6183	30.6155	30.6142
875	30.4568	30.4552	30.4491	30.4422	30.4445	30.4588	30.4765	30.4838	30.4908	30.5078	30.525	30.5404	30.5526	30.5614	30.568	30.5752	30.5853	30.5981	30.6126	30.6281	30.6438	30.6568	30.6776	30.7013	30.7198	30.7384	30.7599	30.7784	30.7886	30.793	30.793	30.7938	30.7933	30.7917	30.7886	30.7832	30.7738	30.76	30.7442	30.7307	30.7239	30.7238	30.7275	30.733	30.7391	30.7449	30.7498	30.7532	30.7547
876	30.4858	30.4903	30.5026	30.5166	30.5229	30.5225	30.5228	30.5379	30.5672	30.5962	30.6161	30.6272	30.637	30.6487	30.6612	30.6722	30.68	30.6845	30.6862	30.6868	30.6894	30.7018	30.7364	30.786	30.8069	30.812	30.8151	30.8178	30.8197	30.8183	30.8183	30.8213	30.8245	30.8269	30.8265	30.8217	30.8151	30.8102	30.8074	30.8061	30.8057	30.8057	30.8057	30.8052	30.8038	30.8016	30.799	30.7963	30.7939
877	30.5858	30.5715	30.5595	30.5637	30.5819	30.6037	30.6221	30.6357	30.6446	30.6509	30.6599	30.6733	30.6874	30.7006	30.7134	30.7265	30.7398	30.7526	30.7646	30.7755	30.7856	30.7944	30.8023	30.8124	30.8403	30.8585	30.8727	30.8842	30.8843	30.8822	30.8822	30.8765	30.869	30.8609	30.8543	30.8519	30.8532	30.8562	30.8596	30.8626	30.8618	30.8546	30.8469	30.8411	30.8377	30.8365	30.8369	30.838	30.8391
878	30.6218	30.6349	30.6504	30.6619	30.6702	30.6762	30.6806	30.6848	30.6913	30.7035	30.7215	30.7418	30.7594	30.7723	30.7818	30.79	30.7984	30.8078	30.8179	30.828	30.8371	30.8444	30.8498	30.8548	30.863	30.8763	30.8852	30.8948	30.9143	30.9321	30.9321	30.93	30.9274	30.9241	30.92	30.915	30.9087	30.9008	30.8912	30.8809	30.8746	30.8761	30.8799	30.884	30.8873	30.8883	30.8875	30.8866	30.8868
879	30.655	30.663	30.6753	30.6889	30.7031	30.7184	30.735	30.751	30.7651	30.7777	30.79	30.804	30.8213	30.8405	30.857	30.8663	30.8676	30.8638	30.859	30.8559	30.856	30.8609	30.8724	30.8925	30.9275	30.9732	31.0086	31.0274	31.0339	31.0367	31.0367	31.0322	31.0265	31.0193	31.009	30.9943	30.9768	30.9592	30.9437	30.9315	30.9221	30.9148	30.909	30.9045	30.9017	30.902	30.905	30.9088	30.9123
880	30.698	30.7083	30.7376	30.7606	30.7767	30.7913	30.8057	30.8214	30.8385	30.8564	30.8753	30.8957	30.9176	30.9402	30.9571	30.9612	30.9644	30.9692	30.9742	30.9786	30.9823	30.9862	30.9914	30.9999	31.0142	31.0359	31.0543	31.0568	31.0558	31.0528	31.0528	31.05	31.0449	31.0376	31.0297	31.0234	31.0185	31.0147	31.0114	31.0086	31.0063	31.0044	31.0029	31.0019	31.0013	31.0013	31.0019	31.0031	31.0049
881	30.7684	30.7706	30.782	30.8109	30.8382	30.8523	30.8598	30.8676	30.8788	30.8941	30.9123	30.9311	30.9479	30.9602	30.9726	30.9951	31.0193	31.0417	31.0609	31.0763	31.0881	31.0967	31.1026	31.1057	31.1025	31.0946	31.094	31.103	31.1077	31.1048	31.1048	31.1073	31.1099	31.1113	31.1107	31.1083	31.1053	31.1024	31.0998	31.097	31.0935	31.0885	31.0818	31.0741	31.066	31.058	31.0503	31.0429	31.0359
882	30.8267	30.8323	30.8488	30.8726	30.8938	30.9104	30.9289	30.9513	30.9773	31.0057	31.034	31.0579	31.0719	31.0777	31.0872	31.105	31.1283	31.1533	31.1725	31.1744	31.1665	31.1551	31.1424	31.1306	31.1264	31.1345	31.1536	31.1732	31.1884	31.1969	31.1969	31.1914	31.1819	31.1729	31.1665	31.1626	31.159	31.1535	31.1455	31.1358	31.1265	31.1192	31.1146	31.1118	31.11	31.1084	31.1066	31.1042	31.101
883	30.8656	30.8685	30.8778	30.8966	30.9224	30.9531	30.9872	31.0196	31.0504	31.0808	31.1117	31.1404	31.1498	31.161	31.1758	31.1878	31.1948	31.1973	31.2006	31.2145	31.2293	31.2367	31.2356	31.2291	31.2219	31.2198	31.2336	31.2761	31.3217	31.3038	31.3038	31.3224	31.3312	31.3186	31.2969	31.2751	31.2562	31.2423	31.2338	31.2295	31.2277	31.2269	31.226	31.2244	31.2218	31.2179	31.2129	31.2065	31.199
884	30.9101	30.9111	30.913	30.9173	30.9393	30.9756	31.0108	31.0453	31.0803	31.1144	31.1443	31.157	31.1804	31.2124	31.2438	31.2728	31.2976	31.3157	31.3284	31.339	31.3497	31.3555	31.3531	31.3515	31.3516	31.3526	31.3552	31.3616	31.3759	31.4007	31.4007	31.3867	31.3757	31.3795	31.3839	31.3825	31.378	31.3723	31.366	31.3595	31.3529	31.3464	31.3401	31.3338	31.3276	31.321	31.3136	31.3044	31.2925
885	31.0103	31.0055	31.0027	31.012	31.0337	31.0632	31.0918	31.1154	31.1363	31.1553	31.168	31.1847	31.2128	31.2438	31.2775	31.3127	31.3474	31.379	31.3978	31.3914	31.3793	31.3767	31.3887	31.4035	31.4158	31.4226	31.4211	31.409	31.3947	31.4121	31.4121	31.4091	31.4077	31.4066	31.4084	31.4124	31.4153	31.4161	31.4148	31.4121	31.4084	31.4041	31.3995	31.3949	31.3903	31.3851	31.3711	31.3509	31.3308
886	31.0523	31.0572	31.0672	31.0812	31.1002	31.1256	31.1577	31.1925	31.2252	31.2362	31.232	31.2477	31.2761	31.3083	31.3406	31.3684	31.3857	31.3999	31.4172	31.4431	31.4671	31.4867	31.5015	31.5116	31.5172	31.5187	31.5172	31.514	31.511	31.5072	31.5072	31.5092	31.5108	31.5112	31.5101	31.5075	31.5038	31.4988	31.4924	31.4844	31.4745	31.4625	31.4483	31.432	31.4139	31.3953	31.3848	31.3794	31.3688
887	31.1236	31.1307	31.1436	31.1598	31.1794	31.2021	31.2259	31.2452	31.2511	31.2625	31.2923	31.3222	31.3502	31.3742	31.391	31.4043	31.4274	31.4486	31.4591	31.4808	31.5106	31.5435	31.5764	31.6041	31.6142	31.613	31.6078	31.5991	31.589	31.5794	31.5794	31.5758	31.5747	31.5766	31.5803	31.5841	31.5867	31.5875	31.5859	31.581	31.5706	31.5525	31.5281	31.5012	31.4738	31.447	31.4219	31.4007	31.3891
888	31.1504	31.1618	31.1801	31.1962	31.2162	31.2413	31.2714	31.3045	31.3357	31.3657	31.3978	31.4312	31.4607	31.4615	31.4574	31.4608	31.4655	31.4789	31.5139	31.5548	31.5958	31.6213	31.6226	31.625	31.6392	31.655	31.6628	31.6625	31.6429	31.6333	31.6333	31.646	31.6582	31.6685	31.6776	31.6839	31.6835	31.6741	31.6567	31.6348	31.613	31.5948	31.5789	31.5624	31.5444	31.5253	31.5056	31.4859	31.4666
889	31.1752	31.1818	31.2175	31.2655	31.3009	31.3434	31.3858	31.389	31.3973	31.4209	31.4497	31.473	31.4799	31.5001	31.5259	31.5494	31.5733	31.5985	31.6176	31.6236	31.6254	31.6404	31.6774	31.7131	31.7462	31.7732	31.747	31.6991	31.6737	31.6706	31.6706	31.6768	31.6887	31.7049	31.7217	31.7352	31.7366	31.7232	31.7056	31.6875	31.6699	31.6538	31.6401	31.6292	31.6203	31.6122	31.6035	31.5926	31.5785
890	31.2397	31.2434	31.2562	31.2944	31.349	31.3744	31.3955	31.4473	31.5002	31.542	31.5434	31.5305	31.5372	31.5617	31.5906	31.6165	31.6314	31.6375	31.6496	31.676	31.7066	31.7358	31.7618	31.7837	31.7981	31.7936	31.808	31.8286	31.8408	31.8439	31.8439	31.8381	31.8292	31.8168	31.8017	31.7871	31.7829	31.7897	31.7913	31.7841	31.772	31.757	31.74	31.7213	31.7012	31.6807	31.6611	31.6441	31.631
891	31.3433	31.3425	31.3431	31.3517	31.3913	31.4743	31.5354	31.5643	31.5873	31.5815	31.5962	31.6207	31.6417	31.6594	31.6728	31.6821	31.6948	31.7134	31.7318	31.7495	31.7696	31.7938	31.8216	31.8493	31.8681	31.8683	31.8763	31.8924	31.9059	31.9005	31.9005	31.9079	31.9103	31.9034	31.8898	31.8749	31.8624	31.8557	31.8559	31.8547	31.8467	31.834	31.8194	31.8043	31.7895	31.775	31.76	31.7432	31.7234
892	31.4866	31.4955	31.5184	31.5441	31.5519	31.5422	31.565	31.6162	31.6336	31.6713	31.7166	31.7462	31.7557	31.7566	31.7521	31.7515	31.7601	31.7763	31.7987	31.8249	31.8523	31.8789	31.9026	31.9183	31.9149	31.9214	31.9368	31.9485	31.9575	31.9716	31.9716	31.966	31.9581	31.9516	31.9433	31.9346	31.9267	31.9206	31.9196	31.9271	31.934	31.9234	31.905	31.8844	31.8625	31.8402	31.8185	31.799	31.7829
893	31.6987	31.6956	31.6852	31.672	31.6789	31.6748	31.663	31.6627	31.7025	31.7549	31.7789	31.8128	31.8394	31.8269	31.8188	31.818	31.8238	31.8368	31.8562	31.8797	31.9052	31.9312	31.9545	31.9636	31.9675	31.9806	31.9893	31.9898	31.9872	31.9846	31.9846	31.9753	31.9674	31.9654	31.973	31.9841	31.9914	31.9894	31.98	31.9674	31.9584	31.9611	31.9601	31.9504	31.9339	31.9128	31.8891	31.864	31.8387
894	31.7443	31.7355	31.7167	31.7006	31.6898	31.7181	31.7486	31.7656	31.7725	31.7816	31.8276	31.8584	31.8607	31.8608	31.8613	31.8713	31.8899	31.9143	31.9418	31.9699	31.9956	32.0147	32.0154	32.0092	32.019	32.0223	32.025	32.0377	32.0546	32.0674	32.0674	32.0635	32.0602	32.057	32.0535	32.0508	32.0525	32.0605	32.0695	32.0757	32.0802	32.0835	32.0797	32.0678	32.0536	32.04	32.0277	32.0168	32.0072
895	31.7917	31.7892	31.7825	31.7742	31.7688	31.776	31.8143	31.8717	31.9176	31.9236	31.9132	31.9032	31.9141	31.9678	32.017	32.0243	32.0231	32.0259	32.0342	32.0474	32.0615	32.0649	32.0639	32.0725	32.0777	32.0885	32.1072	32.1228	32.1259	32.1132	32.1132	32.1164	32.1202	32.1235	32.1263	32.1294	32.1342	32.1428	32.1566	32.167	32.1608	32.1528	32.1604	32.1853	32.2194	32.2573	32.2961	32.3342	32.3709
896	31.9069	31.9031	31.8948	31.8845	31.8734	31.8653	31.8692	31.8974	31.9336	31.951	31.9505	31.9675	32.015	32.0368	32.0423	32.0593	32.075	32.0905	32.1054	32.1166	32.1181	32.1168	32.1194	32.1173	32.1215	32.1362	32.1538	32.169	32.1777	32.1811	32.1811	32.1903	32.2005	32.212	32.2248	32.2384	32.2493	32.2449	32.2291	32.2227	32.2411	32.2725	32.3068	32.341	32.3743	32.4066	32.4384	32.4699	32.5012
897	31.9715	31.9763	31.9891	32.0076	32.0265	32.0313	32.0236	32.0174	32.0275	32.0439	32.0446	32.0429	32.0468	32.0652	32.082	32.1193	32.1541	32.173	32.1783	32.1771	32.1807	32.1948	32.2166	32.2442	32.2746	32.302	32.3184	32.32	32.318	32.3181	32.3181	32.3221	32.3208	32.3172	32.3104	32.2989	32.2861	32.2876	32.3039	32.325	32.349	32.3755	32.4041	32.434	32.4636	32.4914	32.5167	32.5394	32.5603
898	32.0151	32.0275	32.0553	32.0674	32.0673	32.0812	32.1019	32.0993	32.1054	32.1297	32.1363	32.1225	32.1088	32.1238	32.1762	32.2358	32.2975	32.3494	32.3692	32.3606	32.3373	32.3124	32.2982	32.3003	32.3143	32.3328	32.351	32.3616	32.3561	32.3518	32.3518	32.3504	32.3574	32.3672	32.3768	32.386	32.3966	32.4097	32.4251	32.4426	32.4618	32.4817	32.5012	32.5195	32.5379	32.5573	32.578	32.6002	32.6239
899	32.0807	32.0807	32.0823	32.1029	32.1249	32.1239	32.1223	32.1569	32.2058	32.2548	32.3085	32.3463	32.3838	32.412	32.4249	32.4324	32.4381	32.4447	32.4419	32.428	32.4212	32.4227	32.4292	32.4376	32.4447	32.447	32.4445	32.4455	32.4549	32.4681	32.4681	32.4609	32.4507	32.4394	32.4325	32.4332	32.4397	32.449	32.4596	32.4712	32.4843	32.4999	32.5199	32.5455	32.5764	32.6116	32.6496	32.6872	32.7212
900	32.1841	32.1849	32.188	32.1937	32.2053	32.2296	32.2489	32.2446	32.2437	32.29	32.3488	32.4158	32.4412	32.4622	32.4971	32.526	32.5274	32.5197	32.5483	32.6167	32.695	32.7614	32.7721	32.7282	32.672	32.6161	32.562	32.5203	32.5049	32.5049	32.5049	32.4926	32.4835	32.4794	32.4796	32.4834	32.4908	32.502	32.5165	32.5339	32.5533	32.5743	32.5965	32.6198	32.6442	32.6699	32.6978	32.7294	32.7664
901	32.3398	32.316	32.2835	32.2598	32.2558	32.2724	32.2965	32.3075	32.3091	32.3182	32.3865	32.455	32.511	32.5592	32.5896	32.608	32.6442	32.6959	32.7525	32.8073	32.8483	32.855	32.8412	32.7969	32.7319	32.6722	32.6362	32.6231	32.6156	32.6022	32.6022	32.6192	32.6371	32.6557	32.6749	32.6946	32.7149	32.7357	32.7569	32.7785	32.8005	32.8228	32.8453	32.8681	32.8909	32.9135	32.9357	32.957	32.9761
902	32.3737	32.395	32.4169	32.4135	32.385	32.3499	32.3303	32.3523	32.3876	32.4294	32.4768	32.5446	32.6038	32.6336	32.6631	32.7008	32.7423	32.7904	32.8422	32.888	32.9213	32.9514	32.9827	33.0426	33.0164	32.9446	32.8724	32.8063	32.7573	32.7399	32.7399	32.7413	32.748	32.7586	32.7719	32.7874	32.8044	32.8227	32.842	32.8623	32.8834	32.9052	32.9277	32.9509	32.9746	32.9988	33.0232	33.0471	33.0671
903	32.5292	32.5251	32.516	32.5157	32.521	32.5056	32.4736	32.4527	32.4633	32.4964	32.5363	32.5852	32.6717	32.7196	32.7317	32.7559	32.8014	32.8594	32.9234	32.9904	33.0563	33.0985	33.0969	33.0799	33.1248	33.2081	33.2856	33.3484	33.3861	33.3902	33.3902	33.3912	33.3869	33.3786	33.3674	33.354	33.3389	33.3224	33.3046	33.2855	33.2653	33.244	33.2218	33.199	33.1758	33.1527	33.1302	33.1096	33.0951
904	32.6843	32.6791	32.677	32.6826	32.659	32.6363	32.6217	32.6014	32.5807	32.5689	32.5837	32.6419	32.719	32.7808	32.8154	32.8553	32.8999	32.9473	32.9959	33.0449	33.0946	33.1267	33.1406	33.1618	33.2172	33.2808	33.3477	33.4143	33.4578	33.4561	33.4561	33.4559	33.4521	33.4457	33.4372	33.427	33.415	33.4014	33.386	33.3689	33.3506	33.3312	33.3111	33.2906	33.2698	33.249	33.2282	33.2077	33.1877
905	32.7626	32.7717	32.7617	32.7118	32.6975	32.7037	32.7187	32.7408	32.7578	32.7654	32.767	32.7691	32.7824	32.8546	32.9922	33.1332	33.2555	33.3258	33.3103	33.2428	33.1699	33.1504	33.2128	33.278	33.3435	33.4067	33.4603	33.4936	33.519	33.5478	33.5478	33.5386	33.5286	33.5179	33.5063	33.4941	33.4814	33.468	33.4531	33.4351	33.4145	33.393	33.3714	33.3501	33.3291	33.3086	33.2887	33.2697	33.252
906	32.8895	32.8578	32.8243	32.8198	32.8153	32.818	32.8306	32.8504	32.8671	32.861	32.8463	32.8371	32.86	32.9514	33.075	33.2005	33.3195	33.3964	33.3654	33.3244	33.2974	33.2826	33.2859	33.3281	33.3879	33.4477	33.498	33.5313	33.549	33.5678	33.5678	33.5711	33.5702	33.5635	33.5504	33.5323	33.5115	33.49	33.4697	33.4526	33.4383	33.4248	33.4111	33.397	33.3824	33.3676	33.3528	33.3384	33.325
907	32.9884	32.9797	32.9694	32.9611	32.9529	32.9425	32.9303	32.9188	32.9215	32.9591	33.0159	33.0814	33.1526	33.2284	33.3082	33.3889	33.4508	33.4774	33.5063	33.5042	33.4805	33.472	33.502	33.5572	33.6127	33.6391	33.6378	33.6366	33.6301	33.6268	33.6268	33.6212	33.6102	33.5971	33.5843	33.5722	33.5602	33.5481	33.536	33.5241	33.5128	33.5022	33.4926	33.484	33.4762	33.4692	33.4626	33.4562	33.4496
908	33	33.012	33.0208	33.0482	33.0977	33.1547	33.2039	33.2527	33.3069	33.3667	33.431	33.498	33.5648	33.6247	33.6563	33.6267	33.5716	33.5385	33.6063	33.6781	33.7247	33.7627	33.7734	33.755	33.7305	33.7098	33.6834	33.6679	33.6765	33.6802	33.6802	33.6838	33.6866	33.6828	33.6732	33.6609	33.6476	33.6344	33.6216	33.6097	33.599	33.5896	33.5818	33.5753	33.5701	33.566	33.5628	33.5601	33.5579
909	33.0401	33.0654	33.111	33.1383	33.1653	33.2087	33.28	33.3683	33.4645	33.5646	33.6655	33.7627	33.8307	33.7983	33.7348	33.6744	33.6299	33.6473	33.6869	33.7564	33.8457	33.8593	33.8332	33.8043	33.7735	33.7583	33.758	33.7447	33.7368	33.756	33.756	33.7447	33.738	33.739	33.7446	33.7498	33.7522	33.7514	33.7482	33.7431	33.737	33.7301	33.7226	33.7146	33.7061	33.6971	33.6876	33.6777	33.6678
910	33.1369	33.146	33.1841	33.258	33.3459	33.4382	33.5316	33.6234	33.7111	33.791	33.8562	33.8916	33.8988	33.9079	33.8664	33.8721	33.8908	33.881	33.897	33.929	33.9158	33.9233	33.9208	33.91	33.8908	33.8733	33.8725	33.874	33.8565	33.8237	33.8237	33.8308	33.8368	33.8425	33.8475	33.8504	33.8495	33.845	33.838	33.8295	33.8202	33.8102	33.7998	33.7893	33.7787	33.7682	33.7578	33.7476	33.7376
911	33.2617	33.2785	33.3231	33.3853	33.4583	33.5388	33.6254	33.7172	33.8136	33.912	34.0052	34.0413	33.9823	33.9695	34.0159	34.0135	34.0044	34.029	34.0025	33.9837	33.9918	34.0063	34.0138	34.0005	33.9805	33.9565	33.9387	33.9318	33.9199	33.9043	33.9043	33.9061	33.9057	33.9034	33.9012	33.9019	33.9075	33.9175	33.9296	33.9414	33.9508	33.9554	33.9533	33.9439	33.9283	33.9082	33.8851	33.8601	33.8341
912	34.4043	34.4021	34.3954	34.3839	34.3672	34.3444	34.3142	34.2755	34.2275	34.1716	34.1117	34.0819	34.1035	34.1158	34.1195	34.111	34.0799	34.0534	34.0762	34.0777	34.083	34.0814	34.0881	34.0708	34.0561	34.0325	34.0019	33.9818	33.9807	33.9651	33.9651	33.9742	33.985	33.9945	34.0026	34.0108	34.02	34.0301	34.04	34.0486	34.0558	34.0624	34.0698	34.0773	34.075	34.0565	34.0327	34.0075	33.9823
913	34.5242	34.521	34.5116	34.4956	34.4726	34.4424	34.4049	34.3605	34.3102	34.2563	34.2064	34.1885	34.2198	34.2284	34.2063	34.1898	34.1821	34.1692	34.1699	34.1613	34.1359	34.1227	34.1317	34.1432	34.1139	34.0954	34.0747	34.0472	34.0288	34.0493	34.0493	34.0412	34.0383	34.0422	34.0519	34.0652	34.0804	34.096	34.1106	34.1221	34.1278	34.1265	34.1189	34.1074	34.1021	34.109	34.1149	34.1117	34.0927
914	34.6825	34.6772	34.6616	34.6372	34.6055	34.5685	34.5281	34.4863	34.445	34.4062	34.3713	34.3438	34.3324	34.3253	34.3006	34.2938	34.2856	34.2571	34.2273	34.2387	34.2432	34.2145	34.1795	34.1888	34.2026	34.1679	34.1353	34.1036	34.0766	34.06	34.06	34.0597	34.0669	34.0816	34.1019	34.1251	34.1483	34.1684	34.1822	34.1916	34.2021	34.2153	34.2274	34.2318	34.226	34.212	34.1925	34.1721	34.1544
915	34.7673	34.7654	34.7595	34.7488	34.7324	34.7096	34.6805	34.646	34.6079	34.5673	34.5237	34.4745	34.4199	34.3907	34.3919	34.3835	34.3883	34.3729	34.3387	34.3078	34.3107	34.3138	34.2845	34.245	34.2377	34.2497	34.234	34.211	34.1932	34.1868	34.1868	34.201	34.2115	34.2179	34.2209	34.222	34.2233	34.2281	34.2398	34.2574	34.2754	34.2894	34.2994	34.3114	34.3293	34.3502	34.3699	34.385	34.3935
916	34.8261	34.8235	34.816	34.8036	34.787	34.7669	34.7442	34.7191	34.6916	34.6613	34.6279	34.5902	34.5501	34.519	34.4941	34.4652	34.4438	34.4739	34.5088	34.4536	34.4207	34.4305	34.4514	34.4298	34.3926	34.3539	34.321	34.3064	34.3019	34.2929	34.2929	34.2899	34.2901	34.2939	34.3013	34.3117	34.3239	34.3365	34.3479	34.3571	34.3637	34.3695	34.377	34.3856	34.3931	34.3995	34.4064	34.4145	34.4237
917	34.987	34.9823	34.9686	34.9469	34.9186	34.8855	34.8494	34.8114	34.7723	34.7321	34.6881	34.6356	34.592	34.567	34.5683	34.5977	34.6247	34.5814	34.5325	34.5658	34.5588	34.5544	34.541	34.4902	34.4376	34.4183	34.4319	34.4445	34.4519	34.4705	34.4705	34.4736	34.4792	34.4861	34.4928	34.4982	34.5016	34.501	34.49	34.4714	34.4564	34.4498	34.452	34.4606	34.4728	34.4849	34.493	34.4971	34.5038
918	35.674	35.6505	35.5864	35.4959	35.3914	35.2801	35.1661	35.0521	34.9407	34.8355	34.7451	34.6861	34.656	34.652	34.6798	34.7081	34.6911	34.7076	34.6871	34.6324	34.6218	34.6152	34.5905	34.6164	34.642	34.6427	34.6322	34.6323	34.6497	34.6543	34.6543	34.6549	34.6497	34.6379	34.6199	34.5967	34.5708	34.5478	34.5381	34.5425	34.553	34.565	34.5756	34.5835	34.5893	34.5938	34.5981	34.6069	34.6221
919	35.8214	35.7914	35.7377	35.6797	35.6192	35.5568	35.4932	35.4291	35.3649	35.3009	35.2366	35.1702	35.0969	35.0135	34.9282	34.864	34.8339	34.7652	34.7362	34.7272	34.6825	34.6374	34.6572	34.7065	34.7373	34.7623	34.773	34.7667	34.7522	34.7511	34.7511	34.749	34.7451	34.7392	34.7324	34.726	34.7208	34.7162	34.7112	34.7051	34.6982	34.6925	34.6899	34.6893	34.6836	34.6724	34.6682	34.6755	34.6906
920	35.8764	35.8542	35.8067	35.7475	35.6841	35.6195	35.555	35.491	35.4274	35.3636	35.2981	35.2295	35.1599	35.0939	35.0267	34.9501	34.8833	34.8628	34.8416	34.8251	34.8048	34.7708	34.7499	34.7556	34.8058	34.8533	34.8802	34.9132	34.9479	34.9663	34.9663	34.9581	34.9449	34.9352	34.9304	34.9283	34.9253	34.9185	34.9061	34.8877	34.863	34.8333	34.8016	34.774	34.7617	34.7689	34.787	34.8098	34.8347
921	35.9148	35.9424	35.9665	35.9435	35.894	35.8331	35.7649	35.6906	35.6108	35.5254	35.4367	35.3505	35.2662	35.1814	35.1069	35.0562	35.0257	34.9872	34.9365	34.8923	34.881	34.9069	34.9362	34.9462	34.9339	34.9324	34.9607	34.9859	35.0031	35.0282	35.0282	35.0345	35.0514	35.0718	35.0932	35.1143	35.1321	35.1377	35.1257	35.1061	35.088	35.0747	35.0666	35.0625	35.0606	35.0594	35.0577	35.0545	35.0492
922	36.0552	36.046	36.0241	35.988	35.9348	35.8709	35.7978	35.7171	35.631	35.543	35.4555	35.3697	35.293	35.232	35.1826	35.1406	35.1059	35.0895	35.0802	35.0611	35.053	35.0592	35.0752	35.1016	35.1403	35.186	35.2343	35.2792	35.2906	35.253	35.253	35.2644	35.27	35.2686	35.2606	35.2476	35.2342	35.2317	35.2489	35.2783	35.3118	35.3439	35.3699	35.3897	35.4056	35.4191	35.4304	35.4398	35.4477
923	36.1075	36.1032	36.0767	36.086	36.1061	36.1033	36.0664	36.0015	35.9189	35.8257	35.7264	35.6243	35.5224	35.4235	35.3307	35.2497	35.1898	35.1497	35.1244	35.1373	35.1764	35.2284	35.284	35.3342	35.3613	35.3531	35.3401	35.3368	35.3295	35.3126	35.3126	35.3166	35.3251	35.3382	35.3479	35.3408	35.3346	35.3345	35.3403	35.351	35.3658	35.3854	35.4109	35.4405	35.4702	35.4977	35.5227	35.5451	35.5637
924	36.136	36.1228	36.1541	36.1991	36.2476	36.28	36.2595	36.1943	36.1061	36.0078	35.9053	35.8019	35.6997	35.6006	35.5068	35.4232	35.3626	35.355	35.4131	35.5012	35.5616	35.5216	35.4533	35.4106	35.4042	35.4197	35.4169	35.3908	35.3847	35.4042	35.4042	35.3941	35.3835	35.3722	35.3674	35.3842	35.4078	35.4338	35.4612	35.4889	35.5158	35.5405	35.5614	35.5772	35.5874	35.5919	35.5909	35.5853	35.5776
925	36.1655	36.196	36.233	36.2643	36.2886	36.3145	36.3577	36.3915	36.4098	36.4185	36.4181	36.408	36.3872	36.3537	36.3044	36.2361	36.1474	36.042	35.9273	35.8155	35.7422	35.7493	35.6944	35.6134	35.5626	35.5591	35.5895	35.6028	35.5418	35.5127	35.5127	35.5053	35.4981	35.495	35.4986	35.5091	35.5249	35.5439	35.5645	35.5856	35.6069	35.6286	35.6513	35.6754	35.7005	35.7257	35.7493	35.7665	35.7666
926	36.3231	36.3506	36.4128	36.409	36.394	36.3897	36.398	36.4258	36.464	36.495	36.5176	36.532	36.5385	36.5379	36.5298	36.5122	36.4798	36.3932	36.2575	36.1181	35.9872	35.8954	35.9176	35.962	35.9186	35.817	35.7182	35.6585	35.6867	35.7091	35.7091	35.7197	35.7301	35.7403	35.7503	35.7607	35.772	35.7848	35.7996	35.817	35.8365	35.8553	35.8656	35.8705	35.8768	35.8837	35.8832	35.8712	35.8668
927	36.4447	36.441	36.437	36.5075	36.4886	36.4491	36.4342	36.4501	36.4808	36.5193	36.5565	36.5874	36.6086	36.6162	36.6077	36.5864	36.5466	36.4725	36.4344	36.4008	36.3601	36.2796	36.1709	36.0618	35.9925	35.9361	35.8897	35.8706	35.8717	35.879	35.879	35.8883	35.8959	35.9019	35.9058	35.9067	35.9046	35.9004	35.895	35.8896	35.8855	35.8868	35.9018	35.927	35.9526	35.9622	35.9561	35.9655	35.9866
928	36.5892	36.5817	36.5614	36.5344	36.5927	36.6373	36.6561	36.6683	36.6819	36.7002	36.7246	36.7535	36.7815	36.795	36.7621	36.6736	36.5737	36.5425	36.5139	36.472	36.4092	36.3535	36.2809	36.1913	36.1296	36.1009	36.0732	36.0446	36.0235	36.0157	36.0157	36.007	36.0008	35.9972	35.9978	36.0036	36.0141	36.0282	36.0442	36.0611	36.0771	36.0869	36.074	36.0447	36.0156	36.007	36.0271	36.051	36.0724
929	36.6862	36.6901	36.6995	36.7136	36.7411	36.7816	36.8003	36.8158	36.8329	36.8506	36.8669	36.879	36.8833	36.8759	36.8633	36.8447	36.8105	36.7569	36.6835	36.5996	36.5129	36.4238	36.3654	36.3394	36.3251	36.3115	36.2448	36.1661	36.106	36.079	36.079	36.0754	36.0836	36.101	36.1244	36.151	36.179	36.2057	36.2148	36.191	36.1619	36.137	36.1341	36.1482	36.1667	36.1873	36.2096	36.2334	36.2576
930	36.8293	36.8254	36.8159	36.8067	36.8057	36.8361	36.9211	37.0154	37.0696	37.0872	37.0958	37.0859	37.0504	37.0044	36.97	36.9502	36.9161	36.8485	36.7647	36.678	36.6059	36.5611	36.5309	36.4971	36.4334	36.3565	36.338	36.3435	36.3511	36.3567	36.3567	36.3521	36.3446	36.3336	36.3188	36.3005	36.2791	36.2563	36.2486	36.2711	36.297	36.3217	36.3438	36.3625	36.3765	36.3854	36.389	36.3882	36.3847
931	36.9578	36.9606	36.9681	36.9793	36.9941	37.0126	37.0335	37.0561	37.1056	37.1649	37.1867	37.1815	37.1604	37.1063	37.058	37.0273	36.9974	36.9692	36.9347	36.8843	36.8196	36.7435	36.6607	36.5838	36.541	36.5267	36.5224	36.5224	36.525	36.5295	36.5295	36.53	36.5319	36.5357	36.5415	36.5491	36.5584	36.5688	36.5798	36.5909	36.6016	36.6117	36.6212	36.6308	36.6419	36.656	36.6735	36.6927	36.7039
932	36.9923	36.9942	37.0004	37.0117	37.028	37.0491	37.0756	37.1087	37.1474	37.1854	37.2182	37.2115	37.1806	37.1609	37.1205	37.0681	37.0374	37.0216	36.9901	36.9425	36.8874	36.8331	36.7897	36.7671	36.7726	36.8038	36.8368	36.8341	36.8105	36.7821	36.7821	36.7901	36.7967	36.802	36.8055	36.8067	36.8053	36.8011	36.7946	36.7869	36.7791	36.7721	36.7665	36.7616	36.7564	36.7498	36.7419	36.7355	36.74
933	37.2985	37.2936	37.2845	37.277	37.273	37.2726	37.2751	37.2791	37.2814	37.2768	37.2693	37.285	37.3056	37.3066	37.263	37.2046	37.1412	37.0838	37.0452	37.0228	37.0066	36.9919	36.9767	36.96	36.942	36.9251	36.9231	36.9559	36.9914	37.0073	37.0073	36.9961	36.9836	36.9705	36.9572	36.9444	36.9324	36.9209	36.9096	36.898	36.8859	36.8739	36.8629	36.8541	36.8491	36.8487	36.8526	36.8597	36.8691
934	37.349	37.3551	37.3672	37.3786	37.3845	37.3791	37.3657	37.3494	37.334	37.3253	37.3243	37.3269	37.3271	37.3128	37.3065	37.2964	37.2837	37.2736	37.2706	37.27	37.2585	37.2314	37.2002	37.1721	37.1493	37.1331	37.1241	37.12	37.109	37.09	37.09	37.0845	37.0766	37.0676	37.0587	37.0506	37.0441	37.0399	37.0385	37.0399	37.0438	37.049	37.0541	37.0577	37.0579	37.0538	37.0458	37.0354	37.0249
935	37.4375	37.4351	37.429	37.4212	37.4159	37.4201	37.4315	37.446	37.4589	37.4631	37.4586	37.4398	37.3944	37.3559	37.3459	37.3512	37.3619	37.3719	37.3751	37.354	37.327	37.3115	37.2975	37.2799	37.2581	37.2331	37.207	37.187	37.1841	37.1832	37.1832	37.1863	37.1897	37.1911	37.1905	37.1888	37.1873	37.1868	37.1874	37.1894	37.1924	37.1956	37.1956	37.1899	37.1842	37.1818	37.1832	37.1874	37.1931
936	37.4976	37.5028	37.5172	37.5381	37.5611	37.5483	37.5346	37.5251	37.5245	37.5295	37.5128	37.4856	37.4727	37.4614	37.4525	37.4496	37.4513	37.4462	37.4173	37.4034	37.4031	37.3947	37.3781	37.3571	37.3338	37.3098	37.2869	37.2684	37.2636	37.2886	37.2886	37.2787	37.272	37.2683	37.2666	37.2651	37.2622	37.2573	37.2501	37.2409	37.2305	37.2204	37.2148	37.2176	37.2244	37.2327	37.2417	37.251	37.2602
937	37.608	37.6037	37.5931	37.5792	37.5645	37.5837	37.5999	37.608	37.6075	37.6051	37.6087	37.5864	37.5513	37.5446	37.5581	37.5659	37.5359	37.5059	37.5039	37.4947	37.4776	37.4806	37.4978	37.5191	37.5391	37.556	37.5693	37.5791	37.5852	37.5871	37.5871	37.5867	37.5847	37.5809	37.5751	37.5674	37.5581	37.5475	37.5361	37.5242	37.5123	37.5007	37.4896	37.4792	37.4696	37.4606	37.4516	37.4414	37.4284
938	37.6662	37.6703	37.6806	37.694	37.7086	37.7201	37.7199	37.7013	37.6726	37.6513	37.6499	37.6281	37.6241	37.6206	37.6038	37.5848	37.5941	37.5763	37.5342	37.5211	37.5318	37.5424	37.5539	37.5682	37.5853	37.6034	37.6198	37.6315	37.6369	37.6366	37.6366	37.6372	37.6371	37.6366	37.6362	37.6358	37.6354	37.6345	37.6327	37.6292	37.6235	37.615	37.6034	37.5889	37.5719	37.5532	37.5343	37.5172	37.5042
939	37.8479	37.8472	37.845	37.8411	37.8351	37.8275	37.8212	37.8184	37.8103	37.7582	37.7061	37.7217	37.7126	37.6913	37.68	37.665	37.6247	37.6069	37.6197	37.6358	37.6541	37.6751	37.7002	37.7283	37.7561	37.7792	37.7955	37.8065	37.8143	37.818	37.818	37.8209	37.8223	37.8219	37.8188	37.8122	37.8022	37.7897	37.7757	37.7608	37.7457	37.7305	37.7154	37.7003	37.685	37.6694	37.6538	37.6384	37.6237
940	37.9644	37.964	37.9621	37.9563	37.9429	37.9224	37.8986	37.8679	37.8263	37.8084	37.7923	37.7808	37.7712	37.7461	37.7219	37.695	37.6636	37.6483	37.6467	37.6561	37.6766	37.7063	37.7408	37.7776	37.8155	37.8545	37.8901	37.9026	37.8967	37.887	37.887	37.8868	37.883	37.8771	37.8711	37.8664	37.8632	37.8607	37.8573	37.8512	37.8401	37.8237	37.8043	37.7843	37.7651	37.747	37.7304	37.7149	37.7006
941	38.0256	38.0219	38.0116	37.9973	37.9824	37.9667	37.9481	37.9318	37.9196	37.8964	37.8591	37.8311	37.8526	37.8307	37.7681	37.7281	37.7385	37.7648	37.7951	37.8238	37.8468	37.8641	37.8782	37.8906	37.9024	37.9134	37.9242	37.9473	37.9677	37.9712	37.9712	37.9711	37.9729	37.9754	37.9771	37.9753	37.9613	37.9413	37.9207	37.9018	37.8869	37.8768	37.8696	37.8632	37.8566	37.8494	37.8414	37.8327	37.8234
942	38.1164	38.1113	38.0978	38.0798	38.062	38.0485	38.0402	38.0258	37.9882	37.9529	37.935	37.9196	37.8899	37.8999	37.9333	37.9492	37.9332	37.9125	37.8998	37.8979	37.9061	37.9197	37.9329	37.9441	37.9535	37.9615	37.9704	37.9832	38.0053	38.0323	38.0323	38.031	38.0253	38.0149	38.0009	37.9858	37.9786	37.9741	37.9682	37.9611	37.9532	37.9446	37.9357	37.9265	37.9171	37.9077	37.8983	37.889	37.8801
943	38.2351	38.2342	38.2295	38.217	38.1946	38.1625	38.1229	38.0862	38.0657	38.0409	38.0095	37.9763	37.9563	37.9647	37.9759	37.9788	37.9827	37.9861	37.9897	37.9938	37.9995	38.009	38.0225	38.0372	38.0506	38.0631	38.0754	38.0866	38.0954	38.0985	38.0985	38.0951	38.0939	38.0948	38.0952	38.093	38.0906	38.0894	38.089	38.089	38.0888	38.0879	38.0857	38.0818	38.0762	38.0689	38.06	38.0485	38.0334
944	38.2757	38.2739	38.2688	38.2598	38.2447	38.2209	38.189	38.155	38.1315	38.1284	38.1277	38.0978	38.0704	38.0543	38.0374	38.0273	38.0342	38.0352	38.0359	38.0422	38.0552	38.0734	38.0944	38.1162	38.1361	38.1495	38.1514	38.1441	38.1343	38.1248	38.1248	38.1203	38.1148	38.1096	38.1073	38.1096	38.1136	38.1173	38.1199	38.1209	38.1203	38.1183	38.1155	38.1127	38.1102	38.1076	38.1038	38.0979	38.0905
945	38.3632	38.3601	38.3514	38.3385	38.3234	38.3073	38.2897	38.2683	38.2392	38.1989	38.1539	38.1348	38.1207	38.1034	38.0817	38.0669	38.0676	38.0854	38.1031	38.1163	38.1281	38.1416	38.159	38.1805	38.2027	38.2204	38.2353	38.2508	38.2402	38.2101	38.2101	38.2102	38.2113	38.213	38.215	38.217	38.2192	38.2216	38.2242	38.2268	38.2273	38.2202	38.2091	38.1965	38.1827	38.1689	38.1567	38.1486	38.1454
946	38.5678	38.5659	38.5586	38.5397	38.4983	38.4469	38.3928	38.3397	38.289	38.2426	38.2047	38.1783	38.1625	38.159	38.1762	38.1903	38.1928	38.1953	38.2029	38.2147	38.2274	38.2379	38.2446	38.2484	38.2523	38.2625	38.2792	38.2767	38.274	38.2899	38.2899	38.2861	38.2829	38.28	38.2768	38.2729	38.2679	38.2615	38.2538	38.2453	38.2383	38.2381	38.2408	38.2437	38.2461	38.248	38.2494	38.2501	38.2501
947	38.6135	38.6065	38.5847	38.5533	38.5247	38.4895	38.4448	38.3938	38.344	38.3055	38.2826	38.2717	38.2671	38.2633	38.2548	38.2643	38.287	38.3092	38.324	38.3321	38.337	38.3411	38.3432	38.3373	38.3266	38.316	38.3043	38.3069	38.3256	38.3419	38.3419	38.3386	38.3347	38.3304	38.326	38.3215	38.3172	38.3131	38.3094	38.3063	38.3038	38.3024	38.3024	38.304	38.3071	38.3114	38.3162	38.3206	38.3237
948	38.6489	38.6449	38.6405	38.6376	38.6293	38.6042	38.5661	38.5223	38.478	38.4342	38.3883	38.3401	38.2965	38.275	38.2943	38.3354	38.3812	38.4163	38.4209	38.4096	38.3956	38.3816	38.3714	38.3728	38.3837	38.4003	38.4185	38.4242	38.4203	38.4119	38.4119	38.409	38.4028	38.3945	38.3853	38.3758	38.367	38.3595	38.3541	38.3512	38.3509	38.353	38.3573	38.3634	38.3707	38.3785	38.3858	38.3907	38.3905
[truncated: 177 more rows]
[truncated: 131 more columns]

## Sheet: Fig. 4c (DeepH)
index of k-point index of band	1 (Gamma)	2	3	4	5	6	7	8	9	10	11	12	13	14	15	16	17	18	19	20	21	22	23	24	25	26	27	28	29	30 (K)	31 (K)	32	33	34	35	36	37	38	39	40	41	42	43	44	45	46	47	48	49
[truncated: 1,125 more rows]
[truncated: 41 more columns]

[truncated: 1 more sheets: Fig. 4d]
