# Supplementary material for: Deep-learning density functional theory Hamiltonian for efficient ab initio electronic-structure calculation
Source: Nat Comput Sci. 2022 Jun 23;2(6):367–77. doi: 10.1038/s43588-022-00265-6 (PMC11499279; doi:10.1038/s43588-022-00265-6)
Supplement: Supplementary file 8 — Source data for plot. [file 43588_2022_265_MOESM8_ESM.xlsx]

## Sheet: Fig. 5b (DFT)
index of k-point index of band	1 (Gamma)	2	3	4	5	6	7	8	9	10	11	12	13	14	15	16	17	18	19	20	21	22	23	24	25	26	27	28	29	30	31	32	33	34	35	36	37	38	39	40	41	42	43	44	45	46	47	48	49
1	-19.6488	-19.6482	-19.6463	-19.6433	-19.639	-19.6334	-19.6267	-19.6187	-19.6094	-19.599	-19.5873	-19.5744	-19.5602	-19.5448	-19.5282	-19.5104	-19.4913	-19.471	-19.4494	-19.4267	-19.4027	-19.3774	-19.351	-19.3233	-19.2944	-19.2643	-19.2329	-19.2004	-19.1666	-19.1316	-19.0954	-19.0579	-19.0193	-18.9794	-18.9384	-18.8961	-18.8526	-18.8079	-18.7621	-18.715	-18.6667	-18.6172	-18.5666	-18.5147	-18.4617	-18.4075	-18.3521	-18.2955	-18.2378
2	-19.62	-19.6194	-19.6175	-19.6145	-19.6102	-19.6046	-19.5979	-19.5899	-19.5806	-19.5702	-19.5585	-19.5456	-19.5314	-19.516	-19.4994	-19.4816	-19.4625	-19.4422	-19.4206	-19.3979	-19.3739	-19.3487	-19.3222	-19.2945	-19.2657	-19.2355	-19.2042	-19.1716	-19.1379	-19.1029	-19.0667	-19.0293	-18.9906	-18.9508	-18.9097	-18.8675	-18.824	-18.7794	-18.7335	-18.6864	-18.6382	-18.5887	-18.5381	-18.4863	-18.4333	-18.3791	-18.3237	-18.2672	-18.2095
3	-19.62	-19.6194	-19.6175	-19.6144	-19.6101	-19.6046	-19.5978	-19.5898	-19.5806	-19.5702	-19.5585	-19.5455	-19.5314	-19.516	-19.4994	-19.4815	-19.4625	-19.4421	-19.4206	-19.3978	-19.3739	-19.3486	-19.3222	-19.2945	-19.2656	-19.2355	-19.2042	-19.1716	-19.1378	-19.1029	-19.0667	-19.0292	-18.9906	-18.9508	-18.9097	-18.8675	-18.824	-18.7793	-18.7335	-18.6864	-18.6382	-18.5887	-18.5381	-18.4863	-18.4332	-18.3791	-18.3237	-18.2671	-18.2094
4	-19.5337	-19.5331	-19.5312	-19.5281	-19.5238	-19.5183	-19.5115	-19.5035	-19.4943	-19.4838	-19.4721	-19.4592	-19.4451	-19.4297	-19.4131	-19.3952	-19.3762	-19.3559	-19.3343	-19.3116	-19.2876	-19.2624	-19.236	-19.2083	-19.1795	-19.1494	-19.1181	-19.0856	-19.0518	-19.0169	-18.9807	-18.9433	-18.9047	-18.8649	-18.8239	-18.7817	-18.7383	-18.6937	-18.6479	-18.6009	-18.5527	-18.5033	-18.4528	-18.401	-18.3481	-18.2939	-18.2386	-18.1822	-18.1246
5	-19.5334	-19.5328	-19.531	-19.5279	-19.5236	-19.518	-19.5113	-19.5033	-19.494	-19.4836	-19.4719	-19.459	-19.4448	-19.4294	-19.4128	-19.395	-19.3759	-19.3556	-19.3341	-19.3113	-19.2874	-19.2622	-19.2357	-19.2081	-19.1792	-19.1491	-19.1178	-19.0853	-19.0516	-19.0166	-18.9805	-18.9431	-18.9045	-18.8647	-18.8237	-18.7815	-18.7381	-18.6935	-18.6477	-18.6007	-18.5525	-18.5031	-18.4525	-18.4008	-18.3478	-18.2937	-18.2384	-18.1819	-18.1243
6	-19.3896	-19.389	-19.3871	-19.384	-19.3797	-19.3742	-19.3674	-19.3594	-19.3502	-19.3397	-19.3281	-19.3152	-19.301	-19.2856	-19.269	-19.2512	-19.2322	-19.2119	-19.1904	-19.1677	-19.1437	-19.1186	-19.0922	-19.0646	-19.0358	-19.0057	-18.9745	-18.942	-18.9083	-18.8734	-18.8373	-18.8	-18.7615	-18.7218	-18.6808	-18.6387	-18.5954	-18.5509	-18.5052	-18.4583	-18.4102	-18.3609	-18.3104	-18.2588	-18.2059	-18.1519	-18.0968	-18.0576	-18.1188
7	-19.3895	-19.3889	-19.3871	-19.384	-19.3797	-19.3741	-19.3674	-19.3594	-19.3501	-19.3397	-19.328	-19.3151	-19.301	-19.2856	-19.269	-19.2512	-19.2321	-19.2118	-19.1903	-19.1676	-19.1437	-19.1185	-19.0921	-19.0645	-19.0357	-19.0057	-18.9744	-18.9419	-18.9082	-18.8734	-18.8373	-18.7999	-18.7614	-18.7217	-18.6808	-18.6387	-18.5953	-18.5508	-18.5051	-18.4582	-18.4101	-18.3608	-18.3104	-18.2587	-18.2059	-18.1519	-18.0967	-18.0405	-18.0905
8	-19.1883	-19.1877	-19.1859	-19.1828	-19.1785	-19.1729	-19.1662	-19.1582	-19.149	-19.1385	-19.1269	-19.114	-19.0999	-19.0845	-19.0679	-19.0502	-19.0311	-19.0109	-18.9894	-18.9668	-18.9429	-18.9177	-18.8914	-18.8639	-18.8351	-18.8051	-18.774	-18.7416	-18.708	-18.6732	-18.6371	-18.5999	-18.5615	-18.5219	-18.4811	-18.4391	-18.3959	-18.3515	-18.3059	-18.2591	-18.2112	-18.162	-18.1117	-18.0602	-18.0076	-17.9538	-17.9952	-18.0404	-18.0905
9	-19.1882	-19.1876	-19.1858	-19.1827	-19.1784	-19.1729	-19.1661	-19.1581	-19.1489	-19.1385	-19.1268	-19.1139	-19.0998	-19.0844	-19.0678	-19.0501	-19.031	-19.0108	-18.9893	-18.9667	-18.9428	-18.9177	-18.8913	-18.8638	-18.835	-18.805	-18.7739	-18.7415	-18.7079	-18.6731	-18.6371	-18.5998	-18.5614	-18.5218	-18.481	-18.439	-18.3958	-18.3514	-18.3058	-18.259	-18.2111	-18.1619	-18.1116	-18.0602	-18.0075	-17.9537	-17.967	-18.0293	-18.0058
10	-18.9303	-18.9297	-18.9279	-18.9248	-18.9205	-18.915	-18.9083	-18.9003	-18.8911	-18.8807	-18.869	-18.8562	-18.8421	-18.8268	-18.8102	-18.7925	-18.7735	-18.7533	-18.7319	-18.7093	-18.6855	-18.6604	-18.6342	-18.6067	-18.578	-18.5481	-18.5171	-18.4848	-18.4513	-18.4166	-18.3807	-18.3436	-18.3053	-18.2658	-18.2252	-18.1833	-18.1403	-18.096	-18.0506	-18.004	-17.9563	-17.9073	-17.8572	-17.806	-17.867	-17.9317	-17.967	-18.0293	-18.0056
11	-18.9301	-18.9295	-18.9277	-18.9246	-18.9203	-18.9148	-18.908	-18.9001	-18.8909	-18.8805	-18.8688	-18.8559	-18.8418	-18.8265	-18.81	-18.7923	-18.7733	-18.7531	-18.7317	-18.7091	-18.6852	-18.6602	-18.6339	-18.6065	-18.5778	-18.5479	-18.5168	-18.4845	-18.451	-18.4163	-18.3804	-18.3434	-18.3051	-18.2656	-18.2249	-18.1831	-18.14	-18.0958	-18.0504	-18.0038	-17.956	-17.9071	-17.857	-17.8057	-17.8388	-17.9035	-17.8988	-17.9447	-17.983
12	-18.6162	-18.6156	-18.6138	-18.6107	-18.6064	-18.6009	-18.5942	-18.5863	-18.5771	-18.5667	-18.5551	-18.5423	-18.5282	-18.513	-18.4965	-18.4788	-18.4599	-18.4398	-18.4184	-18.3959	-18.3722	-18.3472	-18.321	-18.2937	-18.2651	-18.2353	-18.2044	-18.1722	-18.1388	-18.1043	-18.0685	-18.0316	-17.9935	-17.9542	-17.9137	-17.872	-17.8292	-17.7852	-17.74	-17.6936	-17.6461	-17.6661	-17.7342	-17.8012	-17.8388	-17.9035	-17.8987	-17.9445	-17.9829
13	-18.6161	-18.6155	-18.6136	-18.6106	-18.6063	-18.6008	-18.5941	-18.5861	-18.577	-18.5666	-18.555	-18.5421	-18.5281	-18.5128	-18.4963	-18.4787	-18.4597	-18.4396	-18.4183	-18.3958	-18.372	-18.347	-18.3209	-18.2935	-18.265	-18.2352	-18.2042	-18.1721	-18.1387	-18.1041	-18.0684	-18.0315	-17.9933	-17.954	-17.9136	-17.8719	-17.829	-17.785	-17.7398	-17.6935	-17.6459	-17.6381	-17.7061	-17.773	-17.7545	-17.819	-17.8824	-17.8426	-17.8645
14	-18.2471	-18.2465	-18.2447	-18.2416	-18.2374	-18.2319	-18.2252	-18.2173	-18.2081	-18.1978	-18.1862	-18.1735	-18.1595	-18.1443	-18.1279	-18.1103	-18.0914	-18.0714	-18.0502	-18.0277	-18.0041	-17.9793	-17.9532	-17.926	-17.8976	-17.8679	-17.8371	-17.8051	-17.7719	-17.7376	-17.702	-17.6653	-17.6273	-17.5883	-17.548	-17.5066	-17.464	-17.4202	-17.4551	-17.5266	-17.5969	-17.638	-17.7061	-17.773	-17.7542	-17.8188	-17.8822	-17.8425	-17.8644
15	-18.2468	-18.2462	-18.2443	-18.2413	-18.237	-18.2316	-18.2249	-18.2169	-18.2078	-18.1975	-18.1859	-18.1732	-18.1592	-18.144	-18.1276	-18.11	-18.0911	-18.0711	-18.0499	-18.0274	-18.0038	-17.9789	-17.9529	-17.9257	-17.8972	-17.8676	-17.8368	-17.8048	-17.7716	-17.7372	-17.7017	-17.6649	-17.627	-17.5879	-17.5477	-17.5063	-17.4637	-17.4199	-17.4272	-17.4986	-17.5689	-17.5974	-17.622	-17.6888	-17.7535	-17.6999	-17.7414	-17.8035	-17.7853
16	-17.8238	-17.8232	-17.8214	-17.8184	-17.8141	-17.8087	-17.802	-17.7942	-17.7851	-17.7748	-17.7633	-17.7506	-17.7367	-17.7216	-17.7053	-17.6878	-17.6691	-17.6492	-17.628	-17.6057	-17.5822	-17.5576	-17.5317	-17.5046	-17.4764	-17.4469	-17.4163	-17.3845	-17.3515	-17.3174	-17.2821	-17.2456	-17.2079	-17.1691	-17.1583	-17.2342	-17.3089	-17.3826	-17.4271	-17.4986	-17.5689	-17.5973	-17.6217	-17.6885	-17.7533	-17.6997	-17.7414	-17.8035	-17.7852
17	-17.8238	-17.8232	-17.8213	-17.8183	-17.8141	-17.8086	-17.802	-17.7941	-17.785	-17.7747	-17.7632	-17.7505	-17.7366	-17.7215	-17.7052	-17.6877	-17.669	-17.6491	-17.628	-17.6057	-17.5822	-17.5575	-17.5316	-17.5045	-17.4763	-17.4468	-17.4162	-17.3844	-17.3515	-17.3173	-17.282	-17.2455	-17.2079	-17.1691	-17.1306	-17.2063	-17.281	-17.3547	-17.3753	-17.4148	-17.4849	-17.554	-17.5476	-17.5483	-17.6138	-17.6782	-17.6452	-17.6065	-17.6673
18	-17.3484	-17.3478	-17.346	-17.343	-17.3388	-17.3334	-17.3268	-17.319	-17.31	-17.2997	-17.2883	-17.2757	-17.2619	-17.2469	-17.2308	-17.2134	-17.1948	-17.1751	-17.1541	-17.132	-17.1087	-17.0842	-17.0585	-17.0317	-17.0036	-16.9744	-16.9441	-16.9126	-16.8799	-16.846	-16.8443	-16.9244	-17.0034	-17.0814	-17.1305	-17.2063	-17.281	-17.3546	-17.375	-17.4145	-17.4847	-17.5538	-17.5474	-17.5482	-17.6137	-17.6781	-17.6449	-17.6064	-17.6672
19	-17.3482	-17.3476	-17.3458	-17.3428	-17.3386	-17.3332	-17.3265	-17.3187	-17.3097	-17.2995	-17.2881	-17.2755	-17.2617	-17.2467	-17.2305	-17.2131	-17.1946	-17.1748	-17.1539	-17.1317	-17.1084	-17.0839	-17.0583	-17.0314	-17.0034	-16.9742	-16.9439	-16.9123	-16.8797	-16.8458	-16.8168	-16.8968	-16.9758	-17.0537	-17.1292	-17.123	-17.1976	-17.2711	-17.3435	-17.3292	-17.345	-17.4139	-17.4816	-17.4966	-17.4444	-17.4816	-17.5446	-17.5893	-17.5322
20	-16.8226	-16.822	-16.8202	-16.8172	-16.813	-16.8077	-16.8011	-16.7934	-16.7845	-16.7744	-16.7631	-16.7506	-16.7369	-16.7221	-16.7061	-16.6889	-16.6705	-16.651	-16.6302	-16.6083	-16.5853	-16.5611	-16.5357	-16.5091	-16.4815	-16.4526	-16.5139	-16.598	-16.6811	-16.7632	-16.8167	-16.8968	-16.9757	-17.0537	-17.1291	-17.1228	-17.1974	-17.2708	-17.3432	-17.3289	-17.3449	-17.4138	-17.4816	-17.4964	-17.4443	-17.4815	-17.5445	-17.589	-17.532
21	-16.8225	-16.8219	-16.8201	-16.8171	-16.813	-16.8076	-16.8011	-16.7933	-16.7844	-16.7743	-16.763	-16.7505	-16.7369	-16.722	-16.706	-16.6888	-16.6704	-16.6509	-16.6302	-16.6083	-16.5852	-16.561	-16.5356	-16.5091	-16.4814	-16.4526	-16.4865	-16.5706	-16.6537	-16.7357	-16.811	-16.814	-16.8929	-16.9706	-17.0474	-17.088	-17.0585	-17.1317	-17.2039	-17.275	-17.282	-17.2336	-17.2858	-17.3522	-17.4175	-17.3911	-17.3367	-17.3543	-17.4147
22	-16.2494	-16.2488	-16.2471	-16.2441	-16.24	-16.2347	-16.2283	-16.2207	-16.2119	-16.2019	-16.1908	-16.1785	-16.165	-16.1504	-16.1346	-16.1177	-16.0996	-16.0804	-16.06	-16.0385	-16.0158	-16.0792	-16.1679	-16.2558	-16.3428	-16.4288	-16.4865	-16.5706	-16.6536	-16.7357	-16.8108	-16.8138	-16.8926	-16.9704	-17.0471	-17.088	-17.0584	-17.1317	-17.2039	-17.2749	-17.2817	-17.2333	-17.2857	-17.3521	-17.4174	-17.391	-17.3365	-17.354	-17.4145
23	-16.2492	-16.2486	-16.2469	-16.2439	-16.2398	-16.2346	-16.2281	-16.2205	-16.2117	-16.2017	-16.1906	-16.1783	-16.1649	-16.1502	-16.1345	-16.1175	-16.0994	-16.0802	-16.0598	-16.0383	-16.0156	-16.0522	-16.1409	-16.2287	-16.3155	-16.4015	-16.4226	-16.4885	-16.5714	-16.6533	-16.7342	-16.7749	-16.7547	-16.8322	-16.9087	-16.9841	-17.0458	-17.0024	-17.0092	-17.08	-17.1497	-17.2183	-17.1841	-17.1335	-17.1661	-17.23	-17.2927	-17.2811	-17.2244
24	-15.6327	-15.6322	-15.6304	-15.6276	-15.6236	-15.6184	-15.6121	-15.6047	-15.5961	-15.5864	-15.5756	-15.5636	-15.5505	-15.5363	-15.521	-15.5312	-15.6241	-15.7164	-15.8082	-15.8993	-15.9897	-16.0522	-16.1408	-16.2286	-16.3155	-16.4015	-16.4226	-16.4883	-16.5712	-16.6531	-16.734	-16.7747	-16.7547	-16.8322	-16.9087	-16.9841	-17.0457	-17.0023	-17.0091	-17.0799	-17.1496	-17.2182	-17.1838	-17.1331	-17.1659	-17.2297	-17.2924	-17.2809	-17.2242
25	-15.6327	-15.6321	-15.6304	-15.6275	-15.6235	-15.6183	-15.612	-15.6046	-15.596	-15.5863	-15.5755	-15.5635	-15.5504	-15.5362	-15.5209	-15.5047	-15.5975	-15.6898	-15.7815	-15.8725	-15.9627	-15.992	-16.0598	-16.1474	-16.2341	-16.3198	-16.4047	-16.3915	-16.4344	-16.516	-16.5966	-16.6762	-16.7376	-16.6992	-16.7153	-16.7904	-16.8644	-16.9374	-16.9578	-16.9121	-16.8998	-16.968	-17.0352	-17.1012	-17.0817	-17.0287	-16.9863	-17.0475	-17.1076
26	-14.979	-14.9785	-14.9768	-14.9741	-14.9703	-14.9654	-14.9595	-14.9525	-14.9444	-14.9713	-15.0637	-15.1569	-15.2505	-15.3442	-15.4378	-15.5046	-15.5975	-15.6897	-15.7814	-15.8724	-15.9627	-15.9919	-16.0596	-16.1471	-16.2338	-16.3196	-16.4044	-16.3914	-16.4343	-16.5159	-16.5965	-16.6761	-16.7374	-16.6989	-16.7152	-16.7903	-16.8643	-16.9373	-16.9577	-16.912	-16.8996	-16.9678	-17.0349	-17.101	-17.0814	-17.0284	-16.9861	-17.0473	-17.1074
27	-14.9789	-14.9784	-14.9767	-14.974	-14.9702	-14.9654	-14.9594	-14.9524	-14.9443	-14.9455	-15.0378	-15.1308	-15.2243	-15.3179	-15.4114	-15.5045	-15.5179	-15.6099	-15.7013	-15.7921	-15.8821	-15.9714	-15.9671	-16.012	-16.0983	-16.1837	-16.2682	-16.3518	-16.3592	-16.3258	-16.4047	-16.4839	-16.5621	-16.6392	-16.6596	-16.6189	-16.6161	-16.6886	-16.7601	-16.8305	-16.8653	-16.8173	-16.7682	-16.796	-16.8605	-16.924	-16.9747	-16.9195	-16.8632
28	-14.3885	-14.4001	-14.4335	-14.4848	-14.5497	-14.6242	-14.7054	-14.7913	-14.8803	-14.9455	-15.0377	-15.1308	-15.2243	-15.3179	-15.4114	-15.5044	-15.5176	-15.6097	-15.7011	-15.7919	-15.8819	-15.9711	-15.9669	-16.0119	-16.0982	-16.1837	-16.2682	-16.3517	-16.3592	-16.3258	-16.4046	-16.4838	-16.562	-16.6391	-16.6594	-16.6186	-16.6159	-16.6884	-16.7598	-16.8302	-16.8652	-16.8172	-16.7681	-16.7959	-16.8604	-16.9238	-16.9744	-16.9192	-16.8629
29	-14.3636	-14.3752	-14.4085	-14.4597	-14.5245	-14.5989	-14.68	-14.7657	-14.8545	-14.9352	-14.96	-15.0528	-15.1459	-15.2392	-15.3324	-15.4254	-15.487	-15.4769	-15.5679	-15.6582	-15.7479	-15.8367	-15.9248	-15.9411	-15.9139	-15.9941	-16.0781	-16.1612	-16.2433	-16.3245	-16.2913	-16.2556	-16.3157	-16.3923	-16.468	-16.5426	-16.577	-16.5341	-16.49	-16.5272	-16.596	-16.6638	-16.7305	-16.718	-16.6666	-16.6142	-16.627	-16.6877	-16.7473
30	-14.3636	-14.3752	-14.4085	-14.4597	-14.5244	-14.5988	-14.6799	-14.7657	-14.8545	-14.9351	-14.9598	-15.0525	-15.1457	-15.239	-15.3322	-15.4251	-15.4869	-15.4769	-15.5678	-15.6582	-15.7478	-15.8367	-15.9247	-15.9409	-15.9137	-15.994	-16.078	-16.1611	-16.2432	-16.3244	-16.2912	-16.2556	-16.3154	-16.3921	-16.4677	-16.5423	-16.5768	-16.5338	-16.4898	-16.5271	-16.5959	-16.6636	-16.7303	-16.7179	-16.6666	-16.6141	-16.6267	-16.6874	-16.747
31	-14.2992	-14.3007	-14.3338	-14.3847	-14.449	-14.523	-14.6037	-14.6891	-14.7775	-14.8681	-14.925	-14.9228	-15.0154	-15.1081	-15.2008	-15.2933	-15.3853	-15.4683	-15.4485	-15.4718	-15.5608	-15.6491	-15.7366	-15.8233	-15.9091	-15.8856	-15.8562	-15.9176	-15.9991	-16.0797	-16.1593	-16.238	-16.2188	-16.1809	-16.1675	-16.2415	-16.3145	-16.3864	-16.4574	-16.4448	-16.3985	-16.3511	-16.3734	-16.4384	-16.5023	-16.5652	-16.5607	-16.506	-16.4503
32	-14.2991	-14.3003	-14.3335	-14.3844	-14.4487	-14.5227	-14.6035	-14.6888	-14.7773	-14.8678	-14.9249	-14.9227	-15.0153	-15.1081	-15.2008	-15.2932	-15.3853	-15.4682	-15.4485	-15.4717	-15.5607	-15.649	-15.7365	-15.8232	-15.909	-15.8854	-15.856	-15.9173	-15.9989	-16.0795	-16.1591	-16.2377	-16.2188	-16.1809	-16.1674	-16.2414	-16.3143	-16.3863	-16.4572	-16.4446	-16.3983	-16.3508	-16.3731	-16.4381	-16.502	-16.5649	-16.5606	-16.5059	-16.4502
33	-14.2891	-14.2988	-14.2974	-14.2951	-14.3232	-14.3966	-14.4767	-14.5614	-14.6493	-14.7393	-14.8306	-14.9137	-14.9014	-14.9257	-15.0177	-15.1095	-15.2008	-15.2917	-15.3821	-15.4277	-15.4058	-15.4096	-15.4964	-15.5823	-15.6674	-15.7517	-15.8351	-15.8257	-15.7941	-15.7827	-15.8616	-15.9395	-16.0165	-16.0925	-16.142	-16.1019	-16.0607	-16.0327	-16.1029	-16.1721	-16.2402	-16.3073	-16.3026	-16.253	-16.2023	-16.1555	-16.2165	-16.2766	-16.3356
34	-14.2888	-14.2986	-14.2972	-14.2949	-14.3232	-14.3966	-14.4767	-14.5614	-14.6492	-14.7392	-14.8305	-14.9136	-14.9013	-14.9256	-15.0176	-15.1093	-15.2007	-15.2916	-15.382	-15.4276	-15.4057	-15.4093	-15.4961	-15.5821	-15.6672	-15.7515	-15.8348	-15.8255	-15.7939	-15.7826	-15.8614	-15.9394	-16.0164	-16.0924	-16.1419	-16.1018	-16.0606	-16.0324	-16.1026	-16.1718	-16.2399	-16.307	-16.3023	-16.2527	-16.2021	-16.1554	-16.2165	-16.2765	-16.3355
35	-14.1648	-14.1762	-14.209	-14.2594	-14.2919	-14.2877	-14.2999	-14.3838	-14.4708	-14.56	-14.6505	-14.7419	-14.8337	-14.8881	-14.8738	-14.875	-14.9655	-15.0555	-15.145	-15.2339	-15.3221	-15.3828	-15.3587	-15.3336	-15.3746	-15.458	-15.5405	-15.6221	-15.7029	-15.7614	-15.7277	-15.6929	-15.6669	-15.742	-15.8162	-15.8893	-15.9615	-16.0184	-15.975	-15.9306	-15.8851	-15.9007	-15.966	-16.0302	-16.0933	-16.1505	-16.0977	-16.0438	-15.9889
36	-14.1647	-14.1762	-14.2089	-14.2594	-14.2917	-14.2876	-14.2998	-14.3837	-14.4707	-14.5599	-14.6504	-14.7418	-14.8336	-14.888	-14.8737	-14.8747	-14.9652	-15.0552	-15.1447	-15.2336	-15.3218	-15.3827	-15.3586	-15.3336	-15.3744	-15.4578	-15.5403	-15.622	-15.7027	-15.7613	-15.7275	-15.6927	-15.6666	-15.7417	-15.8158	-15.889	-15.9612	-16.0183	-15.975	-15.9306	-15.8851	-15.9007	-15.9659	-16.0301	-16.0933	-16.1503	-16.0975	-16.0436	-15.9887
37	-13.9912	-14.0025	-14.035	-14.0848	-14.148	-14.2206	-14.2827	-14.2769	-14.2702	-14.3315	-14.421	-14.5113	-14.6022	-14.6932	-14.7842	-14.8584	-14.8421	-14.8249	-14.8583	-14.946	-15.0332	-15.1197	-15.2054	-15.2904	-15.3075	-15.2803	-15.2522	-15.2776	-15.3572	-15.436	-15.5139	-15.5909	-15.657	-15.6201	-15.5821	-15.5431	-15.5598	-15.63	-15.6991	-15.7673	-15.8345	-15.8386	-15.791	-15.7424	-15.6928	-15.6988	-15.7589	-15.8179	-15.8759
38	-13.9911	-14.0024	-14.0348	-14.0847	-14.1479	-14.2205	-14.2826	-14.2767	-14.27	-14.3312	-14.4207	-14.5111	-14.6019	-14.6929	-14.7839	-14.8584	-14.842	-14.8248	-14.8581	-14.9459	-15.033	-15.1195	-15.2053	-15.2903	-15.3074	-15.2803	-15.2521	-15.2773	-15.3569	-15.4357	-15.5136	-15.5905	-15.6568	-15.6199	-15.5819	-15.5429	-15.5598	-15.6299	-15.6991	-15.7672	-15.8345	-15.8385	-15.791	-15.7424	-15.6928	-15.6986	-15.7586	-15.8177	-15.8757
39	-13.7687	-13.7799	-13.8121	-13.8615	-13.924	-13.9959	-14.0744	-14.1573	-14.2433	-14.2626	-14.2543	-14.2452	-14.3228	-14.4126	-14.5023	-14.5918	-14.6811	-14.7699	-14.8066	-14.7875	-14.7675	-14.7829	-14.8672	-14.9508	-15.0337	-15.1158	-15.1971	-15.223	-15.1929	-15.1618	-15.1298	-15.1955	-15.2701	-15.3439	-15.4168	-15.4888	-15.5031	-15.4622	-15.4202	-15.3773	-15.3843	-15.449	-15.5129	-15.5758	-15.6378	-15.6422	-15.5906	-15.538	-15.4845
40	-13.7684	-13.7796	-13.8118	-13.8612	-13.9237	-13.9956	-14.0741	-14.157	-14.2431	-14.2625	-14.2541	-14.2451	-14.3227	-14.4124	-14.5021	-14.5917	-14.6809	-14.7698	-14.8066	-14.7874	-14.7674	-14.7826	-14.8669	-14.9505	-15.0334	-15.1155	-15.1968	-15.2229	-15.1928	-15.1617	-15.1298	-15.1954	-15.2701	-15.3439	-15.4167	-15.4887	-15.503	-15.462	-15.42	-15.3771	-15.384	-15.4488	-15.5127	-15.5756	-15.6376	-15.6421	-15.5905	-15.538	-15.4844
41	-13.6159	-13.6158	-13.6154	-13.6148	-13.653	-13.7244	-13.8021	-13.8841	-13.969	-14.056	-14.1442	-14.2333	-14.2354	-14.225	-14.2139	-14.2649	-14.3524	-14.4395	-14.5261	-14.6123	-14.6979	-14.7466	-14.7249	-14.7024	-14.6793	-14.7307	-14.81	-14.8887	-14.9666	-15.0437	-15.12	-15.0969	-15.0632	-15.0286	-14.9932	-15.0472	-15.1163	-15.1846	-15.252	-15.3186	-15.3335	-15.2888	-15.2432	-15.1967	-15.1494	-15.2032	-15.2612	-15.3183	-15.3746
42	-13.6159	-13.6157	-13.6154	-13.6147	-13.6528	-13.7242	-13.8019	-13.8839	-13.9689	-14.0558	-14.1441	-14.2331	-14.2353	-14.2248	-14.2138	-14.2645	-14.352	-14.4391	-14.5258	-14.612	-14.6976	-14.7465	-14.7248	-14.7024	-14.6792	-14.7306	-14.81	-14.8886	-14.9665	-15.0436	-15.1199	-15.0969	-15.0631	-15.0285	-14.9932	-15.047	-15.1161	-15.1843	-15.2518	-15.3183	-15.3333	-15.2886	-15.243	-15.1965	-15.1492	-15.2031	-15.2611	-15.3183	-15.3746
43	-13.4974	-13.5087	-13.5411	-13.5906	-13.614	-13.6131	-13.6122	-13.6113	-13.6543	-13.7397	-13.8263	-13.9136	-14.0014	-14.0893	-14.1771	-14.2024	-14.1904	-14.1781	-14.1656	-14.2415	-14.3244	-14.4068	-14.4886	-14.5699	-14.6506	-14.6554	-14.631	-14.606	-14.5807	-14.6177	-14.6909	-14.7635	-14.8355	-14.9068	-14.9774	-14.9571	-14.9203	-14.8829	-14.845	-14.8396	-14.9018	-14.9635	-15.0245	-15.0848	-15.1444	-15.1014	-15.0526	-15.0031	-14.9531
44	-13.4972	-13.5085	-13.5409	-13.5904	-13.6139	-13.613	-13.6121	-13.6113	-13.6539	-13.7394	-13.826	-13.9133	-14.001	-14.0889	-14.1768	-14.2022	-14.1903	-14.178	-14.1655	-14.2415	-14.3243	-14.4067	-14.4886	-14.5699	-14.6506	-14.6553	-14.6309	-14.6059	-14.5806	-14.6175	-14.6907	-14.7633	-14.8353	-14.9066	-14.9772	-14.957	-14.9203	-14.8828	-14.8449	-14.8395	-14.9018	-14.9634	-15.0244	-15.0847	-15.1443	-15.1012	-15.0524	-15.003	-14.9529
45	-13.3498	-13.3373	-13.3011	-13.276	-13.3398	-13.4117	-13.4893	-13.5705	-13.6108	-13.6107	-13.6114	-13.613	-13.6545	-13.7385	-13.8226	-13.9068	-13.9908	-14.0747	-14.1583	-14.1531	-14.1407	-14.1287	-14.1174	-14.1699	-14.2452	-14.3203	-14.3953	-14.4698	-14.544	-14.555	-14.5292	-14.5034	-14.4778	-14.4581	-14.5221	-14.5861	-14.65	-14.7136	-14.7768	-14.8066	-14.7678	-14.7288	-14.6897	-14.6508	-14.6445	-14.6963	-14.7482	-14.7999	-14.8514
46	-13.3253	-13.3128	-13.2767	-13.2756	-13.3394	-13.4114	-13.4889	-13.5702	-13.6108	-13.6107	-13.6113	-13.613	-13.6544	-13.7384	-13.8226	-13.9067	-13.9908	-14.0746	-14.1582	-14.153	-14.1406	-14.1286	-14.1173	-14.1696	-14.2449	-14.3201	-14.395	-14.4696	-14.5438	-14.5549	-14.5291	-14.5033	-14.4777	-14.458	-14.522	-14.5861	-14.6499	-14.7135	-14.7767	-14.8065	-14.7677	-14.7287	-14.6897	-14.6507	-14.6443	-14.6962	-14.748	-14.7998	-14.8512
47	-13.3253	-13.3127	-13.2767	-13.2453	-13.174	-13.0913	-13.1625	-13.2419	-13.3227	-13.4046	-13.4874	-13.5707	-13.6161	-13.6208	-13.6279	-13.6377	-13.6509	-13.7225	-13.7957	-13.8697	-13.9443	-14.0193	-14.0945	-14.107	-14.098	-14.0907	-14.0857	-14.0844	-14.1441	-14.2053	-14.2675	-14.3306	-14.3941	-14.4526	-14.4282	-14.4048	-14.3829	-14.3629	-14.3469	-14.3934	-14.4416	-14.4911	-14.5417	-14.5929	-14.6121	-14.5739	-14.5367	-14.5006	-14.4661
48	-13.2523	-13.2399	-13.2245	-13.221	-13.1499	-13.0852	-13.1625	-13.2418	-13.3226	-13.4046	-13.4873	-13.5707	-13.616	-13.6208	-13.6278	-13.6377	-13.6508	-13.7223	-13.7955	-13.8695	-13.944	-14.0191	-14.0943	-14.1069	-14.0979	-14.0906	-14.0856	-14.0844	-14.1441	-14.2052	-14.2675	-14.3305	-14.3941	-14.4525	-14.4281	-14.4047	-14.3828	-14.3628	-14.3468	-14.3932	-14.4414	-14.491	-14.5415	-14.5927	-14.612	-14.5739	-14.5366	-14.5005	-14.466
49	-13.2522	-13.2398	-13.2241	-13.221	-13.1499	-13.0851	-13.0827	-13.1193	-13.1617	-13.2095	-13.2623	-13.3194	-13.3802	-13.4442	-13.5109	-13.5798	-13.6504	-13.6679	-13.6894	-13.7156	-13.7468	-13.783	-13.8239	-13.8692	-13.9185	-13.9711	-14.0266	-14.0836	-14.0849	-14.0902	-14.1	-14.1147	-14.1345	-14.1594	-14.1891	-14.2232	-14.2613	-14.3027	-14.3454	-14.3309	-14.32	-14.3134	-14.3115	-14.3146	-14.323	-14.3365	-14.3548	-14.3775	-14.404
50	-13.1781	-13.1902	-13.2041	-13.1488	-13.0782	-13.0674	-13.0827	-13.1193	-13.1617	-13.2095	-13.2622	-13.3192	-13.3801	-13.4441	-13.5107	-13.5796	-13.6503	-13.6679	-13.6894	-13.7156	-13.7468	-13.783	-13.8239	-13.8692	-13.9185	-13.9711	-14.0266	-14.0835	-14.0848	-14.0901	-14.1	-14.1147	-14.1345	-14.1593	-14.189	-14.2231	-14.2612	-14.3026	-14.3453	-14.3308	-14.32	-14.3134	-14.3115	-14.3146	-14.323	-14.3364	-14.3548	-14.3774	-14.404
51	-13.1776	-13.1898	-13.204	-13.1487	-13.0781	-13.0673	-13	-12.9023	-12.7997	-12.6932	-12.5835	-12.4713	-12.4484	-12.4902	-12.544	-12.5948	-12.6417	-12.684	-12.721	-12.7522	-12.7773	-12.7961	-12.8088	-12.8157	-12.8202	-12.8761	-12.928	-12.9753	-13.0175	-13.0538	-13.0838	-13.1071	-13.1234	-13.1328	-13.1354	-13.1316	-13.122	-13.1418	-13.183	-13.2191	-13.2496	-13.2739	-13.2915	-13.302	-13.3053	-13.3014	-13.2906	-13.2734	-13.2504
52	-13.133	-13.1207	-13.0854	-13.0307	-13.0274	-13.0521	-12.9763	-12.8788	-12.7764	-12.6701	-12.5607	-12.4527	-12.4483	-12.4902	-12.544	-12.5947	-12.6416	-12.684	-12.721	-12.7522	-12.7773	-12.7961	-12.8088	-12.8157	-12.8201	-12.8759	-12.9278	-12.9752	-13.0174	-13.0537	-13.0838	-13.1071	-13.1234	-13.1328	-13.1354	-13.1316	-13.122	-13.1417	-13.1829	-13.2191	-13.2496	-13.2739	-13.2915	-13.302	-13.3053	-13.3014	-13.2906	-13.2734	-13.2504
53	-13.133	-13.1207	-13.0854	-13.0307	-13.0274	-13.052	-12.9763	-12.8788	-12.7764	-12.6701	-12.5607	-12.4527	-12.4343	-12.4416	-12.4326	-12.4215	-12.4085	-12.3936	-12.4296	-12.4993	-12.5676	-12.6343	-12.6988	-12.761	-12.817	-12.8134	-12.8053	-12.7932	-12.7775	-12.7585	-12.7556	-12.8185	-12.8794	-12.9379	-12.9938	-13.0467	-13.0962	-13.1071	-13.0873	-13.0634	-13.0356	-13.0045	-12.9704	-12.971	-13.0204	-13.0673	-13.1113	-13.152	-13.1891
54	-12.9851	-12.9877	-12.9955	-13.0086	-13.0108	-12.9963	-12.9058	-12.809	-12.7073	-12.6017	-12.493	-12.4487	-12.4342	-12.4416	-12.4326	-12.4215	-12.4084	-12.3935	-12.4294	-12.4991	-12.5674	-12.6341	-12.6987	-12.7608	-12.817	-12.8134	-12.8053	-12.7932	-12.7774	-12.7584	-12.7555	-12.8184	-12.8793	-12.9378	-12.9937	-13.0466	-13.0961	-13.107	-13.0873	-13.0633	-13.0355	-13.0044	-12.9703	-12.9709	-13.0203	-13.0672	-13.1112	-13.152	-13.1891
55	-12.985	-12.9876	-12.9954	-13.0086	-13.0107	-12.9961	-12.9057	-12.8088	-12.7071	-12.6015	-12.4929	-12.4487	-12.3568	-12.2405	-12.1434	-12.2155	-12.2874	-12.3589	-12.3769	-12.3586	-12.3388	-12.3174	-12.2946	-12.2732	-12.3455	-12.417	-12.4873	-12.5565	-12.6244	-12.6908	-12.7366	-12.712	-12.6851	-12.6559	-12.6247	-12.5916	-12.5701	-12.6322	-12.6928	-12.752	-12.8096	-12.8653	-12.9192	-12.9336	-12.8944	-12.8529	-12.8094	-12.764	-12.7168
56	-12.9723	-12.9602	-12.9254	-12.9407	-12.961	-12.88	-12.7905	-12.6948	-12.5943	-12.49	-12.4546	-12.3818	-12.3345	-12.2185	-12.1432	-12.2153	-12.2872	-12.3587	-12.3769	-12.3586	-12.3387	-12.3173	-12.2945	-12.2731	-12.3454	-12.4169	-12.4873	-12.5565	-12.6243	-12.6907	-12.7365	-12.712	-12.685	-12.6559	-12.6247	-12.5915	-12.57	-12.6321	-12.6928	-12.7519	-12.8095	-12.8652	-12.9191	-12.9335	-12.8943	-12.8528	-12.8093	-12.7638	-12.7166
57	-12.9722	-12.9601	-12.9254	-12.9406	-12.9609	-12.8799	-12.7905	-12.6948	-12.5943	-12.49	-12.4545	-12.3817	-12.3345	-12.2184	-12.1225	-12.003	-11.8822	-11.8265	-11.9018	-11.9769	-12.0518	-12.1262	-12.2	-12.2704	-12.2448	-12.2179	-12.1896	-12.1601	-12.1294	-12.1027	-12.1725	-12.2414	-12.3093	-12.3762	-12.442	-12.5067	-12.5567	-12.5201	-12.4818	-12.4421	-12.4009	-12.3582	-12.3142	-12.3445	-12.4017	-12.4576	-12.5123	-12.5656	-12.6175
58	-12.811	-12.8303	-12.8781	-12.8716	-12.803	-12.7234	-12.6355	-12.5415	-12.4507	-12.4539	-12.3827	-12.3769	-12.2685	-12.1532	-12.1008	-11.9816	-11.8611	-11.8264	-11.9017	-11.9768	-12.0517	-12.1261	-12.1999	-12.2703	-12.2447	-12.2178	-12.1895	-12.16	-12.1293	-12.1026	-12.1724	-12.2413	-12.3092	-12.3761	-12.4419	-12.5066	-12.5566	-12.52	-12.4818	-12.442	-12.4008	-12.3582	-12.3142	-12.3443	-12.4015	-12.4574	-12.5121	-12.5654	-12.6173
59	-12.8109	-12.8302	-12.8781	-12.8716	-12.803	-12.7233	-12.6354	-12.5414	-12.4506	-12.4538	-12.3826	-12.3769	-12.2683	-12.1531	-12.1007	-11.9816	-11.8611	-11.8061	-11.7706	-11.7355	-11.7005	-11.6656	-11.6306	-11.6684	-11.7423	-11.8157	-11.8885	-11.9607	-12.0321	-12.0974	-12.0642	-12.0298	-11.9942	-11.9575	-11.9196	-11.8805	-11.9133	-11.978	-12.0416	-12.1043	-12.166	-12.2266	-12.2861	-12.2689	-12.2223	-12.1745	-12.1254	-12.0752	-12.0238
60	-12.7806	-12.7687	-12.7346	-12.6818	-12.6147	-12.5369	-12.4513	-12.4452	-12.4428	-12.3405	-12.3191	-12.2729	-12.161	-12.0716	-12.0364	-11.9182	-11.842	-11.8061	-11.7706	-11.7355	-11.7005	-11.6656	-11.6306	-11.6683	-11.7422	-11.8156	-11.8884	-11.9606	-12.032	-12.0973	-12.0641	-12.0297	-11.9941	-11.9573	-11.9194	-11.8804	-11.9132	-11.9778	-12.0415	-12.1042	-12.1658	-12.2264	-12.286	-12.2689	-12.2223	-12.1744	-12.1254	-12.0752	-12.0238
61	-12.7805	-12.7686	-12.7344	-12.6817	-12.6146	-12.5368	-12.4511	-12.445	-12.4427	-12.3404	-12.3191	-12.2728	-12.1609	-12.0714	-12.0363	-11.918	-11.842	-11.7602	-11.637	-11.5129	-11.4443	-11.5193	-11.594	-11.5954	-11.5599	-11.524	-11.4877	-11.4508	-11.4133	-11.4373	-11.5075	-11.5771	-11.646	-11.7141	-11.7813	-11.8478	-11.8404	-11.7991	-11.7567	-11.7132	-11.6687	-11.6231	-11.5764	-11.6341	-11.6929	-11.7506	-11.8074	-11.8631	-11.9178
62	-12.5832	-12.5714	-12.5379	-12.4864	-12.4214	-12.4288	-12.4376	-12.3599	-12.2641	-12.2617	-12.2353	-12.1277	-12.0182	-12.0473	-11.9321	-11.8787	-11.7986	-11.7394	-11.6166	-11.4927	-11.4442	-11.5192	-11.5939	-11.5954	-11.5599	-11.524	-11.4877	-11.4508	-11.4133	-11.4371	-11.5074	-11.577	-11.6458	-11.7139	-11.7812	-11.8476	-11.8402	-11.799	-11.7566	-11.7131	-11.6686	-11.623	-11.5763	-11.6341	-11.6928	-11.7506	-11.8073	-11.863	-11.9177
63	-12.5831	-12.5714	-12.5378	-12.4863	-12.4213	-12.4286	-12.4374	-12.3597	-12.2639	-12.2616	-12.2352	-12.1276	-12.0182	-12.0473	-11.932	-11.8787	-11.7985	-11.7393	-11.6165	-11.4927	-11.3877	-11.2617	-11.1348	-11.0072	-11.0772	-11.1502	-11.2228	-11.2948	-11.3664	-11.3752	-11.3364	-11.2969	-11.2566	-11.2156	-11.1738	-11.1319	-11.1976	-11.2625	-11.3266	-11.3899	-11.4523	-11.5138	-11.5745	-11.5287	-11.48	-11.4302	-11.3795	-11.3277	-11.275
64	-12.546	-12.529	-12.4879	-12.4366	-12.4196	-12.3466	-12.2741	-12.2224	-12.2056	-12.165	-12.0801	-12.0367	-12.0003	-11.955	-11.9163	-11.8155	-11.7513	-11.6779	-11.5562	-11.4334	-11.368	-11.2423	-11.1158	-11.0038	-11.077	-11.15	-11.2226	-11.2947	-11.3662	-11.3752	-11.3364	-11.2969	-11.2566	-11.2156	-11.1738	-11.1318	-11.1975	-11.2624	-11.3266	-11.3898	-11.4522	-11.5138	-11.5744	-11.5286	-11.4798	-11.4301	-11.3793	-11.3276	-11.2748
65	-12.546	-12.529	-12.4879	-12.4366	-12.4193	-12.3465	-12.274	-12.2224	-12.2055	-12.1649	-12.08	-12.0366	-12.0001	-11.955	-11.9163	-11.8155	-11.7512	-11.6778	-11.556	-11.4333	-11.3679	-11.2423	-11.1158	-11.0037	-10.9441	-10.8921	-10.8411	-10.7908	-10.7411	-10.723	-10.7927	-10.8619	-10.9304	-10.9983	-11.0654	-11.1311	-11.0877	-11.0433	-10.9982	-10.9521	-10.9052	-10.8574	-10.8196	-10.8796	-10.9388	-10.9971	-11.0545	-11.111	-11.1666
66	-12.4495	-12.4378	-12.4046	-12.4108	-12.3821	-12.3275	-12.2648	-12.1781	-12.1728	-12.1254	-12.0634	-11.9597	-11.995	-11.9071	-11.7946	-11.6809	-11.6978	-11.5789	-11.4591	-11.3692	-11.3098	-11.1853	-11.0601	-10.9971	-10.944	-10.8921	-10.8411	-10.7908	-10.7411	-10.7229	-10.7927	-10.8618	-10.9303	-10.9982	-11.0654	-11.1311	-11.0877	-11.0433	-10.9982	-10.9521	-10.9052	-10.8574	-10.8195	-10.8795	-10.9387	-10.997	-11.0544	-11.1109	-11.1665
67	-12.4494	-12.4377	-12.4045	-12.4105	-12.3821	-12.3275	-12.2647	-12.178	-12.1728	-12.1254	-12.0632	-11.9595	-11.995	-11.907	-11.7945	-11.6808	-11.6977	-11.5789	-11.4591	-11.369	-11.3096	-11.1852	-11.0599	-10.9971	-10.8788	-10.7497	-10.6199	-10.582	-10.6528	-10.6919	-10.6429	-10.5942	-10.5455	-10.4967	-10.4479	-10.3988	-10.4428	-10.5075	-10.5714	-10.6347	-10.6971	-10.7588	-10.8088	-10.7593	-10.7088	-10.6576	-10.6054	-10.5524	-10.4986
68	-12.3974	-12.399	-12.4037	-12.355	-12.294	-12.2257	-12.1529	-12.1518	-12.0878	-11.995	-11.9005	-11.93	-11.8543	-11.7477	-11.64	-11.6763	-11.5662	-11.4505	-11.3341	-11.3384	-11.217	-11.1073	-11.0515	-10.9886	-10.8606	-10.732	-10.6027	-10.5819	-10.6527	-10.6918	-10.6429	-10.5941	-10.5454	-10.4967	-10.4478	-10.3987	-10.4426	-10.5073	-10.5713	-10.6345	-10.697	-10.7586	-10.8088	-10.7592	-10.7088	-10.6576	-10.6054	-10.5524	-10.4986
69	-12.397	-12.3987	-12.4034	-12.3549	-12.2939	-12.2256	-12.1527	-12.1517	-12.0877	-11.995	-11.9004	-11.9298	-11.8542	-11.7475	-11.6399	-11.6762	-11.5661	-11.4504	-11.334	-11.3384	-11.2169	-11.1073	-11.0515	-10.9886	-10.8606	-10.7319	-10.6027	-10.4896	-10.3586	-10.2272	-10.1168	-10.1096	-10.1774	-10.2447	-10.3114	-10.3774	-10.3494	-10.2996	-10.2495	-10.1989	-10.1478	-10.0962	-10.044	-10.0984	-10.158	-10.2168	-10.2748	-10.3319	-10.3883
70	-11.9377	-11.9428	-11.958	-11.9826	-12.0155	-12.0555	-12.1013	-12.0774	-12.0006	-11.9234	-11.8611	-11.8047	-11.7081	-11.6223	-11.6017	-11.5316	-11.4224	-11.3486	-11.294	-11.2241	-11.1648	-11.0948	-10.9719	-10.9342	-10.8076	-10.6803	-10.5526	-10.4728	-10.3424	-10.2115	-10.1168	-10.1094	-10.1773	-10.2445	-10.3112	-10.3772	-10.3493	-10.2996	-10.2494	-10.1988	-10.1477	-10.0961	-10.0439	-10.0984	-10.158	-10.2168	-10.2747	-10.3319	-10.3883
71	-11.9376	-11.9427	-11.9579	-11.9825	-12.0154	-12.0554	-12.1013	-12.0772	-12.0004	-11.9232	-11.8609	-11.8046	-11.708	-11.6222	-11.6016	-11.5314	-11.4222	-11.3485	-11.2938	-11.224	-11.1648	-11.0947	-10.9719	-10.934	-10.8074	-10.6802	-10.5524	-10.4728	-10.3424	-10.2114	-10.0952	-10.0449	-9.97467	-9.90605	-9.83885	-9.77292	-9.7081	-9.72587	-9.78968	-9.85283	-9.9153	-9.97707	-10.0381	-9.99126	-9.93788	-9.88389	-9.82925	-9.77397	-9.71803
72	-11.4334	-11.439	-11.4556	-11.4825	-11.5186	-11.5627	-11.6134	-11.6696	-11.7302	-11.7943	-11.8465	-11.7704	-11.6956	-11.6111	-11.5509	-11.4814	-11.4139	-11.3128	-11.2853	-11.217	-11.0994	-10.9812	-10.9302	-10.8485	-10.7245	-10.6	-10.5108	-10.4242	-10.2955	-10.1906	-10.08	-10.0449	-9.97466	-9.90603	-9.83884	-9.77291	-9.7081	-9.72586	-9.78966	-9.85281	-9.91528	-9.97706	-10.0381	-9.99116	-9.93779	-9.88379	-9.82915	-9.77387	-9.71793
73	-11.4331	-11.4387	-11.4554	-11.4823	-11.5184	-11.5624	-11.6131	-11.6694	-11.73	-11.7941	-11.8463	-11.7703	-11.6955	-11.6111	-11.5508	-11.4813	-11.4138	-11.3126	-11.2853	-11.2169	-11.0993	-10.9811	-10.93	-10.8484	-10.7244	-10.5999	-10.5108	-10.4241	-10.2953	-10.1905	-10.08	-9.96279	-9.82995	-9.69674	-9.56319	-9.5964	-9.66144	-9.64425	-9.5812	-9.51882	-9.45697	-9.39554	-9.3344	-9.30808	-9.36858	-9.42846	-9.48768	-9.54626	-9.60418
74	-10.8855	-10.8911	-10.9076	-10.9343	-10.9702	-11.0141	-11.0648	-11.121	-11.1818	-11.2463	-11.3137	-11.3834	-11.4549	-11.5278	-11.5141	-11.4172	-11.3207	-11.2249	-11.2029	-11.0927	-10.9825	-10.8724	-10.8626	-10.7437	-10.6245	-10.5056	-10.4751	-10.3498	-10.2663	-10.1662	-10.0412	-9.94821	-9.81598	-9.6834	-9.55051	-9.59639	-9.66143	-9.64424	-9.58119	-9.51881	-9.45696	-9.39553	-9.33439	-9.30796	-9.36847	-9.42835	-9.48758	-9.54615	-9.60407
75	-10.8854	-10.891	-10.9075	-10.9342	-10.9701	-11.014	-11.0646	-11.1209	-11.1817	-11.2462	-11.3136	-11.3833	-11.4548	-11.5277	-11.514	-11.4171	-11.3206	-11.2249	-11.2027	-11.0926	-10.9824	-10.8722	-10.8625	-10.7436	-10.6244	-10.5055	-10.4751	-10.3498	-10.2662	-10.1661	-10.0411	-9.94819	-9.81596	-9.68338	-9.55049	-9.42934	-9.31524	-9.22315	-9.13297	-9.05996	-9.12287	-9.18521	-9.24695	-9.27347	-9.21265	-9.15185	-9.09102	-9.03008	-8.96899
76	-10.6436	-10.64	-10.6295	-10.612	-10.5877	-10.5566	-10.519	-10.524	-10.5832	-10.6462	-10.7122	-10.7806	-10.8509	-10.9227	-10.9957	-11.0695	-11.144	-11.2188	-11.13	-11.0362	-10.9436	-10.8563	-10.763	-10.6753	-10.5895	-10.5051	-10.4238	-10.344	-10.2242	-10.0984	-10.0366	-9.90665	-9.77639	-9.64587	-9.5308	-9.41736	-9.31516	-9.22307	-9.1329	-9.05985	-9.12276	-9.18509	-9.24683	-9.27345	-9.21263	-9.15183	-9.09099	-9.03006	-8.96896
77	-10.6435	-10.64	-10.6295	-10.612	-10.5876	-10.5566	-10.519	-10.5239	-10.5831	-10.6461	-10.712	-10.7804	-10.8508	-10.9226	-10.9955	-11.0694	-11.1438	-11.2187	-11.1299	-11.0361	-10.9435	-10.8561	-10.763	-10.6752	-10.5894	-10.5051	-10.4237	-10.3439	-10.2242	-10.0983	-10.0364	-9.90648	-9.77622	-9.6457	-9.53078	-9.41734	-9.29525	-9.16095	-9.02649	-9.04468	-8.95828	-8.87369	-8.79085	-8.70967	-8.63004	-8.65984	-8.72226	-8.78436	-8.84616
78	-10.5908	-10.5854	-10.5694	-10.5433	-10.5076	-10.4632	-10.4694	-10.4751	-10.4253	-10.3697	-10.3088	-10.243	-10.2012	-10.271	-10.3422	-10.4143	-10.4871	-10.5605	-10.6343	-10.7082	-10.7823	-10.8525	-10.7625	-10.6528	-10.5437	-10.4392	-10.3857	-10.2662	-10.1467	-10.0274	-9.97233	-9.84611	-9.7198	-9.60266	-9.51514	-9.40922	-9.28399	-9.15044	-9.01677	-9.04462	-8.95822	-8.87365	-8.79081	-8.70964	-8.63002	-8.65981	-8.72223	-8.78433	-8.84613
79	-10.5907	-10.5853	-10.5693	-10.5432	-10.5075	-10.4631	-10.4693	-10.4751	-10.4252	-10.3697	-10.3088	-10.243	-10.201	-10.2708	-10.342	-10.4141	-10.4869	-10.5603	-10.6341	-10.708	-10.7821	-10.8524	-10.7623	-10.6527	-10.5435	-10.4392	-10.3856	-10.2661	-10.1466	-10.0273	-9.97229	-9.84607	-9.71975	-9.60255	-9.51497	-9.40913	-9.28397	-9.15042	-9.01675	-8.89193	-8.75731	-8.63808	-8.52891	-8.534	-8.59709	-8.55185	-8.47497	-8.39929	-8.32469
80	-10.2962	-10.3016	-10.3175	-10.3432	-10.3779	-10.4203	-10.411	-10.3518	-10.2865	-10.2159	-10.1406	-10.1329	-10.1726	-10.098	-10.0196	-9.93775	-9.85282	-9.86123	-9.93314	-10.0054	-10.0778	-10.1503	-10.2228	-10.2952	-10.3673	-10.4351	-10.3272	-10.2201	-10.114	-10.009	-9.90824	-9.80287	-9.70196	-9.59343	-9.50505	-9.38425	-9.25325	-9.12219	-8.9965	-8.88304	-8.74928	-8.63803	-8.52886	-8.53396	-8.59706	-8.55183	-8.47496	-8.39929	-8.32469
81	-10.2961	-10.3014	-10.3173	-10.3431	-10.3777	-10.4202	-10.4109	-10.3517	-10.2864	-10.2157	-10.1405	-10.1327	-10.1726	-10.098	-10.0195	-9.93771	-9.85278	-9.86116	-9.93307	-10.0053	-10.0777	-10.1502	-10.2227	-10.2951	-10.3673	-10.4349	-10.327	-10.2199	-10.1139	-10.0089	-9.90817	-9.80274	-9.70185	-9.59339	-9.50495	-9.38408	-9.25308	-9.12202	-8.99638	-8.88302	-8.74926	-8.6227	-8.48816	-8.42123	-8.31515	-8.21075	-8.10811	-8.10618	-8.17824
82	-10.2917	-10.29	-10.2849	-10.2764	-10.2644	-10.2489	-10.2297	-10.2069	-10.1803	-10.1497	-10.1152	-10.0765	-10.0337	-9.98657	-9.93519	-9.87954	-9.81963	-9.76513	-9.68745	-9.61546	-9.53977	-9.46061	-9.48084	-9.55167	-9.6224	-9.69298	-9.76331	-9.83336	-9.90306	-9.97236	-9.90526	-9.78941	-9.67096	-9.55298	-9.46709	-9.34083	-9.21471	-9.0888	-8.99113	-8.86053	-8.74866	-8.61557	-8.48197	-8.42119	-8.31511	-8.21071	-8.10806	-8.10616	-8.17823
83	-10.2917	-10.29	-10.2849	-10.2764	-10.2644	-10.2489	-10.2297	-10.2069	-10.1802	-10.1497	-10.1151	-10.0765	-10.0336	-9.9865	-9.93512	-9.87945	-9.81953	-9.76508	-9.68733	-9.61533	-9.53963	-9.46046	-9.48067	-9.5515	-9.62223	-9.69281	-9.76315	-9.83319	-9.90289	-9.9722	-9.90512	-9.78934	-9.67089	-9.55291	-9.46704	-9.34078	-9.21466	-9.08876	-8.99096	-8.86047	-8.7486	-8.61555	-8.48195	-8.35377	-8.21979	-8.09846	-8.03476	-8.00728	-7.90832
84	-10.2767	-10.2706	-10.2526	-10.2233	-10.1838	-10.1352	-10.0786	-10.0153	-9.94625	-10.0029	-10.0667	-10.0614	-9.97867	-9.893	-9.80476	-9.719	-9.78979	-9.75557	-9.67498	-9.58267	-9.48846	-9.41001	-9.37822	-9.29285	-9.20476	-9.11422	-9.02148	-9.05844	-9.12704	-9.19534	-9.2633	-9.33086	-9.39799	-9.46465	-9.43557	-9.31882	-9.20284	-9.08772	-8.97358	-8.86012	-8.72923	-8.59852	-8.47055	-8.34856	-8.21975	-8.09842	-8.03473	-8.00724	-7.90829
85	-10.2767	-10.2706	-10.2526	-10.2233	-10.1838	-10.1351	-10.0786	-10.0153	-9.94621	-10.0027	-10.0665	-10.0612	-9.97852	-9.89284	-9.80461	-9.71892	-9.78972	-9.75546	-9.67494	-9.58263	-9.48841	-9.40983	-9.37806	-9.29268	-9.20459	-9.11404	-9.02129	-9.05842	-9.12702	-9.19533	-9.26328	-9.33085	-9.39798	-9.46463	-9.4355	-9.31875	-9.20277	-9.08766	-8.97352	-8.85995	-8.72906	-8.59835	-8.47052	-8.34854	-8.2196	-8.08574	-7.97814	-7.85896	-7.74105
86	-9.83683	-9.83072	-9.81265	-9.78334	-9.74545	-9.78594	-9.83289	-9.88529	-9.94224	-9.87237	-9.79445	-9.71315	-9.62901	-9.58019	-9.64905	-9.71433	-9.62202	-9.52811	-9.43284	-9.33643	-9.33925	-9.39258	-9.29526	-9.19671	-9.09712	-8.99667	-8.98959	-8.92679	-8.8304	-8.73253	-8.63341	-8.53879	-8.60541	-8.67167	-8.73754	-8.80299	-8.86799	-8.9325	-8.96318	-8.83791	-8.71307	-8.58876	-8.46806	-8.34202	-8.2154	-8.08261	-7.9781	-7.85892	-7.74101
87	-9.83674	-9.83062	-9.81255	-9.78324	-9.74524	-9.78573	-9.83268	-9.88509	-9.94203	-9.87234	-9.79442	-9.71311	-9.62898	-9.58012	-9.64898	-9.71417	-9.62186	-9.52794	-9.43267	-9.33626	-9.33907	-9.39253	-9.29521	-9.19666	-9.09707	-8.99662	-8.98957	-8.9266	-8.8302	-8.73233	-8.63321	-8.53866	-8.60528	-8.67155	-8.73742	-8.80287	-8.86787	-8.93238	-8.96313	-8.83786	-8.71303	-8.58871	-8.46788	-8.34197	-8.21538	-8.08259	-7.95231	-7.82255	-7.71616
88	-9.66786	-9.67295	-9.68802	-9.71247	-9.74389	-9.69553	-9.63953	-9.61052	-9.59528	-9.57787	-9.55823	-9.5363	-9.51269	-9.54252	-9.45606	-9.42419	-9.38963	-9.35225	-9.31196	-9.26872	-9.23909	-9.17251	-9.11953	-9.06317	-9.00338	-8.94015	-8.89553	-8.80342	-8.73004	-8.65346	-8.57381	-8.53324	-8.43223	-8.33057	-8.22843	-8.13649	-8.08277	-8.1482	-8.21333	-8.27814	-8.34262	-8.40676	-8.46504	-8.33793	-8.20821	-8.079	-7.9504	-7.82237	-7.71613
89	-9.66764	-9.67273	-9.6878	-9.71226	-9.74379	-9.69542	-9.63941	-9.61052	-9.59528	-9.57786	-9.55823	-9.5363	-9.51262	-9.54248	-9.45605	-9.42419	-9.38962	-9.35224	-9.31194	-9.26864	-9.23892	-9.17249	-9.1195	-9.06314	-9.00334	-8.94011	-8.89548	-8.80337	-8.72998	-8.65339	-8.57375	-8.53304	-8.43203	-8.33036	-8.22843	-8.13641	-8.08273	-8.14816	-8.21329	-8.2781	-8.34258	-8.40673	-8.46499	-8.33775	-8.20803	-8.07882	-7.95028	-7.81945	-7.69559
90	-9.65952	-9.65853	-9.65557	-9.65061	-9.64365	-9.63467	-9.62364	-9.57708	-9.50926	-9.437	-9.38316	-9.44689	-9.51201	-9.48529	-9.45406	-9.36399	-9.27259	-9.18013	-9.19841	-9.26857	-9.22219	-9.14099	-9.04231	-8.94319	-8.85138	-8.92055	-8.87348	-8.79386	-8.69181	-8.58953	-8.48714	-8.49128	-8.40606	-8.31837	-8.22835	-8.126	-8.04278	-7.94755	-7.85105	-7.75349	-7.65513	-7.68465	-7.75394	-7.82354	-7.89351	-7.96389	-7.95026	-7.81855	-7.69541
91	-9.65952	-9.65853	-9.65556	-9.65061	-9.64365	-9.63467	-9.62363	-9.57697	-9.50915	-9.43688	-9.38309	-9.44681	-9.51201	-9.48529	-9.45402	-9.36395	-9.27255	-9.18009	-9.19823	-9.2685	-9.22216	-9.14082	-9.04214	-8.94302	-8.85137	-8.92053	-8.87343	-8.79381	-8.69176	-8.58948	-8.48709	-8.49121	-8.40599	-8.31829	-8.22823	-8.12579	-8.0427	-7.94747	-7.85096	-7.75341	-7.65504	-7.68461	-7.7539	-7.82351	-7.89348	-7.96387	-7.95022	-7.81853	-7.68758
92	-9.32564	-9.31979	-9.30252	-9.27454	-9.23688	-9.19078	-9.15964	-9.20953	-9.26389	-9.32198	-9.36107	-9.28213	-9.20075	-9.11738	-9.03243	-8.99079	-9.0593	-9.12856	-9.08682	-8.99287	-8.89847	-8.80378	-8.71295	-8.78216	-8.84379	-8.74425	-8.64468	-8.54524	-8.44603	-8.40465	-8.47185	-8.3848	-8.28262	-8.18074	-8.07928	-8.01707	-8.02343	-7.92089	-7.81853	-7.71651	-7.61564	-7.55617	-7.45684	-7.35734	-7.35513	-7.44248	-7.53176	-7.62299	-7.68756
93	-9.3256	-9.31975	-9.30248	-9.2745	-9.23684	-9.19073	-9.15956	-9.20945	-9.26381	-9.3219	-9.36094	-9.28201	-9.20062	-9.11726	-9.0323	-8.9906	-9.05912	-9.12838	-9.08678	-8.99283	-8.89843	-8.80374	-8.71294	-8.78215	-8.84362	-8.74408	-8.64452	-8.54507	-8.44586	-8.40452	-8.47173	-8.38475	-8.28257	-8.18069	-8.07923	-8.01703	-8.02322	-7.92068	-7.81833	-7.71631	-7.6156	-7.55608	-7.45674	-7.35725	-7.3551	-7.44245	-7.53174	-7.62296	-7.68732
94	-9.00358	-9.00837	-9.02254	-9.04559	-9.07673	-9.11507	-9.13745	-9.07807	-9.01369	-8.94522	-8.87342	-8.83834	-8.82042	-8.85685	-8.92323	-8.94622	-8.85906	-8.77119	-8.68284	-8.64745	-8.61555	-8.64385	-8.70897	-8.61417	-8.51954	-8.42616	-8.38188	-8.3353	-8.33722	-8.34718	-8.24882	-8.15105	-8.06572	-8.00404	-7.95111	-7.97837	-7.87813	-7.77869	-7.68018	-7.58271	-7.61498	-7.51408	-7.41395	-7.31475	-7.25788	-7.17706	-7.28563	-7.39662	-7.50969
95	-9.0035	-9.00829	-9.02246	-9.04551	-9.07665	-9.11499	-9.1374	-9.07802	-9.01364	-8.94517	-8.87337	-8.83833	-8.82041	-8.85666	-8.92304	-8.94609	-8.85893	-8.77106	-8.68271	-8.64744	-8.61555	-8.64383	-8.70893	-8.61414	-8.5195	-8.42615	-8.38186	-8.33529	-8.33708	-8.34702	-8.24865	-8.15089	-8.06569	-8.004	-7.95107	-7.97832	-7.87809	-7.77865	-7.68013	-7.58267	-7.61477	-7.51388	-7.41375	-7.31456	-7.25779	-7.17702	-7.2856	-7.39659	-7.50965
96	-8.93146	-8.9307	-8.92842	-8.9246	-8.91926	-8.91238	-8.90396	-8.89398	-8.88245	-8.86934	-8.85464	-8.79896	-8.79192	-8.80086	-8.77963	-8.75671	-8.73206	-8.70566	-8.67747	-8.59422	-8.57493	-8.58174	-8.54595	-8.50813	-8.46822	-8.4252	-8.33128	-8.26961	-8.28637	-8.23502	-8.18116	-8.12475	-8.05401	-7.95781	-7.93968	-7.87262	-7.80288	-7.73049	-7.65552	-7.57805	-7.49821	-7.41614	-7.332	-7.26971	-7.21662	-7.15866	-7.20156	-7.32229	-7.44517
97	-8.93144	-8.93068	-8.9284	-8.92458	-8.91924	-8.91236	-8.90394	-8.89396	-8.88243	-8.86932	-8.85463	-8.79891	-8.79173	-8.80084	-8.77961	-8.75669	-8.73205	-8.70565	-8.67746	-8.59409	-8.57492	-8.58174	-8.54595	-8.50812	-8.46821	-8.42516	-8.33125	-8.26947	-8.28635	-8.23499	-8.18113	-8.12471	-8.05385	-7.95765	-7.93963	-7.87256	-7.80282	-7.73042	-7.65544	-7.57797	-7.49812	-7.41605	-7.33191	-7.26969	-7.21642	-7.15857	-7.20137	-7.3221	-7.44498
98	-8.76697	-8.76155	-8.74551	-8.71953	-8.68456	-8.64174	-8.59224	-8.53715	-8.55394	-8.60929	-8.66773	-8.72876	-8.72238	-8.64414	-8.56464	-8.48422	-8.40318	-8.37043	-8.4381	-8.50631	-8.50552	-8.4169	-8.32853	-8.24057	-8.15315	-8.13408	-8.20188	-8.23792	-8.14524	-8.05336	-7.96241	-7.87252	-7.81855	-7.88493	-7.86256	-7.76839	-7.67543	-7.58379	-7.49359	-7.54689	-7.48642	-7.39143	-7.29786	-7.24601	-7.15835	-7.11969	-7.17738	-7.30194	-7.42891
99	-8.76692	-8.7615	-8.74546	-8.71948	-8.68451	-8.64169	-8.59218	-8.5371	-8.55374	-8.60909	-8.66754	-8.72856	-8.72232	-8.64408	-8.56458	-8.48416	-8.40312	-8.37042	-8.43809	-8.5063	-8.50539	-8.41677	-8.3284	-8.24044	-8.15302	-8.13395	-8.20174	-8.23789	-8.1452	-8.05333	-7.96238	-7.87248	-7.81851	-7.88489	-7.8624	-7.76824	-7.67528	-7.58364	-7.49345	-7.54685	-7.48637	-7.39138	-7.29782	-7.24591	-7.15825	-7.1195	-7.17736	-7.30193	-7.42889
100	-8.30809	-8.31257	-8.32585	-8.34748	-8.37676	-8.41289	-8.45501	-8.50229	-8.47749	-8.41413	-8.34782	-8.27919	-8.20879	-8.13709	-8.17225	-8.23733	-8.30345	-8.32177	-8.24024	-8.1588	-8.07763	-7.99693	-7.93098	-7.99856	-8.06629	-8.06643	-7.98053	-7.89561	-7.81178	-7.72919	-7.68539	-7.75203	-7.7838	-7.69637	-7.61038	-7.52593	-7.44317	-7.41015	-7.4784	-7.40497	-7.31804	-7.23293	-7.18625	-7.20586	-7.11554	-7.08373	-7.17263	-7.29819	-7.42629
101	-8.30787	-8.31235	-8.32563	-8.34726	-8.37655	-8.41268	-8.45481	-8.50208	-8.47744	-8.41407	-8.34776	-8.27913	-8.20873	-8.13703	-8.17223	-8.23731	-8.30344	-8.32172	-8.24019	-8.15874	-8.07758	-7.99688	-7.93085	-7.99843	-8.06615	-8.0663	-7.98041	-7.89549	-7.81166	-7.72908	-7.68535	-7.75199	-7.78376	-7.69634	-7.61035	-7.5259	-7.44314	-7.4101	-7.47835	-7.40482	-7.3179	-7.23279	-7.18623	-7.20581	-7.11549	-7.08353	-7.05988	-6.96172	-6.86439
102	-8.20355	-8.20287	-8.20084	-8.19746	-8.19272	-8.18662	-8.17917	-8.17036	-8.16019	-8.14866	-8.13576	-8.1215	-8.10586	-8.10844	-8.07045	-8.05068	-8.02951	-8.00695	-7.98298	-7.9576	-7.9308	-7.90258	-7.91686	-7.84179	-7.8092	-7.77513	-7.73957	-7.70249	-7.66388	-7.62372	-7.64797	-7.56825	-7.49367	-7.44705	-7.39874	-7.34872	-7.34217	-7.36221	-7.28318	-7.20621	-7.13143	-7.1048	-7.14977	-7.0687	-7.07137	-7.06928	-7.05979	-6.96163	-6.8643
103	-8.20354	-8.20286	-8.20083	-8.19745	-8.19271	-8.18661	-8.17916	-8.17035	-8.16018	-8.14865	-8.13575	-8.12149	-8.10585	-8.10843	-8.07044	-8.05067	-8.0295	-8.00694	-7.98297	-7.95759	-7.93079	-7.90256	-7.91681	-7.84177	-7.80919	-7.77512	-7.73956	-7.70248	-7.66387	-7.62371	-7.64786	-7.56814	-7.49365	-7.44703	-7.39872	-7.3487	-7.34212	-7.36218	-7.28315	-7.20618	-7.1314	-7.10478	-7.14964	-7.06857	-7.07133	-7.06917	-7.02412	-6.93005	-6.83762
104	-8.17519	-8.17027	-8.15573	-8.13215	-8.10041	-8.06155	-8.01664	-7.96671	-7.9127	-7.87178	-7.92745	-7.98572	-8.04616	-8.08885	-8.06447	-7.99129	-7.91786	-7.84443	-7.77125	-7.73	-7.79661	-7.86363	-7.87291	-7.83759	-7.75928	-7.68207	-7.60612	-7.53157	-7.55197	-7.61869	-7.58198	-7.53864	-7.49016	-7.41383	-7.3394	-7.2745	-7.29695	-7.2434	-7.18805	-7.13086	-7.07181	-7.05897	-6.98895	-6.96924	-6.98983	-7.05636	-7.02393	-6.92986	-6.83744
105	-8.17513	-8.17021	-8.15566	-8.13208	-8.10034	-8.06148	-8.01656	-7.96663	-7.91262	-7.87176	-7.92743	-7.9857	-8.04615	-8.08884	-8.06441	-7.99123	-7.91779	-7.84436	-7.77119	-7.72986	-7.79647	-7.8635	-7.87289	-7.83754	-7.75923	-7.68202	-7.60607	-7.53152	-7.55193	-7.61865	-7.58197	-7.53862	-7.49005	-7.41372	-7.33929	-7.27444	-7.29693	-7.24338	-7.18803	-7.13084	-7.07179	-7.05894	-6.98893	-6.96921	-6.9897	-7.05634	-6.97902	-6.88783	-6.79597
106	-7.70094	-7.70021	-7.69804	-7.69441	-7.68934	-7.68574	-7.72549	-7.7702	-7.81918	-7.85545	-7.79568	-7.73401	-7.67097	-7.60703	-7.55919	-7.53829	-7.53393	-7.59853	-7.66394	-7.69854	-7.62652	-7.55537	-7.48527	-7.4164	-7.34892	-7.35233	-7.41872	-7.48529	-7.45857	-7.38726	-7.31777	-7.25025	-7.18484	-7.14028	-7.20717	-7.26699	-7.19674	-7.12878	-7.06324	-7.00024	-7.02547	-7.01088	-6.94806	-6.92151	-6.97002	-7.05089	-6.97891	-6.88771	-6.79585
107	-7.66672	-7.66599	-7.66382	-7.6602	-7.65513	-7.68571	-7.72547	-7.77018	-7.81916	-7.85537	-7.7956	-7.73393	-7.67089	-7.60695	-7.54258	-7.50426	-7.53378	-7.59839	-7.66379	-7.69848	-7.62646	-7.55531	-7.48521	-7.41634	-7.34887	-7.35229	-7.41868	-7.48525	-7.45852	-7.38721	-7.31773	-7.25021	-7.1848	-7.14022	-7.20712	-7.26689	-7.19664	-7.12869	-7.06315	-7.00015	-7.02546	-7.01086	-6.94803	-6.92148	-6.96982	-7.02704	-6.94049	-6.85602	-6.77377
108	-7.6667	-7.66597	-7.6638	-7.66018	-7.65511	-7.68281	-7.67484	-7.66543	-7.65456	-7.64226	-7.62851	-7.61333	-7.59671	-7.57866	-7.54249	-7.50424	-7.51597	-7.49223	-7.46709	-7.44056	-7.41263	-7.38331	-7.35263	-7.3206	-7.28722	-7.283	-7.2188	-7.17926	-7.14076	-7.10108	-7.06029	-7.01846	-7.07394	-7.12166	-7.06087	-7.00257	-6.94692	-6.89402	-6.87419	-6.94847	-6.93991	-6.88237	-6.87177	-6.88333	-6.94091	-7.02699	-6.94044	-6.85597	-6.77372
109	-7.58722	-7.59142	-7.60388	-7.62418	-7.65171	-7.64861	-7.64065	-7.63124	-7.62039	-7.6081	-7.59437	-7.57921	-7.56261	-7.54458	-7.52513	-7.47797	-7.48197	-7.45827	-7.43316	-7.40666	-7.37878	-7.34951	-7.31888	-7.2869	-7.28619	-7.28295	-7.21874	-7.15646	-7.10749	-7.06794	-7.0273	-7.0083	-7.07388	-7.12163	-7.06083	-7.00254	-6.94689	-6.89399	-6.87418	-6.94846	-6.93982	-6.88229	-6.87173	-6.88331	-6.9409	-6.91329	-6.83922	-6.76773	-6.69896
110	-7.5872	-7.5914	-7.60385	-7.62415	-7.65168	-7.64859	-7.64063	-7.63122	-7.62037	-7.60808	-7.59436	-7.57919	-7.56259	-7.54457	-7.52511	-7.47788	-7.48195	-7.45825	-7.43314	-7.40664	-7.37876	-7.34949	-7.31886	-7.28689	-7.28615	-7.25252	-7.21652	-7.15641	-7.10748	-7.06793	-7.02728	-7.00824	-6.97571	-6.93222	-6.88824	-6.84418	-6.80068	-6.80327	-6.84401	-6.79701	-6.75312	-6.78073	-6.82775	-6.86261	-6.93538	-6.91317	-6.8391	-6.76762	-6.69885
111	-7.56445	-7.56373	-7.56156	-7.55795	-7.5529	-7.54641	-7.53847	-7.5291	-7.51829	-7.50605	-7.49237	-7.47727	-7.46073	-7.44278	-7.42341	-7.47029	-7.41351	-7.35684	-7.33186	-7.30823	-7.28344	-7.2574	-7.2301	-7.2204	-7.25359	-7.21896	-7.18305	-7.14588	-7.09614	-7.03798	-6.98212	-6.98566	-6.94315	-6.89997	-6.8564	-6.8129	-6.77023	-6.80326	-6.84399	-6.79698	-6.7531	-6.7807	-6.82767	-6.86239	-6.85675	-6.79481	-6.73581	-6.67985	-6.67295
112	-7.56396	-7.56324	-7.56107	-7.55747	-7.55242	-7.54592	-7.53799	-7.52862	-7.51781	-7.50556	-7.49189	-7.47678	-7.46025	-7.4423	-7.42292	-7.47014	-7.41342	-7.35636	-7.33176	-7.30822	-7.28343	-7.25739	-7.23009	-7.22036	-7.25357	-7.21895	-7.18303	-7.14586	-7.09609	-7.03793	-6.98208	-6.98564	-6.94313	-6.89995	-6.85638	-6.81288	-6.77022	-6.7589	-6.72097	-6.69106	-6.69922	-6.71246	-6.76547	-6.8349	-6.85673	-6.79479	-6.73579	-6.67983	-6.67286
113	-7.56251	-7.55815	-7.54526	-7.53267	-7.52819	-7.52243	-7.5154	-7.50709	-7.49751	-7.48665	-7.47452	-7.46111	-7.44644	-7.43049	-7.41328	-7.40262	-7.38043	-7.35404	-7.33175	-7.30549	-7.27774	-7.24864	-7.21819	-7.20155	-7.17175	-7.14071	-7.10842	-7.07489	-7.04011	-7.0041	-6.96685	-6.92873	-6.88866	-6.84771	-6.80553	-6.76213	-6.73687	-6.72975	-6.69397	-6.66784	-6.69919	-6.71244	-6.76523	-6.83489	-6.81672	-6.74825	-6.67796	-6.60591	-6.65829
114	-7.56248	-7.55813	-7.54524	-7.53265	-7.52818	-7.52242	-7.51539	-7.50708	-7.4975	-7.48664	-7.47451	-7.4611	-7.44643	-7.43048	-7.41326	-7.40214	-7.37995	-7.35402	-7.33137	-7.30501	-7.27727	-7.24816	-7.21772	-7.20154	-7.17174	-7.1407	-7.10841	-7.07487	-7.0401	-7.00409	-6.96684	-6.9287	-6.88864	-6.8477	-6.80552	-6.76211	-6.73686	-6.72973	-6.69395	-6.66782	-6.67734	-6.69255	-6.74569	-6.83071	-6.8167	-6.74822	-6.67793	-6.60588	-6.65812
115	-7.53842	-7.53778	-7.53586	-7.52437	-7.49626	-7.46186	-7.42214	-7.37807	-7.34828	-7.33613	-7.32256	-7.30757	-7.29118	-7.34664	-7.40779	-7.39479	-7.37505	-7.34947	-7.28611	-7.22366	-7.16233	-7.10232	-7.15506	-7.18641	-7.15333	-7.11896	-7.08334	-7.04652	-7.00854	-6.96948	-6.94364	-6.92834	-6.87789	-6.82978	-6.78451	-6.74221	-6.71749	-6.67163	-6.63425	-6.63235	-6.66059	-6.68574	-6.74567	-6.77615	-6.7277	-6.68249	-6.64063	-6.6022	-6.62705
116	-7.53841	-7.53777	-7.53585	-7.52434	-7.49623	-7.46183	-7.42211	-7.37804	-7.34824	-7.33609	-7.32252	-7.30754	-7.29114	-7.34649	-7.40764	-7.39478	-7.37503	-7.34939	-7.28603	-7.22358	-7.16225	-7.10224	-7.15501	-7.18594	-7.15285	-7.11849	-7.08287	-7.04605	-7.00807	-6.96901	-6.94358	-6.92834	-6.87784	-6.82974	-6.78447	-6.74217	-6.71748	-6.67162	-6.63422	-6.63232	-6.66057	-6.68546	-6.74563	-6.77608	-6.72763	-6.68243	-6.64057	-6.60215	-6.62704
117	-7.39409	-7.39337	-7.39122	-7.38764	-7.38263	-7.37618	-7.36831	-7.359	-7.33052	-7.28026	-7.228	-7.22937	-7.28708	-7.27337	-7.25417	-7.23358	-7.2116	-7.18824	-7.16352	-7.13745	-7.11004	-7.09028	-7.0513	-7.02001	-6.9875	-6.9538	-6.91897	-6.8831	-6.84629	-6.88031	-6.92943	-6.88852	-6.84696	-6.80502	-6.76317	-6.72214	-6.70299	-6.66697	-6.62455	-6.61448	-6.63345	-6.68476	-6.67512	-6.64121	-6.6108	-6.58399	-6.56083	-6.57924	-6.61644
118	-7.39406	-7.39334	-7.39119	-7.38761	-7.38259	-7.37615	-7.36827	-7.35897	-7.33048	-7.28023	-7.22797	-7.22922	-7.28692	-7.27334	-7.25414	-7.23354	-7.21156	-7.18821	-7.16349	-7.13742	-7.11001	-7.09024	-7.05126	-7.01998	-6.98746	-6.95376	-6.91894	-6.88307	-6.84626	-6.88025	-6.92896	-6.88806	-6.84649	-6.80456	-6.76271	-6.72168	-6.70295	-6.66693	-6.62453	-6.61409	-6.63311	-6.68475	-6.6751	-6.64119	-6.61079	-6.58398	-6.56082	-6.57915	-6.61639
119	-7.15764	-7.15693	-7.15481	-7.15128	-7.14634	-7.13999	-7.13223	-7.12307	-7.11251	-7.12086	-7.17384	-7.17433	-7.11977	-7.06477	-7.02012	-6.99997	-6.9785	-6.95574	-6.9317	-6.963	-7.02621	-7.08132	-7.04382	-6.98702	-6.93208	-6.87918	-6.82846	-6.7801	-6.81892	-6.8087	-6.77054	-6.73213	-6.69398	-6.65692	-6.62695	-6.67699	-6.68322	-6.64875	-6.62318	-6.60493	-6.5791	-6.55685	-6.53823	-6.52333	-6.51218	-6.50483	-6.50131	-6.57168	-6.61137
120	-7.15756	-7.15685	-7.15473	-7.1512	-7.14626	-7.13991	-7.13215	-7.12299	-7.11243	-7.1207	-7.17369	-7.1743	-7.11974	-7.06473	-7.02005	-6.9999	-6.97843	-6.95566	-6.93162	-6.96296	-7.02616	-7.08128	-7.04375	-6.98695	-6.93201	-6.87911	-6.8284	-6.78003	-6.81886	-6.80866	-6.7705	-6.73209	-6.69395	-6.65688	-6.62693	-6.67697	-6.68277	-6.64832	-6.62276	-6.6049	-6.57908	-6.55682	-6.53821	-6.52331	-6.51216	-6.50482	-6.5013	-6.57152	-6.61125
121	-6.99563	-6.99501	-6.99314	-6.99003	-6.98568	-6.98008	-6.9818	-7.0243	-7.07084	-7.10056	-7.08721	-7.07249	-7.05639	-7.03893	-7.00972	-6.95498	-6.90084	-6.84761	-6.90086	-6.90643	-6.87996	-6.85236	-6.82371	-6.7941	-6.76369	-6.73269	-6.70651	-6.76044	-6.73422	-6.69099	-6.65053	-6.61298	-6.57846	-6.59138	-6.62233	-6.59267	-6.57223	-6.56782	-6.58699	-6.57623	-6.5267	-6.47594	-6.42396	-6.42689	-6.43552	-6.44801	-6.48732	-6.54162	-6.57003
122	-6.99548	-6.99486	-6.99299	-6.98988	-6.98552	-6.97993	-6.98163	-7.02414	-7.07068	-7.10048	-7.08714	-7.07242	-7.05632	-7.03886	-7.00969	-6.95494	-6.90081	-6.84757	-6.90083	-6.90635	-6.87989	-6.85229	-6.82363	-6.79403	-6.76362	-6.73262	-6.70647	-6.76039	-6.73416	-6.69093	-6.65048	-6.61293	-6.57842	-6.59136	-6.6223	-6.59263	-6.57219	-6.56778	-6.58696	-6.57622	-6.52668	-6.47592	-6.42394	-6.42688	-6.43551	-6.44799	-6.48716	-6.54158	-6.56993
123	-6.94336	-6.93961	-6.9285	-6.91052	-6.91157	-6.94398	-6.97324	-6.96516	-6.95585	-6.9453	-6.93351	-6.9205	-6.90625	-6.89079	-6.8741	-6.8562	-6.83708	-6.84005	-6.79552	-6.77251	-6.7486	-6.7235	-6.69723	-6.66978	-6.64117	-6.65984	-6.70143	-6.67039	-6.64038	-6.61275	-6.58977	-6.57519	-6.57422	-6.54709	-6.51899	-6.49425	-6.47297	-6.45524	-6.44114	-6.43072	-6.42405	-6.42116	-6.4221	-6.37075	-6.38198	-6.41387	-6.48715	-6.54139	-6.5673
124	-6.94332	-6.93956	-6.92846	-6.91048	-6.9114	-6.94382	-6.97309	-6.96501	-6.95569	-6.94514	-6.93336	-6.92034	-6.9061	-6.89063	-6.87395	-6.85604	-6.83693	-6.84001	-6.79549	-6.77236	-6.74845	-6.72335	-6.69708	-6.66963	-6.64102	-6.65982	-6.70136	-6.67032	-6.64032	-6.61269	-6.58972	-6.57515	-6.57418	-6.54705	-6.51895	-6.49422	-6.47295	-6.45522	-6.44112	-6.43071	-6.42404	-6.42116	-6.4221	-6.37073	-6.38197	-6.41386	-6.48706	-6.54139	-6.56726
125	-6.85747	-6.85679	-6.8659	-6.8853	-6.88636	-6.85685	-6.8331	-6.82436	-6.8143	-6.80296	-6.79035	-6.77652	-6.76151	-6.74538	-6.72822	-6.72385	-6.78089	-6.81676	-6.79524	-6.74482	-6.69571	-6.64841	-6.60311	-6.60366	-6.62433	-6.6114	-6.58049	-6.54843	-6.51524	-6.48094	-6.44552	-6.409	-6.37139	-6.33271	-6.29296	-6.266	-6.26362	-6.26502	-6.27022	-6.27926	-6.29214	-6.30887	-6.32943	-6.35381	-6.34985	-6.40536	-6.46955	-6.51922	-6.53221
126	-6.85727	-6.85659	-6.86572	-6.88513	-6.88631	-6.8568	-6.83291	-6.82416	-6.81411	-6.80276	-6.79016	-6.77633	-6.76132	-6.74519	-6.72803	-6.72382	-6.78086	-6.81661	-6.79508	-6.74478	-6.69568	-6.64838	-6.60308	-6.6036	-6.62431	-6.61125	-6.58034	-6.54828	-6.51509	-6.48079	-6.44537	-6.40885	-6.37125	-6.33256	-6.29282	-6.26599	-6.26361	-6.26501	-6.27021	-6.27925	-6.29214	-6.30887	-6.32943	-6.35381	-6.34977	-6.4052	-6.46951	-6.51911	-6.53218
127	-6.84995	-6.85397	-6.85475	-6.85136	-6.84662	-6.84053	-6.82288	-6.78532	-6.74497	-6.70256	-6.65876	-6.61411	-6.57423	-6.61919	-6.66961	-6.71014	-6.69134	-6.67207	-6.65276	-6.63409	-6.61722	-6.60414	-6.59813	-6.55998	-6.5192	-6.48093	-6.44532	-6.41252	-6.38267	-6.3559	-6.33232	-6.31205	-6.2952	-6.28186	-6.2721	-6.25216	-6.21033	-6.16747	-6.14529	-6.1531	-6.19188	-6.24807	-6.26598	-6.30325	-6.33414	-6.40035	-6.46433	-6.51011	-6.53134
128	-6.84977	-6.8538	-6.85456	-6.85116	-6.84642	-6.84033	-6.82283	-6.78526	-6.74491	-6.70251	-6.6587	-6.61405	-6.57423	-6.61917	-6.66958	-6.70996	-6.69115	-6.67189	-6.65258	-6.63392	-6.61707	-6.60401	-6.59803	-6.55995	-6.51917	-6.4809	-6.44529	-6.4125	-6.38265	-6.35587	-6.3323	-6.31204	-6.29519	-6.28184	-6.27208	-6.25202	-6.21018	-6.16733	-6.14526	-6.15306	-6.19162	-6.23694	-6.2602	-6.30318	-6.3341	-6.40031	-6.46431	-6.51002	-6.53133
129	-6.63567	-6.63506	-6.63321	-6.63014	-6.62583	-6.6203	-6.61354	-6.60556	-6.59636	-6.58594	-6.5743	-6.56145	-6.56912	-6.53213	-6.51566	-6.498	-6.47916	-6.45912	-6.43791	-6.41553	-6.39198	-6.36728	-6.34143	-6.31444	-6.31553	-6.31252	-6.29747	-6.27423	-6.24551	-6.21294	-6.17754	-6.16958	-6.20034	-6.2125	-6.20586	-6.18449	-6.15316	-6.11888	-6.12494	-6.14613	-6.1916	-6.23692	-6.26014	-6.27104	-6.32596	-6.39992	-6.45337	-6.50164	-6.52572
130	-6.63566	-6.63505	-6.6332	-6.63013	-6.62582	-6.62029	-6.61353	-6.60555	-6.59635	-6.58593	-6.57429	-6.56144	-6.56907	-6.53212	-6.51565	-6.49799	-6.47914	-6.45911	-6.4379	-6.41552	-6.39197	-6.36727	-6.34142	-6.31443	-6.31544	-6.31239	-6.29731	-6.27406	-6.24533	-6.21276	-6.17736	-6.16956	-6.2003	-6.21245	-6.2058	-6.18442	-6.15309	-6.11886	-6.12489	-6.1461	-6.18507	-6.22079	-6.24517	-6.271	-6.32581	-6.39984	-6.45329	-6.50163	-6.52571
131	-6.50898	-6.50837	-6.50653	-6.50346	-6.49917	-6.49366	-6.48849	-6.48693	-6.48816	-6.49485	-6.51043	-6.53713	-6.54739	-6.52423	-6.47981	-6.43621	-6.39373	-6.35265	-6.3132	-6.28963	-6.26618	-6.24159	-6.27431	-6.30288	-6.28632	-6.25708	-6.22673	-6.19528	-6.16274	-6.12913	-6.12471	-6.13996	-6.10071	-6.06026	-6.05055	-6.06338	-6.08005	-6.11544	-6.12361	-6.13953	-6.18502	-6.22073	-6.24515	-6.25139	-6.31632	-6.3969	-6.44944	-6.48862	-6.50837
132	-6.50061	-6.50016	-6.49887	-6.49681	-6.49416	-6.49121	-6.48836	-6.48681	-6.48805	-6.49476	-6.51037	-6.5371	-6.54738	-6.52417	-6.47976	-6.43616	-6.39368	-6.35259	-6.31315	-6.27563	-6.24014	-6.2335	-6.2743	-6.30283	-6.28631	-6.25707	-6.22672	-6.19527	-6.16273	-6.12912	-6.12469	-6.13978	-6.10052	-6.06007	-6.05054	-6.06336	-6.08002	-6.11537	-6.12344	-6.13931	-6.18318	-6.19356	-6.21118	-6.24929	-6.31631	-6.39681	-6.44943	-6.48861	-6.50834
133	-6.50047	-6.50003	-6.49874	-6.49668	-6.49402	-6.49108	-6.48692	-6.47897	-6.4698	-6.45941	-6.44781	-6.435	-6.42099	-6.40578	-6.38938	-6.37179	-6.35301	-6.33305	-6.31192	-6.27558	-6.2401	-6.23348	-6.21585	-6.18898	-6.16099	-6.13189	-6.10168	-6.07039	-6.0522	-6.07088	-6.09445	-6.05873	-6.03632	-6.04154	-6.01917	-6.00475	-6.06952	-6.10057	-6.07379	-6.11461	-6.1829	-6.19324	-6.21114	-6.24914	-6.30874	-6.337	-6.42763	-6.48447	-6.50582
134	-6.35017	-6.34709	-6.33798	-6.32327	-6.30358	-6.27965	-6.25228	-6.23991	-6.27015	-6.29709	-6.31689	-6.32693	-6.32759	-6.32113	-6.30965	-6.29456	-6.27669	-6.25655	-6.23445	-6.21058	-6.18509	-6.20693	-6.17619	-6.14807	-6.12275	-6.10037	-6.08106	-6.06497	-6.05218	-6.07087	-6.09444	-6.05871	-6.03632	-6.04153	-6.01899	-6.00473	-6.0695	-6.10053	-6.07372	-6.1146	-6.12606	-6.15466	-6.1765	-6.2247	-6.30865	-6.33689	-6.42751	-6.48443	-6.50581
135	-6.35011	-6.34703	-6.33792	-6.32321	-6.30352	-6.27959	-6.25222	-6.23986	-6.27011	-6.29707	-6.31687	-6.32688	-6.32752	-6.32104	-6.30955	-6.29445	-6.27658	-6.25644	-6.23433	-6.21046	-6.18499	-6.20689	-6.17615	-6.14804	-6.12272	-6.10034	-6.08104	-6.06495	-6.03802	-6.04286	-6.03704	-6.03484	-6.02197	-5.98419	-5.9454	-5.97835	-5.93943	-5.98054	-6.06835	-6.1064	-6.12604	-6.15462	-6.17614	-6.22468	-6.24788	-6.26068	-6.22466	-6.30287	-6.38046
136	-6.13871	-6.13725	-6.13294	-6.13578	-6.15621	-6.18114	-6.20952	-6.22224	-6.19026	-6.157	-6.12302	-6.08884	-6.05488	-6.02152	-5.98908	-5.95786	-5.9647	-6.02094	-6.07703	-6.13213	-6.18497	-6.15808	-6.12963	-6.09982	-6.06872	-6.03642	-6.00301	-5.96863	-6.01183	-6.04285	-6.03704	-6.03484	-6.02195	-5.98417	-5.94539	-5.97816	-5.93925	-5.98037	-6.06816	-6.07876	-6.1016	-6.10482	-6.17551	-6.22297	-6.24777	-6.26066	-6.22463	-6.30283	-6.38042
137	-6.13851	-6.13704	-6.13274	-6.13572	-6.15615	-6.18108	-6.20947	-6.22218	-6.1902	-6.15694	-6.12296	-6.08878	-6.05482	-6.02145	-5.98902	-5.95779	-5.96463	-6.02087	-6.07696	-6.13208	-6.18495	-6.15796	-6.1295	-6.09969	-6.06859	-6.03629	-6.00288	-5.9685	-6.01182	-6.00459	-5.9701	-5.93458	-5.89803	-5.86048	-5.93136	-5.90564	-5.92571	-5.96406	-6.01853	-6.07862	-6.10156	-6.10468	-6.17537	-6.22288	-6.21665	-6.17045	-6.20382	-6.14575	-6.0865
138	-6.10817	-6.11131	-6.12063	-6.12605	-6.1169	-6.10585	-6.09322	-6.07928	-6.06422	-6.04816	-6.03117	-6.01329	-5.99454	-5.97492	-5.95442	-5.93305	-5.9281	-5.90003	-5.87388	-5.84984	-5.82812	-5.8089	-5.79238	-5.77875	-5.76819	-5.82181	-5.88621	-5.94982	-5.93346	-5.89777	-5.862	-5.82687	-5.81127	-5.85363	-5.93134	-5.90562	-5.92566	-5.96402	-6.01852	-6.05208	-6.0374	-6.09194	-6.13994	-6.16105	-6.18697	-6.14661	-6.2038	-6.14574	-6.08648
139	-6.1081	-6.11124	-6.12056	-6.12585	-6.11669	-6.10564	-6.09301	-6.07907	-6.06401	-6.04794	-6.03095	-6.01307	-5.99432	-5.9747	-5.9542	-5.93283	-5.92803	-5.89997	-5.87381	-5.84978	-5.82805	-5.80884	-5.79232	-5.77869	-5.76813	-5.82181	-5.88621	-5.94982	-5.93333	-5.89764	-5.86187	-5.82674	-5.81123	-5.85361	-5.86062	-5.89121	-5.88415	-5.9127	-6.00621	-6.05204	-6.03726	-6.09191	-6.13986	-6.16094	-6.18695	-6.14657	-6.11736	-6.05971	-5.99875
140	-5.56925	-5.56744	-5.56208	-5.55335	-5.54154	-5.52705	-5.51032	-5.52192	-5.5612	-5.60383	-5.64941	-5.69755	-5.7479	-5.80012	-5.85389	-5.90888	-5.91081	-5.88774	-5.86385	-5.83922	-5.81394	-5.78814	-5.76203	-5.73589	-5.75714	-5.76087	-5.75694	-5.75655	-5.75982	-5.76686	-5.77775	-5.79254	-5.79368	-5.83397	-5.86058	-5.89117	-5.88399	-5.91268	-6.00617	-6.03027	-6.03294	-6.06015	-6.07784	-6.14193	-6.09692	-6.13926	-6.08538	-6.0273	-5.96613
141	-5.56921	-5.5674	-5.56204	-5.55331	-5.54151	-5.52702	-5.51029	-5.52181	-5.56109	-5.60373	-5.64931	-5.69746	-5.74781	-5.80004	-5.85381	-5.90879	-5.91059	-5.88751	-5.86363	-5.839	-5.81372	-5.78792	-5.76181	-5.73568	-5.75714	-5.76081	-5.75688	-5.75649	-5.75977	-5.76681	-5.7777	-5.79249	-5.79355	-5.83392	-5.82194	-5.78371	-5.8649	-5.906	-6.00447	-6.0302	-6.0328	-6.06006	-6.07773	-6.14155	-6.09652	-6.13924	-6.08536	-6.02729	-5.96611
142	-5.48021	-5.47948	-5.47728	-5.47362	-5.4685	-5.46194	-5.48645	-5.49182	-5.47206	-5.45152	-5.43068	-5.40997	-5.38981	-5.37054	-5.35252	-5.33601	-5.32129	-5.31871	-5.37858	-5.43963	-5.5017	-5.56465	-5.62833	-5.69256	-5.71015	-5.68546	-5.66274	-5.64329	-5.62886	-5.62142	-5.62265	-5.69378	-5.77399	-5.76482	-5.74469	-5.78355	-5.86489	-5.90584	-5.91327	-5.97347	-5.98786	-6.00086	-6.04883	-6.0007	-6.07037	-6.04539	-5.98944	-5.93025	-5.96452
143	-5.4802	-5.47947	-5.47727	-5.47361	-5.46849	-5.46193	-5.48634	-5.49179	-5.47204	-5.4515	-5.43066	-5.40995	-5.38978	-5.37052	-5.35249	-5.33599	-5.32126	-5.31869	-5.37857	-5.43962	-5.50169	-5.56465	-5.62832	-5.69256	-5.70995	-5.68527	-5.66255	-5.64312	-5.62871	-5.62128	-5.62252	-5.69376	-5.77397	-5.76469	-5.74457	-5.78242	-5.80532	-5.8943	-5.91315	-5.97334	-5.9878	-6.00075	-6.0488	-6.00066	-6.07034	-6.04498	-5.98902	-5.92984	-5.9645
144	-5.37953	-5.38271	-5.39216	-5.40766	-5.42883	-5.45526	-5.45395	-5.44454	-5.43374	-5.42157	-5.40806	-5.39325	-5.37718	-5.35988	-5.34141	-5.3218	-5.30109	-5.30855	-5.29796	-5.28966	-5.28372	-5.28014	-5.27887	-5.2797	-5.28233	-5.28618	-5.30309	-5.37899	-5.45617	-5.53449	-5.61379	-5.63335	-5.65327	-5.68146	-5.71681	-5.75836	-5.80521	-5.85711	-5.8862	-5.91341	-5.98427	-5.98618	-5.95358	-5.9998	-5.94662	-5.89059	-5.84534	-5.90209	-5.86948
145	-5.37942	-5.3826	-5.39205	-5.40754	-5.42872	-5.45515	-5.45394	-5.44453	-5.43372	-5.42155	-5.40805	-5.39324	-5.37716	-5.35986	-5.34139	-5.32178	-5.30108	-5.30851	-5.29792	-5.28962	-5.28367	-5.28008	-5.2788	-5.27963	-5.28224	-5.28608	-5.30308	-5.37897	-5.45615	-5.53448	-5.61378	-5.63324	-5.65316	-5.68135	-5.71671	-5.75825	-5.80213	-5.85699	-5.88605	-5.91332	-5.98419	-5.98604	-5.95353	-5.99977	-5.94659	-5.89056	-5.84532	-5.90207	-5.86859
146	-5.05432	-5.05279	-5.04829	-5.04107	-5.03155	-5.02019	-5.00755	-4.99418	-4.98062	-4.96736	-4.95487	-4.99314	-5.04247	-5.09404	-5.14765	-5.20308	-5.26015	-5.27932	-5.25652	-5.2327	-5.20786	-5.182	-5.15508	-5.12708	-5.15544	-5.22855	-5.29041	-5.29375	-5.29449	-5.29069	-5.28067	-5.37702	-5.47762	-5.57934	-5.68165	-5.74014	-5.80211	-5.82322	-5.84942	-5.89399	-5.93579	-5.95447	-5.9385	-5.88995	-5.84059	-5.7906	-5.82221	-5.80188	-5.86817
147	-5.05432	-5.05278	-5.04828	-5.04107	-5.03154	-5.02019	-5.00755	-4.99418	-4.98061	-4.96736	-4.95487	-4.99312	-5.04245	-5.09403	-5.14763	-5.20306	-5.26014	-5.27931	-5.25651	-5.23269	-5.20785	-5.18199	-5.15507	-5.12707	-5.15542	-5.22854	-5.29029	-5.29361	-5.29433	-5.29051	-5.28046	-5.37688	-5.47748	-5.5792	-5.6815	-5.74002	-5.78017	-5.82321	-5.84933	-5.89386	-5.93567	-5.95442	-5.93836	-5.88982	-5.84047	-5.79048	-5.82218	-5.76928	-5.83677
148	-4.96786	-4.9672	-4.96523	-4.96194	-4.95733	-4.95142	-4.94419	-4.93566	-4.92583	-4.9147	-4.9463	-4.94357	-4.93382	-4.92596	-4.92027	-4.91702	-4.91642	-4.91866	-4.92391	-4.93231	-4.94396	-4.95896	-5.01367	-5.08379	-5.09795	-5.06764	-5.08521	-5.12049	-5.15881	-5.19989	-5.2779	-5.28811	-5.35042	-5.46289	-5.57608	-5.68944	-5.75727	-5.7956	-5.78063	-5.73714	-5.69281	-5.75122	-5.78118	-5.76092	-5.71584	-5.77095	-5.74062	-5.76926	-5.83675
149	-4.96764	-4.96698	-4.96501	-4.96172	-4.95712	-4.9512	-4.94398	-4.93545	-4.92561	-4.91448	-4.94629	-4.94356	-4.93382	-4.92596	-4.92027	-4.91702	-4.91641	-4.91865	-4.9239	-4.9323	-4.94395	-4.95894	-5.01366	-5.08378	-5.09795	-5.06764	-5.08518	-5.12046	-5.15878	-5.19985	-5.27777	-5.28807	-5.35041	-5.46287	-5.57606	-5.68943	-5.75717	-5.79551	-5.78061	-5.73713	-5.6928	-5.75116	-5.78111	-5.76084	-5.71576	-5.77093	-5.74053	-5.76815	-5.74107
150	-4.68875	-4.69174	-4.70064	-4.71525	-4.73525	-4.76026	-4.78987	-4.82367	-4.86125	-4.90224	-4.90227	-4.88855	-4.87355	-4.85728	-4.83973	-4.82092	-4.80085	-4.77954	-4.75698	-4.81295	-4.8782	-4.94512	-4.97735	-4.99919	-5.02447	-5.05316	-5.03611	-5.00331	-5.08515	-5.18054	-5.24324	-5.26361	-5.33313	-5.43174	-5.5479	-5.66429	-5.74194	-5.70053	-5.65821	-5.62565	-5.6866	-5.64771	-5.60207	-5.63809	-5.70523	-5.66181	-5.7326	-5.76811	-5.74063
151	-4.68873	-4.69172	-4.70062	-4.71522	-4.73522	-4.76024	-4.78985	-4.82365	-4.86123	-4.90222	-4.90206	-4.88834	-4.87334	-4.85706	-4.83952	-4.82071	-4.80064	-4.77932	-4.75677	-4.81294	-4.87818	-4.94511	-4.97734	-4.99917	-5.02445	-5.05314	-5.03611	-5.00331	-5.08503	-5.18042	-5.24321	-5.26339	-5.33309	-5.37584	-5.41176	-5.43394	-5.48549	-5.54993	-5.60136	-5.62547	-5.68654	-5.6477	-5.60206	-5.63807	-5.7052	-5.66177	-5.70026	-5.69954	-5.70531
152	-4.528	-4.52713	-4.5246	-4.52065	-4.51562	-4.50996	-4.50414	-4.49864	-4.49393	-4.49044	-4.48856	-4.48863	-4.49097	-4.49583	-4.5147	-4.57031	-4.62804	-4.68779	-4.74946	-4.7332	-4.70819	-4.68196	-4.68089	-4.71874	-4.7601	-4.81223	-4.90087	-4.99188	-4.9692	-5.02086	-5.12914	-5.23908	-5.31633	-5.37579	-5.4117	-5.43387	-5.48536	-5.54979	-5.60119	-5.61498	-5.61626	-5.58376	-5.56988	-5.55739	-5.58949	-5.66173	-5.70024	-5.69937	-5.70528
153	-4.52798	-4.52711	-4.52458	-4.52062	-4.5156	-4.50993	-4.50411	-4.49862	-4.49391	-4.49041	-4.48853	-4.48861	-4.49094	-4.49581	-4.51469	-4.57029	-4.62803	-4.68778	-4.74944	-4.73298	-4.70797	-4.68175	-4.68083	-4.71867	-4.76004	-4.81213	-4.90076	-4.99176	-4.96919	-5.02085	-5.12913	-5.23906	-5.23977	-5.27623	-5.34593	-5.41626	-5.43617	-5.45062	-5.53122	-5.61071	-5.61606	-5.58355	-5.56985	-5.55737	-5.5613	-5.6301	-5.60346	-5.65499	-5.62839
154	-4.37941	-4.3788	-4.37696	-4.3739	-4.36961	-4.36411	-4.35738	-4.34944	-4.34028	-4.3299	-4.31833	-4.36204	-4.41041	-4.46135	-4.50345	-4.51402	-4.5277	-4.54463	-4.56491	-4.58863	-4.61584	-4.64659	-4.65452	-4.6424	-4.72605	-4.80495	-4.85322	-4.90482	-4.95964	-5.01757	-5.08903	-5.202	-5.23953	-5.27612	-5.34581	-5.41614	-5.43609	-5.45057	-5.53118	-5.61066	-5.57088	-5.52593	-5.53934	-5.51586	-5.56129	-5.63008	-5.60338	-5.6549	-5.62822
155	-4.37934	-4.37873	-4.37689	-4.37383	-4.36955	-4.36404	-4.35731	-4.34937	-4.34021	-4.32984	-4.31826	-4.36202	-4.4104	-4.46134	-4.50342	-4.51399	-4.52767	-4.54459	-4.56487	-4.58858	-4.61579	-4.64654	-4.65431	-4.64231	-4.72595	-4.80488	-4.85314	-4.90474	-4.95956	-5.01748	-5.07843	-5.14202	-5.20807	-5.21004	-5.21068	-5.28984	-5.36996	-5.41885	-5.38756	-5.35983	-5.43065	-5.5007	-5.53913	-5.48852	-5.50064	-5.52741	-5.59684	-5.54235	-5.57386
156	-4.07053	-4.07335	-4.08173	-4.0955	-4.11438	-4.13805	-4.16616	-4.19836	-4.23433	-4.27377	-4.31642	-4.30554	-4.29156	-4.27639	-4.26002	-4.24247	-4.22375	-4.2202	-4.26419	-4.33434	-4.40728	-4.48296	-4.56136	-4.62588	-4.59605	-4.60801	-4.70785	-4.81004	-4.91444	-4.97766	-5.07834	-5.14192	-5.20797	-5.2098	-5.21063	-5.2898	-5.36991	-5.41876	-5.38746	-5.3598	-5.43062	-5.50067	-5.48016	-5.48832	-5.50063	-5.52704	-5.5965	-5.54227	-5.57383
157	-4.07052	-4.07333	-4.08172	-4.09548	-4.11437	-4.13803	-4.16614	-4.19834	-4.23431	-4.27376	-4.31641	-4.30548	-4.2915	-4.27632	-4.25996	-4.24241	-4.22369	-4.22018	-4.26414	-4.33428	-4.40721	-4.48289	-4.56127	-4.62567	-4.59583	-4.608	-4.70784	-4.81003	-4.91442	-4.93375	-4.90934	-4.98189	-5.05644	-5.13279	-5.1755	-5.13706	-5.14399	-5.21637	-5.28836	-5.3475	-5.30184	-5.36477	-5.44093	-5.47877	-5.45569	-5.45551	-5.43617	-5.50574	-5.52265
158	-4.05756	-4.05736	-4.05685	-4.05622	-4.05577	-4.05588	-4.05693	-4.05932	-4.06342	-4.06957	-4.07806	-4.08916	-4.10309	-4.12001	-4.14008	-4.16342	-4.19011	-4.20386	-4.25373	-4.29072	-4.33114	-4.37498	-4.42218	-4.47267	-4.52637	-4.58318	-4.65499	-4.76047	-4.86808	-4.93374	-4.9093	-4.98185	-5.0564	-5.13274	-5.17525	-5.1368	-5.14396	-5.21634	-5.28833	-5.34739	-5.30173	-5.33063	-5.4062	-5.47875	-5.45532	-5.4555	-5.43613	-5.50571	-5.5225
159	-4.05754	-4.05735	-4.05683	-4.0562	-4.05576	-4.05586	-4.05691	-4.0593	-4.0634	-4.06955	-4.07805	-4.08915	-4.10307	-4.11999	-4.14006	-4.1634	-4.19008	-4.2038	-4.25371	-4.29069	-4.33112	-4.37495	-4.42215	-4.47264	-4.52634	-4.58315	-4.64299	-4.70565	-4.77104	-4.83899	-4.89692	-4.85871	-4.85402	-4.92621	-4.99873	-5.07139	-5.09542	-5.05111	-5.1294	-5.20896	-5.28743	-5.33062	-5.40619	-5.43358	-5.43373	-5.37612	-5.41175	-5.46762	-5.47912
160	-3.74288	-3.74233	-3.7407	-3.73799	-3.73419	-3.72931	-3.72335	-3.71631	-3.72827	-3.76713	-3.80956	-3.85541	-3.90456	-3.95693	-4.01241	-4.07094	-4.13245	-4.19688	-4.18281	-4.1606	-4.14917	-4.2351	-4.32408	-4.41599	-4.51068	-4.56502	-4.64295	-4.70562	-4.771	-4.83896	-4.89691	-4.8587	-4.85399	-4.92618	-4.9987	-5.07136	-5.09517	-5.05086	-5.09585	-5.17528	-5.25357	-5.25232	-5.30773	-5.3824	-5.43353	-5.37591	-5.41161	-5.46747	-5.47904
161	-3.74269	-3.74215	-3.74052	-3.7378	-3.73401	-3.72913	-3.72317	-3.71613	-3.72822	-3.7671	-3.80954	-3.8554	-3.90456	-3.95692	-4.01239	-4.07091	-4.13241	-4.19684	-4.18274	-4.16054	-4.14916	-4.23509	-4.32407	-4.41597	-4.51066	-4.56481	-4.53281	-4.50545	-4.57279	-4.64154	-4.71147	-4.78237	-4.81911	-4.77811	-4.80129	-4.88471	-4.96723	-5.04881	-5.09583	-5.17526	-5.25356	-5.25221	-5.30735	-5.38202	-5.38622	-5.36521	-5.40683	-5.35704	-5.34746
162	-3.66653	-3.66696	-3.66829	-3.67069	-3.67442	-3.67977	-3.68704	-3.69652	-3.70848	-3.72314	-3.74068	-3.76125	-3.78496	-3.81188	-3.84205	-3.87549	-3.91219	-3.9521	-3.99516	-4.06642	-4.13725	-4.16502	-4.25753	-4.35292	-4.45107	-4.55181	-4.5326	-4.50542	-4.57276	-4.6415	-4.71144	-4.78234	-4.81909	-4.77808	-4.76805	-4.8514	-4.93385	-5.01535	-5.00449	-5.07637	-5.15465	-5.23179	-5.19989	-5.23991	-5.29784	-5.36518	-5.40682	-5.35703	-5.34739
163	-3.66651	-3.66693	-3.66826	-3.67067	-3.6744	-3.67974	-3.68701	-3.6965	-3.70846	-3.72311	-3.74065	-3.76122	-3.78493	-3.81185	-3.84202	-3.87546	-3.91216	-3.95207	-3.99513	-4.06641	-4.13719	-4.14239	-4.19707	-4.25432	-4.31397	-4.37583	-4.43973	-4.49942	-4.46485	-4.42911	-4.45984	-4.54626	-4.63201	-4.71704	-4.76803	-4.85138	-4.93384	-5.01534	-5.00424	-5.076	-5.15427	-5.23141	-5.19978	-5.23978	-5.2977	-5.35514	-5.31626	-5.27935	-5.30644
164	-3.57018	-3.57287	-3.58087	-3.59403	-3.61209	-3.6348	-3.6619	-3.69312	-3.70821	-3.69904	-3.6888	-3.67751	-3.66518	-3.6518	-3.70466	-3.76969	-3.83849	-3.91096	-3.98697	-4.0413	-4.09042	-4.14235	-4.19704	-4.25429	-4.31394	-4.3758	-4.4397	-4.49921	-4.46464	-4.4289	-4.45243	-4.5136	-4.59887	-4.68385	-4.73571	-4.75933	-4.83517	-4.91658	-4.997	-5.00277	-5.06278	-5.12234	-5.1814	-5.21939	-5.29294	-5.355	-5.31606	-5.27928	-5.30643
165	-3.57007	-3.57276	-3.58076	-3.59392	-3.612	-3.63472	-3.66183	-3.69307	-3.70803	-3.69885	-3.68862	-3.67733	-3.66499	-3.65162	-3.70465	-3.76968	-3.83849	-3.91095	-3.98696	-4.04127	-4.09039	-4.11277	-4.08716	-4.06044	-4.09611	-4.15354	-4.21195	-4.27118	-4.3311	-4.39155	-4.45233	-4.5135	-4.59885	-4.68383	-4.73569	-4.75921	-4.8348	-4.91621	-4.99662	-5.00264	-5.06265	-5.1222	-5.18126	-5.21936	-5.2929	-5.33812	-5.2893	-5.25451	-5.20315
166	-3.37299	-3.37391	-3.3767	-3.38151	-3.38854	-3.398	-3.41009	-3.42497	-3.44276	-3.46355	-3.48737	-3.53317	-3.5863	-3.64349	-3.63739	-3.6789	-3.751	-3.82686	-3.90633	-3.98928	-4.07556	-4.11271	-4.0871	-4.06037	-4.09605	-4.15347	-4.21188	-4.2711	-4.33101	-4.39146	-4.42678	-4.51316	-4.57498	-4.63645	-4.69792	-4.75281	-4.82058	-4.88161	-4.94236	-4.95582	-4.99155	-5.06866	-5.14462	-5.14512	-5.08834	-5.139	-5.20984	-5.2543	-5.20314
167	-3.37282	-3.37374	-3.37653	-3.38135	-3.38839	-3.39787	-3.40997	-3.42486	-3.44267	-3.46347	-3.4873	-3.53316	-3.5863	-3.64349	-3.63721	-3.65092	-3.69196	-3.73548	-3.78134	-3.82938	-3.87942	-3.93129	-3.98481	-4.03981	-4.03261	-4.02064	-4.10914	-4.19741	-4.28534	-4.37285	-4.42676	-4.51314	-4.57487	-4.63634	-4.69781	-4.75244	-4.82046	-4.88149	-4.94224	-4.95557	-4.99152	-5.06862	-5.14458	-5.145	-5.08822	-5.13892	-5.20977	-5.23979	-5.19106
168	-3.23936	-3.24205	-3.25005	-3.26315	-3.28111	-3.30378	-3.33103	-3.36276	-3.3989	-3.43939	-3.48417	-3.51422	-3.54407	-3.57686	-3.61252	-3.6509	-3.69195	-3.73548	-3.78134	-3.82936	-3.8794	-3.93126	-3.98477	-4.03976	-4.03254	-4.00369	-4.07617	-4.16443	-4.25234	-4.33982	-4.39221	-4.41491	-4.50054	-4.58544	-4.66955	-4.69193	-4.67248	-4.75377	-4.83407	-4.91335	-4.9053	-4.85305	-4.91893	-4.9935	-5.06687	-5.04378	-5.09744	-5.15058	-5.19086
169	-3.23933	-3.24203	-3.25003	-3.26313	-3.2811	-3.30377	-3.33102	-3.36275	-3.3989	-3.43939	-3.48417	-3.51416	-3.54402	-3.57683	-3.61249	-3.62196	-3.60551	-3.58807	-3.60629	-3.65031	-3.69582	-3.74272	-3.79089	-3.84339	-3.93202	-4.00362	-4.07616	-4.16441	-4.25232	-4.3398	-4.392	-4.41456	-4.50019	-4.58508	-4.66919	-4.69191	-4.67245	-4.75374	-4.83404	-4.91331	-4.90504	-4.8528	-4.91885	-4.99342	-5.06679	-5.04377	-5.09743	-5.15056	-5.18962
170	-3.1907	-3.19184	-3.19535	-3.20141	-3.21019	-3.22178	-3.23624	-3.25353	-3.29042	-3.33261	-3.37943	-3.43076	-3.48649	-3.54651	-3.61069	-3.62178	-3.60534	-3.58789	-3.60628	-3.65029	-3.6958	-3.7427	-3.79087	-3.84024	-3.89906	-3.98768	-3.99428	-4.0664	-4.15428	-4.24171	-4.32861	-4.35414	-4.33839	-4.42316	-4.50713	-4.59026	-4.64679	-4.6013	-4.65743	-4.71344	-4.76926	-4.84319	-4.88013	-4.93509	-4.98965	-5.02977	-4.98308	-5.03552	-5.08745
171	-3.19068	-3.19183	-3.19534	-3.20141	-3.21018	-3.22178	-3.23624	-3.25353	-3.27361	-3.2964	-3.3218	-3.34972	-3.38005	-3.41268	-3.44749	-3.48437	-3.52321	-3.56389	-3.56963	-3.572	-3.61576	-3.66672	-3.75491	-3.84022	-3.89904	-3.98766	-3.99426	-4.06606	-4.15393	-4.24136	-4.32826	-4.35393	-4.33835	-4.42312	-4.5071	-4.59022	-4.64676	-4.60128	-4.65742	-4.71342	-4.76924	-4.84312	-4.88012	-4.93507	-4.98964	-5.02966	-4.96958	-4.99176	-5.0596
172	-3.1289	-3.13146	-3.13913	-3.15188	-3.16969	-3.19251	-3.22029	-3.25295	-3.2736	-3.29639	-3.32179	-3.34971	-3.38004	-3.41266	-3.44747	-3.48436	-3.5232	-3.56387	-3.56946	-3.55022	-3.57898	-3.6609	-3.72194	-3.81044	-3.89065	-3.94203	-3.97817	-4.0473	-4.101	-4.15529	-4.21009	-4.26531	-4.32088	-4.37671	-4.43274	-4.48889	-4.5451	-4.60028	-4.60937	-4.68838	-4.76633	-4.82484	-4.7992	-4.82308	-4.87682	-4.93016	-4.96946	-4.99156	-5.0594
173	-3.12299	-3.12436	-3.12846	-3.13527	-3.14479	-3.15696	-3.17176	-3.18913	-3.20902	-3.23136	-3.25608	-3.28312	-3.31238	-3.34378	-3.37724	-3.41265	-3.44993	-3.48898	-3.5297	-3.55005	-3.54596	-3.63372	-3.72192	-3.81042	-3.89063	-3.94201	-3.97784	-4.04728	-4.10098	-4.15527	-4.21007	-4.26529	-4.32086	-4.37669	-4.43272	-4.48887	-4.54508	-4.60025	-4.60929	-4.6883	-4.76626	-4.82483	-4.79895	-4.74383	-4.78042	-4.85212	-4.92258	-4.90785	-4.84468
174	-3.07112	-3.07069	-3.06942	-3.0673	-3.06433	-3.06052	-3.05588	-3.05041	-3.04411	-3.03701	-3.0291	-3.02039	-3.01092	-3.00067	-3.07438	-3.15457	-3.23672	-3.32052	-3.40566	-3.49189	-3.54594	-3.6337	-3.70732	-3.75492	-3.8036	-3.88969	-3.97368	-3.95521	-4.00731	-4.07987	-4.16668	-4.25287	-4.31491	-4.27567	-4.33037	-4.38526	-4.44833	-4.52934	-4.55244	-4.60523	-4.66003	-4.71464	-4.76901	-4.74357	-4.78022	-4.85192	-4.92238	-4.90773	-4.84456
175	-3.07103	-3.0706	-3.06933	-3.06721	-3.06424	-3.06043	-3.05579	-3.05032	-3.04402	-3.03692	-3.02901	-3.02031	-3.01083	-3.00058	-3.04094	-3.12123	-3.20347	-3.28734	-3.37254	-3.45883	-3.52985	-3.53553	-3.62383	-3.71239	-3.80105	-3.88935	-3.97362	-3.94261	-3.99251	-4.07984	-4.16665	-4.25284	-4.31471	-4.27453	-4.28351	-4.36637	-4.44825	-4.52926	-4.5524	-4.50327	-4.48182	-4.55817	-4.63341	-4.7075	-4.68699	-4.62875	-4.57856	-4.64702	-4.71422
176	-2.41055	-2.41471	-2.42712	-2.44759	-2.4758	-2.51135	-2.55374	-2.60245	-2.65692	-2.71659	-2.7809	-2.84932	-2.92134	-2.9965	-3.04092	-3.12121	-3.20345	-3.28732	-3.37252	-3.45881	-3.52967	-3.53521	-3.62351	-3.71206	-3.80072	-3.85327	-3.90384	-3.94254	-3.99248	-4.06003	-4.11331	-4.16706	-4.22121	-4.27433	-4.28343	-4.36629	-4.44025	-4.49528	-4.55029	-4.50323	-4.48162	-4.55797	-4.63321	-4.7073	-4.68674	-4.6285	-4.57844	-4.6469	-4.7141
177	-2.37842	-2.37964	-2.3921	-2.41265	-2.44096	-2.47663	-2.51917	-2.56803	-2.62266	-2.68248	-2.74694	-2.8155	-2.88766	-2.96295	-2.98968	-3.02185	-3.10438	-3.1885	-3.27392	-3.36038	-3.44765	-3.50852	-3.48627	-3.55059	-3.63933	-3.728	-3.81649	-3.90469	-3.91047	-3.8773	-3.94399	-4.02998	-4.11526	-4.19979	-4.23301	-4.19034	-4.16591	-4.2464	-4.32591	-4.40439	-4.4528	-4.40104	-4.34802	-4.36593	-4.43799	-4.50888	-4.56915	-4.50822	-4.44601
178	-2.37832	-2.37962	-2.39208	-2.41263	-2.44094	-2.47662	-2.51915	-2.56801	-2.62264	-2.68246	-2.74692	-2.81548	-2.88764	-2.96293	-2.98959	-3.02154	-3.10406	-3.18818	-3.2736	-3.36006	-3.44733	-3.50835	-3.48609	-3.55056	-3.63929	-3.72797	-3.81645	-3.90466	-3.91041	-3.87724	-3.94391	-4.0299	-4.11519	-4.19971	-4.2328	-4.19013	-4.16572	-4.2462	-4.32571	-4.40419	-4.45276	-4.401	-4.34798	-4.36581	-4.43787	-4.50876	-4.5689	-4.50797	-4.44575
179	-2.37546	-2.37821	-2.3776	-2.37658	-2.37516	-2.37335	-2.41579	-2.46515	-2.52028	-2.58061	-2.64556	-2.71459	-2.78719	-2.86288	-2.94123	-2.97796	-2.96552	-3.02521	-3.11102	-3.19782	-3.28536	-3.37346	-3.46192	-3.46309	-3.43902	-3.50586	-3.59432	-3.68245	-3.77016	-3.85736	-3.84309	-3.80787	-3.83485	-3.9189	-4.00213	-4.08448	-4.14653	-4.1016	-4.05555	-4.06649	-4.14297	-4.2184	-4.29272	-4.29374	-4.23825	-4.18154	-4.18478	-4.25189	-4.31782
180	-2.37544	-2.37811	-2.3775	-2.37648	-2.37506	-2.37325	-2.41546	-2.46482	-2.51996	-2.58029	-2.64524	-2.71427	-2.78687	-2.86256	-2.94092	-2.97787	-2.96543	-3.02517	-3.11099	-3.19778	-3.28533	-3.37342	-3.46189	-3.46292	-3.43885	-3.50578	-3.59424	-3.68237	-3.77008	-3.85728	-3.84303	-3.80781	-3.83465	-3.9187	-4.00193	-4.08428	-4.14633	-4.1014	-4.05535	-4.06636	-4.14285	-4.21827	-4.2926	-4.29371	-4.23821	-4.1815	-4.18454	-4.25164	-4.31756
181	-2.27038	-2.27461	-2.28723	-2.30804	-2.33671	-2.37279	-2.37115	-2.36859	-2.36567	-2.41154	-2.47744	-2.54737	-2.62081	-2.69727	-2.77631	-2.85755	-2.94062	-2.95239	-2.93859	-2.97447	-3.06242	-3.15083	-3.23952	-3.32834	-3.41716	-3.41407	-3.38826	-3.40393	-3.49135	-3.57821	-3.66445	-3.75002	-3.77164	-3.73443	-3.69625	-3.75041	-3.83089	-3.91041	-3.98896	-4.0084	-3.96014	-3.9108	-3.90494	-3.97657	-4.0471	-4.11651	-4.12363	-4.06456	-4.00433
182	-2.27004	-2.27428	-2.2869	-2.30771	-2.33638	-2.37246	-2.37105	-2.36849	-2.36557	-2.4115	-2.4774	-2.54733	-2.62077	-2.69723	-2.77628	-2.85751	-2.94058	-2.9523	-2.93851	-2.97439	-3.06234	-3.15075	-3.23944	-3.32827	-3.41709	-3.41391	-3.3881	-3.40373	-3.49115	-3.57801	-3.66425	-3.74982	-3.77158	-3.73437	-3.69619	-3.75029	-3.83077	-3.91029	-3.98883	-4.0082	-3.95994	-3.9106	-3.90469	-3.97632	-4.04685	-4.11626	-4.12359	-4.06452	-4.00429
183	-2.09504	-2.09938	-2.11233	-2.13365	-2.163	-2.1999	-2.2438	-2.29412	-2.35024	-2.36242	-2.35884	-2.35498	-2.39139	-2.46911	-2.54927	-2.6315	-2.71543	-2.80074	-2.88717	-2.92414	-2.90907	-2.89341	-2.96138	-3.0503	-3.13913	-3.22774	-3.31604	-3.36162	-3.33415	-3.3059	-3.33495	-3.41966	-3.5036	-3.58673	-3.66902	-3.65711	-3.61703	-3.57603	-3.60787	-3.68367	-3.75846	-3.83223	-3.86039	-3.80892	-3.75641	-3.70287	-3.75223	-3.8169	-3.88048
184	-2.095	-2.09934	-2.11229	-2.13362	-2.16296	-2.19986	-2.24376	-2.29408	-2.3502	-2.36232	-2.35875	-2.35488	-2.39131	-2.46902	-2.54919	-2.63142	-2.71534	-2.80066	-2.88709	-2.92406	-2.90899	-2.89333	-2.96117	-3.0501	-3.13893	-3.22754	-3.31583	-3.36145	-3.33399	-3.30574	-3.33483	-3.41954	-3.50348	-3.58661	-3.66889	-3.65705	-3.61697	-3.57598	-3.60762	-3.68343	-3.75822	-3.83198	-3.8602	-3.80873	-3.75622	-3.70268	-3.75219	-3.81686	-3.88044
185	-1.85028	-1.85482	-1.86834	-1.89058	-1.92112	-1.95944	-2.00492	-2.0569	-2.1147	-2.17766	-2.24515	-2.31658	-2.35084	-2.34645	-2.34186	-2.34857	-2.43373	-2.52006	-2.60732	-2.69527	-2.78371	-2.87246	-2.87717	-2.86041	-2.84314	-2.90168	-2.98944	-3.07671	-3.16343	-3.24953	-3.27688	-3.24712	-3.21664	-3.21458	-3.29505	-3.37464	-3.45333	-3.53108	-3.53414	-3.49136	-3.44772	-3.41338	-3.48316	-3.55195	-3.61974	-3.68651	-3.64832	-3.59278	-3.53627
186	-1.85019	-1.85472	-1.86824	-1.89048	-1.92103	-1.95935	-2.00483	-2.05681	-2.11461	-2.17758	-2.24507	-2.31649	-2.35074	-2.34636	-2.34177	-2.34836	-2.43351	-2.51985	-2.60711	-2.69506	-2.78351	-2.87226	-2.87709	-2.86033	-2.84306	-2.90156	-2.98932	-3.07659	-3.16331	-3.24941	-3.27672	-3.24696	-3.21649	-3.21434	-3.29481	-3.3744	-3.45309	-3.53084	-3.53408	-3.4913	-3.44766	-3.41333	-3.48311	-3.55191	-3.6197	-3.68647	-3.64813	-3.59259	-3.53608
187	-1.68246	-1.68271	-1.68348	-1.68476	-1.68657	-1.68891	-1.70152	-1.75631	-1.81693	-1.88261	-1.95267	-2.02647	-2.10343	-2.18306	-2.2649	-2.33708	-2.33215	-2.32711	-2.32199	-2.36954	-2.45838	-2.54731	-2.63622	-2.72498	-2.8135	-2.8254	-2.80722	-2.78866	-2.80014	-2.88452	-2.9682	-3.05112	-3.13326	-3.18548	-3.15367	-3.12123	-3.08821	-3.12486	-3.19836	-3.27096	-3.34264	-3.40324	-3.35795	-3.31187	-3.26502	-3.23981	-3.30088	-3.36108	-3.4204
188	-1.68225	-1.68251	-1.68327	-1.68456	-1.68636	-1.68871	-1.70128	-1.75608	-1.8167	-1.88239	-1.95245	-2.02625	-2.10321	-2.18284	-2.26469	-2.33699	-2.33206	-2.32702	-2.32191	-2.36941	-2.45825	-2.54719	-2.6361	-2.72486	-2.81338	-2.82532	-2.80715	-2.78858	-2.7999	-2.88429	-2.96796	-3.05088	-3.13302	-3.18533	-3.15352	-3.12108	-3.08806	-3.12481	-3.19831	-3.27091	-3.34259	-3.40319	-3.3579	-3.31182	-3.26497	-3.23963	-3.3007	-3.3609	-3.42021
189	-1.53652	-1.5414	-1.55596	-1.57983	-1.61251	-1.65332	-1.69181	-1.69528	-1.69935	-1.70405	-1.70939	-1.71542	-1.76632	-1.84872	-1.93291	-2.01851	-2.10522	-2.19278	-2.28095	-2.31685	-2.31172	-2.30664	-2.30167	-2.36905	-2.45632	-2.54312	-2.62939	-2.71508	-2.76973	-2.7505	-2.731	-2.71128	-2.74474	-2.82237	-2.89922	-2.97527	-3.05049	-3.05463	-3.02053	-2.98596	-2.95095	-2.98733	-3.05163	-3.11516	-3.17789	-3.21744	-3.16914	-3.12017	-3.07054
190	-1.53626	-1.54115	-1.55571	-1.57958	-1.61226	-1.65308	-1.69161	-1.69509	-1.69916	-1.70386	-1.70921	-1.71523	-1.76619	-1.84859	-1.93278	-2.01838	-2.10509	-2.19265	-2.28082	-2.31677	-2.31164	-2.30656	-2.30159	-2.36882	-2.45609	-2.54289	-2.62915	-2.71484	-2.76966	-2.75043	-2.73093	-2.71121	-2.74469	-2.82232	-2.89917	-2.97522	-3.05044	-3.05449	-3.02039	-2.98582	-2.95082	-2.98716	-3.05145	-3.11498	-3.17771	-3.21739	-3.16909	-3.12012	-3.0705
191	-1.15434	-1.15994	-1.17654	-1.20363	-1.2404	-1.28589	-1.33904	-1.39883	-1.46426	-1.53447	-1.60865	-1.68613	-1.72216	-1.72964	-1.73792	-1.74701	-1.75696	-1.83949	-1.92801	-2.01657	-2.10504	-2.19334	-2.28136	-2.29685	-2.29224	-2.28789	-2.28385	-2.34589	-2.42699	-2.50746	-2.58726	-2.66636	-2.69138	-2.67136	-2.65127	-2.63116	-2.65534	-2.72304	-2.79012	-2.85655	-2.9223	-2.91554	-2.87978	-2.84371	-2.80737	-2.81389	-2.86623	-2.91811	-2.96948
192	-1.15418	-1.15978	-1.17639	-1.20348	-1.24025	-1.28574	-1.33889	-1.39868	-1.46412	-1.53433	-1.60851	-1.68599	-1.72198	-1.72947	-1.73775	-1.74685	-1.75681	-1.83925	-1.92778	-2.01633	-2.10481	-2.1931	-2.28113	-2.29678	-2.29217	-2.28782	-2.28378	-2.34584	-2.42695	-2.50741	-2.58721	-2.66631	-2.69131	-2.6713	-2.65121	-2.6311	-2.65518	-2.72288	-2.78996	-2.85638	-2.92213	-2.91541	-2.87965	-2.84358	-2.80726	-2.81385	-2.86619	-2.91807	-2.96943
193	-1.00507	-1.00651	-1.01083	-1.01799	-1.02797	-1.04073	-1.0562	-1.07432	-1.095	-1.1551	-1.23563	-1.3184	-1.40291	-1.48873	-1.57555	-1.66308	-1.75112	-1.7678	-1.77958	-1.79232	-1.80605	-1.84756	-1.93185	-2.01568	-2.09904	-2.18188	-2.26417	-2.28017	-2.27691	-2.27412	-2.27185	-2.30868	-2.37898	-2.44883	-2.5182	-2.58704	-2.61108	-2.59109	-2.57125	-2.55162	-2.54664	-2.60067	-2.65446	-2.70796	-2.76111	-2.77083	-2.73412	-2.69731	-2.66043
194	-1.005	-1.00644	-1.01076	-1.01792	-1.02791	-1.04067	-1.05614	-1.07426	-1.09494	-1.15483	-1.23537	-1.31815	-1.40266	-1.48849	-1.5753	-1.66285	-1.75089	-1.76766	-1.77944	-1.79218	-1.80592	-1.84752	-1.9318	-2.01564	-2.09899	-2.18183	-2.26413	-2.2801	-2.27684	-2.27406	-2.2718	-2.30854	-2.37884	-2.44869	-2.51805	-2.58689	-2.61102	-2.59104	-2.5712	-2.55157	-2.5466	-2.60063	-2.65442	-2.70792	-2.76107	-2.77071	-2.73401	-2.6972	-2.66033
195	-0.705079	-0.712518	-0.734353	-0.769282	-0.815512	-0.871121	-0.934307	-1.00351	-1.07745	-1.11817	-1.14373	-1.1716	-1.20166	-1.23383	-1.26799	-1.3346	-1.42075	-1.5067	-1.5924	-1.6778	-1.76287	-1.82081	-1.83662	-1.8535	-1.87148	-1.89056	-1.95181	-2.02376	-2.09547	-2.16688	-2.23797	-2.27017	-2.26911	-2.26874	-2.26908	-2.27467	-2.32912	-2.38359	-2.43804	-2.49241	-2.53226	-2.51321	-2.49455	-2.47633	-2.45861	-2.47725	-2.51353	-2.55005	-2.58675
196	-0.704744	-0.712185	-0.734026	-0.768963	-0.815204	-0.870824	-0.93402	-1.00323	-1.07718	-1.11812	-1.14368	-1.17155	-1.20162	-1.23379	-1.26795	-1.33455	-1.4207	-1.50665	-1.59235	-1.67775	-1.76282	-1.82069	-1.83651	-1.8534	-1.87138	-1.89047	-1.9517	-2.02364	-2.09534	-2.16675	-2.23783	-2.27012	-2.26906	-2.26869	-2.26904	-2.27464	-2.32909	-2.38356	-2.43801	-2.49238	-2.53221	-2.51317	-2.49451	-2.47629	-2.45857	-2.47718	-2.51346	-2.54997	-2.58666
197	-0.372183	-0.378978	-0.398713	-0.429721	-0.469917	-0.517301	-0.570209	-0.646425	-0.731307	-0.816854	-0.902831	-0.989073	-1.07546	-1.16189	-1.24829	-1.30405	-1.34189	-1.38143	-1.42256	-1.46517	-1.51765	-1.59004	-1.66249	-1.73495	-1.80736	-1.87966	-1.91075	-1.93206	-1.95448	-1.97801	-2.00516	-2.05848	-2.11215	-2.16612	-2.22032	-2.27019	-2.27212	-2.27488	-2.27851	-2.28305	-2.30158	-2.33574	-2.37045	-2.40565	-2.44127	-2.44143	-2.42487	-2.40896	-2.39377
198	-0.371983	-0.378783	-0.398533	-0.429561	-0.469779	-0.517187	-0.570117	-0.646376	-0.731258	-0.816806	-0.902783	-0.989025	-1.07541	-1.16184	-1.24824	-1.30401	-1.34187	-1.38141	-1.42254	-1.46515	-1.51757	-1.58995	-1.6624	-1.73485	-1.80725	-1.87955	-1.91067	-1.93199	-1.95442	-1.97795	-2.00514	-2.05846	-2.11213	-2.1661	-2.22029	-2.27016	-2.27208	-2.27485	-2.27849	-2.28302	-2.30154	-2.33569	-2.3704	-2.40559	-2.4412	-2.4414	-2.42484	-2.40894	-2.39375
199	-0.189799	-0.209263	-0.259057	-0.325605	-0.400679	-0.480312	-0.562566	-0.627347	-0.687747	-0.750687	-0.815631	-0.882174	-0.95001	-1.0189	-1.08864	-1.15907	-1.23006	-1.30151	-1.37331	-1.44538	-1.50917	-1.55446	-1.60095	-1.64854	-1.69714	-1.74666	-1.79702	-1.84813	-1.89991	-1.95228	-2.00262	-2.0283	-2.05502	-2.08275	-2.11146	-2.1411	-2.17163	-2.20299	-2.23515	-2.26803	-2.2885	-2.29489	-2.30222	-2.31049	-2.3197	-2.32984	-2.3409	-2.35285	-2.36567
200	-0.189732	-0.209198	-0.258997	-0.325548	-0.400625	-0.48026	-0.562516	-0.627276	-0.687694	-0.750651	-0.81561	-0.882166	-0.950004	-1.01888	-1.08861	-1.15903	-1.23001	-1.30145	-1.37324	-1.44531	-1.50915	-1.55445	-1.60094	-1.64853	-1.69713	-1.74666	-1.79701	-1.84812	-1.8999	-1.95227	-2.00257	-2.02826	-2.05499	-2.08273	-2.11145	-2.14109	-2.17162	-2.20298	-2.23512	-2.268	-2.28848	-2.29487	-2.3022	-2.31048	-2.3197	-2.32984	-2.3409	-2.35285	-2.36566
201	0.189732	0.209062	0.258459	0.324347	0.398506	0.476976	0.557832	0.62776	0.683223	0.740653	0.799548	0.859538	0.920352	0.98179	1.0437	1.10598	1.16855	1.23134	1.29431	1.32565	1.35516	1.38584	1.41767	1.45064	1.48474	1.51995	1.55626	1.59365	1.61988	1.62598	1.63374	1.64321	1.65443	1.66745	1.68227	1.69892	1.71742	1.73776	1.75841	1.75077	1.74522	1.74181	1.74059	1.74158	1.74481	1.75029	1.75801	1.76797	1.78015
202	0.189747	0.209079	0.25848	0.324372	0.398533	0.477006	0.557863	0.627913	0.683356	0.740768	0.799646	0.85962	0.92042	0.981844	1.04375	1.10601	1.16857	1.23135	1.29431	1.32567	1.35517	1.38585	1.41768	1.45065	1.48474	1.51995	1.55626	1.59366	1.61994	1.62603	1.63377	1.64323	1.65445	1.66745	1.68228	1.69894	1.71745	1.7378	1.75844	1.75079	1.74524	1.74183	1.7406	1.74159	1.74482	1.75029	1.75802	1.76798	1.78017
203	0.389181	0.395631	0.414335	0.443628	0.481431	0.525757	0.574957	0.640068	0.723119	0.806644	0.890428	0.974327	1.05824	1.14211	1.19656	1.21983	1.2444	1.27025	1.29734	1.35743	1.42068	1.48406	1.54756	1.61119	1.61073	1.61089	1.61241	1.61538	1.63213	1.67167	1.71227	1.75393	1.79662	1.82552	1.80852	1.79322	1.77971	1.76808	1.75995	1.78396	1.80979	1.8374	1.86678	1.89788	1.89783	1.87316	1.85044	1.82972	1.81107
204	0.389466	0.395911	0.4146	0.443872	0.481651	0.525954	0.575131	0.6401	0.723151	0.806677	0.890462	0.974361	1.05828	1.14214	1.1966	1.21987	1.24444	1.27028	1.29737	1.35744	1.42071	1.4841	1.54761	1.61124	1.61082	1.61097	1.61249	1.61545	1.63214	1.67169	1.71229	1.75395	1.79665	1.82558	1.80857	1.79326	1.77975	1.76811	1.76	1.78402	1.80985	1.83748	1.86686	1.89797	1.89787	1.8732	1.85047	1.82975	1.81109
205	0.657089	0.664628	0.686765	0.722197	0.769132	0.825651	0.889955	0.960489	1.03598	1.1011	1.11727	1.13494	1.15408	1.17463	1.22587	1.30949	1.39294	1.47621	1.55929	1.62682	1.62172	1.61744	1.61411	1.61183	1.67493	1.73882	1.80284	1.86702	1.93137	1.90828	1.88561	1.86418	1.84411	1.84035	1.8851	1.93086	1.97761	2.02536	2.07407	2.04762	2.01441	1.98274	1.9527	1.92437	1.93067	1.96511	2.00115	2.03874	2.07784
206	0.657289	0.664827	0.686958	0.722381	0.769307	0.825816	0.89011	0.960637	1.03612	1.10116	1.11733	1.135	1.15413	1.17468	1.2259	1.30952	1.39298	1.47625	1.55932	1.62697	1.62185	1.61757	1.61422	1.61194	1.67499	1.73888	1.80292	1.86711	1.93147	1.90835	1.88568	1.86424	1.84417	1.84038	1.88513	1.93089	1.97765	2.0254	2.07411	2.04768	2.01447	1.9828	1.95275	1.92442	1.93077	1.96522	2.00127	2.03887	2.07798
207	1.01616	1.02209	1.03356	1.03805	1.04432	1.05233	1.06205	1.07344	1.08648	1.1154	1.19793	1.28296	1.36996	1.45855	1.54841	1.63927	1.64591	1.63904	1.63264	1.64216	1.72482	1.80727	1.88952	1.97156	2.03545	2.00864	1.98237	1.95679	1.93205	1.99591	2.06064	2.12558	2.19075	2.25615	2.23317	2.1938	2.15546	2.11824	2.08226	2.12374	2.17435	2.22588	2.27831	2.33163	2.34081	2.29391	2.24816	2.20361	2.16033
208	1.0162	1.02213	1.03364	1.03813	1.04439	1.0524	1.06212	1.07351	1.08654	1.11553	1.19807	1.28309	1.37009	1.45868	1.54853	1.6394	1.64608	1.63921	1.6328	1.6422	1.72486	1.80731	1.88955	1.97159	2.03554	2.00872	1.98245	1.95687	1.93212	1.99601	2.06074	2.12569	2.19087	2.25628	2.23325	2.19388	2.15553	2.11831	2.08233	2.12378	2.17439	2.22593	2.27837	2.33169	2.34099	2.29408	2.24832	2.20376	2.16048
209	1.02995	1.03085	1.03968	1.0684	1.10746	1.15588	1.21262	1.27665	1.34698	1.42272	1.50308	1.58739	1.67506	1.66803	1.66052	1.65311	1.73094	1.82324	1.91604	2.00922	2.10267	2.1177	2.09013	2.06267	2.0534	2.13505	2.21651	2.2978	2.37893	2.44125	2.39853	2.35624	2.31451	2.27345	2.32182	2.38775	2.45396	2.52045	2.58724	2.59004	2.53847	2.48769	2.43778	2.38879	2.38582	2.44084	2.49667	2.55329	2.61066
210	1.03003	1.03093	1.03971	1.06843	1.10749	1.15591	1.21265	1.27668	1.347	1.42274	1.5031	1.58741	1.67508	1.66822	1.66071	1.65329	1.73107	1.82337	1.91617	2.00935	2.10281	2.11779	2.09022	2.06276	2.05343	2.13508	2.21655	2.29784	2.37897	2.44135	2.39863	2.35633	2.31459	2.27353	2.32195	2.38789	2.4541	2.5206	2.5874	2.59024	2.53867	2.48789	2.43796	2.38897	2.38588	2.4409	2.49673	2.55335	2.61072
211	1.26599	1.27141	1.28756	1.31409	1.35047	1.39605	1.45006	1.51171	1.58023	1.65484	1.68997	1.68286	1.67552	1.76558	1.85852	1.95352	2.05027	2.1485	2.1995	2.17253	2.14521	2.19633	2.29013	2.384	2.47789	2.57177	2.57072	2.52747	2.48428	2.45991	2.54075	2.62146	2.70205	2.78254	2.85677	2.80252	2.74863	2.6952	2.64231	2.65433	2.72174	2.78945	2.85748	2.92583	2.96887	2.9077	2.84705	2.78699	2.72754
212	1.26612	1.27154	1.28768	1.31421	1.35059	1.39616	1.45017	1.51183	1.58034	1.65495	1.69017	1.68307	1.67571	1.76559	1.85853	1.95353	2.05028	2.14852	2.19961	2.17263	2.14531	2.19648	2.29027	2.38415	2.47805	2.57193	2.57082	2.52757	2.48437	2.45994	2.54078	2.62149	2.70209	2.78258	2.857	2.80274	2.74885	2.69541	2.64251	2.6545	2.7219	2.78963	2.85766	2.92601	2.96895	2.90777	2.84712	2.78706	2.72761
213	1.41968	1.42491	1.44051	1.46621	1.5016	1.54614	1.59921	1.66014	1.70303	1.69672	1.73486	1.81963	1.90857	2.00118	2.097	2.19561	2.25184	2.22599	2.24799	2.34853	2.44996	2.55213	2.65491	2.69939	2.65681	2.61387	2.6656	2.75936	2.853	2.94653	3.0399	3.02078	2.966	2.91129	2.86294	2.94326	3.02351	3.10371	3.18385	3.26396	3.21801	3.15516	3.09266	3.03054	2.99448	3.06344	3.13271	3.20226	3.27209
214	1.41973	1.42496	1.44055	1.46626	1.50165	1.54619	1.59926	1.66019	1.70325	1.69693	1.73497	1.81973	1.90868	2.00129	2.0971	2.19572	2.25194	2.22609	2.248	2.34855	2.44998	2.55215	2.65493	2.69949	2.65691	2.61397	2.66577	2.75952	2.85318	2.9467	3.04009	3.02102	2.96623	2.91152	2.86298	2.9433	3.02355	3.10374	3.18388	3.26399	3.21808	3.15524	3.09273	3.03062	2.99467	3.06364	3.13291	3.20246	3.2723
215	1.49916	1.50431	1.51968	1.54503	1.58001	1.62415	1.67688	1.70882	1.72825	1.80287	1.88334	1.96908	2.05951	2.15413	2.25249	2.27691	2.29668	2.39989	2.50496	2.61165	2.71976	2.78294	2.74148	2.75819	2.86186	2.96584	3.07004	3.17441	3.18459	3.13018	3.07554	3.13312	3.22617	3.31904	3.41171	3.50419	3.4716	3.40799	3.34448	3.28113	3.34403	3.42407	3.50409	3.58409	3.66407	3.62481	3.55386	3.48309	3.41253
216	1.49917	1.50431	1.51968	1.54504	1.58002	1.62415	1.67688	1.70904	1.72829	1.80291	1.88338	1.96912	2.05955	2.15417	2.25253	2.27702	2.29679	2.39999	2.50507	2.61176	2.71987	2.78305	2.74159	2.75821	2.86188	2.96586	3.07007	3.17443	3.18484	3.13043	3.07579	3.13331	3.22636	3.31924	3.41192	3.5044	3.47168	3.40808	3.34456	3.28121	3.34406	3.4241	3.50412	3.58412	3.6641	3.62504	3.55409	3.48332	3.41275
217	1.52945	1.53455	1.5498	1.57497	1.60973	1.65365	1.70621	1.73761	1.80572	1.88058	1.96159	2.04816	2.13975	2.23587	2.30108	2.35416	2.45878	2.56601	2.67556	2.78717	2.82363	2.82908	2.93945	3.05072	3.16275	3.27542	3.29227	3.23866	3.27886	3.38336	3.48785	3.59227	3.6966	3.66228	3.59882	3.53523	3.59646	3.68852	3.78037	3.87199	3.9634	3.90973	3.8384	3.76711	3.6959	3.74403	3.82396	3.90386	3.98373
218	1.52988	1.53498	1.55023	1.5754	1.61016	1.65408	1.70663	1.73762	1.80573	1.88059	1.96159	2.04816	2.13975	2.23587	2.30119	2.3542	2.45882	2.56605	2.67561	2.78721	2.82375	2.8292	2.93957	3.05084	3.16287	3.27554	3.29252	3.23891	3.27889	3.38339	3.48787	3.5923	3.69663	3.66236	3.5989	3.53532	3.59667	3.68874	3.78059	3.87223	3.96363	3.90998	3.83864	3.76735	3.69614	3.74406	3.82399	3.90389	3.98376
219	1.53459	1.53966	1.55481	1.57983	1.6144	1.65812	1.71048	1.76684	1.83494	1.90993	1.99122	2.07824	2.17047	2.2674	2.33605	2.43989	2.54699	2.65702	2.76967	2.86343	2.90058	3.01559	3.132	3.24964	3.36834	3.34531	3.38861	3.50222	3.61616	3.73035	3.84471	3.7885	3.72553	3.80079	3.9048	4.00862	4.1122	4.19455	4.12352	4.05233	3.98106	4.05457	4.14551	4.23621	4.32666	4.38205	4.30258	4.22299	4.14331
220	1.53522	1.5403	1.55547	1.58053	1.61516	1.65893	1.71135	1.76726	1.83537	1.91036	1.99164	2.07867	2.17089	2.26782	2.33606	2.43989	2.547	2.65703	2.76968	2.86354	2.90062	3.01564	3.13205	3.24968	3.36838	3.34557	3.38874	3.50236	3.6163	3.7305	3.84486	3.78859	3.72562	3.80082	3.90484	4.00865	4.11224	4.19481	4.12377	4.05259	3.98131	4.05481	4.14576	4.23646	4.32692	4.38208	4.30261	4.22302	4.14334
221	1.53522	1.5403	1.55547	1.58054	1.61516	1.65893	1.71135	1.77094	1.83893	1.91388	1.9952	2.08234	2.17479	2.27204	2.36858	2.4736	2.58206	2.69362	2.80795	2.88466	3.00172	3.12063	3.24118	3.36317	3.39766	3.48795	3.60834	3.72939	3.85097	3.91322	3.85109	3.95916	4.07363	4.18806	4.3024	4.33592	4.26537	4.21552	4.31856	4.42128	4.52368	4.62572	4.61951	4.54054	4.46138	4.41686	4.5068	4.59646	4.68584
222	1.72913	1.7287	1.72739	1.72524	1.72226	1.71849	1.71399	1.77187	1.83991	1.91488	1.99622	2.08336	2.17579	2.273	2.36901	2.47403	2.58249	2.69405	2.80839	2.88466	3.00173	3.12064	3.24119	3.36318	3.39793	3.488	3.60839	3.72944	3.85103	3.91331	3.85118	3.95931	4.07379	4.18823	4.30257	4.33619	4.26563	4.21556	4.3186	4.42133	4.52372	4.62577	4.61953	4.54057	4.46141	4.41713	4.50707	4.59674	4.68612
223	1.72937	1.72893	1.72763	1.72547	1.72249	1.71872	1.71422	1.77187	1.83991	1.91488	1.99622	2.08336	2.17579	2.273	2.37364	2.47916	2.58822	2.70045	2.81552	2.92478	3.04381	3.16482	3.28758	3.41187	3.48643	3.61077	3.73606	3.86214	3.97478	3.97298	4.09533	4.2179	4.34062	4.46339	4.40615	4.41659	4.53058	4.64431	4.75774	4.85483	4.77669	4.69823	4.72739	4.82867	4.92954	5.02997	5.04022	4.95213	4.86369
224	2.48331	2.4823	2.47925	2.47419	2.46715	2.45816	2.44728	2.43456	2.42007	2.40389	2.38612	2.36684	2.34616	2.3242	2.37454	2.47999	2.58895	2.70108	2.81604	2.92522	3.04426	3.16527	3.28803	3.41232	3.48643	3.61078	3.73606	3.86215	3.97487	3.97304	4.09538	4.21796	4.34068	4.46346	4.40642	4.41677	4.53076	4.64449	4.75793	4.85486	4.77672	4.69826	4.72744	4.82872	4.92959	5.03002	5.04052	4.95243	4.86398
225	2.48344	2.48242	2.47938	2.47432	2.46727	2.45829	2.4474	2.43468	2.42019	2.40401	2.38623	2.36696	2.34628	2.32432	2.37454	2.47999	2.58895	2.70108	2.81604	2.93314	3.05301	3.17489	3.29852	3.42362	3.5375	3.66428	3.79206	3.92065	3.98889	4.11617	4.24385	4.37183	4.49999	4.47597	4.58615	4.7088	4.83128	4.95351	4.93261	4.87083	4.98354	5.09581	5.20762	5.30213	5.21524	5.12793	5.12994	5.22944	5.32845
226	3.28752	3.28619	3.28221	3.2756	3.26638	3.2546	3.24029	3.22353	3.20438	3.18291	3.15921	3.13339	3.10553	3.07575	3.04416	3.01089	2.97605	2.93977	2.90218	2.93354	3.05329	3.17504	3.29856	3.42362	3.53796	3.66475	3.79252	3.92112	3.98889	4.11617	4.24385	4.37183	4.49999	4.47624	4.58621	4.70887	4.83135	4.95358	4.93264	4.87103	4.98374	5.09602	5.20783	5.30244	5.21555	5.12823	5.13	5.2295	5.32851
227	3.28765	3.28632	3.28235	3.27573	3.26651	3.25473	3.24042	3.22366	3.2045	3.18304	3.15934	3.13351	3.10565	3.07587	3.04428	3.01101	2.97616	2.93989	2.9023	2.93354	3.05329	3.17504	3.29856	3.42368	3.55001	3.67754	3.80601	3.93524	4.04991	4.17968	4.30982	4.44019	4.54531	4.62822	4.75642	4.88449	5.01233	5.00999	5.07543	5.19697	5.31806	5.43864	5.38856	5.31893	5.42969	5.53988	5.64945	5.62226	5.52488
228	4.13542	4.1339	4.12937	4.12184	4.11133	4.09788	4.08155	4.0624	4.04048	4.01589	3.98871	3.95902	3.92694	3.89257	3.85602	3.81741	3.77686	3.7345	3.69044	3.64481	3.59775	3.54938	3.49982	3.44921	3.55001	3.67754	3.80601	3.93525	4.05038	4.18016	4.31031	4.44068	4.54559	4.62822	4.75643	4.88449	5.01233	5.01001	5.0755	5.19704	5.31814	5.43873	5.38888	5.31915	5.42991	5.5401	5.64968	5.62232	5.52494
229	4.13572	4.13421	4.12967	4.12214	4.11163	4.09818	4.08185	4.0627	4.04078	4.01619	3.989	3.95932	3.92724	3.89286	3.85631	3.8177	3.77715	3.73478	3.69072	3.64509	3.59802	3.54965	3.50009	3.44947	3.55015	3.67774	3.80624	3.93547	4.06507	4.19531	4.3257	4.45604	4.57065	4.70107	4.83131	4.96123	5.0869	5.13983	5.26691	5.39347	5.51942	5.4745	5.55866	5.67805	5.79675	5.81521	5.71904	5.75836	5.86659
230	5.01858	5.01695	5.01207	5.00396	4.99264	4.97815	4.96054	4.93988	4.91623	4.88967	4.86028	4.82817	4.79343	4.75617	4.71649	4.67452	4.63037	4.58416	4.53602	4.48606	4.43441	4.3812	4.32654	4.27056	4.21336	4.15508	4.09581	4.03568	4.06507	4.19532	4.32581	4.4564	4.57114	4.70156	4.8318	4.96173	5.08692	5.13983	5.26691	5.39347	5.51942	5.47482	5.55875	5.67814	5.79684	5.81527	5.71911	5.7586	5.86684
231	5.01868	5.01706	5.01218	5.00406	4.99274	4.97825	4.96064	4.93998	4.91633	4.88977	4.86038	4.82827	4.79353	4.75627	4.71659	4.67462	4.63047	4.58426	4.53611	4.48616	4.43451	4.38129	4.32663	4.27065	4.21346	4.15517	4.0959	4.03577	4.06524	4.19538	4.32582	4.4564	4.58621	4.71605	4.84537	4.974	5.09071	5.21962	5.34781	5.47515	5.55991	5.64466	5.7691	5.89265	5.91072	5.9147	6.03185	6.14814	6.08085
232	5.92426	5.92255	5.91744	5.90895	5.89709	5.88192	5.86347	5.84182	5.81702	5.78915	5.75831	5.72458	5.68805	5.64885	5.60706	5.56281	5.51621	5.46738	5.41643	5.36349	5.30868	5.2521	5.19388	5.13414	5.07298	5.01052	4.94686	4.88211	4.81636	4.74972	4.68227	4.61411	4.58691	4.71718	4.84704	4.97634	5.09121	5.22012	5.34831	5.47566	5.56023	5.64466	5.7691	5.89265	5.91079	5.91479	6.03194	6.14823	6.0811
233	5.9246	5.92289	5.91778	5.90929	5.89743	5.88226	5.86381	5.84215	5.81735	5.78949	5.75864	5.72491	5.68838	5.64917	5.60739	5.56313	5.51653	5.4677	5.41675	5.36381	5.30899	5.25241	5.19419	5.13445	5.07329	5.01082	4.94716	4.8824	4.81665	4.75001	4.68256	4.61439	4.58692	4.71719	4.84705	4.97635	5.10175	5.22844	5.35389	5.47789	5.60027	5.72083	5.83937	5.95571	6.01522	6.13671	6.25702	6.1868	6.2635
234	6.83529	6.83353	6.82827	6.81951	6.80728	6.79163	6.77259	6.75024	6.72462	6.69583	6.66394	6.62905	6.59124	6.55061	6.50728	6.46134	6.41291	6.36211	6.30903	6.2538	6.19653	6.13733	6.07632	6.01359	5.94926	5.88343	5.8162	5.74767	5.67794	5.60709	5.53522	5.46241	5.38874	5.31428	5.23911	5.16329	5.10491	5.23256	5.35915	5.48448	5.60152	5.72677	5.85076	5.96976	6.01522	6.13671	6.25703	6.18706	6.2636
235	6.83531	6.83355	6.82828	6.81952	6.8073	6.79164	6.77261	6.75025	6.72464	6.69585	6.66396	6.62907	6.59125	6.55063	6.5073	6.46136	6.41293	6.36213	6.30905	6.25382	6.19655	6.13736	6.07634	6.01361	5.94928	5.88345	5.81622	5.7477	5.67796	5.60712	5.53525	5.46243	5.38876	5.3143	5.23913	5.16332	5.10492	5.23258	5.35916	5.48449	5.60202	5.72727	5.85121	5.96978	6.06965	6.181	6.2896	6.37608	6.49124
236	7.72653	7.72473	7.71933	7.71036	7.69784	7.6818	7.66229	7.63938	7.61311	7.58358	7.55084	7.515	7.47614	7.43435	7.38973	7.34239	7.29242	7.23993	7.18501	7.12779	7.06835	7.0068	6.94324	6.87778	6.81051	6.74153	6.67094	6.59883	6.5253	6.45042	6.37428	6.29698	6.21857	6.13914	6.05876	5.97749	5.8954	5.81254	5.72897	5.64475	5.60839	5.73069	5.85122	5.97335	6.08617	6.20025	6.29191	6.37608	6.49135
237	7.72696	7.72516	7.71977	7.71079	7.69827	7.68223	7.66272	7.63981	7.61354	7.584	7.55127	7.51542	7.47656	7.43477	7.39015	7.3428	7.29283	7.24034	7.18542	7.12819	7.06875	7.0072	6.94364	6.87817	6.8109	6.74192	6.67133	6.59921	6.52567	6.45079	6.37465	6.29734	6.21893	6.1395	6.05912	5.97784	5.89575	5.81289	5.72931	5.64508	5.6084	5.7307	5.85126	5.97385	6.08618	6.20027	6.29218	6.39527	6.49377
238	7.79145	7.79186	7.79308	7.79511	7.79796	7.80163	7.80612	7.81143	7.81757	7.82454	7.83234	7.84099	7.85048	7.86083	7.87204	7.88412	7.89709	7.91094	7.9257	7.94137	7.88676	7.82257	7.75619	7.68771	7.61724	7.54486	7.47068	7.39478	7.31724	7.23815	7.15759	7.07562	6.99233	6.90778	6.82203	6.73514	6.64718	6.55819	6.46824	6.37737	6.28562	6.19304	6.09968	6.00556	6.09441	6.21378	6.31183	6.42074	6.49377
239	7.94751	7.94791	7.94912	7.95113	7.95395	7.95758	7.96201	7.96726	7.97332	7.98019	7.98789	7.99641	8.00575	8.01593	8.02695	8.03881	8.05153	8.06503	8.00809	7.94863	7.88686	7.82267	7.75629	7.68781	7.61733	7.54496	7.47077	7.39487	7.31733	7.23824	7.15768	7.07571	6.99242	6.90786	6.82211	6.73522	6.64726	6.55827	6.46832	6.37744	6.28569	6.19311	6.09975	6.00563	6.0949	6.21427	6.31185	6.42076	6.49786
240	7.94753	7.94794	7.94914	7.95116	7.95397	7.9576	7.96203	7.96728	7.97334	7.98022	7.98791	7.99643	8.00578	8.01596	8.02697	8.03884	8.05155	8.0651	8.00819	7.94873	7.95798	7.97553	7.99405	8.01355	8.02186	7.99799	7.97186	7.94342	7.91263	7.87942	7.82075	7.73642	7.65007	7.56189	7.47203	7.38059	7.28768	7.19338	7.09775	7.00086	6.90278	6.80354	6.70322	6.60185	6.49948	6.39615	6.33132	6.44689	6.52682
241	8.15638	8.15651	8.1569	8.1575	8.15826	8.15911	8.15996	8.16069	8.16118	8.16129	8.16087	8.15979	8.15789	8.15501	8.151	8.14573	8.11934	8.06512	8.07953	8.09484	8.09588	8.08047	8.06304	8.04352	8.03406	8.05559	8.07044	8.04218	7.9821	7.90279	7.82108	7.73675	7.65039	7.56221	7.47235	7.38091	7.288	7.19369	7.09806	7.00116	6.90307	6.80384	6.70351	6.60213	6.49975	6.39642	6.3318	6.44737	6.52684
242	8.28057	8.27804	8.27215	8.26543	8.25924	8.25403	8.2499	8.24675	8.24438	8.24258	8.24108	8.23962	8.23794	8.23579	8.21971	8.17093	8.11945	8.06514	8.07955	8.09486	8.11104	8.12813	8.14612	8.13984	8.1192	8.09609	8.07045	8.04219	7.98242	7.90312	7.84373	7.80552	7.76472	7.72125	7.67503	7.62598	7.57402	7.51906	7.46098	7.39971	7.33516	7.25034	7.14607	7.04029	6.93306	6.82447	6.7146	6.6035	6.56033
243	8.28058	8.27805	8.27217	8.26546	8.25926	8.25406	8.24993	8.24677	8.2444	8.2426	8.2411	8.23964	8.23796	8.2358	8.21982	8.17104	8.13905	8.13084	8.12097	8.10936	8.11106	8.12815	8.14614	8.13984	8.1192	8.09609	8.07818	8.05792	8.01124	7.97756	7.94107	7.9017	7.85939	7.81405	7.76563	7.71404	7.65921	7.60106	7.53952	7.45392	7.353	7.25047	7.1462	7.0404	6.93318	6.82459	6.71471	6.60361	6.5608
244	8.32711	8.32986	8.33813	8.35189	8.37111	8.38373	8.37637	8.37034	8.36586	8.36301	8.36176	8.34839	8.30852	8.2656	8.2329	8.22904	8.22398	8.21752	8.20946	8.19963	8.18789	8.17409	8.15811	8.16504	8.1516	8.12863	8.09237	8.05822	8.01125	7.97757	7.94108	7.90171	7.8594	7.81407	7.76565	7.71406	7.65923	7.60108	7.53954	7.45405	7.35312	7.26724	7.19586	7.12099	7.04256	6.96057	6.875	6.78589	6.69328
245	8.34963	8.35489	8.36897	8.38926	8.39197	8.38373	8.37639	8.37037	8.36591	8.36307	8.36183	8.3485	8.30863	8.26571	8.23291	8.22905	8.22399	8.21753	8.20947	8.19964	8.18789	8.17409	8.15811	8.16506	8.15193	8.12895	8.09239	8.05928	8.0315	8.00908	7.98047	7.94854	7.92202	7.90095	7.88537	7.83746	7.74499	7.65009	7.55301	7.47452	7.40602	7.33397	7.25832	7.17909	7.09626	7.00986	6.91995	6.82659	6.72466
246	8.34969	8.35495	8.36902	8.38931	8.392	8.39578	8.41649	8.42158	8.42744	8.41867	8.38513	8.36196	8.3634	8.36582	8.36888	8.37218	8.36985	8.3485	8.33046	8.29893	8.27205	8.24995	8.21295	8.17974	8.17413	8.13068	8.1109	8.0593	8.03152	8.0091	7.98062	7.94869	7.92216	7.90108	7.88549	7.83759	7.74512	7.65022	7.55313	7.47455	7.40604	7.33399	7.25835	7.17911	7.09628	7.00989	6.91998	6.82662	6.72466
247	8.40241	8.4028	8.40398	8.40041	8.40867	8.41219	8.41678	8.42186	8.42773	8.41878	8.38524	8.36203	8.36349	8.36591	8.36897	8.37228	8.37017	8.3488	8.33063	8.2991	8.27221	8.25012	8.2133	8.18008	8.17415	8.1307	8.11121	8.09847	8.06033	8.01775	7.99207	7.98051	7.96316	7.92222	7.88663	7.85646	7.83173	7.77518	7.70241	7.62575	7.5453	7.46118	7.3735	7.27067	7.16551	7.05821	6.94888	6.83767	6.72989
248	8.4027	8.40309	8.40426	8.40046	8.40893	8.41247	8.42583	8.45198	8.43959	8.42875	8.41989	8.41327	8.40909	8.40742	8.40404	8.39398	8.37531	8.36647	8.33086	8.31677	8.29412	8.25112	8.23276	8.22054	8.1849	8.19158	8.12876	8.09875	8.06051	8.01792	7.99209	7.98053	7.9632	7.92226	7.88667	7.85649	7.83176	7.77549	7.70274	7.6261	7.54567	7.46156	7.37353	7.27067	7.16551	7.05821	6.94889	6.83767	6.72991
249	8.41542	8.41343	8.40801	8.40594	8.41439	8.44367	8.46542	8.45199	8.43959	8.42876	8.41989	8.41328	8.40909	8.40743	8.4042	8.39413	8.3754	8.36664	8.33115	8.31705	8.29449	8.25148	8.23292	8.22069	8.18492	8.19179	8.12903	8.10187	8.09137	8.08965	8.06083	8.00938	7.97441	7.97379	7.92718	7.8753	7.84396	7.81249	7.75858	7.66668	7.57173	7.47394	7.37353	7.28239	7.18799	7.09043	6.98986	6.88641	6.78024
250	8.41552	8.41352	8.40808	8.40623	8.41441	8.44371	8.46542	8.46123	8.44892	8.43409	8.44151	8.44972	8.43386	8.41739	8.40828	8.3949	8.38732	8.37781	8.37921	8.34179	8.30577	8.29675	8.27602	8.22263	8.21341	8.20569	8.16104	8.10813	8.09167	8.08993	8.06088	8.00943	7.97443	7.9738	7.92731	7.87541	7.84425	7.81252	7.75858	7.66668	7.57173	7.47394	7.37389	7.2828	7.18841	7.09086	6.9903	6.88686	6.7807
251	8.52241	8.52026	8.51408	8.50454	8.49258	8.47923	8.47695	8.47581	8.44903	8.43438	8.4418	8.45001	8.43402	8.41755	8.40829	8.39523	8.38746	8.3779	8.37929	8.34217	8.30603	8.29698	8.27605	8.22266	8.21356	8.20572	8.16124	8.10831	8.12663	8.11741	8.0933	8.10232	8.07763	8.01371	7.96922	7.90867	7.87073	7.84716	7.79875	7.78881	7.76619	7.74905	7.73742	7.73131	7.72914	7.71424	7.70484	7.70095	7.70258
252	8.52242	8.52027	8.51409	8.50455	8.49259	8.47923	8.477	8.47592	8.5019	8.4989	8.475	8.45317	8.4587	8.45551	8.42353	8.41159	8.40675	8.38408	8.38419	8.37903	8.37681	8.3342	8.28715	8.27139	8.2408	8.21138	8.21448	8.22276	8.17903	8.11746	8.09357	8.10259	8.07783	8.01384	7.96947	7.90894	7.87084	7.84716	7.79878	7.78889	7.76626	7.74912	7.73748	7.73136	7.72916	7.71426	7.70485	7.70096	7.70259
253	8.56501	8.56317	8.55765	8.54847	8.53565	8.51924	8.49927	8.51415	8.52433	8.49908	8.47517	8.45334	8.45899	8.45587	8.42387	8.4116	8.40693	8.38422	8.38433	8.3791	8.37687	8.33422	8.28732	8.27146	8.24088	8.21153	8.21462	8.22289	8.17909	8.15256	8.1688	8.12538	8.09642	8.02556	7.97863	7.93344	7.88925	7.85039	7.81689	7.79054	7.78785	7.79068	7.77535	7.74952	7.73072	7.73564	7.74607	7.74046	7.72235
254	8.56512	8.56328	8.55776	8.54858	8.53576	8.51935	8.49939	8.51419	8.5245	8.54779	8.56812	8.52825	8.49056	8.46846	8.479	8.45104	8.41718	8.42478	8.39394	8.38748	8.39361	8.37212	8.36456	8.34947	8.28184	8.21899	8.22748	8.24558	8.2362	8.20787	8.16896	8.12556	8.09655	8.02579	7.97865	7.93355	7.88936	7.85049	7.81698	7.79056	7.78787	7.7907	7.77538	7.74954	7.73076	7.73568	7.74609	7.74047	7.72236
255	8.62575	8.63006	8.64241	8.6454	8.62546	8.60221	8.57688	8.55059	8.55525	8.60026	8.56849	8.52862	8.49091	8.46877	8.4793	8.45123	8.41719	8.42478	8.39432	8.38761	8.39374	8.37216	8.36458	8.34969	8.28205	8.21919	8.22749	8.24564	8.23633	8.208	8.17967	8.16186	8.09717	8.03747	7.98287	7.98893	7.93211	7.87168	7.87813	7.88512	7.8432	7.80659	7.79902	7.81283	7.82728	7.79296	7.76401	7.76197	7.78331
256	8.62602	8.63032	8.64265	8.6456	8.62565	8.6024	8.57707	8.55077	8.55529	8.60031	8.59882	8.65491	8.60466	8.5504	8.49905	8.49031	8.5024	8.45036	8.43399	8.44431	8.39699	8.40205	8.41188	8.35377	8.33944	8.32133	8.29924	8.25025	8.2426	8.2548	8.23145	8.162	8.0973	8.0376	7.98299	7.98894	7.93211	7.87178	7.87822	7.88517	7.84324	7.80663	7.79903	7.81284	7.8273	7.79298	7.76402	7.76198	7.78332
257	8.6739	8.67055	8.6608	8.66149	8.68584	8.71428	8.7351	8.69402	8.65182	8.60955	8.64921	8.66131	8.60486	8.5506	8.49924	8.49061	8.5027	8.45076	8.434	8.44432	8.39702	8.40216	8.41197	8.35377	8.33945	8.32136	8.2993	8.25026	8.24271	8.25492	8.2316	8.17436	8.1167	8.13641	8.08956	8.01305	8.00465	7.98465	7.9323	7.89006	7.90744	7.93022	7.91177	7.8669	7.83209	7.85676	7.88678	7.87954	7.84215
258	8.6741	8.67075	8.661	8.6617	8.68602	8.71443	8.7355	8.69442	8.65221	8.60993	8.64926	8.66151	8.71597	8.71326	8.64261	8.575	8.51081	8.51526	8.5289	8.46423	8.45506	8.46537	8.42176	8.42167	8.42659	8.39307	8.31698	8.27303	8.27401	8.29881	8.24612	8.17448	8.11696	8.13666	8.08956	8.01305	8.00466	7.9847	7.93235	7.89014	7.90751	7.93028	7.9118	7.86693	7.8321	7.85676	7.88678	7.87955	7.84215
259	8.8796	8.87477	8.86061	8.83811	8.80864	8.77378	8.74592	8.78012	8.81638	8.77923	8.71975	8.70211	8.75896	8.71368	8.64303	8.57541	8.51121	8.51557	8.5292	8.46426	8.45507	8.46538	8.42198	8.42175	8.42662	8.39313	8.31704	8.27312	8.27403	8.29883	8.24624	8.208	8.22708	8.1611	8.16141	8.10457	8.0421	8.02576	8.05222	8.07707	8.01693	7.9618	7.95835	7.99179	8.02284	7.96996	7.92217	7.92209	7.96264
260	8.88004	8.8752	8.86104	8.83853	8.80906	8.7742	8.74605	8.78021	8.81646	8.77944	8.71995	8.70215	8.759	8.78191	8.85264	8.77328	8.69051	8.61122	8.53571	8.5433	8.55847	8.49853	8.47419	8.45618	8.42916	8.4182	8.42265	8.40016	8.36197	8.30584	8.27853	8.28678	8.22708	8.16111	8.16165	8.10463	8.04216	8.02578	8.05223	8.07712	8.01697	7.96184	7.95841	7.99183	8.02287	7.96999	7.92219	7.9221	7.96265
261	9.11488	9.11858	9.12061	9.09429	9.05443	9.00708	8.95423	8.89765	8.83889	8.85437	8.89379	8.86176	8.78648	8.81975	8.85921	8.7733	8.69053	8.61125	8.53574	8.54361	8.55879	8.49876	8.4742	8.45636	8.42922	8.41829	8.42265	8.40021	8.36205	8.30599	8.27865	8.28678	8.23759	8.24416	8.17196	8.19165	8.22707	8.21201	8.14213	8.08396	8.12092	8.16303	8.1435	8.08071	8.03045	8.07427	8.12317	8.11491	8.05913
262	9.11491	9.11861	9.12068	9.09452	9.05466	9.00731	8.95445	8.89787	8.83911	8.85441	8.89381	8.8622	8.78692	8.8198	8.85924	8.89657	8.84495	8.79089	8.73468	8.66488	8.57964	8.55898	8.50322	8.48025	8.47374	8.43095	8.42625	8.44522	8.3849	8.30961	8.32468	8.30736	8.32108	8.24423	8.17202	8.19188	8.22728	8.21206	8.14218	8.08397	8.12093	8.16304	8.14354	8.08075	8.03049	8.0743	8.12318	8.11492	8.05914
263	9.11912	9.11955	9.12468	9.12252	9.12517	9.12857	9.13272	9.13762	9.09267	9.01573	8.93843	8.93445	8.97619	8.94792	8.88447	8.89696	8.84534	8.79128	8.73505	8.66513	8.57988	8.5593	8.50349	8.48026	8.4738	8.43098	8.4264	8.4454	8.38506	8.30971	8.32469	8.30748	8.32115	8.2685	8.30077	8.33445	8.2866	8.2676	8.31316	8.36027	8.28338	8.21109	8.21021	8.26237	8.31122	8.24105	8.17558	8.17705	8.23582
264	9.11918	9.1196	9.12491	9.12258	9.12523	9.12863	9.13278	9.13767	9.09314	9.01618	8.93888	8.93446	8.97622	8.94795	8.88452	8.92805	8.94343	8.84701	8.75408	8.67673	8.61772	8.57443	8.59114	8.55884	8.48212	8.47832	8.46746	8.44848	8.4208	8.38434	8.33945	8.35162	8.34124	8.3801	8.42389	8.36579	8.28665	8.2678	8.31335	8.36034	8.28344	8.21114	8.21022	8.26238	8.31123	8.24107	8.1756	8.17706	8.23582
265	9.15027	9.14375	9.12956	9.14685	9.16935	9.19574	9.22468	9.16808	9.14325	9.1457	9.11203	9.07508	9.03493	8.99172	8.94555	8.95307	8.94369	8.84727	8.75434	8.67709	8.61807	8.57473	8.59145	8.55891	8.48213	8.47833	8.46747	8.44849	8.42081	8.38435	8.33946	8.35163	8.34135	8.38021	8.42399	8.36584	8.3696	8.40629	8.44164	8.36367	8.41903	8.47915	8.46517	8.38596	8.31941	8.38123	8.44773	8.44042	8.36761
266	9.1505	9.14399	9.12959	9.14688	9.16938	9.19577	9.22471	9.16855	9.14331	9.14611	9.11244	9.07548	9.03533	8.99211	8.94594	8.95312	9.00804	9.0925	9.04542	8.94054	8.83926	8.74176	8.64824	8.60861	8.62685	8.64586	8.55657	8.46852	8.47209	8.50539	8.48859	8.4026	8.37968	8.40889	8.43929	8.47087	8.50376	8.52737	8.44171	8.36385	8.41921	8.47931	8.4652	8.38598	8.31942	8.38124	8.44774	8.44044	8.36762
267	9.29032	9.28856	9.28327	9.2744	9.26193	9.24583	9.22612	9.20282	9.17599	9.14963	9.15674	9.13182	9.03897	9.01892	9.06262	9.04306	9.0255	9.10168	9.04551	8.94062	8.83933	8.74184	8.64831	8.60893	8.62717	8.64617	8.55674	8.46869	8.47228	8.50557	8.48867	8.40267	8.37969	8.4089	8.43929	8.47089	8.50377	8.52744	8.44457	8.48451	8.52618	8.54873	8.54392	8.61323	8.68511	8.59929	8.51769	8.51879	8.5943
268	9.29073	9.28897	9.28367	9.27481	9.26233	9.24624	9.22653	9.20323	9.1764	9.14969	9.1568	9.13185	9.03899	9.01898	9.0627	9.04333	9.02555	9.10172	9.18134	9.21203	9.15806	9.05842	8.95032	8.84594	8.74542	8.64892	8.66562	8.68614	8.67352	8.57894	8.54435	8.58854	8.6298	8.53752	8.44947	8.47253	8.5259	8.53794	8.57346	8.61038	8.63651	8.54876	8.54407	8.61337	8.68516	8.59933	8.51772	8.5188	8.59431
269	9.492	9.48357	9.45893	9.41982	9.36866	9.30805	9.24047	9.25488	9.28513	9.3143	9.22583	9.16458	9.17313	9.1824	9.14561	9.10726	9.15287	9.1537	9.18151	9.21216	9.15819	9.05862	8.95053	8.84614	8.74561	8.6491	8.66594	8.68647	8.67361	8.57903	8.54454	8.58872	8.62987	8.53758	8.44953	8.47265	8.526	8.53795	8.57347	8.61038	8.63654	8.56965	8.61497	8.66223	8.68696	8.76272	8.81609	8.84632	8.75819
270	9.49251	9.48408	9.45943	9.42032	9.36915	9.30854	9.24095	9.25491	9.28515	9.31432	9.22586	9.16464	9.17319	9.18246	9.14589	9.10737	9.153	9.15379	9.18155	9.25236	9.17006	9.10313	9.04826	8.995	8.9457	8.90379	8.87369	8.77219	8.70742	8.72945	8.75224	8.72621	8.63765	8.69145	8.74977	8.7114	8.61733	8.58394	8.64654	8.71359	8.64874	8.68859	8.72998	8.77296	8.6871	8.76501	8.84724	8.84632	8.7582
271	9.56579	9.5678	9.57339	9.58132	9.58984	9.59701	9.59424	9.50585	9.41397	9.32021	9.34137	9.36544	9.35798	9.25072	9.19237	9.20303	9.21437	9.19949	9.23905	9.25241	9.17027	9.10325	9.04837	8.9951	8.94578	8.90385	8.87371	8.77228	8.70775	8.72978	8.75257	8.72627	8.63782	8.69162	8.74993	8.71149	8.61742	8.58403	8.64662	8.71367	8.64874	8.68859	8.72999	8.77297	8.71147	8.76515	8.84736	8.87155	8.92913
272	9.56586	9.56787	9.57346	9.58139	9.58992	9.5971	9.59427	9.50587	9.414	9.32024	9.34139	9.36545	9.35827	9.251	9.19243	9.20309	9.21443	9.19965	9.23911	9.26485	9.2663	9.28085	9.29598	9.20504	9.09139	8.98127	8.87482	8.85944	8.86256	8.88149	8.82659	8.77578	8.80006	8.82509	8.80945	8.81242	8.87924	8.92392	8.82424	8.72839	8.78497	8.86057	8.86888	8.77502	8.81758	8.86388	8.91188	8.93352	9.0131
273	9.90646	9.89577	9.86462	9.81556	9.75191	9.67711	9.60106	9.6006	9.5948	9.58329	9.56607	9.4669	9.38571	9.40158	9.41261	9.37955	9.26516	9.22638	9.24717	9.2649	9.26636	9.28091	9.29604	9.20515	9.09149	8.98136	8.87491	8.85945	8.86261	8.88156	8.82666	8.77611	8.8004	8.82544	8.80955	8.81258	8.8794	8.92395	8.82427	8.72842	8.78505	8.86064	8.86893	8.77507	8.81758	8.86388	8.91188	8.93364	9.0131
274	9.90649	9.89579	9.86464	9.81558	9.75193	9.67714	9.60116	9.60072	9.59492	9.58342	9.5662	9.4672	9.38572	9.40158	9.41262	9.37964	9.26525	9.22644	9.24735	9.27444	9.34571	9.36554	9.32208	9.31169	9.32056	9.31169	9.26522	9.15028	9.03876	8.93082	8.91312	8.95449	9.00341	8.91134	8.85087	8.87738	8.90463	8.93262	8.96133	8.99076	9.02091	8.96656	8.94027	9.02393	9.11144	9.03429	8.93839	8.96161	9.02375
275	10.0424	10.0428	10.0439	10.0457	10.0483	10.0516	10.009	9.90471	9.79689	9.6872	9.57689	9.54339	9.51561	9.48313	9.44637	9.40572	9.36157	9.31429	9.26429	9.28508	9.34593	9.36555	9.32219	9.31175	9.32057	9.3117	9.2653	9.15036	9.03884	8.9309	8.9132	8.95459	9.0035	8.91145	8.85122	8.87774	8.90499	8.93297	8.96169	8.99113	9.02128	8.96663	8.94034	9.024	9.1115	9.03429	8.9384	8.96162	9.02385
276	10.0427	10.0431	10.0442	10.046	10.0486	10.0519	10.0094	9.90505	9.79722	9.68752	9.5772	9.54353	9.51575	9.48328	9.44652	9.40587	9.36171	9.31443	9.26443	9.2853	9.35155	9.39644	9.34903	9.33352	9.32794	9.34472	9.30828	9.31134	9.32131	9.33808	9.23873	9.12613	9.01695	9.0583	9.11807	9.13423	9.0273	8.95009	9.02476	9.10313	9.06794	9.05176	9.08331	9.11554	9.13387	9.18198	9.18016	9.11441	9.05061
277	10.2465	10.2489	10.2564	10.2693	10.1977	10.1077	10.0557	10.0604	10.0659	10.072	9.98462	9.8605	9.73747	9.61604	9.49661	9.41862	9.41961	9.41583	9.40331	9.29592	9.35159	9.39669	9.34903	9.33353	9.328	9.34477	9.30829	9.31135	9.32132	9.33809	9.23885	9.12624	9.01706	9.0584	9.11817	9.13427	9.02733	8.95022	9.0249	9.10326	9.06801	9.05214	9.08369	9.11593	9.13387	9.18238	9.21614	9.17798	9.12131
278	10.2465	10.2489	10.2564	10.2694	10.1981	10.108	10.0559	10.0607	10.0662	10.0723	9.98473	9.8606	9.73757	9.61613	9.4967	9.41862	9.41961	9.41583	9.40354	9.29612	9.37168	9.44136	9.44789	9.49968	9.50483	9.38345	9.36198	9.37971	9.39788	9.35464	9.36103	9.38919	9.42143	9.35824	9.2446	9.18189	9.2491	9.31911	9.28121	9.17287	9.185	9.2702	9.34355	9.237	9.14844	9.20265	9.21654	9.17798	9.12132
279	10.3888	10.3753	10.3362	10.2754	10.2884	10.3142	10.3471	10.3561	10.2334	10.1092	10.0789	10.0864	10.0946	10.0357	9.90447	9.77536	9.64865	9.52457	9.40776	9.39607	9.38164	9.4414	9.44816	9.49997	9.50492	9.38354	9.36204	9.37977	9.39794	9.35476	9.36104	9.3892	9.42144	9.35828	9.24464	9.18199	9.24919	9.31919	9.28129	9.17294	9.18512	9.27032	9.34355	9.237	9.14883	9.20271	9.23628	9.25089	9.21547
280	10.3892	10.3757	10.3366	10.2758	10.2884	10.3142	10.3472	10.3562	10.2335	10.1093	10.0792	10.0867	10.0949	10.036	9.90472	9.7756	9.64889	9.5248	9.40776	9.39607	9.38165	9.44235	9.53397	9.62887	9.55125	9.60179	9.65022	9.59575	9.47369	9.41643	9.43535	9.45457	9.47406	9.45654	9.49334	9.53071	9.50758	9.39283	9.39139	9.46542	9.54066	9.45338	9.35855	9.38787	9.31704	9.24775	9.23629	9.2513	9.21556
281	10.4345	10.4421	10.4646	10.5011	10.5501	10.5903	10.4758	10.3874	10.4347	10.4884	10.4394	10.3035	10.1689	10.1034	10.1129	10.1229	10.0868	9.95267	9.82103	9.69198	9.56571	9.44246	9.53401	9.62896	9.55156	9.60212	9.65057	9.59588	9.47381	9.41649	9.43541	9.45463	9.47412	9.45655	9.49336	9.53072	9.50768	9.39292	9.39147	9.4655	9.54073	9.45338	9.35866	9.41999	9.35742	9.29613	9.29743	9.3167	9.28619
282	10.4347	10.4424	10.4649	10.5014	10.5504	10.5904	10.4759	10.3874	10.4347	10.4885	10.4396	10.3038	10.1691	10.1037	10.1131	10.1232	10.0869	9.95279	9.82114	9.69209	9.56582	9.47296	9.57818	9.62926	9.72552	9.82258	9.72067	9.69519	9.73516	9.7685	9.71744	9.59481	9.47503	9.49375	9.5136	9.53355	9.55348	9.57337	9.5931	9.61258	9.56634	9.53332	9.46003	9.42	9.35742	9.29614	9.29748	9.31679	9.2866
283	10.6263	10.626	10.6254	10.6245	10.6234	10.6102	10.6217	10.6215	10.6224	10.5759	10.5476	10.6113	10.6426	10.5018	10.3615	10.2231	10.1336	10.1448	10.1565	10.1538	10.0189	9.88639	9.75644	9.6293	9.72556	9.82262	9.7208	9.69556	9.73555	9.76891	9.71749	9.59485	9.47507	9.49381	9.51366	9.53361	9.55354	9.57343	9.59316	9.61264	9.56634	9.54825	9.48367	9.44984	9.50576	9.46872	9.42135	9.39482	9.35823
284	10.6263	10.626	10.6254	10.6245	10.6234	10.6105	10.6217	10.6215	10.6224	10.5761	10.5477	10.6114	10.6426	10.5019	10.3616	10.2232	10.1338	10.145	10.1567	10.1539	10.019	9.88648	9.75653	9.68721	9.79995	9.84831	9.91804	10.008	9.97069	9.84279	9.79381	9.81018	9.81737	9.81584	9.74593	9.62533	9.56762	9.60309	9.63632	9.66662	9.60749	9.54825	9.48368	9.44994	9.5062	9.46916	9.42142	9.39523	9.35865
285	10.8913	10.9006	10.8652	10.7902	10.6966	10.6224	10.6796	10.7569	10.7124	10.6245	10.6284	10.6343	10.6437	10.6533	10.6667	10.6826	10.5715	10.4303	10.291	10.1687	10.1813	10.1944	10.2078	10.1112	9.97853	9.84845	9.91808	10.008	9.97074	9.84283	9.79424	9.81063	9.81783	9.81631	9.74603	9.62543	9.56764	9.60311	9.63635	9.66665	9.61346	9.61495	9.57912	9.54263	9.54385	9.52926	9.4317	9.39567	9.49714
286	10.8914	10.9007	10.8653	10.7903	10.6967	10.6224	10.6799	10.7571	10.7127	10.6246	10.6284	10.6343	10.6439	10.6534	10.6667	10.6826	10.5716	10.4304	10.2911	10.1689	10.1816	10.1947	10.2081	10.1113	9.97867	9.91629	10.0361	10.101	10.0848	10.1363	10.1526	10.1234	9.99509	9.86923	9.80653	9.79061	9.76931	9.7437	9.71475	9.67901	9.61347	9.61542	9.57958	9.54308	9.54395	9.52933	9.43213	9.39569	9.49719
287	10.9319	10.9146	10.9279	10.9481	10.9447	10.9405	10.9353	10.848	10.8406	10.9141	10.9051	10.7871	10.6785	10.7479	10.8187	10.7146	10.7007	10.7208	10.7424	10.6631	10.5222	10.3831	10.2461	10.2216	10.2356	10.2498	10.2336	10.1011	10.0848	10.1364	10.1526	10.1235	9.9952	9.86934	9.807	9.79109	9.76979	9.74418	9.71523	9.67902	9.6317	9.61655	9.66834	9.68558	9.64031	9.64037	9.73085	9.74309	9.70944
288	10.932	10.9147	10.9281	10.9485	10.9452	10.9409	10.9357	10.8483	10.8408	10.9144	10.9055	10.7872	10.6785	10.748	10.8188	10.7147	10.7007	10.7208	10.7424	10.6632	10.5223	10.3833	10.2462	10.2218	10.2358	10.25	10.2336	10.1593	10.2858	10.3068	10.2539	10.1367	10.1001	10.0515	9.99599	9.93622	9.87377	9.80965	9.74455	9.6823	9.63176	9.61662	9.6684	9.68564	9.64037	9.64046	9.73091	9.74314	9.70948
289	10.9524	10.9519	10.9505	10.9721	11.0312	11.1032	10.9816	10.9291	10.922	10.9295	10.9316	10.8953	10.8845	10.8728	10.8593	10.8466	10.8322	10.817	10.801	10.765	10.7678	10.7511	10.7348	10.6434	10.505	10.3683	10.2641	10.2784	10.2927	10.307	10.254	10.1367	10.1001	10.0515	9.99599	9.93623	9.87378	9.80965	9.74456	9.6823	9.6498	9.65033	9.69248	9.75016	9.70187	9.71703	9.73914	9.77087	9.75349
290	10.9528	10.9523	10.9509	10.9722	11.0313	11.1033	10.9819	10.9295	10.9224	10.9298	10.9317	10.8957	10.8849	10.8732	10.8594	10.8469	10.8325	10.8173	10.8013	10.765	10.7681	10.7514	10.7351	10.6435	10.505	10.3684	10.2643	10.2787	10.2929	10.3865	10.3206	10.2702	10.2004	10.1289	10.0562	9.98235	9.90778	9.83272	9.75747	9.68231	9.65027	9.65039	9.69254	9.7502	9.70193	9.71709	9.73922	9.77092	9.75355
291	11.1074	11.1078	11.1089	11.1108	11.1134	11.1112	11.1194	11.1121	11.1034	11.0769	11.0225	11.0677	11.0522	11.0054	10.8602	10.8899	10.9605	10.9423	10.8056	10.7846	10.7882	10.8115	10.7749	10.7196	10.6955	10.644	10.5881	10.5294	10.468	10.3867	10.3208	10.334	10.3468	10.3588	10.3022	10.1733	10.0468	9.92267	9.80113	9.68324	9.69345	9.71643	9.73536	9.75435	9.76091	9.76777	9.771	9.81995	9.7677
292	11.1081	11.1084	11.1095	11.1114	11.114	11.1115	11.1194	11.1122	11.1034	11.077	11.0228	11.0677	11.0522	11.0055	10.8605	10.89	10.9606	10.9423	10.8058	10.7849	10.7882	10.8115	10.7749	10.7198	10.6955	10.6556	10.6181	10.5869	10.5211	10.4043	10.3383	10.3342	10.347	10.359	10.3022	10.1733	10.0468	9.92267	9.80113	9.68371	9.69348	9.71647	9.73539	9.75441	9.76095	9.76782	9.77104	9.81998	9.76775
293	11.1384	11.1379	11.1364	11.1338	11.1302	11.1167	11.1207	11.1255	11.1309	11.0932	11.0813	11.1187	11.1053	11.0346	11.0149	10.993	10.9688	10.9497	10.9133	10.882	10.8484	10.8126	10.7836	10.7356	10.6971	10.6556	10.6181	10.5869	10.5213	10.4155	10.5483	10.684	10.5661	10.4331	10.3698	10.3796	10.3878	10.3942	10.3648	10.2378	10.1131	9.99089	9.87126	9.76778	9.84176	9.91364	9.93315	9.83988	9.9423
294	11.1385	11.138	11.1364	11.1339	11.1302	11.1173	11.1214	11.1261	11.1315	11.0932	11.0814	11.1189	11.1529	11.0347	11.015	10.9931	10.9689	10.9499	10.9134	10.8821	10.8484	10.8127	10.7836	10.7356	10.7061	10.6955	10.6888	10.6575	10.5696	10.5783	10.6233	10.7009	10.5661	10.4331	10.37	10.3798	10.388	10.3944	10.3648	10.2378	10.1132	9.99094	9.87131	9.76784	9.8418	9.91368	9.93319	9.83996	9.94237
295	11.1967	11.1962	11.1947	11.192	11.1883	11.1254	11.1771	11.1695	11.1603	11.137	11.1368	11.1221	11.153	11.0863	11.0649	11.0409	11.0143	10.985	10.9528	10.9177	10.8796	10.8385	10.7944	10.7473	10.7064	10.6957	10.6891	10.6577	10.5696	10.5784	10.6234	10.7009	10.8015	10.8769	10.8929	10.7581	10.6251	10.4939	10.3984	10.4	10.3985	10.3935	10.3842	10.2874	10.167	10.0489	9.98264	10.0479	10.1087
296	11.3023	11.3132	11.3453	11.3453	11.234	11.1254	11.186	11.2778	11.2226	11.1377	11.1438	11.1512	11.1592	11.1678	11.1769	11.1865	11.0952	11.0297	11.0966	11.1605	11.0682	10.9252	10.8345	10.857	10.8788	10.8997	10.7956	10.6877	10.6936	10.7084	10.7335	10.7015	10.8015	10.877	10.8929	10.7581	10.6251	10.4939	10.3986	10.4002	10.3987	10.3936	10.3844	10.2874	10.1671	10.0489	9.98266	10.0479	10.1088
297	11.3027	11.3136	11.3457	11.3457	11.2343	11.1834	11.1862	11.2779	11.2227	11.1494	11.1444	11.1518	11.1598	11.1684	11.1775	11.1871	11.0953	11.0297	11.0967	11.1606	11.0682	10.9253	10.8345	10.857	10.8788	10.8998	10.7957	10.6879	10.6938	10.7086	10.7337	10.7015	10.8179	10.9146	10.9461	11.0243	11.1103	11.0452	10.9157	10.7872	10.6599	10.534	10.4098	10.3703	10.3511	10.3262	10.2952	10.2559	10.1507
298	11.5075	11.5014	11.438	11.3967	11.4651	11.5052	11.5047	11.3681	11.3769	11.4818	11.451	11.3015	11.2171	11.3169	11.3896	11.2418	11.1966	11.207	11.2178	11.2123	11.2208	11.2511	11.2621	11.2179	11.076	10.9351	10.92	10.9396	10.9588	10.9753	10.8373	10.7699	10.818	10.9147	10.9462	11.0244	11.1104	11.0452	10.9157	10.7872	10.6599	10.534	10.4098	10.3704	10.3512	10.3263	10.2953	10.2559	10.1508
299	11.5076	11.5018	11.4384	11.3971	11.4655	11.5053	11.5048	11.3682	11.377	11.482	11.4511	11.3016	11.2173	11.3172	11.3897	11.242	11.1972	11.2076	11.2184	11.2123	11.2209	11.2517	11.2627	11.2181	11.0761	10.9353	10.92	10.9396	10.9589	10.9753	10.8373	10.7701	10.8226	10.9639	11.036	11.1173	11.15	11.1517	11.0919	11.0222	10.9437	10.8577	10.7655	10.6686	10.5681	10.4653	10.3609	10.2579	10.2142
300	11.5133	11.5074	11.5071	11.5065	11.5059	11.5095	11.5084	11.5044	11.5045	11.5052	11.5067	11.5087	11.5112	11.5149	11.4174	11.5177	11.534	11.5034	11.3574	11.2288	11.2399	11.2769	11.3283	11.273	11.2833	11.293	11.3016	11.2552	11.1147	10.978	10.9975	11.0177	11.0392	11.0293	11.036	11.1173	11.15	11.1519	11.0921	11.0224	10.9438	10.8577	10.7655	10.6686	10.5681	10.4653	10.3609	10.258	10.2143
301	11.5147	11.5075	11.5071	11.5066	11.506	11.5164	11.5126	11.5045	11.5046	11.5053	11.5067	11.509	11.5125	11.5172	11.4176	11.518	11.5401	11.5034	11.3575	11.2294	11.2405	11.2769	11.3283	11.2735	11.2839	11.2935	11.3022	11.2552	11.1147	10.978	10.9975	11.0177	11.0392	11.0293	11.0884	11.1629	11.1752	11.187	11.2288	11.2761	11.3291	11.388	11.4529	11.5239	11.6006	11.6828	11.7091	11.7355	11.768
302	11.5148	11.5131	11.5126	11.5117	11.5107	11.5166	11.5127	11.5074	11.5068	11.5067	11.5073	11.5091	11.5126	11.5173	11.5198	11.5262	11.5402	11.5434	11.5544	11.567	11.5813	11.5047	11.3609	11.3748	11.4163	11.4529	11.3968	11.309	11.3145	11.3178	11.318	11.3062	11.1671	11.0626	11.0884	11.163	11.1752	11.187	11.2289	11.2761	11.3291	11.388	11.453	11.5239	11.6006	11.6828	11.7093	11.7356	11.7681
303	11.5243	11.5148	11.5149	11.5152	11.5157	11.5477	11.5176	11.5192	11.5214	11.5243	11.5281	11.5331	11.5392	11.5382	11.5233	11.5309	11.5788	11.551	11.5636	11.5779	11.5941	11.5048	11.3611	11.3749	11.4164	11.453	11.3968	11.3095	11.315	11.3182	11.3185	11.3062	11.1671	11.0626	11.108	11.2405	11.2012	11.2029	11.3011	11.404	11.5108	11.6209	11.6495	11.659	11.6717	11.6881	11.7703	11.8625	11.8538
304	11.5247	11.5149	11.515	11.5153	11.5158	11.5481	11.5177	11.5193	11.5215	11.5244	11.5283	11.5332	11.5393	11.5384	11.5234	11.531	11.579	11.5511	11.5636	11.578	11.5941	11.5974	11.6152	11.6348	11.6562	11.5392	11.4848	11.5123	11.5356	11.5553	11.4464	11.3144	11.3061	11.2918	11.2704	11.2408	11.2014	11.203	11.3012	11.4041	11.5109	11.621	11.6496	11.6592	11.6718	11.6882	11.7703	11.8625	11.8539
305	11.5862	11.5864	11.5871	11.5883	11.59	11.5922	11.5951	11.5988	11.6032	11.6012	11.5913	11.6228	11.6318	11.5467	11.5557	11.5664	11.6172	11.5931	11.6093	11.6276	11.6478	11.612	11.6318	11.6535	11.677	11.5392	11.4848	11.5123	11.5357	11.5554	11.4464	11.3149	11.3065	11.2922	11.2707	11.2546	11.2939	11.428	11.5642	11.6326	11.6369	11.6423	11.7337	11.8487	11.9653	12.0396	11.9699	11.908	11.9592
306	11.5862	11.5864	11.5871	11.5883	11.59	11.5922	11.5951	11.5988	11.6032	11.6013	11.5915	11.6228	11.6318	11.5468	11.5558	11.5665	11.6174	11.5933	11.6095	11.6278	11.648	11.6121	11.6319	11.6536	11.6771	11.6795	11.7046	11.7316	11.7296	11.5876	11.5717	11.5852	11.5962	11.5641	11.4352	11.3054	11.294	11.428	11.5643	11.6327	11.637	11.6424	11.7339	11.8488	11.9655	12.0397	11.97	11.9081	11.9592
307	11.6592	11.672	11.7094	11.7632	11.7657	11.6548	11.6419	11.7455	11.7519	11.6086	11.6151	11.7042	11.6875	11.6422	11.6543	11.6682	11.65	11.7018	11.7217	11.7439	11.649	11.67	11.6942	11.7205	11.6823	11.7024	11.7297	11.759	11.7296	11.5876	11.5718	11.5853	11.5962	11.5641	11.4352	11.3054	11.4037	11.5552	11.629	11.702	11.8403	11.978	12.1134	12.2008	12.1167	12.0832	12.2017	12.2533	12.1643
308	11.6592	11.672	11.7094	11.7633	11.7658	11.655	11.6423	11.7459	11.752	11.6087	11.6151	11.7044	11.6877	11.6423	11.6544	11.6682	11.65	11.7018	11.7217	11.7439	11.6492	11.6702	11.6945	11.7207	11.6823	11.7025	11.7298	11.7591	11.7606	11.7916	11.8247	11.8148	11.691	11.605	11.6119	11.6174	11.6218	11.6256	11.6291	11.702	11.8403	11.978	12.1135	12.2008	12.1168	12.0833	12.2019	12.2537	12.1643
309	11.7601	11.7604	11.7615	11.7689	11.7927	11.769	11.7731	11.7781	11.7841	11.791	11.7991	11.8085	11.8191	11.8313	11.8451	11.7971	11.684	11.715	11.8102	11.7938	11.7682	11.7949	11.8238	11.8258	11.7487	11.7789	11.811	11.8451	11.7902	11.8235	11.8589	11.8148	11.6911	11.605	11.612	11.6175	11.6219	11.6257	11.7089	11.8649	12.023	12.1831	12.2362	12.2313	12.2314	12.2357	12.2432	12.2718	12.2652
310	11.7602	11.7605	11.7616	11.7689	11.7929	11.7691	11.7732	11.7782	11.7841	11.7911	11.7992	11.8085	11.8192	11.8314	11.8452	11.7971	11.684	11.7152	11.8104	11.7939	11.7683	11.7949	11.8239	11.8258	11.749	11.7792	11.8113	11.8454	11.7903	11.8236	11.859	11.8598	11.8971	11.9365	11.9781	12.0221	12.0683	12.1169	12.1679	12.2213	12.2663	12.2474	12.2367	12.2317	12.2319	12.2362	12.2437	12.2718	12.2657
311	11.9807	11.9959	12.0365	11.9224	11.847	11.9402	12.0454	11.9027	11.8564	11.9727	11.9877	11.8374	11.8195	11.936	11.9444	11.8606	11.8782	11.8978	11.9199	11.9019	11.9718	12.002	11.9695	11.855	11.8883	11.9237	11.9612	11.8722	11.8811	11.9191	11.9334	11.8964	11.9362	11.9783	12.0229	12.07	12.1199	12.1728	12.2289	12.2887	12.2667	12.2479	12.2912	12.2441	12.3527	12.3379	12.3229	12.3077	12.2929
312	11.9808	11.996	12.0367	11.9226	11.847	11.9403	12.0454	11.9028	11.8567	11.9731	11.9879	11.8376	11.8197	11.9362	11.9445	11.8607	11.8782	11.8979	11.92	11.9021	11.9719	12.0021	11.9695	11.855	11.8883	11.9238	11.9612	11.8722	11.8814	11.9194	11.9334	11.8965	11.9363	11.9784	12.0229	12.0701	12.12	12.1728	12.229	12.2888	12.2772	12.3356	12.2912	12.2442	12.353	12.3383	12.3233	12.3082	12.2933
313	12.044	12.0445	12.04	12.0484	12.0519	12.0563	12.0533	12.0684	12.0761	12.0848	12.0929	12.1058	12.118	12.0919	12.0526	12.1623	12.1798	12.0837	11.9387	11.9445	11.9886	12.0685	12.0351	12.0711	12.1099	12.1512	12.0153	12.0005	12.0418	12.044	11.9592	12.0013	12.0455	12.092	12.1407	12.1918	12.2455	12.3018	12.332	12.2941	12.3529	12.3874	12.3452	12.3667	12.3674	12.4809	12.3822	12.3206	12.4395
314	12.0442	12.0447	12.0401	12.0486	12.0521	12.0566	12.0534	12.0687	12.0763	12.0851	12.0932	12.106	12.1183	12.0919	12.0528	12.1626	12.18	12.0838	11.9389	11.9446	11.9888	12.0687	12.0352	12.0712	12.11	12.1513	12.0153	12.0006	12.0418	12.0441	11.9595	12.0016	12.0458	12.0923	12.141	12.1922	12.2458	12.3021	12.3324	12.2945	12.353	12.3874	12.3799	12.3671	12.3674	12.481	12.3823	12.3208	12.4396
315	12.1531	12.1207	12.0459	12.109	12.1982	12.2031	12.0618	12.1596	12.263	12.1382	12.0947	12.2152	12.2392	12.1315	12.1463	12.1677	12.2284	12.1988	12.2196	12.2425	12.2569	12.1133	12.1391	12.1978	12.2441	12.1586	12.1949	12.2255	12.1429	12.0849	12.1298	12.1766	12.2252	12.2756	12.328	12.3823	12.4269	12.381	12.3608	12.4117	12.4027	12.392	12.3803	12.4599	12.5258	12.4952	12.5848	12.6812	12.6758
316	12.1533	12.1209	12.0462	12.1092	12.1983	12.2032	12.0621	12.1597	12.2634	12.1384	12.095	12.2156	12.2392	12.1317	12.1465	12.1678	12.2285	12.1991	12.2198	12.2427	12.2569	12.1133	12.1393	12.198	12.2442	12.1586	12.1949	12.2257	12.143	12.0849	12.1299	12.1766	12.2252	12.2756	12.328	12.3824	12.427	12.3814	12.3611	12.412	12.403	12.3923	12.3965	12.5091	12.6103	12.4952	12.5848	12.6813	12.6759
317	12.2374	12.2378	12.2391	12.2411	12.2439	12.2475	12.2519	12.2571	12.2807	12.2696	12.2769	12.2848	12.2933	12.3022	12.3116	12.3213	12.2792	12.3409	12.3503	12.3589	12.2682	12.2981	12.3341	12.3686	12.3021	12.2803	12.2882	12.2406	12.2881	12.3372	12.3877	12.4025	12.4128	12.4203	12.4251	12.4273	12.4387	12.424	12.4189	12.4227	12.4876	12.4224	12.4987	12.5841	12.6103	12.5943	12.6654	12.7389	12.7731
318	12.2378	12.2382	12.2395	12.2415	12.2443	12.2479	12.2523	12.2575	12.2807	12.27	12.2773	12.2852	12.2937	12.3026	12.312	12.3217	12.2794	12.3413	12.3506	12.3593	12.2684	12.2983	12.3343	12.3689	12.3021	12.2805	12.2884	12.2407	12.2881	12.3372	12.3878	12.4026	12.4128	12.4204	12.4252	12.4274	12.4388	12.4242	12.4191	12.4231	12.488	12.4225	12.4988	12.5842	12.6747	12.7921	12.9088	12.7927	12.7732
319	12.2847	12.3033	12.3562	12.4286	12.3511	12.3028	12.419	12.439	12.2887	12.4064	12.4995	12.3861	12.3379	12.4587	12.516	12.3726	12.3311	12.3841	12.4777	12.4	12.3661	12.3712	12.3726	12.3783	12.356	12.3307	12.3097	12.3344	12.3556	12.374	12.3896	12.4396	12.4928	12.5473	12.5949	12.513	12.4414	12.4973	12.558	12.5944	12.4887	12.5558	12.6272	12.7022	12.6812	12.7922	12.9089	12.7929	12.8149
320	12.2848	12.3033	12.3562	12.4287	12.3513	12.303	12.4192	12.4392	12.2888	12.4065	12.4997	12.3862	12.3382	12.459	12.5162	12.3727	12.3315	12.3842	12.4779	12.4	12.3665	12.3715	12.373	12.3786	12.3563	12.331	12.3098	12.3345	12.3557	12.374	12.3896	12.4396	12.4928	12.5474	12.5951	12.5133	12.4418	12.4973	12.558	12.5944	12.4887	12.5561	12.6276	12.7026	12.6813	12.842	12.9166	13.0409	12.9518
321	12.4219	12.4226	12.4249	12.437	12.4339	12.4407	12.4491	12.4592	12.4709	12.4843	12.5325	12.5167	12.5361	12.5578	12.5749	12.6106	12.6438	12.6837	12.5424	12.5558	12.618	12.6687	12.5884	12.4454	12.4309	12.4893	12.5501	12.6109	12.6708	12.7292	12.7863	12.8148	12.7847	12.6859	12.6032	12.6606	12.7195	12.7801	12.704	12.621	12.6863	12.754	12.8241	12.7273	12.7809	12.8635	12.9166	13.0412	12.9519
322	12.422	12.4227	12.425	12.4371	12.434	12.4409	12.4493	12.4593	12.471	12.4844	12.5326	12.5169	12.5362	12.5579	12.5751	12.6107	12.6439	12.6837	12.5424	12.5559	12.6181	12.6688	12.5884	12.4454	12.4311	12.4895	12.5502	12.6111	12.6709	12.7293	12.7864	12.8152	12.7849	12.6861	12.6033	12.6607	12.7196	12.7801	12.704	12.621	12.6863	12.754	12.8241	12.7273	12.7813	12.8639	12.9501	13.0412	12.9744
323	12.5829	12.6064	12.6321	12.4956	12.5388	12.6553	12.5889	12.5436	12.674	12.6781	12.5349	12.6643	12.7923	12.6585	12.5824	12.6831	12.7802	12.6843	12.736	12.8023	12.8725	12.7308	12.7128	12.7537	12.7932	12.8321	12.8709	12.8699	12.835	12.817	12.8115	12.8424	12.8243	12.838	12.855	12.8743	12.8953	12.8168	12.8423	12.9063	12.9722	12.9656	12.8458	12.8967	12.9718	13.0238	12.9505	13.0413	13.136
324	12.583	12.6065	12.6323	12.4957	12.5388	12.6554	12.5891	12.5437	12.6742	12.6781	12.535	12.6643	12.7923	12.6586	12.5825	12.6833	12.7804	12.6844	12.7361	12.8024	12.8725	12.7308	12.713	12.7539	12.7933	12.8322	12.871	12.8701	12.8353	12.8174	12.8119	12.8425	12.8246	12.8384	12.8553	12.8746	12.8957	12.8168	12.8424	12.9064	12.9723	12.9656	12.8458	12.8967	12.9718	13.024	13.0109	13.0522	13.1364
325	12.8006	12.7476	12.6717	12.7674	12.8808	12.7382	12.7822	12.916	12.8226	12.8084	12.9446	12.9391	12.7996	12.9163	13.0334	12.9617	12.8236	12.8642	12.9356	12.9971	12.8827	12.9721	13.0644	13.1554	13.0934	13.0006	12.925	12.9098	12.949	12.9882	13.0001	12.8898	12.8979	12.9531	13.0086	13.0501	12.9323	12.9178	12.9414	12.9657	12.9907	13.0162	13.0419	13.0677	13.0935	13.0494	13.1296	13.0523	13.1927
326	12.8008	12.7477	12.6718	12.7675	12.8808	12.7384	12.7822	12.9161	12.8226	12.8085	12.9448	12.9393	12.7998	12.9164	13.0334	12.9617	12.8236	12.8643	12.9357	12.9972	12.8829	12.9722	13.0645	13.1555	13.0935	13.0007	12.9252	12.91	12.9491	12.9883	13.0002	12.89	12.898	12.9532	13.0087	13.0501	12.9324	12.9182	12.9418	12.9661	12.9911	13.0165	13.0423	13.0681	13.0938	13.0494	13.1296	13.0577	13.193
327	12.8637	12.8648	12.868	12.8733	12.883	12.8906	12.9027	12.9173	12.9347	12.9551	12.9789	13.0068	13.0398	13.0794	13.0975	13.1245	13.1386	13.1538	13.1523	13.0131	13.0516	13.1017	13.1492	13.1952	13.2405	13.2857	13.3311	13.3507	13.2314	13.1143	13.0274	13.0664	13.1047	13.1418	13.1696	13.0646	13.1216	13.1797	13.2393	13.2081	13.0865	13.0401	13.1099	13.1817	13.1378	13.119	13.1314	13.1688	13.1961
328	12.8638	12.8649	12.868	12.8734	12.8831	12.8906	12.9028	12.9174	12.9348	12.9552	12.979	13.007	13.04	13.0795	13.0975	13.1405	13.1613	13.1764	13.1523	13.0131	13.0517	13.1017	13.1492	13.1952	13.2406	13.2858	13.3311	13.3508	13.2316	13.1144	13.0276	13.0665	13.1048	13.1419	13.1696	13.0647	13.1217	13.1799	13.2394	13.2081	13.0865	13.0401	13.1099	13.1817	13.138	13.1194	13.1315	13.1692	13.1961
329	12.8822	12.9145	12.9986	13.0262	12.8867	13.011	13.0386	12.9657	13.0513	13.0591	13.0677	13.0772	13.0877	13.099	13.1113	13.1406	13.1613	13.1764	13.1699	13.187	13.2052	13.2246	13.245	13.1987	13.2426	13.3134	13.3387	13.3651	13.3928	13.4218	13.452	13.4835	13.4121	13.2904	13.1773	13.2103	13.2402	13.266	13.2871	13.3004	13.313	13.3177	13.3172	13.251	13.2555	13.2228	13.1433	13.1813	13.237
330	12.8822	12.9146	12.9986	13.0341	12.8869	13.0112	13.061	12.9657	13.0544	13.0815	13.0766	13.0808	13.1102	13.1216	13.1275	13.1471	13.2294	13.2446	13.1926	13.2097	13.2279	13.2472	13.2675	13.1988	13.2426	13.3241	13.3605	13.3768	13.4141	13.4427	13.4726	13.5036	13.4121	13.2904	13.1773	13.2104	13.2402	13.266	13.2871	13.3006	13.3131	13.3178	13.3174	13.2512	13.2556	13.2229	13.1442	13.2123	13.2373
331	13.0221	13.0226	13.024	13.0343	13.0294	13.0336	13.061	13.0445	13.0544	13.0815	13.0767	13.081	13.1102	13.1216	13.1277	13.1471	13.2309	13.2461	13.1926	13.2097	13.2279	13.2472	13.2675	13.2666	13.2894	13.3242	13.3605	13.3769	13.4141	13.4427	13.4726	13.5036	13.5162	13.5502	13.5854	13.6219	13.5751	13.4526	13.3302	13.3028	13.3632	13.4278	13.3635	13.3121	13.3029	13.2312	13.1446	13.2123	13.2975
332	13.0445	13.0449	13.0463	13.0486	13.0518	13.0559	13.1071	13.0669	13.0738	13.1491	13.0902	13.0998	13.1781	13.1895	13.1339	13.1869	13.2355	13.29	13.2607	13.2778	13.2958	13.3149	13.3121	13.289	13.3116	13.3355	13.3989	13.3867	13.423	13.4698	13.5172	13.5344	13.5359	13.5695	13.6042	13.6402	13.5751	13.4527	13.3303	13.3029	13.3634	13.4279	13.3637	13.3123	13.3032	13.2903	13.2748	13.2569	13.2975
333	13.0445	13.0449	13.0463	13.0486	13.0518	13.0559	13.1071	13.0669	13.0738	13.1506	13.0902	13.0998	13.1796	13.191	13.1339	13.1872	13.2355	13.29	13.2622	13.2792	13.2973	13.3163	13.3122	13.289	13.3117	13.3355	13.3989	13.3867	13.4231	13.4699	13.5172	13.5344	13.5359	13.5695	13.6042	13.6402	13.6596	13.6987	13.739	13.6976	13.5867	13.4753	13.4941	13.4101	13.3157	13.2906	13.2751	13.2572	13.3396
334	13.1114	13.1119	13.1133	13.1124	13.1189	13.1231	13.1282	13.1342	13.1412	13.1954	13.1578	13.1675	13.215	13.2306	13.2019	13.2152	13.2604	13.3179	13.3809	13.3981	13.4162	13.4305	13.335	13.3561	13.3783	13.4016	13.426	13.4515	13.4781	13.5058	13.5347	13.5648	13.596	13.6284	13.6619	13.6967	13.6775	13.716	13.7558	13.6978	13.5869	13.4755	13.4942	13.4101	13.3158	13.3314	13.4093	13.448	13.34
335	13.113	13.1134	13.1148	13.1124	13.1204	13.1246	13.1297	13.1357	13.1427	13.1955	13.1593	13.169	13.2152	13.2306	13.2034	13.2167	13.2607	13.318	13.3809	13.3981	13.4162	13.4305	13.3364	13.3575	13.3797	13.403	13.4274	13.4529	13.4795	13.5072	13.5361	13.5651	13.5974	13.6298	13.6633	13.6974	13.6775	13.716	13.7558	13.7806	13.7013	13.6034	13.506	13.4134	13.3213	13.3314	13.4093	13.4484	13.353
336	13.1867	13.2282	13.18	13.1156	13.2355	13.2399	13.1469	13.2515	13.2587	13.2117	13.2759	13.2859	13.2968	13.3086	13.3213	13.3349	13.3493	13.3491	13.3893	13.4522	13.5092	13.4352	13.4551	13.476	13.4979	13.5207	13.4713	13.4663	13.5259	13.578	13.6229	13.5652	13.6135	13.6624	13.7117	13.6974	13.7327	13.7698	13.8082	13.7969	13.7022	13.6034	13.506	13.5622	13.6322	13.6773	13.5606	13.4892	13.4754
337	13.1867	13.2282	13.1802	13.1172	13.2355	13.2399	13.147	13.2515	13.2587	13.2118	13.2759	13.2859	13.2968	13.3086	13.3213	13.3349	13.3493	13.3495	13.3894	13.4523	13.5092	13.4352	13.4551	13.476	13.4979	13.5207	13.4714	13.4663	13.526	13.5781	13.623	13.5662	13.6136	13.6625	13.7117	13.6981	13.734	13.7712	13.8083	13.7969	13.7023	13.6035	13.5075	13.5624	13.6323	13.6777	13.5611	13.4892	13.4754
338	13.2277	13.2388	13.2296	13.2321	13.2416	13.2464	13.2452	13.2874	13.344	13.2668	13.3374	13.3835	13.3602	13.3448	13.42	13.4339	13.4244	13.3647	13.452	13.4995	13.518	13.5373	13.5575	13.5785	13.6003	13.5927	13.5446	13.5694	13.5953	13.6222	13.6501	13.6615	13.6946	13.7235	13.7495	13.7611	13.7983	13.824	13.8085	13.8007	13.8235	13.8677	13.9133	13.9212	13.7976	13.7038	13.6629	13.568	13.4987
339	13.2277	13.2388	13.2296	13.2321	13.2417	13.2464	13.2452	13.2876	13.3441	13.2669	13.3374	13.3844	13.3602	13.345	13.4208	13.4347	13.4245	13.3647	13.4525	13.5003	13.5188	13.5382	13.5583	13.5793	13.6011	13.5928	13.5446	13.5694	13.5953	13.6222	13.6502	13.6616	13.6947	13.7237	13.7496	13.7611	13.7984	13.8241	13.8096	13.8024	13.8393	13.883	13.928	13.9217	13.7981	13.704	13.6629	13.568	13.4987
340	13.3241	13.3235	13.3261	13.3285	13.332	13.3364	13.3419	13.3482	13.3556	13.364	13.3733	13.4588	13.3948	13.4069	13.4672	13.5109	13.4507	13.4652	13.4819	13.566	13.5516	13.5622	13.6127	13.6574	13.6797	13.6229	13.6462	13.6702	13.6949	13.7202	13.6568	13.6791	13.7092	13.7403	13.7726	13.7739	13.8105	13.8597	13.8523	13.8025	13.8393	13.883	13.928	13.9602	13.8595	13.7601	13.7773	13.6546	13.571
341	13.3249	13.3235	13.3269	13.3294	13.3328	13.3373	13.3427	13.3491	13.3564	13.3648	13.3741	13.4588	13.3956	13.4077	13.4674	13.5109	13.4515	13.466	13.4827	13.5664	13.5516	13.5622	13.6128	13.6574	13.6797	13.6237	13.647	13.671	13.6957	13.721	13.6568	13.6791	13.7092	13.7403	13.7726	13.7741	13.8106	13.8598	13.8524	13.8479	13.8888	13.931	13.9745	13.9609	13.8595	13.7601	13.7774	13.6547	13.5711
342	13.3332	13.3248	13.3382	13.3446	13.3536	13.3654	13.38	13.3978	13.419	13.4383	13.4481	13.4787	13.4705	13.483	13.4965	13.5598	13.5261	13.5423	13.5593	13.5772	13.5959	13.6155	13.636	13.6619	13.7102	13.7029	13.7269	13.7519	13.7778	13.779	13.7461	13.7726	13.7996	13.827	13.8192	13.8059	13.8403	13.8759	13.9016	13.8493	13.8902	13.9324	13.9758	13.961	14.0085	13.9714	13.8124	13.828	13.7002
343	13.3332	13.3254	13.3382	13.3446	13.3536	13.3654	13.38	13.3978	13.419	13.4383	13.4481	13.4788	13.4705	13.4831	13.4966	13.5598	13.5262	13.5423	13.5593	13.5772	13.5959	13.6156	13.6361	13.6619	13.7102	13.7029	13.727	13.752	13.7779	13.779	13.7469	13.7734	13.8003	13.8277	13.8193	13.8059	13.8403	13.8759	13.904	13.8842	13.9204	13.961	14.0062	13.9744	14.0221	13.9714	13.8124	13.8281	13.7405
344	13.3958	13.3344	13.3516	13.4006	13.383	13.3787	13.4149	13.4217	13.4295	13.4441	13.4738	13.4856	13.551	13.6019	13.6445	13.5795	13.6567	13.6665	13.6789	13.6738	13.6872	13.7351	13.7607	13.7899	13.7142	13.7582	13.8063	13.8545	13.9008	13.8046	13.8324	13.8611	13.8907	13.9213	13.8548	13.8828	13.9112	13.9186	13.904	13.8843	13.9204	13.9611	14.0062	13.9744	14.0221	14.0081	13.9172	13.8523	13.7406
345	13.3958	13.3344	13.3516	13.4006	13.383	13.3788	13.4149	13.4217	13.4296	13.4441	13.4738	13.4856	13.551	13.6019	13.664	13.5797	13.6796	13.7045	13.7203	13.6738	13.6876	13.7872	13.8167	13.8354	13.7143	13.7582	13.8063	13.8545	13.9008	13.8047	13.8324	13.8611	13.8907	13.9213	13.8555	13.8836	13.9119	13.9188	13.9084	13.9505	13.9895	14.0298	14.0478	14.0193	14.0654	14.0081	13.9173	13.8525	13.929
346	13.4407	13.3963	13.3979	13.4836	13.4043	13.4091	13.5197	13.4729	13.4305	13.5747	13.6058	13.509	13.6177	13.6414	13.664	13.6495	13.6798	13.7046	13.7203	13.6944	13.7131	13.7873	13.8168	13.8354	13.8228	13.8595	13.9	13.9442	13.9031	13.9521	14.0016	14.0516	14.0608	13.9404	13.9528	13.9854	14.0189	13.9396	13.9084	13.9505	13.9895	14.0298	14.0483	14.0206	14.0667	14.0581	14.0517	13.8755	13.9292
347	13.441	13.3964	13.398	13.4837	13.4044	13.4091	13.5198	13.4731	13.4307	13.5749	13.6058	13.509	13.6178	13.6679	13.6736	13.6815	13.6917	13.7669	13.7959	13.7392	13.7614	13.8123	13.889	13.85	13.8872	13.9284	13.9736	14.0128	13.9031	13.9521	14.0016	14.0516	14.0609	13.9405	13.9529	13.9854	14.0189	13.9404	13.9126	13.9561	14.0022	14.0462	14.0643	14.0555	14.1004	14.0712	14.1092	14.1617	14.0868
348	13.4988	13.6139	13.6286	13.516	13.6218	13.6411	13.598	13.6476	13.6449	13.6426	13.6409	13.6399	13.64	13.6679	13.6737	13.6815	13.6917	13.7671	13.7959	13.7392	13.7615	13.8127	13.8891	13.8501	13.8873	13.9285	13.9736	14.0129	13.9922	14.0438	14.0976	14.1276	14.102	14.1529	14.2043	14.1385	14.0287	14.0038	13.9127	13.9561	14.0022	14.0462	14.0643	14.0555	14.1005	14.0712	14.1217	14.1676	14.0869
349	13.4988	13.6141	13.6287	13.516	13.6219	13.6412	13.5981	13.6551	13.6607	13.6602	13.6604	13.6615	13.664	13.7229	13.6906	13.7398	13.7701	13.7877	13.8062	13.8255	13.8458	13.867	13.9387	13.912	13.9358	13.9606	13.9862	14.0216	14.0402	14.0685	14.0977	14.1277	14.102	14.1529	14.2043	14.1388	14.0289	14.0066	13.9681	13.9964	14.0244	14.052	14.0712	14.1048	14.1086	14.1128	14.1217	14.1678	14.2035
350	13.6263	13.6269	13.6434	13.6316	13.6358	13.6529	13.6475	13.6552	13.6607	13.6602	13.6604	13.6616	13.664	13.723	13.6906	13.7398	13.7702	13.7878	13.8063	13.8256	13.8459	13.8671	13.9391	13.9121	13.9359	13.9607	13.9863	14.0217	14.0403	14.0686	14.099	14.1577	14.1584	14.1901	14.2226	14.2118	14.1073	14.0067	13.9688	13.9971	14.0252	14.0527	14.0712	14.1055	14.1087	14.1141	14.1616	14.1736	14.2041
351	13.6263	13.6269	13.6435	13.6317	13.6358	13.6645	13.6476	13.6617	13.6638	13.6736	13.6844	13.6962	13.7091	13.7523	13.7377	13.7535	13.8059	13.8264	13.8428	13.8774	13.9083	13.9433	13.9557	14.0255	14.0731	14.125	14.1414	14.0228	14.0758	14.1328	14.1936	14.1801	14.1585	14.1902	14.2227	14.2148	14.1103	14.0534	14.0889	14.1255	14.1631	14.1696	14.0789	14.1139	14.1294	14.1521	14.1629	14.1736	14.2152
352	13.6599	13.6596	13.6587	13.6572	13.6552	13.6645	13.6503	13.6618	13.6639	13.6737	13.6845	13.6963	13.7092	13.7523	13.7378	13.7536	13.8068	13.8272	13.843	13.8782	13.9092	13.9441	13.9558	14.0263	14.0738	14.1258	14.1414	14.0228	14.0759	14.1329	14.1937	14.1802	14.2197	14.2849	14.248	14.2149	14.1104	14.0534	14.089	14.1256	14.1632	14.1696	14.0796	14.1139	14.13	14.1528	14.1726	14.19	14.2155
353	13.6688	13.6686	13.668	13.6671	13.6659	13.7184	13.6631	13.6625	13.7282	13.7194	13.7187	13.7435	13.7516	13.7616	13.7738	13.7885	13.8311	13.9172	13.8501	13.9096	13.9697	14.0255	13.9823	14.064	14.1792	14.2286	14.1814	14.2422	14.3074	14.3769	14.2981	14.2581	14.3262	14.3571	14.2483	14.2559	14.2901	14.3252	14.3612	14.385	14.2765	14.1767	14.0872	14.1242	14.1311	14.1651	14.1732	14.1906	14.2157
354	13.6689	13.6687	13.6681	13.6671	13.6659	13.7185	13.6631	13.6626	13.7291	13.7194	13.7189	13.7444	13.7525	13.7625	13.7747	13.7894	13.8312	13.9172	13.851	13.9097	13.9699	14.0256	13.9831	14.0643	14.1794	14.2287	14.1822	14.2429	14.3081	14.3775	14.2982	14.2582	14.3262	14.3574	14.3171	14.256	14.2902	14.3253	14.3613	14.3851	14.2766	14.1772	14.0873	14.1243	14.1311	14.1652	14.2003	14.2114	14.227
355	13.7196	13.7197	13.7199	13.7203	13.7209	13.7219	13.7233	13.7254	13.8055	13.7321	13.7371	13.8612	13.939	13.8184	13.8801	13.9944	14.0189	13.9379	14.0583	14.1138	14.1535	14.0748	14.0783	14.1293	14.1861	14.2597	14.2777	14.3269	14.3763	14.4146	14.4505	14.4953	14.4658	14.3976	14.3201	14.256	14.308	14.3603	14.4127	14.398	14.3077	14.2018	14.2416	14.1942	14.156	14.1817	14.2006	14.2117	14.227
356	13.7205	13.7206	13.7208	13.7212	13.7218	13.7228	13.7242	13.7263	13.8056	13.733	13.738	13.8614	13.939	13.8184	13.8801	13.9944	14.0189	13.938	14.0583	14.1138	14.1535	14.0748	14.0784	14.1294	14.1865	14.2597	14.2779	14.3271	14.3765	14.4147	14.4512	14.4953	14.466	14.3977	14.3202	14.256	14.308	14.3603	14.4127	14.3981	14.3082	14.2019	14.2417	14.1943	14.1561	14.1819	14.2245	14.2118	14.2632
357	13.8006	13.7582	13.7515	13.8126	13.8221	13.7616	13.8499	13.8686	13.8246	13.9046	13.9141	13.9255	13.9426	13.9548	13.9732	13.9984	14.0367	14.0467	14.0783	14.1568	14.179	14.1976	14.2263	14.2516	14.2779	14.3031	14.3342	14.3642	14.3953	14.4259	14.461	14.5261	14.5298	14.4232	14.3532	14.4243	14.4981	14.5744	14.4949	14.4401	14.4358	14.3855	14.2893	14.2825	14.1578	14.2029	14.2246	14.213	14.2645
358	13.8008	13.7582	13.7517	13.8128	13.8223	13.7616	13.8501	13.8687	13.8246	13.9046	13.9141	13.9255	13.9426	13.9548	13.9732	13.9985	14.0367	14.0467	14.0783	14.1569	14.179	14.1976	14.2264	14.2516	14.278	14.3034	14.3343	14.3642	14.3954	14.4261	14.461	14.5263	14.5304	14.4259	14.4724	14.5503	14.6311	14.6061	14.495	14.4406	14.4359	14.3856	14.2893	14.2826	14.1578	14.203	14.2494	14.2865	14.3277
359	13.8202	13.8019	13.8059	13.875	13.8333	13.8345	13.8848	13.8901	13.8908	13.917	13.9479	13.9844	14.0009	14.0437	14.0601	14.0775	14.0959	14.1153	14.1356	14.1892	14.1921	14.2021	14.2463	14.2998	14.3581	14.3055	14.4127	14.5122	14.5294	14.4276	14.4758	14.5283	14.5305	14.426	14.4725	14.5503	14.6311	14.6061	14.5735	14.4652	14.4828	14.4745	14.4503	14.2909	14.3246	14.2289	14.2494	14.2865	14.3381
360	13.8202	13.8021	13.8061	13.875	13.8334	13.8347	13.8849	13.8901	13.891	13.9172	13.9481	13.9846	14.0011	14.0438	14.0602	14.0776	14.096	14.1153	14.1356	14.1892	14.1922	14.2022	14.2464	14.2998	14.3581	14.3055	14.4129	14.5124	14.5294	14.4277	14.476	14.5289	14.5322	14.5663	14.6029	14.6401	14.6779	14.7074	14.574	14.4652	14.4828	14.4746	14.4503	14.291	14.3246	14.3328	14.2497	14.2971	14.3381
361	13.872	13.8723	13.8733	13.8876	13.8774	13.8806	13.901	13.919	13.8966	13.9478	14.0008	14.014	14.0277	14.0798	14.1428	14.154	14.1052	14.1992	14.2811	14.3074	14.3277	14.4712	14.5282	14.4905	14.3761	14.4213	14.4894	14.5623	14.5987	14.6693	14.681	14.5738	14.5322	14.5663	14.6029	14.6401	14.678	14.708	14.6531	14.5809	14.5176	14.5697	14.5142	14.5016	14.4068	14.333	14.2499	14.2971	14.3461
362	13.872	13.8723	13.8733	13.8877	13.8774	13.8806	13.9011	13.919	13.8967	13.9478	14.0008	14.0141	14.0279	14.08	14.143	14.154	14.1053	14.1993	14.2811	14.3075	14.3277	14.4713	14.5283	14.4906	14.3762	14.4213	14.4894	14.5624	14.5988	14.6693	14.6813	14.574	14.5767	14.6276	14.6789	14.7304	14.7183	14.7147	14.6797	14.5809	14.5176	14.5698	14.5143	14.5018	14.4168	14.3678	14.4121	14.3859	14.3461
363	13.9356	13.9363	13.9383	13.941	13.9463	13.9523	13.9595	13.968	13.9777	13.9887	14.0883	14.0628	14.0283	14.1363	14.2657	14.2192	14.3106	14.3744	14.4083	14.3528	14.4168	14.4755	14.5305	14.5502	14.5731	14.5968	14.6213	14.6423	14.6401	14.6989	14.7228	14.6368	14.5769	14.6278	14.679	14.7305	14.7183	14.7147	14.6797	14.7339	14.7584	14.6078	14.587	14.5549	14.417	14.3678	14.4121	14.3959	14.3506
364	13.9357	13.9364	13.9384	13.9411	13.9464	13.9523	13.9596	13.9681	13.9778	13.9887	14.0884	14.0628	14.0284	14.1365	14.2659	14.2194	14.3108	14.3747	14.4085	14.3529	14.4169	14.4755	14.5305	14.5503	14.5732	14.5969	14.6214	14.6423	14.6402	14.699	14.7229	14.6386	14.6099	14.6954	14.7844	14.8243	14.7821	14.7164	14.7555	14.7954	14.7584	14.6078	14.5872	14.555	14.5697	14.5069	14.4457	14.3959	14.3507
365	14.0219	14.0804	14.0385	13.9416	14.0211	14.0633	13.9996	14.0391	14.1751	14.2227	14.1782	14.2262	14.2595	14.2763	14.2684	14.3186	14.3446	14.4172	14.4202	14.4465	14.487	14.5071	14.5903	14.5831	14.6343	14.6847	14.7347	14.6465	14.6724	14.7227	14.7259	14.6386	14.6106	14.696	14.7849	14.8246	14.7823	14.7165	14.7556	14.7954	14.7591	14.6728	14.6215	14.5854	14.5787	14.5161	14.4552	14.4262	14.3704
366	14.022	14.0805	14.0386	13.9417	14.0212	14.0633	13.9996	14.0392	14.1752	14.223	14.1783	14.2263	14.2598	14.2766	14.2684	14.3189	14.3449	14.4174	14.4202	14.4467	14.4871	14.5072	14.5905	14.5832	14.6344	14.6848	14.7347	14.6467	14.6726	14.7227	14.7261	14.7533	14.7811	14.8063	14.8179	14.8313	14.8265	14.779	14.8008	14.816	14.7592	14.673	14.6215	14.634	14.5787	14.5161	14.4552	14.4275	14.3717
367	14.1523	14.1174	14.1552	14.138	14.1087	14.1516	14.2013	14.207	14.2141	14.2882	14.233	14.2451	14.3608	14.3772	14.2959	14.3872	14.417	14.4328	14.4498	14.4679	14.4894	14.5372	14.6026	14.6487	14.7127	14.7536	14.753	14.7844	14.8343	14.7874	14.7439	14.7535	14.7812	14.8065	14.8182	14.8313	14.8268	14.7791	14.8009	14.8165	14.8099	14.7672	14.6998	14.6432	14.5966	14.542	14.4834	14.4576	14.448
368	14.1523	14.1174	14.1552	14.1381	14.1088	14.1518	14.2016	14.2074	14.2144	14.2883	14.2333	14.2455	14.3609	14.3773	14.2962	14.3873	14.4171	14.4329	14.4499	14.468	14.4896	14.5375	14.6026	14.6489	14.7129	14.7537	14.753	14.7845	14.8343	14.7877	14.745	14.7613	14.7881	14.809	14.8369	14.8647	14.8413	14.8252	14.8215	14.8452	14.8104	14.7798	14.7099	14.6432	14.5967	14.5433	14.4846	14.4577	14.448
369	14.1666	14.1639	14.1844	14.1904	14.1931	14.1967	14.2788	14.3231	14.3448	14.3085	14.3522	14.3585	14.3669	14.3793	14.3891	14.4024	14.4986	14.5301	14.5372	14.5969	14.6211	14.646	14.6178	14.698	14.7253	14.7823	14.7835	14.8159	14.8522	14.851	14.7451	14.7614	14.7883	14.8091	14.8371	14.8648	14.8419	14.8256	14.8219	14.8454	14.8167	14.7798	14.7099	14.6637	14.6021	14.6109	14.5553	14.501	14.4842
370	14.1667	14.164	14.1845	14.1907	14.1934	14.197	14.279	14.3232	14.3449	14.3085	14.3523	14.3586	14.367	14.3793	14.3892	14.4025	14.4988	14.5301	14.5374	14.597	14.6211	14.646	14.6178	14.6981	14.7253	14.7825	14.7836	14.816	14.8522	14.8512	14.8097	14.9012	14.9969	15.0592	14.945	14.8768	14.8787	14.834	14.886	14.8811	14.8359	14.7915	14.7268	14.6649	14.6034	14.6109	14.5553	14.501	14.4843
371	14.187	14.1874	14.1885	14.2682	14.2776	14.2898	14.3049	14.3538	14.3488	14.3487	14.3998	14.4345	14.4533	14.4708	14.4893	14.5089	14.5295	14.5511	14.5736	14.6679	14.8063	14.7119	14.6716	14.7654	14.9121	14.8613	14.8575	14.9383	14.8928	14.8513	14.8098	14.9012	14.9969	15.0592	14.945	14.8773	14.8788	14.8342	14.8862	14.8811	14.8359	14.7927	14.728	14.6725	14.6679	14.6394	14.6232	14.5531	14.5044
372	14.1874	14.1877	14.1888	14.2683	14.2776	14.2898	14.305	14.3538	14.3489	14.3488	14.3999	14.4346	14.4534	14.4708	14.4893	14.5089	14.5296	14.5511	14.5736	14.6682	14.8066	14.7119	14.6717	14.7654	14.9122	14.8614	14.8577	14.9384	14.8931	14.8842	14.9344	14.9848	15.0355	15.0864	15.0784	14.9745	14.892	14.9186	14.9314	14.8894	14.8362	14.8042	14.7646	14.6726	14.6679	14.6395	14.6233	14.5532	14.5044
373	14.2563	14.2576	14.2616	14.2939	14.3602	14.367	14.3653	14.3849	14.3919	14.3702	14.4221	14.4371	14.4753	14.491	14.5815	14.6509	14.6367	14.5988	14.6874	14.7654	14.8183	14.8976	14.956	15.0112	14.9671	15.0553	15.0997	14.9969	14.9572	14.8843	14.9345	14.9849	15.0355	15.0864	15.0785	14.9752	14.8921	14.9187	14.9316	14.8895	14.8576	14.8046	14.7861	14.7263	14.7226	14.6941	14.6833	14.652	14.6015
374	14.2564	14.2577	14.2616	14.294	14.3602	14.367	14.3654	14.3849	14.392	14.3702	14.4221	14.4371	14.4754	14.4911	14.5816	14.651	14.6367	14.5989	14.6875	14.7655	14.8183	14.8977	14.9561	15.0113	14.9672	15.0553	15.1	14.9972	14.9572	14.8939	14.9415	14.9928	15.0448	15.0952	15.1062	14.9786	14.9724	15.0174	14.944	14.9068	14.8576	14.8473	14.7861	14.7263	14.7227	14.6942	14.6834	14.652	14.6016
375	14.3481	14.3488	14.3511	14.3549	14.4018	14.3849	14.3752	14.4024	14.3959	14.4084	14.4386	14.565	14.4862	14.5237	14.6157	14.7338	14.7338	14.827	14.8535	14.8846	14.8347	14.9499	15.0094	15.0629	15.0644	15.1163	15.1671	15.0625	14.9579	14.894	14.9416	14.9929	15.0448	15.0953	15.107	14.9787	14.9729	15.0176	14.9442	14.9255	14.8577	14.8473	14.8	14.7986	14.7658	14.7568	14.7037	14.7283	14.7745
376	14.3481	14.3489	14.3511	14.3549	14.4019	14.385	14.3752	14.4026	14.396	14.4084	14.4387	14.5651	14.4863	14.5237	14.6158	14.7339	14.7339	14.8277	14.8542	14.8853	14.8348	14.9501	15.01	15.0634	15.0645	15.1164	15.1672	15.0626	15.0245	15.1161	15.2128	15.288	15.1736	15.0965	15.1375	15.1883	15.1031	15.045	14.9676	14.9267	14.8589	14.8772	14.8004	14.799	14.7659	14.7568	14.7038	14.7284	14.7745
377	14.3916	14.4199	14.4699	14.4424	14.412	14.5063	14.5764	14.4883	14.522	14.6374	14.6857	14.5886	14.6872	14.7566	14.7697	14.7397	14.8044	14.8309	14.9414	14.9214	14.9207	14.9621	15.0962	15.0702	15.1229	15.1895	15.1675	15.0644	15.0247	15.1162	15.2129	15.288	15.1736	15.0966	15.1375	15.1885	15.1033	15.045	14.9676	14.9381	14.9099	14.8772	14.9107	14.838	14.8015	14.7714	14.8184	14.8465	14.8704
378	14.3921	14.4203	14.4699	14.4424	14.412	14.5063	14.5765	14.4884	14.5222	14.6376	14.6857	14.5886	14.6873	14.7574	14.7704	14.7397	14.8052	14.8311	14.9415	14.9214	14.9213	14.9627	15.0965	15.0703	15.1234	15.19	15.1676	15.2183	15.269	15.3197	15.3704	15.3143	15.2772	15.178	15.1435	15.1887	15.1214	15.0527	14.9789	14.9382	14.9099	14.9013	14.9107	14.8381	14.8018	14.7715	14.8185	14.8467	14.8705
379	14.4956	14.4889	14.4789	14.5437	14.6066	14.6547	14.6063	14.7015	14.7205	14.7248	14.7303	14.7373	14.746	14.8046	14.8386	14.7855	14.8442	14.9459	15.0209	15.0627	15.1897	15.2178	15.1703	15.2435	15.3004	15.2009	15.1703	15.2184	15.2691	15.3198	15.3706	15.3144	15.2773	15.1781	15.1435	15.1888	15.1215	15.0663	14.995	14.9643	14.9802	14.9442	14.9193	14.8668	14.8111	14.8098	14.8246	14.863	14.8754
380	14.4956	14.4889	14.4792	14.5441	14.6069	14.6548	14.6063	14.7015	14.7213	14.7256	14.7311	14.738	14.7467	14.8047	14.8386	14.7862	14.8443	14.946	15.021	15.0628	15.1901	15.2182	15.1704	15.2437	15.3007	15.2012	15.1898	15.3054	15.39	15.4484	15.4023	15.3757	15.3573	15.2348	15.1999	15.1895	15.1281	15.0674	14.9962	14.9643	14.9803	14.9821	14.9193	14.8668	14.8112	14.8101	14.8249	14.8631	14.8756
381	14.7031	14.7044	14.7082	14.7105	14.7114	14.6652	14.7147	14.7172	14.7878	14.7769	14.7483	14.8545	14.9089	14.9331	14.9169	15.0234	15.0779	15.106	15.0384	15.122	15.192	15.2421	15.2462	15.2748	15.3038	15.2708	15.1899	15.3055	15.39	15.4484	15.4023	15.3758	15.3585	15.2358	15.1999	15.1895	15.1394	15.071	15.0392	14.9678	14.9893	14.9822	14.9238	14.9622	15.0061	15.0239	14.9714	14.9202	14.9045
382	14.7032	14.7045	14.7083	14.7112	14.7122	14.6655	14.7154	14.718	14.7879	14.7769	14.7485	14.8547	14.9091	14.9331	14.917	15.0235	15.0784	15.1064	15.0385	15.122	15.1922	15.2422	15.2466	15.2753	15.3042	15.2709	15.263	15.3433	15.4223	15.4522	15.4734	15.4214	15.4204	15.3565	15.2729	15.1986	15.1405	15.0715	15.0392	14.968	14.9895	14.9836	14.9238	14.9623	15.0061	15.024	14.9715	14.9203	14.9046
383	14.7094	14.7095	14.7098	14.7146	14.7219	14.7128	14.7189	14.7672	14.7915	14.8118	14.8395	14.8717	14.9558	14.9523	15.0032	15.0495	15.1003	15.1167	15.1339	15.1617	15.1974	15.2662	15.2745	15.3086	15.345	15.2754	15.2635	15.3437	15.4227	15.4526	15.4734	15.4215	15.4206	15.3565	15.2731	15.1986	15.1741	15.106	15.1075	14.9738	14.9901	14.9836	14.9875	15.0318	15.035	15.0311	15.0196	14.9979	14.952
384	14.7101	14.7103	14.7106	14.7147	14.722	14.7136	14.7193	14.7673	14.7916	14.8119	14.8397	14.8718	14.9559	14.9524	15.0033	15.0499	15.1004	15.1167	15.1343	15.1622	15.1975	15.2662	15.2746	15.3087	15.3451	15.3331	15.3626	15.3924	15.4302	15.5161	15.4819	15.4687	15.4379	15.3571	15.277	15.2051	15.1741	15.106	15.1076	14.9738	14.9902	15.0079	15.0223	15.0319	15.0352	15.0313	15.0198	14.9979	14.9521
385	14.8498	14.8414	14.8166	14.7764	14.7236	14.7353	14.7498	14.7679	14.8126	14.8535	14.8912	14.9262	14.9591	14.9904	15.0204	15.0631	15.1239	15.1262	15.1533	15.1816	15.2113	15.2673	15.3296	15.3892	15.3734	15.3335	15.3631	15.3928	15.4306	15.5161	15.4823	15.4701	15.4379	15.3572	15.277	15.2147	15.2339	15.2294	15.1655	15.103	15.0419	15.008	15.0225	15.0751	15.0777	15.0509	15.0476	15.0005	14.9742
386	14.8499	14.8416	14.8168	14.7765	14.7237	14.7354	14.7499	14.7683	14.813	14.8539	14.8916	14.9266	14.9596	14.9908	15.0208	15.0633	15.124	15.1263	15.1534	15.1817	15.2114	15.2674	15.3297	15.3892	15.3735	15.3852	15.433	15.497	15.5876	15.5237	15.494	15.5113	15.4401	15.3642	15.2838	15.2157	15.2339	15.2294	15.1655	15.103	15.0419	15.042	15.0937	15.133	15.0778	15.0509	15.0476	15.0006	14.9744
387	14.8881	14.889	14.8916	14.896	14.9021	14.9099	14.9194	14.9306	14.8616	14.8765	14.9562	14.9913	15.0103	15.0307	15.0526	15.0758	15.1337	15.2161	15.3058	15.3875	15.361	15.3268	15.4646	15.3979	15.3797	15.3854	15.4331	15.4971	15.5877	15.5241	15.494	15.5117	15.4402	15.3745	15.2927	15.2437	15.2401	15.2601	15.1724	15.1296	15.0566	15.0421	15.0938	15.1331	15.1554	15.1003	15.0967	15.1435	15.1914
388	14.8882	14.8891	14.8917	14.8961	14.9022	14.91	14.9195	14.9306	14.8616	14.8766	14.9563	14.9913	15.0103	15.0308	15.0526	15.0759	15.1339	15.2163	15.3059	15.3876	15.3611	15.3269	15.4648	15.3982	15.3898	15.5008	15.5543	15.6071	15.6292	15.57	15.5673	15.5207	15.4462	15.3753	15.2936	15.2437	15.2402	15.2601	15.1729	15.1297	15.0567	15.0731	15.1679	15.145	15.1554	15.1003	15.0967	15.1435	15.1914
389	15.1432	15.1444	15.1481	15.1542	15.12	15.069	15.0084	14.939	14.9434	14.9578	14.9738	15.031	15.0227	15.052	15.1431	15.2292	15.2084	15.218	15.3102	15.4145	15.4634	15.4981	15.4933	15.4747	15.39	15.5008	15.5544	15.6072	15.6292	15.57	15.5688	15.5207	15.4609	15.3871	15.3147	15.3068	15.2947	15.2755	15.2026	15.2764	15.1242	15.0731	15.1679	15.1451	15.1639	15.2462	15.2956	15.3418	15.2905
390	15.1433	15.1445	15.1481	15.1542	15.12	15.0691	15.0085	14.9391	14.9434	14.9579	14.9738	15.0311	15.0227	15.0521	15.1432	15.2293	15.2084	15.2181	15.3104	15.4147	15.4635	15.4986	15.4937	15.4747	15.4459	15.5328	15.6697	15.7414	15.6595	15.6585	15.6037	15.5224	15.4609	15.3871	15.3147	15.3068	15.2947	15.2755	15.2027	15.2769	15.3074	15.2478	15.1897	15.2123	15.1959	15.2463	15.2958	15.3419	15.2906
391	15.2141	15.2081	15.1901	15.1606	15.1627	15.1739	15.1876	15.2042	15.2236	15.2462	15.1859	15.1071	15.101	15.1665	15.2279	15.2857	15.3103	15.3869	15.4412	15.4512	15.4758	15.5343	15.526	15.4827	15.446	15.533	15.6699	15.7414	15.6595	15.66	15.6038	15.5225	15.463	15.4993	15.4296	15.3614	15.3481	15.2772	15.3199	15.3043	15.3075	15.2479	15.1898	15.2124	15.196	15.2537	15.3445	15.3441	15.3913
392	15.2142	15.2081	15.1902	15.1606	15.1628	15.1739	15.1877	15.2042	15.2237	15.2462	15.1859	15.1071	15.1011	15.1666	15.228	15.2858	15.3105	15.3871	15.4413	15.4513	15.4763	15.5344	15.5265	15.5604	15.6019	15.6512	15.7088	15.7593	15.6654	15.6843	15.6053	15.5299	15.4634	15.4993	15.4297	15.3615	15.3481	15.2772	15.3199	15.3624	15.3828	15.3301	15.2707	15.2644	15.3624	15.448	15.3943	15.3442	15.3914
393	15.45	15.4497	15.4488	15.4474	15.4455	15.4432	15.437	15.3846	15.325	15.2586	15.2721	15.3019	15.3358	15.3746	15.3785	15.2957	15.3402	15.3919	15.4454	15.4585	15.527	15.5783	15.5745	15.5608	15.6023	15.6516	15.7092	15.7594	15.6654	15.6845	15.6053	15.5338	15.4725	15.5237	15.4923	15.4204	15.4134	15.2916	15.343	15.3625	15.3833	15.3302	15.2707	15.2644	15.3624	15.4481	15.3944	15.4359	15.4805
394	15.4506	15.4503	15.4494	15.448	15.4461	15.4438	15.4371	15.3846	15.325	15.2586	15.2722	15.3019	15.3359	15.3747	15.3785	15.2958	15.3403	15.392	15.446	15.459	15.5271	15.5784	15.5745	15.6039	15.7048	15.7454	15.7854	15.7751	15.7471	15.6902	15.6126	15.5339	15.4726	15.5238	15.4924	15.4205	15.4134	15.2916	15.3431	15.3685	15.3904	15.4483	15.492	15.5363	15.5029	15.4618	15.5598	15.5216	15.4806
395	15.5576	15.5586	15.5616	15.5486	15.5193	15.4821	15.4405	15.4376	15.4345	15.4314	15.4286	15.4261	15.4243	15.4234	15.419	15.4256	15.4296	15.436	15.4591	15.4885	15.5341	15.5865	15.5845	15.604	15.7049	15.7455	15.7855	15.7754	15.7485	15.6902	15.6126	15.5361	15.5401	15.5309	15.5751	15.5654	15.4169	15.4952	15.4312	15.3686	15.3904	15.4483	15.492	15.5363	15.503	15.4619	15.5598	15.5217	15.5279
396	15.5577	15.5587	15.5617	15.5487	15.5194	15.4821	15.4411	15.4381	15.4351	15.432	15.4291	15.4267	15.4249	15.4239	15.419	15.4262	15.4301	15.4365	15.4593	15.4886	15.5342	15.5868	15.6009	15.6634	15.7241	15.7821	15.8385	15.797	15.764	15.6916	15.6153	15.5361	15.5405	15.531	15.5752	15.5654	15.417	15.4953	15.4312	15.3943	15.4052	15.4915	15.5471	15.559	15.5813	15.5942	15.5625	15.6412	15.6444
397	15.565	15.5662	15.5697	15.5665	15.5734	15.5822	15.593	15.6056	15.6202	15.6366	15.6549	15.5973	15.5295	15.4565	15.4237	15.4698	15.5279	15.594	15.5378	15.5273	15.5921	15.645	15.601	15.6635	15.7242	15.7822	15.8386	15.7971	15.7641	15.6916	15.6234	15.5626	15.5705	15.5639	15.5943	15.6187	15.5608	15.5301	15.4845	15.3944	15.4052	15.4919	15.5472	15.5591	15.5813	15.5942	15.5626	15.6412	15.6444
398	15.5651	15.5662	15.5697	15.5666	15.5735	15.5823	15.5931	15.6057	15.6203	15.6367	15.655	15.5974	15.5296	15.4566	15.4243	15.4698	15.5279	15.594	15.5379	15.5275	15.5923	15.6452	15.6213	15.6639	15.743	15.8781	15.8518	15.8248	15.7698	15.6976	15.6237	15.5629	15.5705	15.5639	15.5946	15.619	15.5609	15.5302	15.5124	15.4512	15.4455	15.4965	15.6021	15.5972	15.6241	15.6271	15.6445	15.6643	15.6654
399	15.5866	15.5824	15.5697	15.5755	15.5838	15.5945	15.6078	15.6236	15.6423	15.6638	15.6598	15.6749	15.6968	15.7204	15.7458	15.7729	15.6994	15.6206	15.6682	15.7501	15.6771	15.6538	15.6214	15.664	15.7431	15.8782	15.8519	15.8249	15.7698	15.6976	15.6748	15.6431	15.5706	15.5679	15.6373	15.6266	15.6353	15.5738	15.5125	15.4513	15.4456	15.4966	15.6026	15.5973	15.6241	15.6272	15.6445	15.6643	15.6654
400	15.5867	15.5825	15.5698	15.5756	15.5839	15.5946	15.6078	15.6237	15.6423	15.6639	15.6599	15.675	15.6969	15.7205	15.7459	15.773	15.6995	15.6207	15.6683	15.7502	15.6774	15.654	15.7128	15.7697	15.8247	15.8808	15.8523	15.8353	15.779	15.7024	15.675	15.6431	15.5707	15.5683	15.6374	15.6267	15.6354	15.5739	15.6461	15.681	15.6832	15.6747	15.6163	15.6486	15.6468	15.655	15.6738	15.6806	15.7126
401	15.9207	15.922	15.9257	15.932	15.9145	15.8869	15.8532	15.8136	15.768	15.7167	15.6884	15.7163	15.7478	15.783	15.8222	15.7742	15.8018	15.8324	15.8501	15.765	15.7688	15.6726	15.713	15.7699	15.8249	15.881	15.8523	15.8367	15.779	15.7115	15.7173	15.7054	15.6349	15.6051	15.6453	15.6278	15.6404	15.6587	15.6462	15.6812	15.6834	15.6747	15.6163	15.6486	15.6468	15.655	15.6738	15.6806	15.767
402	15.9208	15.9221	15.9258	15.932	15.9146	15.887	15.8533	15.8136	15.7681	15.7168	15.6885	15.7164	15.7478	15.783	15.8223	15.7742	15.8019	15.8325	15.8505	15.7654	15.7689	15.6726	15.7663	15.8892	16.012	15.9428	15.9206	15.8428	15.7912	15.7116	15.7173	15.7055	15.635	15.6052	15.6454	15.6278	15.6408	15.659	15.6725	15.748	15.7342	15.6786	15.667	15.6975	15.6729	15.6956	15.6971	15.7212	15.7671
403	15.9639	15.9608	15.9515	15.9361	15.9407	15.9521	15.9661	15.9828	16.0022	16.0244	16.0495	16.0298	15.9726	15.9109	15.8447	15.8658	15.9137	15.9321	15.8648	15.863	15.7835	15.6848	15.7665	15.8893	16.0122	15.9428	15.9207	15.8429	15.8502	15.7929	15.7635	15.729	15.8361	15.7655	15.696	15.6671	15.678	15.6646	15.6728	15.7481	15.7342	15.6787	15.667	15.6976	15.6729	15.6957	15.6972	15.7212	15.7695
404	15.964	15.9609	15.9516	15.9362	15.9408	15.9522	15.9662	15.9828	16.0023	16.0245	16.0496	16.0298	15.9726	15.9109	15.8447	15.8658	15.9137	15.9325	15.865	15.863	15.8386	15.9319	16.0153	16.0596	16.0322	15.9617	15.9241	15.8504	15.8505	15.7929	15.7636	15.7293	15.8362	15.7656	15.6961	15.6672	15.6782	15.7168	15.7351	15.7647	15.7551	15.7561	15.7282	15.7146	15.7292	15.7137	15.7435	15.7904	15.7695
405	16.0272	16.0312	16.043	16.0622	16.0883	16.1202	16.1572	16.1855	16.173	16.13	16.0823	16.0775	16.1083	16.1418	16.1578	16.0861	16.0108	15.9661	15.9549	15.8803	15.8386	15.9319	16.0154	16.0598	16.0322	15.9617	15.9255	15.8504	15.8635	15.7939	15.7753	15.8155	15.8401	15.8187	15.7153	15.6967	15.6938	15.7169	15.7352	15.7647	15.7551	15.7561	15.7283	15.715	15.7292	15.7138	15.7436	15.7905	15.836
406	16.0276	16.0316	16.0434	16.0626	16.0886	16.1206	16.1575	16.1855	16.173	16.1301	16.0823	16.0775	16.1083	16.1419	16.1583	16.0866	16.0113	15.9661	15.9549	15.8992	15.9355	15.9741	16.0283	16.1201	16.069	15.9974	15.9305	15.8682	15.8636	15.7941	15.7754	15.8156	15.8403	15.8188	15.7153	15.6968	15.6939	15.7295	15.7808	15.7946	15.8034	15.7639	15.7515	15.7421	15.8288	15.9444	15.8974	15.8051	15.8361
407	16.0663	16.0721	16.0891	16.1136	16.1264	16.1426	16.1624	16.198	16.2117	16.2407	16.2723	16.3036	16.2895	16.2256	16.1781	16.2152	16.1312	16.0444	15.9751	15.8993	15.9356	15.9742	16.0284	16.1201	16.069	15.9975	15.9307	15.8682	15.87	15.8445	15.8103	15.9076	15.8675	15.8624	15.7579	15.7635	15.8446	15.7296	15.7809	15.7947	15.8034	15.7639	15.7515	15.7422	15.8292	15.9448	15.9703	15.919	15.8684
408	16.0664	16.0722	16.0892	16.1137	16.1264	16.1427	16.1624	16.1983	16.2117	16.2408	16.2723	16.3046	16.29	16.2261	16.1781	16.2153	16.1313	16.0444	16.0228	16.0833	16.1471	16.1925	16.1906	16.1263	16.0732	16.0138	15.9324	15.8817	15.87	15.8445	15.8103	15.9077	15.8676	15.8624	15.758	15.7636	15.885	15.9182	15.856	15.8319	15.8826	15.933	15.9827	16.0318	16.066	15.9893	15.9704	15.919	15.8684
409	16.0972	16.099	16.1045	16.1159	16.1505	16.1908	16.2346	16.211	16.2414	16.2864	16.3156	16.306	16.2911	16.2782	16.265	16.2167	16.1579	16.0677	16.0228	16.0833	16.1471	16.1934	16.1915	16.1263	16.0733	16.0152	15.9325	15.8937	15.9108	15.9015	15.9384	15.915	15.879	15.9196	15.9717	16.0238	15.8851	15.9183	15.8561	15.832	15.8828	15.9331	15.9829	16.0319	16.0661	16.0224	16.0003	15.9626	15.9224
410	16.0972	16.0991	16.1045	16.116	16.1506	16.1908	16.2347	16.2111	16.2417	16.2867	16.3165	16.306	16.2921	16.2791	16.266	16.2167	16.239	16.2267	16.2155	16.2056	16.1977	16.2132	16.2066	16.1478	16.101	16.0159	15.9592	15.8938	15.9109	15.9015	15.9385	15.915	15.8792	15.9197	15.9718	16.0239	15.9811	15.9365	15.8904	15.8458	15.8855	16.0085	16.115	16.093	16.075	16.0224	16.0004	15.9627	15.9225
411	16.3125	16.3136	16.3168	16.3133	16.2953	16.2722	16.2441	16.2801	16.3256	16.3267	16.3318	16.3491	16.3412	16.3739	16.2962	16.2455	16.2399	16.2277	16.2164	16.2065	16.1986	16.2132	16.2067	16.1479	16.101	16.0159	15.9592	15.9484	15.9127	15.934	15.9799	15.9387	16.0051	15.9562	16.0691	16.0242	15.9812	15.9365	15.8904	15.8458	15.8856	16.0085	16.1151	16.0931	16.0751	16.0349	16.0613	16.0795	15.9748
412	16.3126	16.3136	16.3168	16.3133	16.2954	16.2723	16.2442	16.2801	16.3257	16.3277	16.332	16.3497	16.3412	16.3739	16.2962	16.2519	16.2574	16.2999	16.3437	16.3882	16.3633	16.2918	16.2211	16.1723	16.1047	16.0517	15.9739	15.9485	15.9128	15.9343	15.98	15.9389	16.0052	15.9564	16.0692	16.0311	15.9835	16.0096	16.137	16.1453	16.1417	16.1315	16.1333	16.1283	16.08	16.035	16.0617	16.0795	15.9748
413	16.3364	16.3339	16.3261	16.322	16.3293	16.3388	16.3503	16.3464	16.3371	16.3699	16.4044	16.3766	16.4198	16.3776	16.3304	16.2528	16.2574	16.2999	16.3437	16.3883	16.3634	16.2918	16.2212	16.1723	16.106	16.0518	16.0158	15.9802	15.9149	16.0017	15.9976	15.9741	16.0062	16.04	16.077	16.0311	15.9835	16.0097	16.1371	16.1453	16.1418	16.1316	16.1333	16.1283	16.0801	16.1271	16.173	16.1794	16.2602
414	16.3365	16.3339	16.3262	16.322	16.3294	16.3388	16.3503	16.3474	16.338	16.3699	16.405	16.3768	16.42	16.3776	16.4145	16.4513	16.4875	16.5226	16.4979	16.4316	16.3757	16.293	16.2671	16.1892	16.108	16.0679	16.0159	15.9803	15.9151	16.0017	15.9977	15.9741	16.0062	16.04	16.0772	16.0446	16.0758	16.1277	16.142	16.2292	16.2433	16.2361	16.182	16.1714	16.0807	16.1273	16.1732	16.1797	16.2603
415	16.3784	16.3777	16.3757	16.3724	16.3677	16.3618	16.3547	16.3638	16.3794	16.397	16.4117	16.4382	16.4481	16.4124	16.4145	16.4513	16.4875	16.5227	16.4979	16.4317	16.3757	16.2931	16.2671	16.1893	16.1082	16.109	16.0282	15.9817	15.948	16.0088	16.0263	16.1082	16.0081	16.0769	16.0787	16.0446	16.0759	16.1278	16.142	16.2294	16.2435	16.2361	16.182	16.2598	16.3393	16.2902	16.1847	16.2175	16.2984
416	16.3793	16.3787	16.3767	16.3733	16.3687	16.3628	16.3556	16.3638	16.3794	16.397	16.4118	16.4382	16.4481	16.4608	16.4988	16.5332	16.5637	16.5527	16.5082	16.4582	16.4084	16.3537	16.2807	16.193	16.146	16.109	16.0282	15.9818	15.9481	16.0089	16.0266	16.1083	16.0082	16.077	16.0787	16.0948	16.116	16.132	16.1793	16.2306	16.2812	16.261	16.2612	16.2598	16.3394	16.2902	16.1847	16.2176	16.2987
417	16.3874	16.3908	16.4008	16.4164	16.4364	16.4593	16.4836	16.5079	16.5011	16.4551	16.4166	16.4502	16.4617	16.461	16.499	16.5334	16.5639	16.5527	16.5082	16.4582	16.4084	16.3537	16.2808	16.1938	16.146	16.1115	16.0465	16.0347	16.0319	16.0527	16.0551	16.1267	16.161	16.1261	16.1084	16.0948	16.116	16.132	16.1794	16.2306	16.2813	16.2612	16.283	16.3092	16.3624	16.3728	16.4053	16.3745	16.3391
418	16.3877	16.3911	16.4011	16.4167	16.4367	16.4595	16.4838	16.5081	16.5017	16.4557	16.4166	16.4503	16.4617	16.4872	16.5146	16.5439	16.5725	16.5616	16.5392	16.46	16.433	16.3566	16.2851	16.1968	16.1636	16.1116	16.0466	16.0351	16.0321	16.0528	16.0552	16.1269	16.1611	16.1261	16.1085	16.1658	16.1894	16.2052	16.2173	16.2669	16.2905	16.3313	16.2831	16.3093	16.3628	16.3729	16.4057	16.3746	16.3392
419	16.6798	16.6769	16.6684	16.6541	16.6342	16.6089	16.5781	16.5421	16.531	16.5518	16.5696	16.5185	16.4847	16.4872	16.5146	16.5439	16.5726	16.5616	16.5392	16.46	16.4331	16.3566	16.2851	16.1981	16.175	16.1337	16.1527	16.1473	16.1121	16.0555	16.091	16.1461	16.173	16.1725	16.1297	16.1659	16.1895	16.2053	16.2175	16.267	16.2906	16.3314	16.3367	16.3469	16.3877	16.3822	16.4065	16.4307	16.4573
420	16.6805	16.6777	16.6691	16.6548	16.6349	16.6095	16.5788	16.5428	16.5312	16.552	16.5697	16.5185	16.4848	16.5145	16.5393	16.5587	16.5751	16.5643	16.5428	16.5162	16.4458	16.3847	16.2902	16.2367	16.175	16.1339	16.1531	16.1474	16.1122	16.0556	16.0911	16.1462	16.173	16.1726	16.1298	16.2019	16.3307	16.374	16.356	16.3425	16.3344	16.3325	16.337	16.3473	16.3878	16.3826	16.4066	16.4311	16.4577
421	16.7608	16.7613	16.7626	16.7644	16.7663	16.7676	16.7677	16.7568	16.7044	16.647	16.5849	16.5666	16.4912	16.5146	16.5394	16.5588	16.5752	16.5643	16.5428	16.5163	16.4458	16.3847	16.2914	16.2368	16.1906	16.1618	16.2207	16.1673	16.1259	16.0813	16.1298	16.1607	16.2211	16.2136	16.2032	16.2021	16.3308	16.3741	16.3561	16.3427	16.3347	16.3327	16.3804	16.4285	16.3959	16.4345	16.409	16.4475	16.4878
422	16.761	16.7614	16.7627	16.7645	16.7664	16.7677	16.7678	16.7568	16.7045	16.6471	16.585	16.5835	16.593	16.5977	16.5974	16.5917	16.5807	16.5807	16.5562	16.5354	16.4807	16.3848	16.2964	16.2419	16.1906	16.162	16.2208	16.1674	16.1259	16.0815	16.13	16.1608	16.2212	16.2137	16.266	16.3181	16.3697	16.4207	16.3999	16.3452	16.3991	16.35	16.3805	16.4286	16.3959	16.4346	16.4091	16.4476	16.4878
423	16.943	16.9389	16.9267	16.9066	16.8791	16.8446	16.8037	16.7661	16.762	16.706	16.6383	16.5836	16.5931	16.5978	16.5974	16.5917	16.5807	16.5807	16.5562	16.5355	16.4819	16.3861	16.2965	16.2419	16.2007	16.215	16.2233	16.1991	16.2738	16.3071	16.2638	16.1774	16.2239	16.2689	16.2661	16.3182	16.3698	16.4208	16.4	16.3452	16.3991	16.4899	16.4864	16.4754	16.4578	16.5169	16.5532	16.5332	16.5097
424	16.9431	16.939	16.9267	16.9067	16.8792	16.8447	16.8037	16.7662	16.7621	16.7549	16.7444	16.73	16.7115	16.6886	16.6613	16.6294	16.5932	16.59	16.5831	16.5777	16.4828	16.437	16.3394	16.261	16.2015	16.2157	16.2235	16.1992	16.2739	16.3071	16.2638	16.1776	16.2241	16.2691	16.3121	16.3529	16.3904	16.4235	16.4512	16.4721	16.4376	16.4899	16.4865	16.4755	16.4579	16.517	16.5535	16.5336	16.5101
425	17.046	17.0409	17.0259	17.0016	16.9687	16.9282	16.881	16.8278	16.7693	16.755	16.7445	16.7301	16.7115	16.6887	16.6613	16.6294	16.5932	16.5901	16.5832	16.5786	16.4828	16.437	16.3394	16.2727	16.2242	16.2679	16.2371	16.2685	16.3104	16.364	16.2818	16.2189	16.2346	16.2749	16.3123	16.353	16.3905	16.4236	16.4513	16.4721	16.4851	16.5332	16.5735	16.5018	16.4753	16.5204	16.5634	16.6039	16.5388
426	17.0615	17.0626	17.0658	17.0711	17.0662	17.0505	17.0312	17.0081	16.9811	16.9501	16.9151	16.876	16.8329	16.7859	16.735	16.6805	16.6226	16.6083	16.6117	16.5786	16.4852	16.4385	16.3549	16.2727	16.2243	16.2683	16.2378	16.2691	16.311	16.3645	16.2818	16.219	16.2347	16.275	16.3239	16.3691	16.3955	16.4494	16.4708	16.5147	16.4851	16.5332	16.5735	16.5018	16.4754	16.5204	16.5635	16.604	16.5391
427	17.0616	17.0626	17.0658	17.0711	17.0663	17.0506	17.0313	17.0082	16.9812	16.9502	16.9152	16.8761	16.8329	16.7859	16.735	16.6805	16.6226	16.6083	16.6118	16.5789	16.4853	16.4385	16.355	16.3488	16.3209	16.272	16.2534	16.2954	16.3486	16.3943	16.3645	16.3007	16.2367	16.3492	16.324	16.3692	16.3956	16.4495	16.4708	16.5147	16.5405	16.5604	16.6077	16.5792	16.5773	16.5684	16.6472	16.6162	16.5724
428	17.0935	17.0918	17.0867	17.0782	17.0785	17.088	17.0997	17.1134	17.1292	17.1441	17.0929	17.0369	16.9763	16.9114	16.8428	16.7708	16.6959	16.6186	16.6257	16.58	16.5186	16.4495	16.3602	16.3488	16.321	16.2721	16.2536	16.2957	16.3486	16.3944	16.3645	16.3008	16.2367	16.3494	16.4451	16.4196	16.411	16.4547	16.4843	16.5199	16.5405	16.5604	16.6077	16.5793	16.5775	16.5686	16.6472	16.6162	16.5724
429	17.0937	17.092	17.0869	17.0783	17.0785	17.0881	17.0997	17.1134	17.1293	17.1441	17.0929	17.0369	16.9763	16.9114	16.8428	16.7708	16.6959	16.6186	16.6257	16.5801	16.5186	16.4496	16.4101	16.3671	16.3799	16.3211	16.2722	16.3702	16.3816	16.4125	16.4298	16.5081	16.4977	16.3816	16.4452	16.4196	16.411	16.4547	16.4843	16.52	16.5668	16.6113	16.652	16.687	16.7138	16.7055	16.6606	16.6599	16.6412
430	17.3678	17.365	17.3566	17.3425	17.3229	17.2978	17.2673	17.2314	17.1903	17.1471	17.167	17.189	17.1312	17.0593	16.9854	16.8973	16.8071	16.7163	16.6433	16.5878	16.5393	16.461	16.4102	16.3672	16.3803	16.3211	16.2723	16.3704	16.3819	16.4126	16.4303	16.5084	16.4977	16.4714	16.47	16.5635	16.5092	16.4628	16.5978	16.5238	16.5669	16.6114	16.6521	16.6871	16.7139	16.7055	16.6606	16.6602	16.6413
431	17.3679	17.3651	17.3566	17.3426	17.323	17.2979	17.2673	17.2315	17.1904	17.1471	17.1671	17.1891	17.1312	17.0594	16.9854	16.8973	16.8071	16.7163	16.6433	16.5878	16.5393	16.4775	16.5211	16.4883	16.4163	16.345	16.4159	16.388	16.4835	16.4278	16.5076	16.5234	16.5592	16.4714	16.4701	16.5636	16.5093	16.4629	16.5979	16.7354	16.7872	16.7136	16.669	16.796	16.7507	16.7294	16.7319	16.7219	16.7019
432	17.4389	17.4379	17.435	17.4301	17.4232	17.4145	17.4038	17.3914	17.3644	17.3162	17.2625	17.2013	17.1386	17.0667	16.986	16.9112	16.8352	16.7578	16.6712	16.5994	16.5636	16.4776	16.5212	16.4887	16.4163	16.345	16.4159	16.388	16.4836	16.4279	16.5077	16.5234	16.5983	16.6708	16.6174	16.5962	16.727	16.6914	16.6085	16.7355	16.7872	16.7136	16.669	16.796	16.7507	16.7294	16.7319	16.722	16.702
433	17.4392	17.4382	17.4352	17.4303	17.4235	17.4147	17.4041	17.3917	17.3644	17.3162	17.2625	17.2013	17.1386	17.0667	16.986	16.9112	16.8352	16.7578	16.6712	16.5994	16.5715	16.5579	16.5394	16.4887	16.4172	16.4588	16.4248	16.5078	16.4906	16.4838	16.5479	16.6127	16.5986	16.6709	16.6175	16.5963	16.7271	16.7505	16.7581	16.7702	16.8194	16.809	16.8351	16.8062	16.8979	16.903	16.7814	16.7784	16.9103
434	17.5484	17.5455	17.5368	17.5223	17.502	17.4761	17.4444	17.4072	17.3772	17.3344	17.2692	17.2034	17.1796	17.0927	17.01	16.9293	16.8465	16.7606	16.6757	16.6288	16.5716	16.5579	16.5395	16.4887	16.4173	16.4588	16.4249	16.5078	16.4907	16.4841	16.5479	16.6128	16.7089	16.6997	16.7473	16.7461	16.7468	16.7505	16.7581	16.7702	16.8194	16.809	16.8352	16.8063	16.898	16.9032	16.7816	16.7784	16.9103
435	17.5484	17.5455	17.5368	17.5223	17.502	17.4761	17.4444	17.4072	17.3774	17.3345	17.2692	17.2034	17.1797	17.0928	17.01	16.9293	16.8466	16.7606	16.677	16.6289	16.617	16.6289	16.5593	16.5165	16.4895	16.4825	16.5466	16.5526	16.538	16.5708	16.6012	16.7304	16.709	16.6999	16.7474	16.7461	16.7468	16.862	16.9017	16.9167	16.8753	16.8865	16.8413	16.865	16.9448	16.9329	16.9694	17.0065	17.0434
436	17.6004	17.597	17.5871	17.5706	17.548	17.5196	17.4859	17.4473	17.3963	17.3575	17.3074	17.2544	17.1991	17.1416	17.0732	16.974	16.8742	16.7747	16.6792	16.6416	16.6171	16.6289	16.5593	16.5165	16.4895	16.4825	16.5466	16.5527	16.538	16.5708	16.6015	16.7307	16.7235	16.7496	16.8108	16.8514	16.7725	16.862	16.9017	16.9167	16.8754	16.8865	16.8414	16.8651	16.9448	16.933	16.9695	17.0066	17.0435
437	17.6005	17.5972	17.5872	17.5708	17.5482	17.5198	17.486	17.4474	17.3963	17.3576	17.3075	17.2545	17.1991	17.1417	17.0746	16.9753	16.8755	16.7759	16.6792	16.6416	16.6412	16.6437	16.5927	16.5635	16.604	16.6378	16.6138	16.6079	16.5915	16.5926	16.6968	16.7357	16.7236	16.7496	16.8109	16.8689	16.8791	16.8896	16.9919	16.9251	16.9314	16.9593	16.9875	16.9902	16.99	16.9957	17.0093	17.0302	17.056
438	17.6442	17.6423	17.6364	17.6248	17.5928	17.5531	17.5065	17.4539	17.4043	17.3612	17.3436	17.2676	17.213	17.1705	17.0824	17.0216	16.9573	16.8508	16.7455	16.6679	16.6413	16.6437	16.5932	16.5635	16.6041	16.6378	16.6139	16.608	16.5916	16.5927	16.697	16.7534	16.7518	16.796	16.8579	16.869	16.8792	16.8896	16.992	16.9251	16.9314	16.9594	16.9877	16.9903	16.99	16.9957	17.0093	17.0302	17.0561
439	17.6457	17.6437	17.6378	17.6249	17.5929	17.5531	17.5065	17.4539	17.4044	17.3615	17.3438	17.2676	17.213	17.1719	17.0824	17.0216	16.9573	16.8508	16.7455	16.6803	16.6974	16.6491	16.6525	16.6516	16.6466	16.6424	16.6255	16.61	16.5962	16.6803	16.7537	16.7535	16.7519	16.7961	16.858	16.9304	16.9674	16.9821	17.0004	16.9759	16.9357	16.9969	16.9934	17.0197	17.0248	17.0843	17.1305	17.1395	17.1125
440	17.6581	17.6557	17.6483	17.6264	17.6123	17.5938	17.5705	17.542	17.5075	17.4396	17.3546	17.3243	17.2629	17.239	17.1739	17.0653	16.9595	16.8816	16.7739	16.6803	16.6975	16.6492	16.6525	16.6516	16.6466	16.6425	16.6255	16.61	16.5962	16.6803	16.7538	16.7755	16.8304	16.8453	16.8741	16.9305	16.9674	16.9822	17.0004	16.9759	16.9358	16.9969	16.9935	17.0199	17.025	17.0844	17.1306	17.1395	17.1126
441	17.6582	17.6558	17.6483	17.6279	17.6137	17.5952	17.5719	17.5434	17.5089	17.4396	17.3547	17.3246	17.2643	17.239	17.1739	17.0653	16.9595	16.8958	16.8309	16.7648	16.7192	16.693	16.6676	16.6885	16.7064	16.674	16.6782	16.6577	16.666	16.7202	16.7598	16.7756	16.8305	16.8454	16.8741	16.9435	17.0049	17.0585	17.0199	16.9972	16.9985	17.0171	17.1605	17.1466	17.0549	17.0922	17.1639	17.1436	17.113
442	17.6675	17.6626	17.6485	17.6366	17.6202	17.5995	17.5746	17.5459	17.5135	17.4653	17.4125	17.3452	17.3036	17.2815	17.2135	17.1016	16.9909	16.8958	16.8309	16.7648	16.7192	16.6936	16.6676	16.6886	16.7065	16.6741	16.6783	16.6578	16.666	16.7203	16.7598	16.7958	16.8564	16.892	16.9224	16.9436	17.0049	17.0585	17.0199	16.9973	16.9986	17.0171	17.1605	17.1467	17.0551	17.0923	17.164	17.1437	17.1131
443	17.6675	17.6627	17.6486	17.6367	17.6203	17.5996	17.5748	17.546	17.5136	17.4668	17.4141	17.3468	17.3039	17.2818	17.2581	17.1991	17.1262	17.0489	16.9669	16.8802	16.7889	16.7602	16.8033	16.7913	16.7332	16.7213	16.7332	16.7113	16.7414	16.7522	16.7703	16.7959	16.8564	16.892	16.9224	16.9475	17.057	17.0632	17.0307	17.1416	17.1729	17.1945	17.207	17.2061	17.2016	17.1849	17.1701	17.169	17.1754
444	17.6821	17.6832	17.6863	17.6915	17.6969	17.6953	17.6712	17.5991	17.5214	17.4779	17.4395	17.3986	17.3555	17.2826	17.2583	17.1997	17.1268	17.0495	16.9675	16.8808	16.7895	16.7602	16.8034	16.7913	16.7333	16.7214	16.7333	16.7114	16.7415	16.7523	16.7703	16.8128	16.8675	16.9658	16.9282	16.9476	17.0571	17.0632	17.0307	17.1417	17.173	17.1945	17.207	17.2064	17.2016	17.185	17.1702	17.1692	17.1755
445	17.6822	17.6832	17.6863	17.6915	17.6969	17.6953	17.6713	17.5991	17.5215	17.478	17.4396	17.3987	17.3556	17.2826	17.2639	17.2159	17.1666	17.1163	17.0648	17.0123	16.9587	16.904	16.8482	16.8487	16.8966	16.8783	16.7713	16.7422	16.7485	16.7683	16.7921	16.8129	16.8678	16.9658	17.0222	17.0718	17.1057	17.1361	17.1045	17.1428	17.2126	17.2193	17.2131	17.2102	17.2046	17.1908	17.2247	17.2514	17.2068
446	17.6961	17.6963	17.6968	17.6971	17.6988	17.7082	17.6912	17.6829	17.6675	17.6373	17.5544	17.4731	17.3898	17.3105	17.2639	17.2159	17.1667	17.1163	17.0649	17.0124	16.9588	16.9041	16.8483	16.8487	16.8966	16.8783	16.7713	16.7423	16.7486	16.7684	16.7922	16.8157	16.8888	16.9754	17.0222	17.0719	17.1057	17.1361	17.1045	17.1428	17.2127	17.2194	17.2135	17.2103	17.2046	17.1909	17.2248	17.2516	17.207
447	17.6961	17.6963	17.6968	17.6971	17.6988	17.7082	17.6912	17.6829	17.6675	17.6373	17.5548	17.4735	17.3898	17.3106	17.2669	17.2334	17.2077	17.1811	17.1537	17.1257	17.0974	17.069	17.0408	17.0132	16.9786	16.9472	16.9399	16.9215	16.9084	16.8767	16.8266	16.8158	16.8889	16.9755	17.0549	17.1267	17.1145	17.15	17.1781	17.199	17.2489	17.2277	17.2194	17.2133	17.2069	17.2153	17.2305	17.3075	17.2768
448	17.7123	17.714	17.7187	17.7259	17.7345	17.7365	17.7196	17.7079	17.6851	17.6444	17.5793	17.4919	17.4014	17.3263	17.267	17.2337	17.208	17.1814	17.154	17.126	17.0977	17.0693	17.0411	17.0135	16.9786	16.9472	16.9401	16.9217	16.9087	16.8768	16.8266	16.8342	16.903	17.0026	17.0549	17.1268	17.1146	17.15	17.1782	17.199	17.2494	17.2282	17.2194	17.2133	17.2072	17.2156	17.2307	17.3077	17.2769
449	17.7856	17.784	17.7791	17.7709	17.7596	17.7366	17.7197	17.7081	17.6853	17.6448	17.5793	17.4919	17.4019	17.3348	17.2682	17.2968	17.3286	17.3622	17.357	17.3181	17.2785	17.2376	17.1583	17.072	16.9868	16.962	17.0008	16.9737	16.9258	16.9029	16.9078	16.8342	16.903	17.0089	17.0999	17.1474	17.1904	17.1894	17.2913	17.2755	17.2853	17.3718	17.2682	17.3053	17.3709	17.3555	17.334	17.3084	17.277
450	17.7858	17.7842	17.7793	17.7712	17.7599	17.7434	17.728	17.7332	17.7384	17.6598	17.6323	17.5488	17.4388	17.3353	17.2688	17.2969	17.3286	17.3623	17.3571	17.3183	17.2786	17.2376	17.1583	17.072	16.987	16.9623	17.0008	16.9738	16.9258	16.9031	16.908	16.9268	16.9637	17.0092	17.1	17.1474	17.1905	17.1895	17.2913	17.2761	17.2854	17.3719	17.2683	17.3053	17.3711	17.3556	17.3342	17.3085	17.2771
451	17.9038	17.8965	17.875	17.8401	17.7935	17.7454	17.7282	17.7332	17.7389	17.66	17.6325	17.6027	17.5714	17.5385	17.5042	17.4688	17.4324	17.3951	17.3977	17.3755	17.3099	17.238	17.1966	17.1542	17.1108	17.0663	17.0206	17.0579	17.1188	17.085	16.9111	16.927	16.9638	17.0212	17.1508	17.1977	17.2415	17.2455	17.3058	17.3277	17.3545	17.3895	17.3799	17.3793	17.4511	17.4403	17.4051	17.3658	17.3373
452	17.9039	17.8966	17.875	17.8402	17.7935	17.7457	17.7509	17.7546	17.7488	17.7202	17.6489	17.6029	17.5716	17.5386	17.5044	17.4689	17.4325	17.3952	17.3977	17.3755	17.3099	17.2381	17.1967	17.1543	17.1109	17.0663	17.0206	17.0579	17.1188	17.1841	17.21	17.1436	17.0745	17.0213	17.1511	17.1978	17.2415	17.2455	17.3063	17.3278	17.3546	17.3896	17.38	17.3795	17.4511	17.4403	17.4051	17.3658	17.3374
453	17.9066	17.9057	17.9032	17.8989	17.893	17.8854	17.8762	17.8327	17.7488	17.7665	17.7513	17.7076	17.6753	17.6447	17.6121	17.5755	17.5341	17.4872	17.4345	17.4349	17.4739	17.5145	17.5567	17.5517	17.5251	17.4946	17.4443	17.3906	17.2573	17.1841	17.254	17.303	17.2659	17.2275	17.188	17.2841	17.3108	17.3366	17.3264	17.4671	17.5104	17.431	17.5465	17.5113	17.4758	17.5744	17.4415	17.3706	17.5072
454	17.9066	17.9058	17.9032	17.8989	17.893	17.8854	17.8762	17.8333	17.7492	17.7665	17.7513	17.7076	17.6753	17.6448	17.6121	17.5755	17.5341	17.4872	17.4345	17.435	17.4739	17.5146	17.5568	17.5517	17.5251	17.4973	17.4683	17.4278	17.3336	17.2733	17.254	17.303	17.2659	17.2276	17.188	17.2844	17.3109	17.3371	17.3265	17.4672	17.5105	17.431	17.5465	17.5113	17.4758	17.5744	17.4415	17.3707	17.5072
455	17.9806	17.9805	17.9803	17.98	17.9797	17.9792	17.9245	17.8655	17.8533	17.8211	17.7863	17.8081	17.7915	17.7734	17.7543	17.7345	17.714	17.6929	17.6711	17.6488	17.6257	17.6019	17.5773	17.5846	17.5414	17.4973	17.4683	17.438	17.4063	17.3732	17.3388	17.3286	17.4073	17.4887	17.4521	17.3468	17.3533	17.4353	17.5676	17.6308	17.6105	17.5812	17.5782	17.7266	17.707	17.5977	17.745	17.8926	17.7908
456	17.9808	17.9807	17.9805	17.9802	17.9798	17.9794	17.925	17.8655	17.8533	17.8211	17.7863	17.8081	17.7915	17.7734	17.7543	17.7345	17.7141	17.6929	17.6712	17.6488	17.6257	17.6019	17.5773	17.6005	17.6456	17.692	17.5963	17.438	17.4063	17.3733	17.3388	17.3286	17.4073	17.4887	17.4521	17.3468	17.3536	17.4353	17.5676	17.6309	17.6106	17.5812	17.5782	17.7266	17.7071	17.5978	17.745	17.8927	17.7908
457	18.0558	18.0568	18.0598	18.0648	18.0718	18.011	17.9787	17.9781	17.9154	17.8397	17.8248	17.8087	17.8271	17.8194	17.8104	17.7989	17.7844	17.7666	17.7454	17.7206	17.6921	17.6599	17.6241	17.6005	17.6456	17.6921	17.7396	17.7882	17.7577	17.711	17.6645	17.6184	17.573	17.5293	17.4888	17.4598	17.4972	17.6222	17.6798	17.648	17.6151	17.7559	17.8907	17.8392	17.8758	17.9299	17.9508	17.9325	18.0023
458	18.0559	18.0569	18.0598	18.0648	18.0718	18.0116	17.9788	17.9783	17.9154	17.8397	17.8248	17.8087	17.8319	17.8578	17.8856	17.9154	17.947	17.9729	17.9722	17.9707	17.9687	17.9659	17.9621	17.9572	17.9261	17.7625	17.7397	17.7882	17.7583	17.7117	17.6652	17.619	17.5737	17.5299	17.4894	17.4604	17.4973	17.6224	17.6798	17.648	17.6151	17.7561	17.8907	17.8393	17.8758	17.9299	17.9508	17.9325	18.0023
459	18.064	18.0645	18.0662	18.0691	18.073	18.0782	18.0845	18.0208	17.9775	17.8976	17.853	17.8359	17.8319	17.8578	17.8856	17.9154	17.947	17.9731	17.9723	17.9708	17.9688	17.966	17.9622	17.9572	17.9415	17.8963	17.8504	17.8042	17.8376	17.8875	17.8757	17.7692	17.6632	17.5575	17.5705	17.6493	17.7208	17.7104	17.7505	17.7051	17.846	17.8823	17.9028	17.9002	17.913	18.0256	18.0739	17.9752	18.0404
460	18.0641	18.0646	18.0663	18.0691	18.0731	18.0783	18.0846	18.0208	17.9777	17.977	17.9765	17.976	17.9756	17.9752	17.9748	17.9744	17.974	17.9809	18.0159	18.0528	18.0913	18.0722	18.0296	17.9859	17.9421	17.8969	17.8511	17.8049	17.8376	17.8875	17.8757	17.7692	17.6632	17.5575	17.5705	17.6493	17.7208	17.7104	17.7506	17.7052	17.8461	17.8824	17.9029	17.9003	17.9131	18.0256	18.0739	17.9752	18.0405
461	18.1461	18.147	18.1496	18.154	18.0895	18.0807	18.0917	18.09	17.9828	17.9771	17.9766	17.9761	17.9757	17.9753	17.975	17.9746	17.9741	17.9809	18.0159	18.0528	18.0913	18.0729	18.0302	17.9866	17.9509	17.9432	17.9339	17.9229	17.9101	17.8953	17.8787	17.8601	17.8396	17.8172	17.793	17.7671	17.7395	17.7805	17.7635	17.8543	17.8718	17.9889	17.9709	18.0505	18.1858	18.1554	18.1243	18.093	18.0618
462	18.1461	18.147	18.1496	18.154	18.0901	18.0808	18.0918	18.092	18.1006	18.1105	18.1215	18.1337	18.147	18.1614	18.1767	18.193	18.21	18.2275	18.1931	18.1541	18.1137	18.1312	18.1725	18.087	17.951	17.9433	17.934	17.923	17.9101	17.8954	17.8787	17.8602	17.8397	17.8173	17.7931	17.7671	17.7395	17.7805	17.7637	17.8544	17.8718	17.9889	17.9709	18.0507	18.1859	18.1554	18.1243	18.093	18.0618
463	18.2533	18.2419	18.2087	18.1567	18.1601	18.168	18.1289	18.092	18.1007	18.1106	18.1216	18.1338	18.1471	18.1614	18.1768	18.193	18.21	18.2276	18.1938	18.1547	18.1144	18.1313	18.1725	18.2149	18.2583	18.3025	18.3093	18.1996	18.0908	17.9828	17.9377	17.9878	18.0375	18.0862	18.1337	18.1049	17.9877	17.8695	17.825	17.9068	18.0496	18.1018	18.1325	18.2153	18.1986	18.2149	18.1756	18.3256	18.3357
464	18.2538	18.2424	18.2092	18.1572	18.1601	18.168	18.1289	18.1047	18.1198	18.1368	18.1559	18.177	18.2001	18.2252	18.2522	18.2811	18.2667	18.2307	18.2456	18.2638	18.282	18.3	18.2448	18.2149	18.2583	18.3025	18.3094	18.1996	18.0908	17.9829	17.9377	17.9878	18.0375	18.0862	18.1337	18.1049	17.9877	17.8696	17.825	17.9071	18.0498	18.1018	18.1326	18.2154	18.1988	18.2149	18.1756	18.3256	18.3357
465	18.5683	18.5515	18.5018	18.4275	18.3366	18.2355	18.1777	18.1048	18.1198	18.1369	18.1559	18.177	18.2001	18.2252	18.2522	18.2812	18.2674	18.2313	18.2456	18.2638	18.2821	18.3001	18.3175	18.3342	18.3499	18.3643	18.3472	18.388	18.3969	18.4034	18.4074	18.4088	18.4074	18.3361	18.221	18.1795	18.2234	18.2652	18.3051	18.3181	18.2318	18.1908	18.2436	18.2762	18.3553	18.3467	18.4944	18.4828	18.4754
466	18.569	18.5515	18.5018	18.4275	18.3366	18.2355	18.1777	18.1891	18.2024	18.2174	18.2343	18.2529	18.2732	18.2952	18.3189	18.3011	18.3119	18.3444	18.3787	18.4145	18.4517	18.3992	18.3175	18.3343	18.3499	18.3643	18.3472	18.388	18.3969	18.4034	18.4075	18.4088	18.4074	18.3361	18.2211	18.1795	18.2234	18.2652	18.3051	18.3181	18.2319	18.191	18.2436	18.2762	18.3553	18.347	18.4947	18.4829	18.4754
467	18.5691	18.567	18.5632	18.532	18.4298	18.3189	18.2042	18.1892	18.2024	18.2175	18.2343	18.2529	18.2732	18.2953	18.319	18.3018	18.3119	18.3445	18.3787	18.4145	18.4517	18.4902	18.5299	18.5706	18.5316	18.42	18.3771	18.3924	18.4377	18.483	18.5281	18.5624	18.4499	18.403	18.3958	18.3857	18.3727	18.3571	18.3388	18.3434	18.2952	18.2703	18.3299	18.4665	18.4192	18.5611	18.5989	18.6356	18.6719
468	18.5691	18.5677	18.5639	18.557	18.5482	18.537	18.5234	18.5074	18.4891	18.4685	18.4457	18.4207	18.3937	18.3647	18.3339	18.3442	18.371	18.3992	18.4286	18.4592	18.4907	18.4903	18.53	18.5707	18.5317	18.4201	18.3771	18.3924	18.4377	18.483	18.5281	18.5624	18.4499	18.403	18.3958	18.3857	18.3728	18.3571	18.3389	18.3434	18.2952	18.2703	18.3301	18.4667	18.4193	18.5611	18.5989	18.6356	18.6719
469	18.6989	18.6773	18.618	18.5577	18.5489	18.5377	18.5241	18.5081	18.4898	18.4692	18.4464	18.4214	18.3944	18.3654	18.3345	18.3442	18.371	18.3992	18.4286	18.4592	18.4907	18.5229	18.5558	18.5891	18.6122	18.6543	18.6888	18.7213	18.7435	18.6934	18.645	18.5728	18.5565	18.5188	18.488	18.467	18.4592	18.4688	18.4887	18.3608	18.3804	18.4167	18.4528	18.489	18.5254	18.5621	18.6293	18.6414	18.742
470	19.7105	19.709	19.7042	19.6964	19.6854	19.6713	19.6543	19.6343	19.6114	19.5858	19.5575	19.5266	19.4932	19.4575	19.3592	19.2374	19.1099	18.977	18.8392	18.6967	18.5499	18.523	18.5558	18.5891	18.6122	18.6544	18.6889	18.7213	18.7436	18.6935	18.6451	18.5729	18.5566	18.5189	18.4881	18.467	18.4593	18.4688	18.4887	18.3609	18.3804	18.4167	18.4528	18.489	18.5254	18.5621	18.6294	18.6416	18.742
471	19.7107	19.7091	19.7044	19.6965	19.6855	19.6715	19.6544	19.6344	19.6116	19.586	19.5576	19.5267	19.4934	19.4576	19.4196	19.3795	19.3376	19.2938	19.2054	19.0945	18.9824	18.8697	18.7567	18.6439	18.6225	18.6558	18.697	18.7399	18.7529	18.7832	18.6735	18.599	18.6171	18.6608	18.7039	18.7465	18.7403	18.6152	18.4986	18.5487	18.6158	18.6952	18.6337	18.495	18.6	18.7302	18.7012	18.775	18.7731
472	19.7559	19.781	19.8512	19.9553	20.0737	20.1351	20.0817	20.0194	19.9483	19.8689	19.7815	19.6864	19.5841	19.4749	19.4197	19.3797	19.3377	19.2939	19.2055	19.0946	18.9825	18.8698	18.7568	18.644	18.6225	18.6558	18.697	18.7399	18.753	18.7832	18.6735	18.5991	18.6171	18.6608	18.7039	18.7465	18.7403	18.6153	18.4987	18.5487	18.6158	18.6953	18.6337	18.495	18.6002	18.7304	18.7012	18.775	18.7732
473	19.7945	19.8152	19.8741	19.9633	20.0738	20.1904	20.2298	20.1869	20.1276	20.0596	19.9844	19.9029	19.8157	19.7234	19.6266	19.5258	19.4216	19.3147	19.2484	19.2014	19.1532	19.1038	19.0534	19.0023	18.9506	18.8986	18.8465	18.7947	18.7829	18.7834	18.8125	18.8397	18.8646	18.8869	18.906	18.8638	18.7887	18.8307	18.8725	18.9144	18.9078	18.7714	18.7825	18.8739	18.8614	18.775	18.8062	18.8391	18.7872
474	19.7945	19.8152	19.8741	19.9633	20.083	20.1905	20.23	20.187	20.1277	20.0597	19.9845	19.903	19.8158	19.7235	19.6267	19.5259	19.4217	19.3148	19.2485	19.2016	19.1533	19.1039	19.0535	19.0024	18.9507	18.8987	18.8466	18.7948	18.783	18.7834	18.8125	18.8397	18.8646	18.8869	18.906	18.8638	18.7888	18.8307	18.8726	18.9144	18.9078	18.7714	18.7825	18.874	18.8615	18.7751	18.8062	18.8391	18.7875
475	19.9165	19.9301	19.9697	20.0324	20.114	20.21	20.3153	20.4204	20.4956	20.499	20.4594	20.4046	20.3417	20.2733	20.2004	20.1236	20.0434	19.96	19.8738	19.7851	19.6938	19.6004	19.5047	19.4071	19.3075	19.206	19.1028	18.9979	18.8913	18.826	18.8689	18.9116	18.954	18.9959	18.9855	18.9215	18.9329	18.9398	18.9421	18.9396	18.9324	18.9206	18.9046	18.8847	18.9197	18.8351	18.8567	18.9206	18.9743
476	19.9174	19.931	19.9706	20.0333	20.1148	20.2109	20.3162	20.4213	20.4965	20.4995	20.4598	20.4048	20.3419	20.2735	20.2005	20.1237	20.0435	19.9601	19.874	19.7852	19.694	19.6005	19.5048	19.4072	19.3076	19.2061	19.1029	18.9979	18.8914	18.826	18.869	18.9116	18.954	18.9959	18.9856	18.9215	18.9329	18.9399	18.9421	18.9396	18.9324	18.9206	18.9046	18.8848	18.9199	18.8351	18.8569	18.9207	18.9744
477	20.1275	20.1359	20.1608	20.201	20.1791	20.2273	20.378	20.4795	20.5675	20.6523	20.6158	20.5763	20.534	20.489	20.4416	20.3921	20.3407	20.2876	20.2331	20.1774	20.121	20.0639	20.0066	19.9493	19.8924	19.8363	19.7813	19.7279	19.6718	19.5634	19.4524	19.3389	19.2232	19.1054	19.0373	19.0782	19.1182	19.1571	19.1762	19.0428	18.9563	18.9984	19.0404	19.0633	18.9669	19.0595	19.0669	18.9789	19.0742
478	20.1275	20.136	20.1608	20.2011	20.2551	20.3208	20.378	20.4795	20.5675	20.6527	20.6162	20.5767	20.5343	20.4893	20.442	20.3924	20.341	20.2879	20.2334	20.1777	20.1212	20.0642	20.0068	19.9495	19.8926	19.8365	19.7815	19.7281	19.6718	19.5634	19.4524	19.339	19.2233	19.1054	19.0374	19.0782	19.1182	19.1572	19.1762	19.0428	18.9564	18.9984	19.0404	19.0635	18.967	19.0596	19.067	18.9791	19.0744
479	20.2584	20.2534	20.2384	20.2136	20.2551	20.3208	20.3838	20.5195	20.6778	20.6574	20.7442	20.7719	20.712	20.6525	20.594	20.5372	20.4824	20.43	20.3804	20.3266	20.2703	20.2163	20.165	20.1167	20.0716	19.9808	19.8807	19.7776	19.6767	19.6281	19.5827	19.5412	19.5044	19.4729	19.4476	19.4291	19.4181	19.3078	19.1947	19.2304	19.2635	19.2931	19.2056	19.0822	19.1235	19.1638	19.1501	19.2146	19.0964
480	20.4112	20.4069	20.3942	20.3734	20.346	20.3211	20.3964	20.5195	20.6778	20.6574	20.7442	20.7719	20.712	20.6525	20.5941	20.5372	20.4824	20.43	20.3805	20.3266	20.2703	20.2163	20.165	20.1167	20.0716	19.9808	19.8807	19.7776	19.6769	19.6282	19.5829	19.5414	19.5045	19.473	19.4477	19.4292	19.4181	19.3079	19.1948	19.2304	19.2635	19.2931	19.2057	19.0823	19.1235	19.1638	19.1502	19.2148	19.0966
481	20.4113	20.407	20.3943	20.3735	20.3461	20.3212	20.3964	20.5498	20.6855	20.7537	20.815	20.8091	20.7502	20.6898	20.6285	20.5669	20.5054	20.4445	20.3848	20.334	20.2908	20.2512	20.2152	20.1719	20.0779	20.03	19.9921	19.9582	19.9282	19.9022	19.8802	19.862	19.8474	19.8136	19.6906	19.5653	19.4376	19.415	19.4198	19.4323	19.452	19.3463	19.3181	19.3375	19.3502	19.2117	19.2024	19.2375	19.235
482	20.4257	20.4306	20.445	20.4686	20.5007	20.5404	20.5866	20.6384	20.6859	20.7538	20.8151	20.8092	20.7503	20.6899	20.6286	20.5669	20.5054	20.4446	20.3848	20.334	20.2908	20.2512	20.2152	20.1719	20.0779	20.03	19.9922	19.9582	19.9282	19.9023	19.8803	19.8621	19.8475	19.8137	19.6907	19.5653	19.4377	19.415	19.4198	19.4323	19.452	19.3464	19.3182	19.3375	19.3502	19.2118	19.2024	19.2376	19.235
483	20.4257	20.4306	20.4451	20.4687	20.5008	20.5404	20.5867	20.6384	20.6944	20.7753	20.8315	20.8182	20.8623	20.8111	20.7597	20.7118	20.6676	20.6273	20.5895	20.5137	20.4337	20.3499	20.2626	20.1828	20.1542	20.1292	20.1077	20.0879	20.0421	19.9997	19.9608	19.9257	19.8947	19.836	19.8273	19.8207	19.8152	19.8075	19.757	19.6222	19.4852	19.4779	19.5088	19.4958	19.3548	19.3553	19.3524	19.2387	19.2717
484	20.8105	20.8122	20.8036	20.7878	20.7663	20.74	20.711	20.6866	20.6945	20.7754	20.8316	20.8182	20.8623	20.8113	20.7598	20.712	20.6678	20.6274	20.5895	20.5137	20.4337	20.35	20.2626	20.1828	20.1542	20.1292	20.1077	20.088	20.0423	19.9998	19.9609	19.9259	19.8949	19.8361	19.8274	19.8208	19.8153	19.8076	19.7572	19.6224	19.4854	19.4779	19.5089	19.4959	19.3548	19.3553	19.3525	19.2387	19.2718
485	20.8106	20.8124	20.8037	20.7879	20.7664	20.7401	20.7113	20.6869	20.6945	20.8445	20.866	20.877	20.8658	20.8642	20.8338	20.7828	20.7222	20.6607	20.5907	20.5372	20.4759	20.4153	20.3559	20.2981	20.242	20.1881	20.1366	20.0895	20.0744	20.0619	20.0517	20.0432	19.9339	19.8681	19.8459	19.8285	19.8157	19.8101	19.8035	19.7963	19.7853	19.7698	19.6345	19.5435	19.5806	19.4873	19.3525	19.342	19.3154
486	20.8158	20.8131	20.8075	20.797	20.7825	20.7639	20.7415	20.7153	20.6947	20.8445	20.8661	20.8771	20.866	20.8642	20.8338	20.7831	20.7224	20.6608	20.5909	20.5374	20.4761	20.4155	20.3561	20.2982	20.2422	20.1882	20.1368	20.0896	20.0744	20.062	20.0518	20.0432	19.9339	19.8682	19.846	19.8286	19.8158	19.8102	19.8036	19.7964	19.7854	19.7699	19.6346	19.5436	19.5807	19.4876	19.3527	19.342	19.3155
487	20.8162	20.8133	20.8079	20.7974	20.7828	20.7643	20.7419	20.7157	20.7237	20.8902	20.8989	20.9235	20.9382	20.9	20.8423	20.7854	20.7266	20.6609	20.599	20.558	20.5291	20.5038	20.482	20.4634	20.4478	20.4348	20.424	20.4149	20.374	20.2768	20.1657	20.0513	20.0356	20.0283	20.0203	20.0106	19.9981	19.8893	19.8042	19.8032	19.8055	19.7706	19.7488	19.7214	19.6188	19.5933	19.479	19.3593	19.3207
488	20.8165	20.8138	20.8175	20.8262	20.838	20.8528	20.8703	20.8902	20.9121	20.8903	20.8989	20.9236	20.9383	20.9003	20.8425	20.7854	20.7266	20.661	20.5992	20.5582	20.5293	20.504	20.4822	20.4636	20.448	20.435	20.4242	20.4151	20.374	20.2769	20.1658	20.0514	20.0356	20.0283	20.0203	20.0106	19.9981	19.8895	19.8043	19.8032	19.8056	19.7707	19.7489	19.7215	19.619	19.5933	19.479	19.3594	19.3208
489	20.8166	20.8142	20.8177	20.8263	20.8382	20.853	20.8705	20.8903	20.9123	20.9045	20.9608	20.9871	20.9557	20.9967	20.9768	20.9438	20.9149	20.8899	20.8686	20.8508	20.8115	20.7525	20.6939	20.6363	20.58	20.5253	20.4725	20.422	20.3811	20.3287	20.2863	20.2469	20.2107	20.1775	20.1475	20.1206	20.0189	19.9816	19.9601	19.9322	19.8971	19.8095	19.8023	19.7418	19.6726	19.5948	19.509	19.4157	19.3244
490	21.1862	21.1825	21.1715	21.1534	21.1285	21.0962	21.0511	21.0009	20.947	20.9202	20.9611	20.9873	20.956	20.9969	20.977	20.944	20.9151	20.8902	20.8689	20.851	20.8115	20.7525	20.6939	20.6363	20.58	20.5253	20.4725	20.422	20.3812	20.3287	20.2863	20.247	20.2107	20.1776	20.1476	20.1206	20.0191	19.9817	19.9601	19.9323	19.8972	19.8096	19.8024	19.7419	19.6727	19.5949	19.5091	19.4158	19.3245
491	21.1864	21.1827	21.1717	21.1535	21.1286	21.0963	21.0511	21.001	20.947	20.9203	20.9838	21.0089	21.0141	21.0141	21.0503	21.0703	21.045	20.9878	20.9296	20.8707	20.836	20.7877	20.7239	20.6615	20.6006	20.5418	20.4853	20.4316	20.3843	20.3341	20.291	20.2521	20.2177	20.1881	20.1634	20.1436	20.0966	20.0756	20.0576	20.0329	19.9035	19.854	19.8139	19.7463	19.6866	19.6186	19.5939	19.5359	19.4707
492	21.2102	21.2053	21.1908	21.1672	21.1353	21.0972	21.0602	21.0179	20.971	20.9357	20.9839	21.0092	21.0143	21.0143	21.0504	21.0704	21.045	20.9878	20.9296	20.8707	20.8363	20.7878	20.724	20.6616	20.6007	20.5419	20.4854	20.4317	20.3844	20.3341	20.291	20.2521	20.2178	20.1882	20.1634	20.1437	20.0967	20.0757	20.0576	20.033	19.9036	19.8541	19.8139	19.7465	19.6867	19.6187	19.594	19.536	19.4708
493	21.2103	21.2054	21.1909	21.1673	21.1354	21.0974	21.0603	21.018	20.9711	20.936	21.0174	21.0368	21.0557	21.0415	21.069	21.0954	21.0671	21.048	20.9828	20.9174	20.8523	20.8241	20.8144	20.8067	20.7727	20.6827	20.5876	20.4881	20.407	20.3995	20.3917	20.3825	20.371	20.356	20.2684	20.1454	20.1287	20.1184	20.1124	20.0425	20.0306	19.9834	19.8692	19.8031	19.7016	19.6442	19.6561	19.6919	19.7247
494	21.2812	21.2782	21.2697	21.2564	21.2395	21.22	21.1993	21.1735	21.1096	21.046	21.0174	21.0369	21.0559	21.0418	21.0693	21.0955	21.0672	21.0481	20.9829	20.9176	20.8524	20.8243	20.8147	20.807	20.7728	20.6828	20.5878	20.4882	20.4073	20.3998	20.3919	20.3827	20.3712	20.3563	20.2687	20.1456	20.1287	20.1184	20.1124	20.0425	20.0307	19.9835	19.8695	19.8033	19.7017	19.6443	19.6562	19.692	19.7248
495	21.2813	21.2783	21.2698	21.2565	21.2395	21.2201	21.1994	21.1736	21.1096	21.0461	21.0592	21.1018	21.0939	21.0836	21.0758	21.0961	21.1128	21.0658	21.0663	21.068	21.0622	21.0035	20.9343	20.8569	20.8002	20.7944	20.7884	20.7814	20.7721	20.7596	20.7162	20.6122	20.5024	20.3876	20.3364	20.3108	20.2781	20.2373	20.1583	20.1103	20.0607	19.987	19.8973	19.8173	19.8183	19.8156	19.8082	19.7955	19.7772
496	21.3227	21.3199	21.3113	21.2972	21.2777	21.2529	21.223	21.1783	21.1493	21.1061	21.0595	21.102	21.094	21.0837	21.0758	21.0964	21.1129	21.0659	21.0664	21.0681	21.0624	21.0036	20.9344	20.857	20.8005	20.7947	20.7887	20.7816	20.7724	20.7599	20.7165	20.6125	20.5027	20.3879	20.3366	20.311	20.2783	20.2375	20.1584	20.1103	20.0608	19.9873	19.8974	19.8173	19.8183	19.8156	19.8083	19.7956	19.7772
497	21.323	21.3202	21.3116	21.2975	21.278	21.2532	21.2233	21.1784	21.1496	21.1064	21.0915	21.1066	21.1811	21.2059	21.1544	21.1006	21.1222	21.1419	21.135	21.1074	21.0706	21.0733	21.0754	21.0759	21.0737	21.0674	21.0524	20.983	20.9029	20.8135	20.7422	20.7188	20.6879	20.6482	20.5989	20.5033	20.3943	20.279	20.1877	20.1289	20.0988	20.0223	20.0181	20.0183	20.0235	20.0336	20.0481	20.0659	20.085
498	21.3883	21.3859	21.3786	21.3666	21.3499	21.2974	21.2366	21.1884	21.158	21.1389	21.1217	21.1067	21.1812	21.2059	21.1544	21.1006	21.1225	21.142	21.1352	21.1075	21.0707	21.0734	21.0755	21.076	21.0738	21.0675	21.0527	20.9833	20.9032	20.8138	20.7426	20.7191	20.6882	20.6485	20.5992	20.5034	20.3944	20.2791	20.1879	20.129	20.0991	20.0224	20.0181	20.0184	20.0235	20.0336	20.0482	20.0659	20.0851
499	21.3883	21.3859	21.3786	21.3666	21.3499	21.2975	21.2367	21.1887	21.1581	21.139	21.1218	21.1703	21.1826	21.2346	21.2396	21.1767	21.1276	21.1466	21.1683	21.1862	21.1986	21.2035	21.1989	21.1825	21.1529	21.1094	21.0554	21.0359	21.0074	20.9683	20.9179	20.8558	20.7824	20.6985	20.6051	20.5395	20.4698	20.3902	20.3013	20.2038	20.1114	20.1151	20.1203	20.1262	20.1314	20.1345	20.1341	20.1289	20.1185
500	21.4759	21.4671	21.4419	21.403	21.3537	21.329	21.3041	21.2759	21.2453	21.2075	21.1524	21.1703	21.1826	21.2346	21.2398	21.1769	21.1277	21.1469	21.1687	21.1865	21.1989	21.2039	21.1992	21.1828	21.1532	21.1097	21.0555	21.036	21.0074	20.9684	20.918	20.8559	20.7825	20.6986	20.6051	20.5398	20.4701	20.3905	20.3016	20.2041	20.1114	20.1151	20.1203	20.1262	20.1314	20.1345	20.1342	20.129	20.1185
501	21.4759	21.4671	21.4419	21.403	21.3538	21.329	21.3041	21.2759	21.2453	21.2077	21.1526	21.1954	21.2548	21.3011	21.3158	21.4115	21.5135	21.6181	21.7002	21.7297	21.7728	21.8256	21.8103	21.7793	21.7457	21.7093	21.6702	21.6285	21.5842	21.5373	21.4881	21.4366	21.383	21.3172	21.2519	21.1872	21.1237	21.0616	21.0013	20.9431	20.8874	20.8345	20.785	20.7392	20.6969	20.655	20.6209	20.5966	20.5831
502	21.5554	21.5532	21.5467	21.5359	21.5208	21.4712	21.3991	21.331	21.2671	21.2141	21.1862	21.1954	21.2549	21.3013	21.3158	21.4115	21.5135	21.6181	21.7003	21.7298	21.7729	21.8257	21.8104	21.7794	21.7458	21.7094	21.6703	21.6286	21.5843	21.5374	21.4882	21.4367	21.3831	21.3173	21.2519	21.1873	21.1238	21.0617	21.0013	20.9431	20.8874	20.8346	20.785	20.7393	20.697	20.655	20.621	20.5966	20.5831
503	21.5554	21.5532	21.5467	21.5359	21.5208	21.4713	21.3992	21.3311	21.2673	21.2141	21.1862	21.2844	21.3609	21.3288	21.4782	21.6282	21.6922	21.6875	21.7234	21.8285	21.8642	21.8386	21.8851	21.9492	21.8986	21.8373	21.7747	21.711	21.6464	21.5811	21.5153	21.4493	21.3832	21.3276	21.2706	21.2122	21.1527	21.0925	21.0321	20.9717	20.9121	20.8539	20.7979	20.7451	20.6977	20.6611	20.63	20.6054	20.5885
504	21.8366	21.7869	21.7072	21.626	21.547	21.5014	21.4778	21.4502	21.4184	21.3829	21.3436	21.3008	21.3611	21.3288	21.4783	21.6283	21.6923	21.6876	21.7235	21.8285	21.8643	21.8386	21.8852	21.9493	21.8987	21.8374	21.7748	21.7111	21.6465	21.5812	21.5154	21.4493	21.3832	21.3277	21.2707	21.2123	21.1528	21.0926	21.0321	20.9718	20.9122	20.8539	20.7979	20.7452	20.6978	20.6611	20.63	20.6054	20.5885
505	21.8368	21.787	21.7073	21.6261	21.5471	21.5014	21.4779	21.4502	21.4185	21.3829	21.3436	21.3008	21.3777	21.5637	21.7392	21.711	21.7777	21.9259	21.9078	21.8873	21.9327	22.0358	22.0171	21.9586	22.0166	22.0709	22.083	22.1056	22.1376	22.097	22.0223	21.9484	21.8758	21.8046	21.735	21.6675	21.6023	21.5399	21.4808	21.4254	21.3745	21.3288	21.2891	21.2563	21.2312	21.2147	21.2072	21.2092	21.2205
506	21.846	21.8361	21.8131	21.7835	21.7494	21.7115	21.6702	21.6257	21.5781	21.5276	21.4744	21.4188	21.3777	21.5638	21.7394	21.7111	21.778	21.926	21.9079	21.8874	21.9328	22.0358	22.0172	21.9587	22.0167	22.0713	22.0833	22.106	22.138	22.0971	22.0224	21.9486	21.8759	21.8047	21.7351	21.6676	21.6024	21.54	21.4809	21.4255	21.3746	21.3288	21.2891	21.2563	21.2312	21.2147	21.2072	21.2092	21.2206
507	21.8463	21.8363	21.8132	21.7836	21.7495	21.7117	21.6704	21.6258	21.5782	21.5277	21.4745	21.4189	21.4828	21.6865	21.7528	21.9442	21.9417	21.926	22.0724	22.1828	22.1292	22.074	22.1039	22.0817	22.0705	22.0865	22.1584	22.2321	22.1725	22.1776	22.2161	22.176	22.1322	22.0849	22.0344	21.9809	21.9249	21.8667	21.8069	21.746	21.6847	21.6236	21.5633	21.5048	21.4489	21.3964	21.3483	21.3057	21.2696
508	21.9093	21.9162	21.9301	21.9444	21.9573	21.9682	21.9768	21.9724	21.9441	21.913	21.8797	21.8445	21.8085	21.7727	21.7528	21.9442	21.9417	21.9264	22.0728	22.1828	22.1293	22.0741	22.1043	22.0821	22.0708	22.0866	22.1585	22.2322	22.1726	22.178	22.2164	22.1763	22.1325	22.0852	22.0346	21.9811	21.9251	21.8669	21.8071	21.7462	21.6848	21.6237	21.5635	21.505	21.449	21.3965	21.3484	21.3058	21.2696
509	21.9093	21.9162	21.9301	21.9445	21.9574	21.9682	21.9768	21.9726	21.9443	21.9132	21.8798	21.8447	21.8086	21.7729	21.8953	21.955	22.1372	22.2844	22.2345	22.216	22.1737	22.1353	22.1375	22.2378	22.3368	22.3611	22.3246	22.2484	22.2851	22.2525	22.2245	22.2546	22.2625	22.2149	22.1428	22.0742	22.0098	21.9501	21.8962	21.8488	21.8088	21.7773	21.7549	21.7425	21.7403	21.7486	21.7673	21.7959	21.8338
510	21.9485	22.0007	22.0633	22.0527	22.0381	22.0197	21.9977	21.9831	21.9872	21.9891	21.9888	21.9864	21.9818	21.9751	21.9662	21.9551	22.1372	22.2845	22.2346	22.2166	22.174	22.1357	22.1375	22.2379	22.3369	22.3613	22.3247	22.2486	22.2854	22.2528	22.2249	22.2547	22.2626	22.215	22.1429	22.0743	22.0098	21.9502	21.8962	21.8488	21.8089	21.7773	21.755	21.7425	21.7404	21.7487	21.7673	21.7959	21.8338
511	21.9485	22.0008	22.0635	22.0529	22.0383	22.0199	21.9979	21.9832	21.9873	21.9892	21.9889	21.9865	21.9819	21.9752	21.9663	22.1092	22.3279	22.3088	22.2623	22.2167	22.3565	22.4179	22.4077	22.3951	22.3796	22.4008	22.3393	22.314	22.3016	22.2744	22.2585	22.2773	22.29	22.2816	22.311	22.2961	22.2409	22.1931	22.1538	22.124	22.1047	22.0963	22.0995	22.1141	22.1402	22.1335	22.062	21.9953	21.9344
512	22.0719	22.0698	22.0878	22.1812	22.277	22.3739	22.4214	22.4237	22.4262	22.4288	22.4314	22.4338	22.436	22.4379	22.4233	22.3789	22.3326	22.3092	22.2626	22.217	22.3572	22.4181	22.408	22.3953	22.3799	22.401	22.3396	22.3143	22.3018	22.2745	22.2587	22.2777	22.2901	22.2817	22.3111	22.2963	22.2411	22.1933	22.154	22.1243	22.1049	22.0966	22.0997	22.1144	22.1404	22.1335	22.062	21.9953	21.9344
513	22.0721	22.0699	22.0879	22.1813	22.2771	22.3739	22.4216	22.4239	22.4264	22.429	22.4316	22.4341	22.4363	22.4381	22.4234	22.379	22.3327	22.3308	22.4357	22.4316	22.4257	22.4933	22.6182	22.5522	22.4768	22.4346	22.3854	22.3392	22.3073	22.3841	22.4474	22.3676	22.3353	22.3467	22.3258	22.3169	22.3117	22.288	22.2759	22.2756	22.2874	22.3111	22.3463	22.2874	22.209	22.1773	22.2247	22.2819	22.348
514	22.4141	22.4143	22.415	22.416	22.4175	22.4193	22.4709	22.5672	22.6457	22.6145	22.5807	22.5446	22.5062	22.4657	22.4392	22.4004	22.3552	22.3308	22.4359	22.4318	22.426	22.4941	22.6183	22.5524	22.4769	22.4347	22.3856	22.3393	22.3075	22.3843	22.4475	22.3677	22.3357	22.347	22.3262	22.3172	22.3117	22.2881	22.2759	22.2756	22.2874	22.3111	22.3464	22.2875	22.209	22.1775	22.2249	22.2821	22.3482
515	22.4143	22.4145	22.4152	22.4162	22.4177	22.4195	22.471	22.5672	22.6458	22.6146	22.5809	22.5447	22.5063	22.4658	22.4394	22.4007	22.3555	22.4383	22.524	22.7156	22.7385	22.6793	22.6262	22.5566	22.4961	22.4384	22.5313	22.627	22.5936	22.529	22.4624	22.421	22.3788	22.398	22.3577	22.346	22.3201	22.3353	22.3619	22.3994	22.447	22.4497	22.368	22.3925	22.4489	22.515	22.5899	22.5922	22.5039
516	22.4735	22.4832	22.5113	22.5549	22.6054	22.655	22.6993	22.674	22.658	22.6275	22.5952	22.5608	22.5241	22.4851	22.4438	22.4398	22.4396	22.4385	22.524	22.7156	22.7386	22.6794	22.627	22.5567	22.4962	22.4385	22.5313	22.6271	22.5939	22.5291	22.4626	22.4214	22.3791	22.3984	22.3579	22.346	22.3204	22.3356	22.3623	22.3998	22.4473	22.4497	22.368	22.3926	22.449	22.5151	22.59	22.5924	22.5041
517	22.4735	22.4832	22.5113	22.5549	22.6054	22.6551	22.6994	22.6742	22.6585	22.628	22.5956	22.5612	22.5245	22.4855	22.4442	22.4401	22.4398	22.5514	22.7795	22.7944	22.773	22.7006	22.6271	22.755	22.8692	22.8002	22.7303	22.6609	22.6122	22.5301	22.472	22.5423	22.4959	22.4246	22.3898	22.3499	22.3971	22.4521	22.5141	22.5824	22.5316	22.5039	22.5694	22.6428	22.7237	22.7855	22.6863	22.6731	22.7639
518	22.5058	22.5125	22.5322	22.5637	22.6106	22.6749	22.7102	22.687	22.6617	22.7535	22.841	22.9227	22.9787	22.9854	22.9785	22.9594	22.9298	22.8914	22.8459	22.7945	22.7731	22.7008	22.6271	22.7559	22.8695	22.8006	22.7306	22.6612	22.6122	22.5304	22.4723	22.5424	22.4961	22.4248	22.3899	22.35	22.3973	22.4522	22.5142	22.5826	22.5317	22.5042	22.5697	22.6432	22.7241	22.7857	22.6865	22.6732	22.7641
519	22.5058	22.5125	22.5322	22.5637	22.6106	22.6749	22.7102	22.6874	22.6618	22.7535	22.841	22.9228	22.9787	22.9855	22.9786	22.9595	22.9299	22.8916	22.846	22.8437	22.904	23.054	22.9978	22.9356	22.8796	22.8691	22.7824	22.6967	22.722	22.7077	22.6354	22.5662	22.5013	22.442	22.465	22.536	22.6108	22.6892	22.6926	22.6129	22.6568	22.7367	22.8219	22.9122	22.8891	22.8116	22.9059	23.0065	22.9663
520	22.7734	22.7712	22.7648	22.7542	22.7397	22.7213	22.7148	22.7679	22.8251	22.8782	22.9236	22.9578	22.9968	23.0609	23.1128	23.1041	23.043	22.979	22.9125	22.8439	22.9041	23.0543	22.9981	22.9359	22.8807	22.8691	22.7825	22.6968	22.7221	22.7078	22.6355	22.5662	22.5013	22.4421	22.4654	22.5364	22.6112	22.6896	22.6926	22.6129	22.6569	22.7368	22.822	22.9123	22.8892	22.8119	22.9063	23.0068	22.9665
521	22.7735	22.7714	22.765	22.7544	22.7398	22.7214	22.7152	22.7679	22.8251	22.8782	22.9236	22.9578	22.9968	23.061	23.1129	23.1043	23.0432	22.9792	22.9126	23.0121	23.1021	23.0878	23.1331	23.0446	22.9565	23.0003	22.9316	22.8569	22.7819	22.7283	22.6485	22.5708	22.6237	22.7067	22.7914	22.8779	22.8434	22.7697	22.7711	22.8565	22.9453	23.0374	23.1061	22.9962	23.0074	23.1072	23.1931	23.0769	23.1129
522	22.8385	22.8318	22.8148	22.7923	22.7675	22.7416	22.745	22.8186	22.8937	22.9685	23.0414	23.1108	23.1462	23.16	23.1621	23.1503	23.1718	23.1768	23.1657	23.1401	23.1024	23.0879	23.1332	23.0446	22.9566	23.0015	22.9316	22.857	22.782	22.7285	22.6487	22.571	22.6238	22.7068	22.7916	22.8781	22.8435	22.7697	22.7715	22.8569	22.9457	23.0378	23.1063	22.9964	23.0075	23.1073	23.1933	23.0771	23.1132
523	22.839	22.8323	22.8152	22.7928	22.768	22.742	22.7451	22.8187	22.8937	22.9685	23.0415	23.1109	23.1464	23.1601	23.1623	23.1504	23.172	23.177	23.1659	23.1404	23.2489	23.2219	23.2012	23.1409	23.0749	23.0046	22.9746	22.8919	22.8096	22.8165	22.9106	23.0045	23.0881	23.0358	22.9772	22.9128	22.9662	23.0565	23.1487	23.243	23.3306	23.2179	23.1329	23.2317	23.3339	23.3145	23.2117	23.3206	23.3421
524	23.032	23.0427	23.0595	23.0628	23.0675	23.0735	23.0807	23.0891	23.0986	23.1092	23.1207	23.1331	23.175	23.2167	23.1741	23.1884	23.2027	23.2166	23.23	23.2423	23.2533	23.222	23.2013	23.141	23.075	23.0047	22.9748	22.8921	22.8098	22.8165	22.9106	23.0046	23.0881	23.0358	22.9772	22.9129	22.9664	23.0566	23.1488	23.2431	23.3307	23.218	23.1333	23.2322	23.3343	23.3147	23.2118	23.3207	23.3425
525	23.0323	23.043	23.0596	23.0629	23.0676	23.0736	23.0808	23.0892	23.0987	23.1093	23.1208	23.1332	23.1751	23.2169	23.1742	23.1885	23.2028	23.2167	23.2301	23.2425	23.2534	23.254	23.2652	23.2198	23.1392	23.0573	23.1172	23.2307	23.2299	23.2045	23.1725	23.1337	23.0986	23.1928	23.2875	23.3828	23.4789	23.5759	23.5545	23.4432	23.3394	23.438	23.5389	23.5711	23.4406	23.4394	23.5482	23.4646	23.4339
526	23.0568	23.0575	23.0717	23.1139	23.166	23.2266	23.2949	23.3706	23.4215	23.3972	23.3581	23.3149	23.2677	23.2323	23.2805	23.3177	23.3422	23.3525	23.3481	23.3293	23.2973	23.2541	23.2653	23.22	23.1394	23.0574	23.1185	23.232	23.23	23.2046	23.1726	23.1338	23.0986	23.1929	23.2876	23.3829	23.479	23.5759	23.5545	23.4433	23.3395	23.4382	23.5391	23.5713	23.4408	23.4399	23.5487	23.4649	23.434
527	23.0569	23.0576	23.072	23.1142	23.1663	23.2269	23.2952	23.3709	23.4216	23.3974	23.3582	23.315	23.2679	23.2323	23.2806	23.3178	23.3423	23.3526	23.3481	23.3294	23.2974	23.2625	23.2693	23.2733	23.2739	23.2705	23.2624	23.249	23.3411	23.4487	23.5541	23.6576	23.7595	23.8604	23.9572	23.8661	23.7675	23.663	23.6739	23.7731	23.8737	23.8429	23.7053	23.6422	23.7478	23.7239	23.5919	23.6604	23.6733
528	23.1765	23.1812	23.1952	23.2177	23.248	23.2848	23.327	23.3731	23.4322	23.4707	23.5188	23.5637	23.6028	23.6329	23.6508	23.6536	23.6397	23.5753	23.4878	23.3995	23.3108	23.2626	23.2695	23.2735	23.2741	23.2706	23.2625	23.2492	23.3425	23.4502	23.5556	23.6591	23.7611	23.862	23.9573	23.8661	23.7675	23.6631	23.674	23.7732	23.8737	23.8431	23.7055	23.6423	23.7479	23.7242	23.5922	23.6609	23.6734
529	23.1766	23.1813	23.1953	23.2178	23.248	23.2849	23.327	23.3731	23.4324	23.4708	23.5189	23.5638	23.6028	23.633	23.6509	23.6537	23.6398	23.5754	23.4879	23.3996	23.3109	23.3736	23.2983	23.4347	23.5951	23.7455	23.8859	24.0166	24.1388	24.252	24.2172	24.17	24.1105	24.0392	23.9604	24.06	24.1595	24.259	24.2688	24.1254	23.9831	23.9757	24.0792	24.001	23.8603	23.8559	23.9291	23.7992	23.7759
530	23.4556	23.4604	23.4747	23.4985	23.5304	23.5121	23.4897	23.463	23.4535	23.5433	23.6398	23.7427	23.846	23.9052	23.828	23.7462	23.6617	23.6094	23.5648	23.5089	23.4444	23.3738	23.2985	23.4348	23.5952	23.7456	23.886	24.0168	24.1389	24.2522	24.2173	24.1701	24.1105	24.0392	23.9621	24.0617	24.1612	24.2607	24.269	24.1256	23.9833	23.9757	24.0793	24.0014	23.8607	23.856	23.9292	23.7993	23.7764
531	23.4558	23.4606	23.4749	23.4986	23.5306	23.5123	23.4898	23.4632	23.4538	23.5436	23.6401	23.743	23.8461	23.9053	23.828	23.7463	23.6617	23.6095	23.565	23.5091	23.4446	23.4896	23.7341	23.9819	24.2325	24.286	24.2908	24.2877	24.2752	24.2535	24.3621	24.4658	24.5659	24.6631	24.7585	24.6945	24.5549	24.4124	24.3588	24.4591	24.4464	24.2943	24.1458	24.1844	24.2006	24.0629	23.9665	24.0796	24.017
532	23.5628	23.5608	23.5547	23.5446	23.5316	23.5738	23.6251	23.6851	23.6989	23.7193	23.7492	23.791	23.8516	23.9141	23.9943	24.0438	24.0724	24.1015	24.1305	24.1592	24.187	24.2132	24.2372	24.258	24.2746	24.2862	24.291	24.2879	24.2754	24.2537	24.3623	24.466	24.566	24.6633	24.7587	24.6946	24.5551	24.4126	24.3605	24.4609	24.4468	24.2947	24.1461	24.1845	24.2007	24.063	23.9666	24.0798	24.0174
533	23.5629	23.5609	23.5549	23.5448	23.5317	23.574	23.6252	23.6852	23.6991	23.7195	23.7494	23.7912	23.8519	23.9143	23.9944	24.044	24.0726	24.1016	24.1307	24.1594	24.1872	24.2134	24.2373	24.2581	24.2748	24.4855	24.7403	24.8248	24.884	24.9452	24.9842	25.0197	25.052	24.9552	24.8289	24.8527	24.9461	24.921	24.7601	24.6018	24.5602	24.6357	24.4871	24.3421	24.2913	24.4001	24.2713	24.1425	24.1954
534	23.6661	23.6662	23.6667	23.6676	23.6693	23.6722	23.6773	23.6856	23.7538	23.831	23.9165	23.9396	23.9636	23.9661	24.016	24.0846	24.183	24.2874	24.3801	24.4217	24.4653	24.5109	24.5583	24.6077	24.6591	24.7123	24.7676	24.8696	24.9091	24.9473	24.9843	25.0198	25.0521	24.9554	24.8291	24.8529	24.9463	24.9214	24.7605	24.6021	24.562	24.6358	24.4872	24.3422	24.2914	24.4002	24.2717	24.1429	24.1956
535	23.6664	23.6665	23.6669	23.6678	23.6695	23.6725	23.6775	23.6858	23.7539	23.8311	23.9166	23.9397	23.9638	23.9663	24.0161	24.0847	24.183	24.2874	24.3962	24.5081	24.5604	24.6074	24.6536	24.699	24.7434	24.7867	24.8288	24.8697	24.9093	24.9475	25.0084	25.037	25.0538	25.0669	25.0815	25.0959	25.0841	25.0394	25.1012	24.9429	24.7877	24.6622	24.7652	24.6771	24.5386	24.4033	24.5108	24.5586	24.4349
536	23.748	23.7516	23.7625	23.7806	23.8061	23.8337	23.8462	23.8609	23.8777	23.8965	23.9171	24.0101	23.9735	23.9892	24.0858	24.21	24.3025	24.3403	24.3963	24.5082	24.5605	24.6075	24.6537	24.6991	24.7435	24.7868	24.8289	24.9272	24.9765	25.0071	25.022	25.0372	25.054	25.067	25.0817	25.096	25.0844	25.0396	25.1013	24.943	24.7878	24.664	24.767	24.6776	24.5391	24.4038	24.5109	24.5588	24.435
537	23.748	23.7516	23.7625	23.7807	23.8062	23.8338	23.8463	23.861	23.8778	23.8966	23.9173	24.0102	23.9736	23.9893	24.086	24.2102	24.3383	24.4174	24.4651	24.5129	24.5776	24.6237	24.6727	24.7233	24.7746	24.8259	24.8769	24.9272	24.9766	25.0072	25.0221	25.0736	25.0697	25.0866	25.118	25.1333	25.1098	25.1233	25.1286	25.1285	25.1113	24.9635	24.8188	24.8695	24.9463	24.8143	24.6851	24.6235	24.7382
538	23.8048	23.806	23.8095	23.8153	23.8234	23.839	23.8792	23.927	23.9795	24.0089	24.0291	24.0207	24.1116	24.2009	24.2328	24.2667	24.3385	24.4174	24.4652	24.513	24.5776	24.6238	24.6728	24.7234	24.7747	24.826	24.877	24.9781	24.9924	25.0248	25.072	25.118	25.0698	25.0867	25.1181	25.1333	25.11	25.1235	25.1287	25.1285	25.1118	24.964	24.8193	24.8713	24.9464	24.8145	24.6853	24.6236	24.7383
539	23.8049	23.8061	23.8096	23.8154	23.8235	23.839	23.8793	23.9271	23.9795	24.0089	24.0291	24.0207	24.1117	24.2208	24.2788	24.3235	24.37	24.4459	24.4902	24.536	24.6077	24.6773	24.7518	24.8172	24.8687	24.923	24.9642	24.9782	24.9925	25.0249	25.0721	25.1181	25.1408	25.1412	25.1366	25.148	25.1309	25.1294	25.1329	25.1486	25.1289	25.1296	25.1307	25.0809	24.975	25.082	25.1363	25.0953	24.974
540	23.8291	23.8318	23.8398	23.853	23.8711	23.8935	23.9197	23.9488	23.9824	24.0456	24.1167	24.1434	24.1711	24.2209	24.2788	24.3235	24.37	24.446	24.4903	24.536	24.6078	24.6773	24.7518	24.8174	24.8689	24.9232	24.9643	24.9962	25.0941	25.152	25.1631	25.1543	25.147	25.1412	25.1367	25.1482	25.1309	25.1294	25.1331	25.1488	25.1289	25.1296	25.1307	25.0811	24.9768	25.0838	25.1363	25.0953	24.9741
541	23.8292	23.8319	23.8399	23.8531	23.8711	23.8936	23.9197	23.9489	23.9825	24.0457	24.1168	24.187	24.2039	24.2375	24.323	24.3779	24.413	24.4701	24.5013	24.5447	24.622	24.7274	24.7696	24.8296	24.9096	24.9509	24.9791	25.0363	25.0944	25.1523	25.1632	25.1543	25.1471	25.2063	25.2482	25.2313	25.1767	25.2022	25.1363	25.181	25.1603	25.1663	25.1607	25.1319	25.1333	25.1348	25.1469	25.1378	25.1394
542	23.912	23.9146	23.9225	23.9356	23.954	23.9778	24.0071	24.0419	24.0731	24.0943	24.1178	24.1872	24.2039	24.2375	24.3232	24.3781	24.4133	24.4702	24.5013	24.5448	24.622	24.7276	24.7698	24.8297	24.9097	24.9511	24.9794	25.0366	25.1859	25.1736	25.2096	25.168	25.1628	25.2063	25.2485	25.2313	25.1769	25.2022	25.1364	25.1811	25.1605	25.1663	25.1608	25.1319	25.1333	25.1348	25.1469	25.1378	25.1394
543	23.9134	23.9161	23.9239	23.937	23.9554	23.9792	24.0085	24.0433	24.0826	24.1171	24.1502	24.1901	24.2279	24.2731	24.3374	24.392	24.4386	24.4763	24.5798	24.6624	24.6923	24.7368	24.8519	24.9268	24.9384	24.9909	25.0726	25.1542	25.1859	25.1737	25.2099	25.1681	25.1628	25.21	25.2495	25.2488	25.2156	25.2041	25.1907	25.2268	25.173	25.1713	25.1815	25.1562	25.1525	25.1495	25.1905	25.1447	25.1428
544	23.978	23.9797	23.9848	23.9934	24.0054	24.0208	24.0376	24.0542	24.0839	24.1173	24.1504	24.1902	24.2281	24.2733	24.3375	24.3923	24.4387	24.4763	24.58	24.6625	24.6925	24.7369	24.8519	24.9269	24.9385	24.9909	25.0727	25.1543	25.2353	25.3017	25.2462	25.2669	25.2931	25.2698	25.2496	25.2492	25.2157	25.2043	25.1908	25.227	25.173	25.1714	25.1817	25.1563	25.1525	25.1495	25.1923	25.1447	25.1428
545	23.9782	23.9799	23.985	23.9936	24.0056	24.021	24.0396	24.0619	24.0877	24.1291	24.1819	24.1959	24.2833	24.379	24.3821	24.461	24.4637	24.5056	24.6046	24.666	24.7544	24.8573	24.9163	24.9665	25.0801	25.1923	25.2161	25.2001	25.2354	25.3018	25.2462	25.2672	25.2931	25.2699	25.2813	25.2895	25.3292	25.2625	25.23	25.2546	25.2778	25.2791	25.2183	25.191	25.1997	25.2077	25.2149	25.2214	25.2274
546	23.9907	23.992	23.996	24.0026	24.0117	24.0234	24.0398	24.0621	24.088	24.1304	24.1831	24.196	24.2833	24.379	24.3824	24.4611	24.4638	24.5057	24.6048	24.6661	24.7546	24.8574	24.9164	24.9665	25.0802	25.1923	25.2162	25.2001	25.2524	25.3155	25.348	25.3191	25.3235	25.3793	25.4062	25.2896	25.3293	25.2625	25.2302	25.2548	25.278	25.2791	25.2185	25.1912	25.1999	25.2078	25.215	25.2216	25.2275
547	24.507	24.506	24.5031	24.4982	24.4913	24.4768	24.4302	24.3778	24.3213	24.2638	24.2136	24.2411	24.3073	24.3806	24.4616	24.4658	24.5912	24.6454	24.65	24.7413	24.8794	24.9069	24.9722	25.1005	25.2428	25.2342	25.3026	25.3481	25.3348	25.3156	25.3481	25.3192	25.3238	25.3796	25.4064	25.3546	25.3542	25.3335	25.3161	25.262	25.2893	25.2996	25.2707	25.2636	25.2576	25.2522	25.2187	25.2426	25.2378
548	24.5075	24.5065	24.5036	24.4987	24.4918	24.4769	24.4303	24.3779	24.3214	24.2639	24.2137	24.2423	24.3084	24.3814	24.4627	24.4659	24.5913	24.6455	24.6502	24.7414	24.8795	24.907	24.9724	25.1006	25.2429	25.2342	25.3026	25.3484	25.335	25.3799	25.3946	25.4724	25.4744	25.4382	25.4145	25.3783	25.3543	25.3336	25.3161	25.2625	25.2893	25.2998	25.2707	25.2637	25.2576	25.2523	25.2188	25.2427	25.2379
549	24.5903	24.5856	24.5714	24.5482	24.5164	24.4824	24.4714	24.4586	24.4443	24.429	24.4136	24.3994	24.388	24.3817	24.4829	24.5508	24.6485	24.7276	24.8695	24.8924	24.8989	25.0182	25.1569	25.275	25.2542	25.3301	25.3453	25.4107	25.4148	25.38	25.3947	25.4725	25.4746	25.4384	25.4148	25.3784	25.4265	25.3676	25.4047	25.3014	25.3214	25.3584	25.3199	25.3388	25.3562	25.3445	25.2473	25.3006	25.4113
550	24.5905	24.5857	24.5715	24.5483	24.5165	24.4829	24.4719	24.4591	24.4448	24.4295	24.4141	24.3998	24.3884	24.3818	24.483	24.5517	24.6494	24.7277	24.8696	24.8925	24.899	25.0182	25.157	25.2753	25.2542	25.3304	25.3456	25.4108	25.4149	25.5082	25.5599	25.5149	25.5487	25.58	25.4342	25.4882	25.4266	25.3677	25.4048	25.3015	25.3216	25.3585	25.3201	25.339	25.3564	25.3446	25.2474	25.3024	25.4115
551	24.6242	24.6258	24.6305	24.6384	24.6494	24.6634	24.6805	24.7005	24.7233	24.7104	24.656	24.6033	24.5548	24.5136	24.4832	24.5959	24.6524	24.7552	24.8714	24.9972	25.1328	25.2009	25.2395	25.2762	25.3059	25.3994	25.4933	25.4526	25.5164	25.6091	25.56	25.5151	25.5489	25.5804	25.4346	25.4885	25.43	25.5075	25.4156	25.4404	25.4747	25.417	25.4711	25.4646	25.4584	25.3722	25.3866	25.3997	25.4124
552	24.6246	24.6262	24.6309	24.6388	24.6497	24.6638	24.6808	24.7008	24.7237	24.7105	24.6561	24.6034	24.5549	24.5137	24.4832	24.5959	24.6525	24.756	24.8721	24.9978	25.1334	25.2012	25.2399	25.2762	25.3062	25.3995	25.4933	25.4527	25.5165	25.6093	25.7198	25.7438	25.6926	25.6235	25.61	25.5779	25.541	25.53	25.4161	25.4405	25.4748	25.4172	25.4712	25.4646	25.4585	25.3723	25.3868	25.3998	25.4142
553	24.9867	24.9856	24.9823	24.9749	24.9449	24.9078	24.8645	24.8163	24.7645	24.7489	24.7772	24.808	24.7726	24.7324	24.6976	24.6703	24.717	24.8466	24.8875	25.0163	25.1602	25.2783	25.3001	25.2948	25.4311	25.5367	25.5697	25.72	25.6625	25.6195	25.7198	25.744	25.6927	25.6237	25.6101	25.578	25.5414	25.53	25.5126	25.4987	25.4876	25.4786	25.5137	25.5684	25.4725	25.4523	25.4459	25.4387	25.4307
554	24.9869	24.9858	24.9825	24.9751	24.9451	24.9079	24.8647	24.8165	24.7646	24.7493	24.7775	24.8083	24.7727	24.7325	24.6977	24.6704	24.7171	24.8467	24.8876	25.0164	25.1605	25.2788	25.3001	25.2948	25.4312	25.5368	25.5698	25.7202	25.6627	25.6195	25.7627	25.8172	25.744	25.6481	25.6967	25.5931	25.5515	25.5719	25.5126	25.4987	25.4876	25.4787	25.5139	25.5685	25.4726	25.4524	25.446	25.4389	25.4309
555	25.015	25.0105	24.997	24.9769	24.9697	24.9611	24.9515	24.9412	24.9308	24.906	24.8612	24.8161	24.8411	24.8763	24.8856	24.8834	24.8829	24.8843	24.9844	25.1184	25.1671	25.3211	25.4334	25.5977	25.5828	25.5652	25.6963	25.7527	25.9369	25.8662	25.8018	25.8173	25.7443	25.6482	25.6968	25.5932	25.5516	25.5724	25.587	25.6464	25.5011	25.5075	25.5387	25.6029	25.5963	25.6225	25.6469	25.6693	25.6413
556	25.0152	25.0106	24.9971	24.9771	24.9699	24.9613	24.9517	24.9414	24.9309	24.9061	24.8612	24.8162	24.8414	24.8767	24.8856	24.8834	24.883	24.8844	24.9844	25.1187	25.1672	25.3212	25.4338	25.598	25.5829	25.5652	25.6963	25.7528	25.9371	25.8664	25.8019	25.9038	25.9117	25.9035	25.762	25.7681	25.7308	25.5927	25.6432	25.6466	25.5012	25.5076	25.5388	25.603	25.5964	25.6226	25.647	25.6694	25.6431
557	25.1353	25.1321	25.1228	25.1073	25.0859	25.0588	25.0266	24.9898	24.9493	24.9206	24.9111	24.9026	24.8954	24.8896	24.9136	24.9525	24.9928	25.0342	25.0762	25.13	25.283	25.3259	25.4772	25.6314	25.7704	25.8459	25.7812	25.8239	25.9464	26.0666	26.0545	25.9041	25.9117	25.9036	25.7621	25.7683	25.7313	25.5931	25.6436	25.6685	25.7401	25.7863	25.7356	25.6117	25.711	25.7612	25.7509	25.7387	25.6897
558	25.1353	25.1322	25.1228	25.1073	25.0859	25.0589	25.0267	24.9899	24.9493	24.9208	24.9112	24.9027	24.8954	24.8897	24.9139	24.9528	24.9931	25.0345	25.0765	25.1301	25.283	25.3259	25.4772	25.6315	25.7706	25.8461	25.7814	25.8239	25.9465	26.0666	26.0548	26.0007	25.9468	25.9331	25.87	25.8448	25.8264	25.8133	25.7943	25.6923	25.7405	25.7868	25.7357	25.6119	25.7112	25.7613	25.751	25.7388	25.6898
559	25.4868	25.4887	25.4943	25.5037	25.5167	25.5333	25.5535	25.5772	25.6042	25.6345	25.6678	25.6392	25.6074	25.5749	25.542	25.5089	25.4762	25.4439	25.4125	25.3822	25.3533	25.4427	25.6082	25.6342	25.7908	25.9458	26.0946	26.0133	25.9474	26.1416	26.0657	26.0008	25.9468	25.9332	25.87	25.8448	25.8264	25.8133	25.7945	25.6927	25.7522	25.7872	25.7823	25.7766	25.7697	25.8117	25.8776	25.7585	25.7244
560	25.487	25.4888	25.4945	25.5038	25.5168	25.5335	25.5537	25.5774	25.6044	25.6347	25.668	25.6392	25.6075	25.5749	25.542	25.509	25.4762	25.4439	25.4125	25.3823	25.3533	25.4427	25.6082	25.6342	25.7909	25.9458	26.0949	26.0135	25.9474	26.1417	26.0658	26.0149	26.106	26.0033	26.0562	25.8923	25.8378	25.9057	25.804	25.7972	25.792	25.7873	25.7824	25.7767	25.7697	25.812	25.8794	25.7603	25.7245
561	25.8426	25.8406	25.8347	25.8249	25.8114	25.7945	25.7745	25.7518	25.7265	25.6991	25.6699	25.7041	25.743	25.7845	25.8282	25.8739	25.9213	25.9612	25.903	25.8457	25.7896	25.735	25.6822	25.7785	25.9136	25.9506	26.0975	26.2447	26.2276	26.1488	26.1811	26.2806	26.1061	26.0033	26.0567	25.8928	25.838	25.9059	25.804	25.7973	25.792	25.8378	25.831	25.8741	25.9153	25.9546	25.9141	26.018	26.06
562	25.8427	25.8407	25.8347	25.8249	25.8114	25.7946	25.7746	25.7518	25.7265	25.6991	25.6699	25.7042	25.7432	25.7847	25.8284	25.8741	25.9215	25.9613	25.903	25.8458	25.7897	25.7351	25.6823	25.7785	25.9138	25.9507	26.0976	26.2447	26.2277	26.1488	26.1812	26.2807	26.2638	26.2222	26.0919	26.1776	26.0976	25.9447	25.9718	26.0361	26.0079	25.8706	25.8315	25.8745	25.9157	25.9551	25.9143	26.0183	26.0604
563	26.3111	26.3114	26.3125	26.3149	26.3189	26.3253	26.3347	26.3477	26.365	26.3868	26.3738	26.3159	26.2573	26.1982	26.1388	26.0794	26.0201	25.9699	26.0195	26.0696	26.1195	26.1314	26.0568	25.984	25.9521	26.1275	26.1369	26.3226	26.2856	26.187	26.3484	26.2909	26.2652	26.2228	26.0919	26.1776	26.0977	25.9449	25.972	26.0363	26.008	25.8707	25.9256	26.0154	26.1072	25.9987	25.9919	26.0271	26.1182
564	26.3111	26.3114	26.3126	26.3149	26.3189	26.3253	26.3347	26.3478	26.365	26.3868	26.3738	26.316	26.2574	26.1983	26.1389	26.0794	26.0201	25.9701	26.0197	26.0698	26.1197	26.1316	26.057	25.9843	25.9522	26.1275	26.137	26.3227	26.2857	26.1872	26.3484	26.2909	26.2654	26.2465	26.2374	26.2345	26.235	26.2366	26.2381	26.1475	26.0985	26.1589	26.2174	26.2146	26.1217	26.0005	25.9924	26.0275	26.1187
565	26.3723	26.3743	26.3803	26.3903	26.4042	26.4085	26.4073	26.4086	26.4135	26.4229	26.4135	26.4454	26.4826	26.519	26.5598	26.5988	26.52	26.4413	26.3628	26.2847	26.2075	26.1686	26.2159	26.2603	26.2695	26.1803	26.3026	26.3277	26.3859	26.4189	26.3573	26.2979	26.3904	26.2467	26.2377	26.2348	26.2353	26.237	26.2384	26.1476	26.0986	26.1591	26.2175	26.215	26.1235	26.185	26.1657	26.1434	26.1236
566	26.3724	26.3744	26.3804	26.3904	26.4043	26.4085	26.4073	26.4087	26.4136	26.423	26.4135	26.4454	26.4826	26.5191	26.5598	26.5991	26.5203	26.4415	26.363	26.285	26.2077	26.1688	26.2161	26.2605	26.2697	26.1805	26.3026	26.3277	26.386	26.419	26.3574	26.298	26.3909	26.4962	26.4101	26.2527	26.2604	26.3405	26.2893	26.2382	26.2363	26.232	26.2248	26.2467	26.2014	26.1855	26.1661	26.1438	26.1239
567	26.4205	26.4198	26.4177	26.4146	26.4112	26.4219	26.4434	26.4685	26.4865	26.4308	26.4376	26.4582	26.4852	26.5251	26.5731	26.6076	26.6625	26.7243	26.793	26.7428	26.6467	26.5507	26.4554	26.3614	26.2997	26.3308	26.3472	26.3374	26.5093	26.5203	26.4564	26.5604	26.3959	26.4963	26.4102	26.2529	26.2605	26.3405	26.2894	26.2386	26.2367	26.2324	26.2252	26.2485	26.2018	26.2011	26.297	26.3948	26.34
568	26.4206	26.4198	26.4177	26.4146	26.4113	26.422	26.4435	26.4686	26.4865	26.4308	26.4377	26.4583	26.4853	26.5251	26.5731	26.6077	26.6626	26.7244	26.7931	26.7431	26.647	26.551	26.4557	26.3617	26.2999	26.331	26.3474	26.3374	26.5095	26.5203	26.4565	26.5609	26.396	26.5083	26.592	26.6835	26.5794	26.4333	26.4178	26.4924	26.5645	26.5026	26.3737	26.2738	26.3282	26.3804	26.4304	26.4508	26.3402
569	26.691	26.6903	26.6883	26.6854	26.682	26.6416	26.5926	26.5406	26.4971	26.529	26.564	26.6019	26.6425	26.6854	26.6774	26.6265	26.6853	26.7495	26.8189	26.8683	26.9499	26.9951	26.8779	26.761	26.6457	26.5332	26.425	26.475	26.5207	26.6331	26.6471	26.5697	26.731	26.5696	26.5921	26.6836	26.5795	26.4334	26.4178	26.4924	26.5645	26.5044	26.3754	26.274	26.3284	26.3806	26.4306	26.451	26.4947
570	26.691	26.6903	26.6884	26.6855	26.6821	26.6416	26.5926	26.5406	26.4972	26.5291	26.5641	26.602	26.6426	26.6855	26.6777	26.6265	26.6853	26.7495	26.8189	26.8683	26.95	26.9952	26.878	26.7612	26.6458	26.5333	26.4251	26.475	26.5208	26.6331	26.6471	26.5697	26.7311	26.5697	26.7475	26.7276	26.7709	26.8263	26.8258	26.7662	26.6335	26.634	26.701	26.7615	26.737	26.6776	26.5633	26.4781	26.5234
571	26.7848	26.7777	26.7572	26.7259	26.6867	26.6787	26.6762	26.6753	26.6767	26.6812	26.6896	26.7026	26.7207	26.7445	26.7305	26.7773	26.8256	26.8749	26.8386	26.8935	26.973	27.0376	27.122	27.1443	27.0045	26.8681	26.7377	26.6168	26.6421	26.7136	26.7322	26.7638	26.777	26.7916	26.8048	26.7277	26.771	26.8265	26.826	26.768	26.6352	26.634	26.701	26.7617	26.7373	26.6779	26.5636	26.4783	26.5236
572	26.7848	26.7777	26.7572	26.726	26.6867	26.6788	26.6763	26.6753	26.6767	26.6813	26.6897	26.7027	26.7208	26.7445	26.7306	26.7774	26.8257	26.875	26.8389	26.8935	26.9731	27.0377	27.1221	27.1447	27.0049	26.8684	26.738	26.6171	26.6421	26.7137	26.7327	26.7639	26.7772	26.7917	26.805	26.8155	26.8229	26.8545	26.9009	26.821	26.8122	26.7992	26.7822	26.7656	26.7937	26.7091	26.6779	26.6436	26.6063
573	26.8989	26.899	26.8992	26.8999	26.9014	26.9042	26.9087	26.915	26.9171	26.9213	26.9282	26.9111	26.8336	26.7557	26.7743	26.8104	26.8532	26.9027	26.9249	26.9751	27.0251	27.0574	27.1312	27.1673	27.2077	27.1502	27.0061	26.8852	26.803	26.7644	26.7565	26.766	26.7832	26.9809	26.8778	26.8157	26.823	26.8546	26.9026	26.8212	26.8124	26.7994	26.7824	26.7656	26.7939	26.7093	26.6781	26.6438	26.6065
574	26.8992	26.8992	26.8994	26.9001	26.9016	26.9044	26.9089	26.9152	26.9172	26.9214	26.9283	26.9114	26.8339	26.756	26.7743	26.8105	26.8532	26.9027	26.925	26.9752	27.0252	27.0575	27.1313	27.1674	27.2078	27.1505	27.0064	26.8854	26.8031	26.7644	26.7566	26.766	26.7833	26.9809	26.8778	26.9803	27.1755	27.0373	26.9346	27.0113	27.085	27.1522	27.031	26.9115	26.8278	26.8876	26.9134	26.8059	26.7003
575	26.921	26.9206	26.9197	26.9183	26.9168	26.9154	26.9147	26.9152	26.9242	26.9359	26.9505	26.9383	26.9521	26.9701	26.9926	27.0202	27.0275	26.9336	26.959	27.0222	27.0922	27.0743	27.1464	27.2304	27.3059	27.2301	27.149	26.9848	26.8098	26.8012	26.903	26.8943	26.8771	26.9955	27.078	27.1691	27.1772	27.0391	26.9346	27.0114	27.0851	27.1525	27.0313	26.9118	26.8278	26.8877	26.9451	27.0003	27.0531
576	26.9212	26.9208	26.9199	26.9185	26.9169	26.9156	26.9148	26.9155	26.9245	26.9362	26.9508	26.9384	26.9522	26.9702	26.9928	27.0203	27.0278	26.9339	26.9591	27.0223	27.0923	27.0744	27.1464	27.2305	27.3062	27.2302	27.149	26.9848	26.8099	26.8013	26.9032	26.8944	26.8771	26.9955	27.078	27.1691	27.2055	27.3362	27.4137	27.3994	27.275	27.1558	27.224	27.2466	27.1338	27.0227	26.9452	27.0003	27.0531
577	27.0943	27.0942	27.0941	27.094	27.094	27.0944	27.0954	27.0973	27.1004	27.0647	26.9881	26.9682	26.9892	27.0137	27.0417	27.0733	27.053	27.0915	27.1359	27.1865	27.1118	27.169	27.2524	27.2397	27.3348	27.3904	27.3322	27.2553	27.0798	26.9054	26.95	27.0852	27.1834	27.0297	27.2035	27.3153	27.2549	27.3363	27.4137	27.3997	27.2753	27.1559	27.2241	27.2897	27.3168	27.2796	27.2396	27.1968	27.1514
578	27.0943	27.0943	27.0941	27.094	27.0941	27.0945	27.0955	27.0974	27.1005	27.065	26.9884	26.9685	26.9895	27.014	27.0419	27.0736	27.0531	27.0916	27.136	27.1866	27.1119	27.169	27.2525	27.2397	27.3349	27.3905	27.3323	27.2558	27.0804	26.9059	26.9501	27.0855	27.1835	27.0298	27.2036	27.317	27.2549	27.4219	27.4692	27.4532	27.4331	27.4093	27.3611	27.2898	27.3168	27.2797	27.2396	27.1969	27.1514
579	27.1313	27.1346	27.1442	27.16	27.1816	27.2084	27.2237	27.2163	27.1407	27.105	27.1115	27.1202	27.1314	27.1455	27.1629	27.1201	27.1087	27.1478	27.1907	27.2271	27.2436	27.3073	27.2855	27.3424	27.337	27.438	27.4313	27.3539	27.3832	27.2255	27.0592	27.0869	27.2112	27.3238	27.426	27.4044	27.4883	27.481	27.4692	27.4532	27.4332	27.4093	27.3818	27.3509	27.353	27.4141	27.473	27.5299	27.5848
580	27.1315	27.1348	27.1444	27.1602	27.1818	27.2086	27.2237	27.2166	27.141	27.1051	27.1116	27.1202	27.1315	27.1456	27.1629	27.1203	27.1089	27.1481	27.191	27.2272	27.2437	27.3074	27.2859	27.3424	27.3371	27.4381	27.4318	27.354	27.3832	27.2256	27.0593	27.0869	27.2113	27.3238	27.426	27.4044	27.4884	27.481	27.5253	27.4877	27.5588	27.4772	27.3818	27.3509	27.3531	27.4142	27.4732	27.5301	27.585
581	27.1394	27.1424	27.1512	27.1656	27.1853	27.2097	27.2382	27.2263	27.2297	27.2343	27.2402	27.2476	27.2568	27.2681	27.211	27.1839	27.2087	27.2379	27.2717	27.2375	27.2879	27.3419	27.378	27.4558	27.4386	27.4441	27.5423	27.5614	27.393	27.4109	27.4352	27.3387	27.2561	27.4118	27.4566	27.4911	27.5944	27.6526	27.5256	27.4877	27.5588	27.6274	27.6937	27.7579	27.8204	27.8288	27.7842	27.7374	27.6885
582	27.1397	27.1427	27.1515	27.1659	27.1855	27.2099	27.2384	27.2263	27.2297	27.2343	27.2402	27.2476	27.2569	27.2681	27.2113	27.1839	27.2088	27.2379	27.2717	27.2377	27.2881	27.3421	27.3781	27.4558	27.4387	27.4442	27.5423	27.5616	27.3932	27.411	27.4353	27.3387	27.2564	27.4121	27.4584	27.4912	27.5945	27.6529	27.6283	27.7139	27.5948	27.6274	27.6937	27.758	27.8204	27.829	27.7844	27.7376	27.6887
583	27.2191	27.2192	27.2194	27.2199	27.2207	27.222	27.2397	27.2701	27.3047	27.318	27.3229	27.329	27.3364	27.3001	27.2817	27.2977	27.3166	27.3384	27.3403	27.3105	27.3548	27.405	27.3994	27.46	27.5236	27.5411	27.558	27.6494	27.7411	27.6531	27.4953	27.4555	27.4714	27.4827	27.4893	27.5195	27.6061	27.6874	27.7644	27.8228	27.9095	27.9522	27.9488	27.9113	27.8712	27.8811	27.9403	27.9814	27.9859
584	27.2191	27.2192	27.2195	27.2199	27.2207	27.222	27.24	27.2703	27.3049	27.3181	27.323	27.3291	27.3365	27.3004	27.2817	27.2977	27.3166	27.3384	27.3404	27.3105	27.3548	27.4051	27.3996	27.4603	27.5238	27.5411	27.5581	27.6495	27.7477	27.6532	27.4954	27.4556	27.4715	27.4828	27.4893	27.5195	27.6062	27.6874	27.7644	27.8382	27.9095	27.9522	27.949	27.9115	27.8714	27.8812	27.9404	27.9815	27.9859
585	27.2583	27.2602	27.266	27.2755	27.2888	27.3057	27.2914	27.275	27.3134	27.3412	27.3686	27.3734	27.3794	27.3454	27.356	27.3686	27.3833	27.4002	27.3636	27.3924	27.4252	27.4264	27.4617	27.4668	27.5409	27.5899	27.6495	27.6761	27.7477	27.784	27.8298	27.8644	27.7435	27.5994	27.5502	27.6718	27.7788	27.7694	27.8344	27.8382	27.947	27.9787	27.9573	27.9624	27.9673	27.9722	27.9769	27.998	27.9944
586	27.2586	27.2605	27.2663	27.2758	27.2891	27.306	27.2917	27.2752	27.3136	27.3413	27.3686	27.3734	27.3794	27.3455	27.3562	27.3688	27.3835	27.4004	27.3636	27.3924	27.4252	27.4269	27.4618	27.4672	27.5409	27.5901	27.6495	27.6762	27.759	27.7934	27.8425	27.8646	27.7452	27.6012	27.5506	27.6722	27.7793	27.7695	27.9255	27.9417	27.947	27.9787	27.9574	27.9624	27.9674	27.9722	27.9769	27.998	27.9945
587	27.3044	27.3045	27.3048	27.3053	27.3061	27.3073	27.309	27.3112	27.3142	27.3542	27.3787	27.3873	27.3873	27.3867	27.3955	27.4059	27.4181	27.4322	27.4195	27.4414	27.4661	27.4623	27.5043	27.5255	27.5491	27.6073	27.6583	27.7009	27.759	27.7934	27.8425	27.8784	27.8794	27.8945	27.9096	27.9112	27.7813	27.8747	27.9255	27.9417	27.9992	27.9836	28.0198	28.0154	28.0111	28.0069	28.0027	27.9986	28.0542
588	27.3045	27.3046	27.3049	27.3054	27.3062	27.3074	27.3091	27.3113	27.3143	27.3544	27.3788	27.4164	27.3876	27.3867	27.3955	27.4059	27.4181	27.4322	27.4197	27.4416	27.4663	27.4623	27.5043	27.5256	27.5492	27.6078	27.6585	27.7051	27.7951	27.8347	27.8495	27.8886	27.8796	27.8947	27.9098	27.9114	27.7815	27.8752	27.9363	27.9847	27.9994	27.9839	28.0198	28.0154	28.0111	28.0069	28.0028	27.9987	28.0542
589	27.3436	27.351	27.3551	27.3555	27.356	27.3568	27.3261	27.3499	27.3618	27.3648	27.383	27.4166	27.3928	27.3994	27.4075	27.4172	27.4286	27.4418	27.4484	27.4667	27.4874	27.4937	27.5245	27.5518	27.5953	27.6287	27.6634	27.7051	27.7955	27.8349	27.8497	27.8904	27.9028	27.9087	27.9144	27.92	27.9255	27.9309	27.9364	27.9849	28.0031	28.0134	28.0274	28.041	28.0542	28.0671	28.0796	28.0918	28.1038
590	27.3438	27.3512	27.3552	27.3555	27.356	27.3568	27.3264	27.3502	27.3619	27.3648	27.3965	27.4395	27.4537	27.49	27.5246	27.5517	27.5585	27.4509	27.4484	27.4668	27.4875	27.494	27.5248	27.5518	27.5953	27.629	27.6656	27.7287	27.7981	27.8607	27.89	27.8953	27.9028	27.9087	27.9145	27.92	27.9255	27.931	27.9626	28.0343	28.0156	28.0136	28.0276	28.0411	28.0544	28.0672	28.0797	28.092	28.1039
591	27.3549	27.355	27.3719	27.3721	27.3725	27.3659	27.358	27.3596	27.3768	27.3797	27.3966	27.4397	27.4538	27.49	27.5246	27.5518	27.5586	27.451	27.457	27.4744	27.494	27.5105	27.5362	27.5587	27.5965	27.629	27.6656	27.7289	27.7982	27.8611	27.89	27.8953	27.9298	27.9842	28.0335	27.9248	27.9399	27.955	27.9631	28.0343	28.0159	28.0244	28.0464	28.1126	28.1746	28.1624	28.1505	28.1388	28.1272
592	27.3549	27.355	27.3722	27.4045	27.4318	27.3663	27.358	27.3596	27.3771	27.4067	27.4393	27.4724	27.4825	27.5248	27.5398	27.5572	27.5647	27.5789	27.5946	27.6117	27.5658	27.5106	27.5362	27.559	27.5967	27.6334	27.6852	27.7371	27.8004	27.8692	27.9015	27.8966	27.952	28.0005	28.0336	27.925	27.9401	27.9552	27.9699	28.0445	28.0292	28.0244	28.0464	28.1126	28.1747	28.1625	28.1506	28.1389	28.1273
593	27.3717	27.3718	27.3724	27.4047	27.4318	27.3731	27.374	27.3753	27.3772	27.407	27.4396	27.4726	27.4827	27.525	27.5398	27.5572	27.5647	27.579	27.5946	27.6117	27.5663	27.5159	27.5403	27.5644	27.597	27.6335	27.6856	27.7374	27.8006	27.8692	27.9015	27.8966	27.9521	28.0005	28.0416	28.0574	28.0512	27.9561	27.9701	28.0448	28.0293	28.1664	28.2004	28.1872	28.1777	28.2417	28.2643	28.2141	28.1622
594	27.4076	27.4093	27.4143	27.422	27.4398	27.4428	27.4544	27.4659	27.477	27.4877	27.498	27.4744	27.5117	27.5287	27.5658	27.6048	27.5876	27.6157	27.6414	27.665	27.6305	27.6509	27.6295	27.5644	27.5971	27.6387	27.7304	27.7636	27.8118	27.8704	27.9357	27.9343	27.9674	28.0134	28.0422	28.0574	28.0512	28.0453	28.0396	28.0449	28.1233	28.1992	28.2005	28.1874	28.1777	28.2417	28.2644	28.2141	28.1623
595	27.4077	27.4094	27.4143	27.4221	27.4402	27.4429	27.4544	27.4659	27.477	27.4877	27.498	27.4747	27.512	27.5288	27.5659	27.6049	27.5876	27.6157	27.6414	27.6651	27.6305	27.651	27.6299	27.5672	27.5972	27.639	27.7305	27.7637	27.8119	27.8705	27.9361	27.9343	27.9674	28.0135	28.0424	28.0662	28.079	28.0453	28.0397	28.0454	28.1238	28.1997	28.271	28.2953	28.3182	28.313	28.3047	28.3668	28.3966
596	27.6844	27.6485	27.5835	27.5127	27.445	27.4911	27.5408	27.5925	27.645	27.6352	27.5551	27.5081	27.5183	27.5509	27.5916	27.6335	27.6414	27.6753	27.7063	27.7027	27.6867	27.7066	27.6731	27.6968	27.6055	27.6664	27.7335	27.805	27.8199	27.8731	27.9463	28.0195	28.0771	28.0704	28.0638	28.0663	28.0984	28.0922	28.0701	28.0609	28.1775	28.2143	28.271	28.2953	28.3182	28.3131	28.3047	28.3668	28.3966
597	27.6851	27.649	27.584	27.5131	27.4452	27.4913	27.541	27.5927	27.6452	27.6355	27.5554	27.5081	27.5183	27.5512	27.5919	27.6338	27.6415	27.6754	27.7064	27.7031	27.6867	27.7067	27.6731	27.6968	27.6055	27.6664	27.7336	27.8052	27.8201	27.8733	27.9465	28.0197	28.0771	28.0704	28.0638	28.1023	28.0984	28.0925	28.0704	28.0609	28.1775	28.2144	28.2732	28.346	28.3599	28.3397	28.3599	28.3788	28.4278
598	27.7989	27.8342	27.8841	27.9016	27.9264	27.9206	27.856	27.7863	27.7125	27.6974	27.7488	27.7984	27.8455	27.86	27.7634	27.6628	27.6762	27.7193	27.7623	27.7343	27.7592	27.7813	27.7251	27.7229	27.7222	27.6772	27.7358	27.807	27.8376	27.8828	27.9832	28.0225	28.0922	28.1414	28.0804	28.125	28.1106	28.1298	28.1604	28.1899	28.2182	28.2453	28.2737	28.3465	28.36	28.3397	28.3599	28.3788	28.4279
599	27.799	27.8344	27.8843	27.9016	27.9264	27.9208	27.8562	27.7865	27.7127	27.6976	27.749	27.7985	27.8457	27.8601	27.7635	27.6629	27.6765	27.7196	27.7626	27.7344	27.7594	27.7814	27.7252	27.723	27.7222	27.6772	27.7358	27.807	27.8376	27.8829	27.9833	28.0228	28.0924	28.1417	28.0804	28.1253	28.1109	28.1298	28.1604	28.1899	28.2182	28.2453	28.3101	28.4049	28.4178	28.4753	28.4602	28.445	28.4295
600	27.8596	27.8658	27.8844	27.9141	27.9549	27.959	27.9997	28.0486	28.1056	28.1703	28.1244	28.0408	27.9526	27.8896	27.9302	27.9668	27.9993	27.9656	27.8361	27.8048	27.8463	27.7921	27.8007	27.7424	27.7589	27.7491	27.7665	27.8152	27.875	27.9236	28.0347	28.0837	28.1237	28.164	28.1353	28.1544	28.1664	28.2344	28.2607	28.2443	28.2289	28.2799	28.3728	28.405	28.4182	28.4753	28.4602	28.445	28.4295
601	27.8597	27.8659	27.8844	27.9142	27.955	27.959	27.9997	28.0486	28.1056	28.1704	28.1245	28.0409	27.9527	27.8898	27.9303	27.967	27.9994	27.9661	27.8366	27.8051	27.8466	27.7925	27.8008	27.7426	27.759	27.7491	27.7665	27.8152	27.8751	27.9237	28.0364	28.0837	28.1241	28.1641	28.1356	28.1544	28.2376	28.278	28.2608	28.2444	28.229	28.2799	28.3728	28.4342	28.4905	28.4888	28.5591	28.6047	28.5469
602	27.8708	27.8742	27.8973	27.9648	27.9786	28.0055	28.065	28.1322	28.1927	28.2031	28.2424	28.2729	28.3031	28.3343	28.3252	28.2105	28.0906	28.0273	28.051	28.0704	27.9533	27.8858	27.8987	27.8177	27.7814	27.7747	27.7774	27.8412	27.8832	28.0079	28.0521	28.0968	28.143	28.1741	28.2344	28.203	28.2376	28.2782	28.3072	28.3858	28.4724	28.4888	28.448	28.4596	28.4905	28.4893	28.5596	28.6047	28.5469
603	27.8708	27.8742	27.8976	27.9651	27.9788	28.0056	28.0651	28.1324	28.1929	28.2032	28.2424	28.2731	28.3032	28.3345	28.3256	28.211	28.091	28.0275	28.0511	28.0705	27.9536	27.8861	27.8988	27.8178	27.7819	27.7748	27.7774	27.8412	27.8833	28.008	28.0522	28.0969	28.1433	28.1744	28.2345	28.3029	28.2964	28.3329	28.4432	28.5517	28.5273	28.4889	28.4481	28.4597	28.5423	28.6234	28.6612	28.6288	28.6978
604	28.0931	28.0912	28.0665	28.0281	28.0327	28.0996	28.1504	28.1703	28.2064	28.2175	28.2443	28.3213	28.4067	28.4342	28.3664	28.3988	28.431	28.4194	28.2676	28.112	28.0856	28.0743	27.9215	27.9264	27.8324	27.8452	27.79	27.8658	27.9061	28.0104	28.0901	28.1402	28.2107	28.2418	28.328	28.3031	28.2966	28.3329	28.4433	28.5518	28.5274	28.5398	28.5225	28.5062	28.5427	28.6234	28.6612	28.6293	28.6982
605	28.0932	28.0914	28.0668	28.0283	28.033	28.1	28.1505	28.1704	28.2066	28.2176	28.2445	28.3214	28.4067	28.4346	28.3666	28.399	28.4312	28.4197	28.2679	28.1124	28.0857	28.0744	27.9217	27.9265	27.8325	27.8453	27.7901	27.8658	27.9061	28.0104	28.0902	28.1405	28.2107	28.2422	28.3363	28.3159	28.3693	28.4331	28.494	28.5632	28.5583	28.5398	28.5226	28.5062	28.5427	28.6392	28.7024	28.7802	28.8332
606	28.0997	28.0947	28.0996	28.1077	28.1189	28.1332	28.1649	28.2279	28.2764	28.2867	28.3722	28.4458	28.489	28.498	28.5585	28.5841	28.5668	28.4624	28.492	28.4214	28.2487	28.097	28.1049	28.0054	28.0068	27.8993	27.8564	27.8663	27.9563	28.0788	28.1293	28.1832	28.3069	28.3241	28.3364	28.316	28.3694	28.4332	28.4941	28.5634	28.5583	28.5694	28.6795	28.7468	28.7697	28.7162	28.7025	28.7803	28.8336
607	28.1	28.0949	28.0998	28.1079	28.1191	28.1334	28.1653	28.2283	28.2766	28.2868	28.3724	28.4462	28.4894	28.498	28.5589	28.5845	28.5671	28.4626	28.4921	28.4214	28.2487	28.0971	28.105	28.0055	28.0071	27.8994	27.8565	27.8664	27.9563	28.0788	28.1293	28.1834	28.3072	28.3242	28.3774	28.5289	28.6474	28.6225	28.5964	28.5695	28.606	28.6567	28.7037	28.7469	28.7697	28.7162	28.7292	28.8146	28.857
608	28.3663	28.3722	28.3897	28.4184	28.4578	28.4591	28.4051	28.344	28.2881	28.3448	28.3976	28.4626	28.5372	28.5267	28.5949	28.6972	28.6035	28.6167	28.5918	28.5174	28.4983	28.3237	28.1504	28.1098	28.0673	28.0347	28.0615	27.9711	27.9756	28.0961	28.1329	28.2634	28.3166	28.3578	28.3778	28.5293	28.6475	28.6226	28.5965	28.5695	28.6061	28.6568	28.7038	28.8025	28.7861	28.8215	28.8531	28.8812	28.857
609	28.3665	28.3724	28.3898	28.4186	28.4579	28.4593	28.4053	28.3441	28.2884	28.3452	28.398	28.4627	28.5377	28.5271	28.5949	28.6972	28.6039	28.617	28.5918	28.5175	28.4988	28.3242	28.151	28.1098	28.0674	28.035	28.0618	27.9712	27.9756	28.0961	28.1332	28.2634	28.3167	28.3579	28.4366	28.5474	28.6535	28.6265	28.5995	28.5781	28.709	28.8568	28.8711	28.8214	28.7861	28.8216	28.8532	28.8813	28.8971
610	28.592	28.5863	28.5696	28.5422	28.5051	28.5071	28.5655	28.6321	28.7062	28.7868	28.7246	28.6341	28.5571	28.6555	28.7574	28.7093	28.8046	28.7596	28.6238	28.6252	28.5316	28.503	28.3876	28.2323	28.1119	28.1118	28.1098	28.0852	28.1017	28.0962	28.1375	28.2715	28.3801	28.4516	28.4367	28.5475	28.6536	28.6267	28.5995	28.5781	28.709	28.8568	28.8711	28.8214	28.935	28.9903	28.9641	28.8993	28.9059
611	28.5922	28.5865	28.5698	28.5424	28.5053	28.5072	28.5656	28.6323	28.7063	28.787	28.725	28.6345	28.5573	28.6557	28.7576	28.7097	28.8046	28.7596	28.6241	28.6255	28.5317	28.503	28.3877	28.2324	28.112	28.1118	28.1098	28.0855	28.1017	28.0962	28.1375	28.2715	28.3802	28.4517	28.5877	28.6743	28.6559	28.7614	28.8633	28.961	28.9638	28.9186	29.008	29.0138	29.0023	28.9904	28.9645	28.8997	28.906
612	28.7827	28.7839	28.7878	28.7942	28.803	28.8142	28.8277	28.8432	28.8606	28.8083	28.8734	28.9218	28.9443	28.9673	28.8466	28.8626	28.9244	28.917	28.8447	28.6722	28.6215	28.613	28.6005	28.5846	28.4483	28.29	28.1307	28.1063	28.1052	28.1212	28.2083	28.3444	28.4096	28.4538	28.5879	28.6743	28.656	28.7615	28.8634	28.9611	28.9639	28.9187	29.008	29.0139	29.0024	29.0273	28.9773	28.9628	28.9463
613	28.7827	28.784	28.7879	28.7942	28.8031	28.8143	28.8277	28.8432	28.8606	28.8087	28.8736	28.9218	28.9443	28.9673	28.8469	28.8628	28.9244	28.917	28.8452	28.6727	28.6217	28.6133	28.6008	28.5849	28.4483	28.2901	28.1308	28.1063	28.1055	28.1215	28.2083	28.3444	28.4096	28.5513	28.6962	28.677	28.6924	28.8636	29.0382	29.0064	29.0501	29.0372	29.0253	29.1482	29.0888	29.0277	28.9774	28.9629	28.9464
614	28.8591	28.8649	28.8823	28.911	28.9504	28.9965	29.0159	28.9544	28.885	28.8796	28.9001	28.9652	29.0617	28.9781	28.9902	29.0126	28.971	29.0152	29.0343	28.9559	28.804	28.692	28.6636	28.6043	28.566	28.5452	28.5228	28.4758	28.3285	28.1814	28.2273	28.3686	28.4119	28.5513	28.6962	28.6772	28.6928	28.864	29.0386	29.0064	29.0502	29.0373	29.0254	29.1485	29.0891	29.0724	29.1517	29.0802	29.0072
615	28.8591	28.865	28.8824	28.911	28.9505	28.9967	29.0163	28.9548	28.8854	28.8797	28.9002	28.9654	29.0618	28.9784	28.9903	29.0126	28.9711	29.0158	29.0343	28.9561	28.8041	28.692	28.6638	28.6043	28.5662	28.5454	28.523	28.4776	28.3303	28.1832	28.2273	28.3686	28.4119	28.5731	28.697	28.7245	28.8611	28.9971	29.0462	29.0642	29.0538	29.1412	29.2053	29.1587	29.2885	29.2212	29.1517	29.0803	29.0072
616	28.8607	28.8676	28.8873	28.9173	28.9547	29	29.0402	29.0572	29.0757	29.0988	29.1274	29.1621	29.1034	29.1623	29.2434	29.0858	29.0334	29.051	29.0616	29.0544	29.0033	28.8948	28.7554	28.6724	28.6878	28.7034	28.6226	28.4993	28.4753	28.4511	28.4269	28.4032	28.4867	28.5731	28.6971	28.7246	28.8613	28.9973	29.0462	29.0643	29.0539	29.1414	29.2055	29.1588	29.2885	29.2213	29.205	29.1313	29.0553
617	28.8609	28.8678	28.8875	28.9176	28.9549	29.0001	29.0405	29.0573	29.0758	29.099	29.1275	29.1622	29.1037	29.1624	29.2434	29.0858	29.0335	29.0511	29.0616	29.0544	29.0033	28.8948	28.7554	28.6725	28.688	28.7035	28.6244	28.4995	28.4755	28.4512	28.4271	28.4033	28.4867	28.6345	28.7031	28.8437	28.9935	29.0829	29.0801	29.2129	29.3113	29.2597	29.2228	29.298	29.3069	29.2767	29.2108	29.3475	29.4818
618	29.0104	29.0111	29.0134	29.0174	29.0233	29.0316	29.0427	29.084	29.1262	29.1655	29.2007	29.2221	29.2036	29.2525	29.2667	29.2896	29.1834	29.0823	29.1161	29.1565	29.215	29.1844	29.1503	29.0537	28.9127	28.7686	28.7169	28.7276	28.7348	28.7083	28.5742	28.4403	28.5192	28.6345	28.7031	28.8438	28.9935	29.0829	29.0802	29.2133	29.3115	29.26	29.2229	29.2982	29.3069	29.4283	29.483	29.5307	29.5715
619	29.0106	29.0113	29.0136	29.0175	29.0235	29.0317	29.0428	29.0843	29.1264	29.1657	29.201	29.2224	29.2037	29.2526	29.2668	29.2898	29.184	29.0825	29.1163	29.1565	29.2151	29.1845	29.1504	29.0554	28.9145	28.7704	28.7171	28.7277	28.735	28.7086	28.5745	28.4406	28.5192	28.678	28.7445	28.9232	29.1044	29.0979	29.1316	29.2639	29.3852	29.4735	29.415	29.3532	29.3456	29.4284	29.4832	29.5309	29.5717
620	29.1954	29.1902	29.1747	29.1491	29.1137	29.0692	29.0592	29.1271	29.203	29.2863	29.3338	29.231	29.2555	29.2737	29.2851	29.3488	29.2871	29.2774	29.1967	29.2413	29.2604	29.2298	29.1885	29.1135	29.0749	29.0349	28.9945	28.954	28.8424	28.7384	28.738	28.7074	28.5803	28.678	28.7445	28.9232	29.1044	29.0981	29.1318	29.2641	29.3856	29.4735	29.415	29.3532	29.3666	29.4511	29.5907	29.6562	29.6338
621	29.1957	29.1905	29.175	29.1494	29.1141	29.0696	29.0593	29.1272	29.2031	29.2864	29.3341	29.2312	29.2557	29.2739	29.2853	29.3494	29.2873	29.2775	29.1969	29.2414	29.2604	29.2298	29.1902	29.1136	29.0749	29.035	28.9945	28.9541	28.8427	28.7385	28.7382	28.7337	28.7254	28.7132	28.7872	28.9441	29.1064	29.1448	29.297	29.3597	29.3932	29.5185	29.4739	29.4114	29.3667	29.4511	29.5907	29.6564	29.634
622	29.2425	29.2436	29.2469	29.2523	29.2598	29.2693	29.2807	29.2938	29.3085	29.3246	29.3418	29.3599	29.3785	29.3967	29.3094	29.3744	29.4374	29.278	29.2625	29.3141	29.2835	29.3104	29.227	29.2327	29.2402	29.2404	29.109	28.9761	28.9141	28.8751	28.8349	28.7339	28.7256	28.7133	28.7872	28.9441	29.1064	29.1448	29.297	29.3599	29.3933	29.5186	29.6389	29.7017	29.6954	29.6863	29.6734	29.7255	29.7416
623	29.2427	29.2438	29.2471	29.2525	29.26	29.2695	29.2809	29.294	29.3087	29.3248	29.342	29.3601	29.3787	29.3968	29.3095	29.3746	29.4375	29.2782	29.2627	29.3142	29.2836	29.3119	29.227	29.2327	29.2403	29.2406	29.1092	28.9763	28.9141	28.8751	28.8373	28.8011	28.7665	28.7338	28.8434	29.0142	29.1165	29.2674	29.4048	29.4494	29.5284	29.5328	29.6391	29.7019	29.6956	29.6864	29.6736	29.7255	29.8556
624	29.3769	29.3824	29.3989	29.4261	29.4638	29.4996	29.5109	29.524	29.5342	29.438	29.3763	29.4724	29.5457	29.3975	29.4161	29.3747	29.4485	29.4616	29.4659	29.3451	29.404	29.4155	29.5525	29.4932	29.3693	29.2471	29.252	29.2178	29.0903	28.9625	28.8373	28.8011	28.7665	28.7338	28.8435	29.0142	29.1165	29.2674	29.405	29.4495	29.5285	29.5533	29.7059	29.7536	29.8615	29.9618	29.9906	29.8673	29.8557
625	29.377	29.3825	29.399	29.4262	29.4638	29.4996	29.5109	29.524	29.5346	29.4383	29.3764	29.4725	29.5457	29.3976	29.4162	29.3747	29.4485	29.4619	29.4663	29.3452	29.4052	29.4156	29.5525	29.4934	29.3695	29.2471	29.252	29.2543	29.2535	29.2494	29.2416	29.2302	29.2149	29.194	29.1659	29.1407	29.118	29.2916	29.4323	29.5796	29.5879	29.5538	29.7061	29.7537	29.8617	29.962	30.0538	30.1367	30.1029
626	29.4729	29.474	29.4773	29.4827	29.4901	29.5114	29.5685	29.5901	29.5386	29.5547	29.5721	29.5904	29.574	29.6291	29.5109	29.4338	29.4496	29.5312	29.4703	29.4529	29.4345	29.5581	29.6058	29.6077	29.5593	29.4716	29.345	29.2543	29.2536	29.2494	29.2417	29.2302	29.215	29.1942	29.1661	29.1408	29.1182	29.2917	29.4323	29.5796	29.6013	29.7089	29.7161	29.8727	30.0227	30.112	30.054	30.1369	30.1029
627	29.473	29.474	29.4773	29.4827	29.4901	29.5115	29.5686	29.6219	29.5386	29.5547	29.5721	29.5904	29.5741	29.6291	29.5115	29.434	29.4498	29.5312	29.4704	29.4536	29.4347	29.5583	29.6059	29.608	29.5596	29.5113	29.4644	29.4189	29.3753	29.3339	29.2949	29.2585	29.2248	29.1959	29.173	29.1465	29.1887	29.3657	29.4767	29.5983	29.6013	29.709	29.7166	29.8732	30.0231	30.1658	30.3021	30.2209	30.2101
628	29.5378	29.5389	29.5423	29.5478	29.5554	29.5651	29.5767	29.6222	29.6052	29.6219	29.6398	29.6589	29.6095	29.6693	29.6489	29.5949	29.4853	29.599	29.6226	29.7228	29.6812	29.6472	29.638	29.6383	29.5974	29.5116	29.4646	29.4191	29.3755	29.3341	29.2951	29.2587	29.225	29.1959	29.1731	29.1465	29.1887	29.3657	29.4767	29.5983	29.7113	29.7517	29.8997	30.0444	30.1846	30.1662	30.3025	30.2209	30.2103
629	29.8613	29.8639	29.8713	29.8732	29.8269	29.769	29.7004	29.6345	29.7089	29.7912	29.8285	29.6897	29.6095	29.6699	29.6489	29.595	29.4854	29.5991	29.6226	29.7228	29.682	29.6476	29.6382	29.6384	29.6415	29.6446	29.6464	29.6459	29.6426	29.636	29.626	29.6123	29.5947	29.5731	29.5474	29.5177	29.4839	29.4463	29.5438	29.6389	29.7114	29.7518	29.8998	30.0445	30.1847	30.3191	30.3357	30.3716	30.3275
630	29.8614	29.864	29.8714	29.8735	29.8273	29.7694	29.7008	29.6346	29.709	29.7913	29.8286	29.6897	29.6789	29.6806	29.7207	29.6684	29.6873	29.6096	29.7153	29.7289	29.7255	29.6896	29.6561	29.6946	29.6416	29.6447	29.6464	29.6459	29.6426	29.6361	29.6261	29.6124	29.5948	29.5732	29.5475	29.5178	29.4841	29.4464	29.5438	29.6597	29.7645	29.9301	30.094	30.2555	30.2318	30.3192	30.3357	30.3718	30.3276
631	29.9347	29.9277	29.9071	29.8829	29.8977	29.9142	29.9313	29.9475	29.9616	29.9618	29.8807	29.9729	29.8235	29.6807	29.7491	29.6684	29.6873	29.6097	29.7154	29.7289	29.7255	29.6897	29.6564	29.6946	29.8419	29.8617	29.8641	29.8644	29.8619	29.8564	29.8305	29.8057	29.7842	29.7659	29.7508	29.7387	29.7079	29.6694	29.6266	29.6598	29.7645	29.9301	30.0941	30.2555	30.4133	30.4331	30.4066	30.4317	30.5548
632	29.935	29.9281	29.9074	29.883	29.8978	29.9144	29.9314	29.9477	29.9618	29.9618	29.8808	29.9733	29.824	29.6996	29.7492	29.7421	29.7523	29.7047	29.7195	29.7565	29.7496	29.7036	29.6851	29.7221	29.8419	29.8617	29.8641	29.8644	29.862	29.8564	29.8305	29.8057	29.7842	29.7659	29.7508	29.7387	29.7079	29.6694	29.6266	29.7139	29.8393	30.0142	30.1835	30.3464	30.4133	30.4332	30.4067	30.4321	30.5552
633	30.0263	30.0312	30.0459	30.0702	30.104	30.147	30.1987	30.2102	30.0891	29.9724	29.9791	29.977	29.977	29.8992	29.7919	29.8941	29.7524	29.7047	29.7195	29.7578	29.7499	29.7039	29.6852	29.8155	29.8585	29.9065	29.912	29.9144	29.8897	29.8585	29.8474	29.8346	29.8178	29.7968	29.7716	29.7419	29.7293	29.7223	29.6856	29.714	29.8394	30.0143	30.1836	30.3465	30.4519	30.4478	30.4468	30.5664	30.6768
634	30.0263	30.0312	30.0459	30.0703	30.1041	30.147	30.1988	30.2103	30.0892	29.9727	29.9793	29.9771	29.9773	29.8994	29.792	29.8942	29.7633	29.7843	29.8046	29.7933	29.8316	29.8592	29.8454	29.8157	29.8585	29.9945	29.9604	29.9237	29.8897	29.8586	29.8474	29.8346	29.8178	29.7968	29.7716	29.742	29.7294	29.7225	29.7174	29.7217	29.8985	30.073	30.2442	30.3506	30.452	30.4478	30.4469	30.5665	30.6769
635	30.3363	30.3359	30.3346	30.3327	30.3306	30.3287	30.3247	30.259	30.3272	30.2553	30.117	29.9809	30.0445	29.9674	29.9517	29.9073	29.903	29.8708	29.8339	29.7936	29.8316	29.8936	29.8625	29.8566	29.8982	29.9945	29.9604	29.9237	29.9135	29.9092	29.9011	29.8891	29.8731	29.8528	29.8283	29.7993	29.7659	29.728	29.7175	29.7217	29.8985	30.073	30.2442	30.4113	30.5023	30.5664	30.7137	30.8541	30.7832
636	30.3364	30.3359	30.3347	30.3328	30.3306	30.3287	30.3248	30.259	30.3273	30.2559	30.1176	29.9812	30.0447	29.9677	29.952	29.9074	29.9033	29.8711	29.8343	29.8241	29.8424	29.8938	29.8626	29.8567	29.9496	29.9995	30.1526	30.3162	30.4856	30.4816	30.4688	30.4591	30.4525	30.4489	30.4481	30.4496	30.453	30.4577	30.4629	30.4678	30.4714	30.4727	30.4686	30.4113	30.5024	30.5664	30.7137	30.8541	30.7835
637	30.5947	30.5951	30.596	30.5972	30.5315	30.4321	30.3276	30.3281	30.3309	30.337	30.3176	30.1842	30.0797	30.1685	30.0333	29.9302	30.0267	29.9849	29.8639	29.8341	29.9553	29.9488	29.8743	29.8874	29.9498	29.9995	30.1526	30.3163	30.4857	30.4818	30.4689	30.4592	30.4526	30.449	30.4481	30.4496	30.453	30.4577	30.4629	30.4678	30.4714	30.4728	30.4706	30.4641	30.5577	30.6508	30.7916	30.8893	30.8663
638	30.5952	30.5955	30.5965	30.5976	30.5317	30.4322	30.3277	30.3282	30.331	30.337	30.3178	30.1844	30.0798	30.1686	30.0334	29.9305	30.0268	29.9866	29.8655	29.8342	29.9554	29.9488	30.0741	30.0835	30.0407	30.0877	30.2299	30.3766	30.4976	30.6608	30.8419	31.0128	31.165	31.1685	31.1735	31.1793	31.1717	31.0549	30.9379	30.8207	30.7035	30.5861	30.4707	30.4642	30.5577	30.6509	30.7917	30.8896	30.8665
639	30.7829	30.759	30.7	30.6218	30.5981	30.5981	30.5964	30.5117	30.3871	30.4032	30.3471	30.3624	30.2988	30.1882	30.3024	30.2336	30.1095	30.1496	30.1866	30.0733	29.9691	29.9671	30.0742	30.0835	30.0407	30.0879	30.2301	30.3768	30.4978	30.6609	30.8419	31.013	31.1652	31.1687	31.1736	31.1795	31.1853	31.1905	31.1931	31.0886	30.9838	30.8786	30.7727	30.6658	30.5733	30.7294	30.8788	30.9246	30.9863
640	30.7833	30.7593	30.7002	30.622	30.5985	30.5984	30.5967	30.5122	30.3877	30.4032	30.3472	30.3624	30.2989	30.1883	30.3024	30.2355	30.1113	30.1497	30.1869	30.0736	29.9693	30.0788	30.1276	30.2074	30.3484	30.4968	30.5381	30.5165	30.528	30.6843	30.8458	31.0289	31.1855	31.3641	31.4035	31.288	31.1855	31.1907	31.1931	31.0887	30.9839	30.8786	30.7727	30.6659	30.5733	30.7294	30.8788	30.9246	30.9863
641	30.9134	30.9176	30.9303	30.9129	30.8308	30.735	30.628	30.5923	30.5618	30.4438	30.4864	30.4233	30.3835	30.4115	30.3552	30.4217	30.389	30.3014	30.2759	30.2044	30.0869	30.0789	30.1276	30.2075	30.3485	30.4969	30.5383	30.5167	30.5281	30.6845	30.846	31.029	31.1857	31.3643	31.5487	31.5047	31.4013	31.2974	31.1939	31.1944	31.1907	31.1815	31.1655	31.1415	31.1083	31.0647	30.9907	30.9441	31.0496
642	30.9134	30.9177	30.9304	30.9136	30.8314	30.7356	30.6286	30.5927	30.5619	30.4439	30.4864	30.4234	30.3835	30.4115	30.3571	30.4218	30.389	30.3016	30.276	30.2623	30.2176	30.1725	30.2046	30.3326	30.4628	30.5621	30.6525	30.8152	30.9847	31.1505	31.1642	31.1635	31.222	31.4211	31.5489	31.5047	31.4013	31.2974	31.1941	31.1945	31.1908	31.1816	31.1657	31.1417	31.1084	31.0649	30.9909	30.9442	31.0497
643	30.9438	30.9446	30.9469	30.9501	30.9304	30.8563	30.7693	30.6707	30.5854	30.5748	30.5411	30.5418	30.519	30.4729	30.4472	30.4266	30.4148	30.3486	30.3062	30.2624	30.2176	30.1725	30.2047	30.3327	30.4629	30.5624	30.6526	30.8153	30.9849	31.1506	31.1644	31.1636	31.2221	31.4212	31.6076	31.7394	31.7839	31.7655	31.6869	31.6072	31.5261	31.4433	31.3585	31.2713	31.1812	31.0878	31.0102	31.0207	31.1544
644	30.9443	30.9451	30.9474	30.9507	30.9306	30.8565	30.7694	30.6709	30.5857	30.5751	30.5412	30.542	30.5192	30.4749	30.4472	30.4267	30.415	30.3487	30.3063	30.4052	30.5373	30.672	30.6454	30.6162	30.5883	30.5954	30.7303	30.8678	31.0078	31.1608	31.2961	31.4447	31.5966	31.518	31.6076	31.7396	31.7839	31.7658	31.6872	31.6074	31.5262	31.4434	31.3586	31.2714	31.1813	31.088	31.0103	31.0207	31.1544
645	31.0301	31.02	30.9776	30.9515	30.9537	30.9567	30.9293	30.8464	30.7535	30.6515	30.5604	30.5764	30.5858	30.4921	30.4611	30.4912	30.5399	30.4312	30.3193	30.4053	30.5374	30.6721	30.6457	30.6165	30.5886	30.5955	30.7304	30.8679	31.0079	31.161	31.2962	31.4448	31.5967	31.7095	31.6262	31.7884	31.843	31.7767	31.766	31.7506	31.7292	31.7007	31.6639	31.6177	31.5612	31.4937	31.4147	31.3241	31.2221
646	31.0303	31.0207	30.9783	30.9515	30.9542	30.9572	30.9294	30.8465	30.7536	30.6516	30.5606	30.5765	30.5878	30.4922	30.4613	30.4912	30.5441	30.6065	30.6786	30.7367	30.7061	30.6755	30.8092	30.9485	31.0899	31.2041	31.1917	31.1813	31.1731	31.1674	31.3433	31.532	31.6311	31.7095	31.6262	31.7885	31.8433	31.7768	31.766	31.7506	31.7292	31.7007	31.6639	31.6178	31.5612	31.4937	31.4147	31.3241	31.2222
647	31.0349	31.0473	31.0341	30.9901	30.9808	31.0014	30.9584	30.9581	30.9553	30.8878	30.7939	30.693	30.673	30.7352	30.6325	30.5254	30.5441	30.6065	30.6786	30.737	30.7064	30.6758	30.8092	30.9486	31.09	31.2043	31.1918	31.1814	31.1733	31.1676	31.3435	31.5321	31.7265	31.7518	31.7914	31.8372	31.9364	32.0893	32.0363	31.9806	31.9217	31.8592	31.7925	31.7212	31.6446	31.5623	31.4738	31.3787	31.2765
648	31.0356	31.0475	31.0343	30.9903	30.9808	31.0014	30.959	30.9586	30.9558	30.8899	30.796	30.6951	30.6731	30.7355	30.6327	30.5257	30.5459	30.6747	30.7668	30.7606	30.8525	30.9542	31.0656	31.1864	31.2183	31.2332	31.3781	31.5245	31.6721	31.8071	31.8022	31.7425	31.7266	31.7519	31.7915	31.8373	31.9366	32.0893	32.0363	31.9806	31.9218	31.8592	31.7926	31.7212	31.6447	31.5624	31.4739	31.3787	31.2765
649	31.0702	31.0611	31.0863	31.1095	31.0616	31.0182	31.0633	31.0518	30.9739	30.9495	30.9407	30.9255	30.8331	30.7758	30.7456	30.6448	30.546	30.6748	30.7672	30.7606	30.8525	30.9543	31.0657	31.1864	31.2184	31.2333	31.3782	31.5246	31.6722	31.8072	31.8023	31.7986	31.7959	31.7937	31.9106	31.9195	32.0541	32.0981	32.0675	32.0325	31.9923	31.9461	31.893	31.8323	31.7633	31.6854	31.5982	31.5015	31.3952
650	31.0703	31.0613	31.0864	31.1096	31.0617	31.0182	31.0633	31.0539	30.9761	30.9501	30.9412	30.9257	30.8333	30.7758	30.8736	30.8497	30.8237	30.7959	30.8078	30.9451	31.0861	31.2308	31.2501	31.2337	31.3161	31.4545	31.6011	31.7555	31.8134	31.8208	31.8517	31.7986	31.7959	31.7937	31.9107	31.92	32.0542	32.0981	32.0675	32.0325	31.9923	31.9461	31.893	31.8323	31.7633	31.6854	31.5982	31.5015	31.3952
651	31.1723	31.1652	31.1442	31.1312	31.175	31.18	31.1206	31.116	31.165	31.0919	31.0119	30.9285	30.9132	30.8419	30.874	30.8502	30.8242	30.7964	30.8079	30.9452	31.0862	31.2309	31.2502	31.2338	31.3162	31.4546	31.6012	31.7555	31.8134	31.8209	31.9703	31.9095	31.8102	31.9267	31.9951	32.0731	32.1252	32.1396	32.349	32.5644	32.7857	33.0124	33.2441	33.4801	33.7153	33.8697	33.844	33.8277	33.8209
652	31.1724	31.1653	31.1443	31.1313	31.175	31.1822	31.1228	31.116	31.1652	31.0921	31.0121	30.9291	30.9137	30.8948	30.8844	30.9986	31.1181	31.2427	31.3145	31.2995	31.2835	31.2668	31.3787	31.5297	31.6834	31.8395	31.8301	31.821	31.917	31.9585	31.9704	31.9095	31.8103	31.9268	31.9957	32.0732	32.1252	32.1398	32.3492	32.5646	32.7859	33.0126	33.2443	33.4802	33.7155	33.8698	33.844	33.8277	33.8209
653	31.319	31.3133	31.2964	31.2683	31.2294	31.2151	31.2504	31.2306	31.1759	31.174	31.0998	31.0194	30.9333	30.8953	30.8844	30.9986	31.1181	31.2427	31.3146	31.2996	31.2836	31.2669	31.3788	31.5298	31.6835	31.8396	31.8302	31.8211	31.9171	32.0852	32.0068	32.1204	32.1432	32.0697	32.1321	32.1494	32.14	32.2766	32.5047	32.7379	32.9461	33.133	33.3237	33.5179	33.7192	33.9151	33.8896	33.8581	33.8361
654	31.3213	31.3156	31.2986	31.2706	31.2317	31.2151	31.2504	31.2308	31.1759	31.2426	31.3159	31.3498	31.3553	31.3566	31.3541	31.3482	31.3394	31.328	31.3721	31.5061	31.6444	31.7869	31.8755	31.8634	31.8516	31.8404	31.9977	32.1574	32.0625	32.0853	32.0068	32.1205	32.1439	32.0703	32.1323	32.1495	32.14	32.2767	32.5048	32.738	32.9462	33.1331	33.3239	33.5181	33.7193	33.9153	33.8896	33.8581	33.8361
655	31.4537	31.449	31.4349	31.4117	31.3793	31.3382	31.2885	31.2805	31.2416	31.2427	31.316	31.3498	31.3553	31.3566	31.3542	31.3483	31.3394	31.3281	31.3721	31.5061	31.6445	31.787	31.8756	31.8635	31.8516	31.8405	31.9978	32.1575	32.1945	32.1019	32.2489	32.2153	32.2116	32.1921	32.1715	32.1888	32.2396	32.41	32.5846	32.7633	32.9759	33.2183	33.4642	33.7125	33.9048	33.9305	34.1168	34.1134	34.1182
656	31.4539	31.4492	31.4352	31.4119	31.3796	31.3384	31.2887	31.2805	31.3054	31.3251	31.3398	31.3955	31.4809	31.5719	31.6682	31.7694	31.8562	31.9058	31.9185	31.9095	31.899	31.8875	31.9333	32.0832	32.2364	32.3407	32.261	32.1634	32.1945	32.1019	32.2489	32.2161	32.2116	32.1921	32.1716	32.1888	32.2397	32.4101	32.5847	32.7634	32.9761	33.2184	33.4643	33.7126	33.9048	33.9305	34.117	34.1136	34.1184
657	31.5079	31.5036	31.4907	31.4693	31.4395	31.4016	31.3558	31.3023	31.3054	31.3252	31.3399	31.3955	31.481	31.572	31.6682	31.7695	31.8565	31.906	31.9186	31.9096	31.8991	31.8876	31.9333	32.0833	32.2364	32.3407	32.3225	32.2842	32.2857	32.2673	32.2597	32.2304	32.2708	32.2815	32.2359	32.3426	32.5576	32.7767	32.9993	33.2248	33.4524	33.5973	33.739	33.8801	33.9612	33.9598	34.1181	34.1891	34.1562
658	31.6318	31.6398	31.6615	31.692	31.7265	31.7616	31.7951	31.7842	31.7718	31.7616	31.755	31.7532	31.7573	31.7687	31.7884	31.8173	31.8753	31.9258	31.9664	32.0383	32.1214	32.2156	32.3205	32.3759	32.3586	32.355	32.3225	32.2842	32.2857	32.2673	32.2597	32.2304	32.2709	32.2816	32.2359	32.3427	32.5577	32.7768	32.9995	33.225	33.4525	33.5973	33.739	33.8801	33.9614	33.9599	34.1183	34.1894	34.1565
659	31.6321	31.6401	31.6618	31.6922	31.7267	31.7617	31.7952	31.7844	31.772	31.7619	31.7553	31.7534	31.7576	31.769	31.7886	31.8175	31.8754	31.9259	31.9666	32.0385	32.1216	32.2157	32.3207	32.376	32.3586	32.3924	32.3708	32.3041	32.3183	32.3548	32.2859	32.3692	32.326	32.4213	32.5715	32.7213	32.8703	33.0183	33.1651	33.3105	33.4546	33.6809	33.9087	33.9489	33.9805	34.1322	34.1994	34.3194	34.522
660	31.8488	31.8471	31.8421	31.834	31.8235	31.8111	31.7976	31.8258	31.8529	31.8761	31.8952	31.9103	31.9215	31.9288	31.9326	31.9332	31.9308	31.9857	32.1001	32.2185	32.3404	32.408	32.3925	32.4357	32.4453	32.3924	32.3708	32.3041	32.3184	32.3558	32.2868	32.3692	32.326	32.4213	32.5716	32.7214	32.8704	33.0183	33.1651	33.3106	33.4546	33.6811	33.9089	33.9489	33.9805	34.1324	34.1996	34.3197	34.5223
661	31.8491	31.8474	31.8424	31.8343	31.8237	31.8113	31.7979	31.8259	31.853	31.8761	31.8953	31.9104	31.9215	31.9289	31.9327	31.9333	31.9309	31.9857	32.1002	32.2185	32.3405	32.408	32.3925	32.4359	32.5336	32.454	32.5481	32.4862	32.4216	32.4523	32.4113	32.4396	32.6245	32.8137	33.0063	33.2016	33.3987	33.5962	33.7929	33.9691	34.0896	34.0631	34.0018	34.0392	34.0212	34.1631	34.2303	34.4343	34.6043
662	32.0891	32.0929	32.1042	32.1231	32.1493	32.1826	32.2229	32.2698	32.3231	32.3823	32.4464	32.4551	32.4614	32.465	32.4661	32.4646	32.4606	32.4541	32.4454	32.4347	32.4221	32.4657	32.594	32.5318	32.5336	32.454	32.5494	32.4873	32.4227	32.4524	32.4114	32.4397	32.6246	32.8138	33.0065	33.2018	33.3988	33.5964	33.793	33.9692	34.0897	34.0631	34.0018	34.0392	34.0212	34.1631	34.2306	34.4344	34.6043
663	32.0893	32.0931	32.1045	32.1233	32.1495	32.1829	32.2231	32.27	32.3233	32.3825	32.4464	32.4552	32.4614	32.4651	32.4661	32.4646	32.4606	32.4542	32.4455	32.4347	32.4222	32.4657	32.594	32.6095	32.5607	32.6027	32.5507	32.5305	32.4921	32.4797	32.6412	32.802	32.9613	33.1185	33.2726	33.4228	33.5682	33.7082	33.8419	33.9859	34.132	34.1744	34.1057	34.1302	34.1555	34.2059	34.3069	34.4536	34.6584
664	32.3286	32.3309	32.3378	32.3484	32.3618	32.3769	32.3926	32.4081	32.4226	32.4355	32.4472	32.5173	32.5922	32.6715	32.7548	32.83	32.8189	32.8051	32.7887	32.7696	32.7478	32.6928	32.6143	32.6095	32.5608	32.6027	32.5507	32.5305	32.4921	32.4798	32.6413	32.8021	32.9614	33.1186	33.2727	33.4229	33.5683	33.7082	33.842	33.986	34.132	34.1745	34.1057	34.1304	34.1557	34.2061	34.3069	34.4536	34.6586
665	32.3286	32.331	32.3378	32.3484	32.3618	32.3769	32.3926	32.4081	32.4226	32.4355	32.4474	32.5175	32.5924	32.6717	32.755	32.8301	32.8189	32.8052	32.7887	32.7696	32.7479	32.7234	32.6815	32.6675	32.6361	32.6073	32.5674	32.7108	32.8721	33.0337	33.1949	33.3547	33.5121	33.666	33.8152	33.9589	34.0961	34.226	34.286	34.2073	34.16	34.2035	34.2291	34.1879	34.2927	34.2765	34.4341	34.606	34.675
666	32.8133	32.8141	32.8164	32.82	32.8246	32.8298	32.8351	32.8402	32.8445	32.8479	32.8498	32.8501	32.8485	32.8447	32.8386	32.8416	32.9315	32.9634	32.9043	32.8378	32.7674	32.7235	32.6815	32.6675	32.6361	32.6087	32.5675	32.7108	32.8721	33.0338	33.195	33.3548	33.5121	33.666	33.8153	33.959	34.0962	34.2261	34.286	34.2073	34.1602	34.2036	34.2293	34.1881	34.293	34.2767	34.4343	34.6063	34.6752
667	32.8134	32.8142	32.8165	32.8201	32.8247	32.8298	32.8352	32.8402	32.8446	32.8479	32.8499	32.8502	32.8485	32.8447	32.8386	32.8418	32.9317	32.9652	32.9308	32.8744	32.814	32.7498	32.6967	32.7166	32.6635	32.6947	32.8371	32.9869	33.1434	33.3054	33.4719	33.6415	33.8126	33.9828	34.1478	34.2955	34.382	34.358	34.3483	34.3806	34.3056	34.2786	34.3115	34.4146	34.44	34.6123	34.6955	34.6876	34.686
668	33.0662	33.0683	33.0745	33.0849	33.0995	33.1184	33.1386	33.1332	33.1263	33.1177	33.1071	33.0945	33.0796	33.0621	33.0419	33.0188	32.9927	32.9669	32.9309	32.8744	32.814	32.7498	32.6967	32.718	32.6649	32.6948	32.8372	32.987	33.1435	33.3055	33.4719	33.6416	33.8126	33.9829	34.1478	34.2956	34.382	34.358	34.3484	34.3806	34.3056	34.2788	34.3116	34.4147	34.44	34.6124	34.6957	34.6878	34.6862
669	33.1506	33.1503	33.1495	33.148	33.1458	33.1428	33.1405	33.1351	33.1282	33.1196	33.109	33.0964	33.0814	33.0639	33.0437	33.0206	32.9945	32.9835	32.9309	32.8949	32.8555	32.8126	32.7663	32.725	32.8582	32.9933	33.1297	33.2668	33.404	33.5405	33.6757	33.8087	33.9389	34.0656	34.1882	34.3065	34.4202	34.5296	34.4709	34.4003	34.3359	34.3944	34.5176	34.4454	34.5143	34.6197	34.7107	34.8119	34.918
670	33.1524	33.1522	33.1513	33.1499	33.1477	33.1446	33.1417	33.1694	33.2017	33.2116	33.192	33.1773	33.1689	33.1575	33.1193	33.0777	33.0254	32.9835	32.9326	32.8966	32.8571	32.8142	32.7678	32.725	32.8582	32.9933	33.1297	33.2668	33.404	33.5405	33.6757	33.8087	33.9389	34.0656	34.1882	34.3065	34.4203	34.5296	34.4711	34.4005	34.3361	34.3945	34.5177	34.4456	34.5144	34.6198	34.7108	34.8119	34.9181
671	33.3524	33.3544	33.3583	33.3452	33.3278	33.3069	33.2835	33.2588	33.2344	33.212	33.1924	33.1776	33.1693	33.1575	33.1193	33.0777	33.0324	33.024	33.1187	33.2151	33.3127	33.4111	33.5097	33.6082	33.7062	33.8033	33.8992	33.9937	34.0867	34.1781	34.2682	34.3572	34.4453	34.5329	34.6206	34.6996	34.6237	34.5462	34.4798	34.4628	34.5698	34.6044	34.5691	34.7424	34.7351	34.7112	34.8345	34.9874	34.9219
672	33.3524	33.3544	33.3587	33.3457	33.3282	33.3073	33.2839	33.2592	33.2348	33.2387	33.2524	33.2239	33.1924	33.1685	33.1311	33.0802	33.0324	33.0242	33.1189	33.2153	33.3129	33.4113	33.5099	33.6085	33.7064	33.8035	33.8994	33.9939	34.0869	34.1784	34.2685	34.3574	34.4455	34.5331	34.6208	34.6998	34.6239	34.5464	34.4798	34.4629	34.57	34.6046	34.5692	34.7425	34.7353	34.7113	34.8345	34.9874	34.922
673	33.3692	33.3664	33.3604	33.3704	33.3617	33.3503	33.3363	33.3196	33.3001	33.2777	33.2524	33.2239	33.1924	33.1688	33.1772	33.1964	33.2268	33.2692	33.324	33.3912	33.4708	33.5622	33.6649	33.7777	33.8997	34.0292	34.1643	34.3026	34.4404	34.5721	34.6888	34.7766	34.8196	34.8123	34.7665	34.6998	34.672	34.5891	34.6349	34.7366	34.7014	34.67	34.7643	34.7674	34.9072	34.9656	34.9427	35.0478	34.923
674	33.3696	33.3668	33.3604	33.3704	33.3617	33.3503	33.3363	33.3196	33.3001	33.2777	33.2805	33.2614	33.2216	33.1782	33.1775	33.1967	33.2271	33.2695	33.3242	33.3914	33.471	33.5624	33.665	33.7778	33.8998	34.0293	34.1644	34.3027	34.4404	34.5721	34.6888	34.7767	34.8198	34.8125	34.7667	34.6998	34.672	34.5891	34.6349	34.7366	34.7016	34.6701	34.7645	34.7676	34.9073	34.9657	34.9427	35.0479	34.9233
675	33.3817	33.3805	33.3767	33.3705	33.3845	33.4027	33.4068	33.3847	33.3592	33.3301	33.2975	33.3273	33.3795	33.4371	33.5005	33.57	33.6459	33.7287	33.8188	33.9167	34.023	34.1382	34.263	34.3981	34.5443	34.7024	34.82	34.8811	34.9449	35.0115	35.0814	35.1548	35.0369	34.909	34.7931	34.7089	34.7066	34.7572	34.8912	34.8072	34.8356	34.8561	34.8079	34.8542	34.9413	35.0276	35.1151	35.0906	35.0396
676	33.3817	33.3805	33.3767	33.3705	33.3845	33.4027	33.4249	33.4514	33.4821	33.5171	33.5566	33.6007	33.6496	33.7033	33.7622	33.8264	33.8963	33.972	34.054	34.1425	34.2379	34.3405	34.4507	34.5689	34.6953	34.7612	34.822	34.8831	34.9469	35.0136	35.0835	35.1569	35.037	34.9091	34.7931	34.7091	34.7066	34.7572	34.8912	34.8075	34.8356	34.8562	34.808	34.8544	34.9415	35.0278	35.1153	35.0906	35.0397
677	33.4677	33.466	33.4609	33.4525	33.4407	33.4254	33.4249	33.4514	33.4821	33.5171	33.5566	33.6007	33.6496	33.7033	33.7622	33.8264	33.8963	33.972	34.054	34.1425	34.2379	34.3405	34.4507	34.5689	34.6953	34.7631	34.873	35.0571	35.2553	35.4467	35.3171	35.1734	35.2321	35.1028	34.9639	34.8317	34.7984	34.8897	34.9214	34.9732	34.9114	34.9328	35.0293	35.0854	35.0172	35.0604	35.1994	35.1193	35.1457
678	33.4884	33.4923	33.5039	33.5233	33.5501	33.5843	33.6254	33.6732	33.7272	33.7867	33.851	33.919	33.9896	34.061	34.1315	34.1994	34.2635	34.3239	34.3809	34.4356	34.489	34.5419	34.5951	34.6491	34.7043	34.8301	34.9735	35.1253	35.2853	35.447	35.3172	35.1735	35.2343	35.1028	34.9639	34.8317	34.7986	34.8899	34.9216	34.9733	34.9116	34.9328	35.0293	35.0855	35.0173	35.0605	35.1995	35.1196	35.1457
679	33.4906	33.4945	33.5061	33.5255	33.5523	33.5865	33.6277	33.6755	33.7295	33.789	33.8533	33.9215	33.992	34.0635	34.134	34.2018	34.2659	34.3261	34.3831	34.4377	34.491	34.5439	34.5971	34.6511	34.7063	34.8301	34.9735	35.1254	35.2854	35.4529	35.4695	35.3992	35.248	35.3137	35.3264	35.2572	35.1729	35.0434	34.9836	35.0308	35.1639	35.2577	35.1662	35.1263	35.2252	35.3275	35.2666	35.1816	35.1541
680	34.1921	34.1935	34.1976	34.2045	34.2143	34.227	34.2427	34.2618	34.2843	34.3109	34.3189	34.3076	34.3033	34.3074	34.3212	34.3456	34.3813	34.4287	34.4876	34.5577	34.6383	34.728	34.8253	34.928	35.0334	35.1379	35.2371	35.3256	35.3975	35.453	35.4697	35.3993	35.248	35.3159	35.3266	35.2574	35.1732	35.0437	34.9838	35.0308	35.1639	35.2578	35.1663	35.1264	35.2253	35.3275	35.2667	35.1818	35.1542
681	34.1923	34.1936	34.1978	34.2047	34.2144	34.2271	34.2429	34.262	34.2846	34.3111	34.3194	34.308	34.3037	34.3078	34.3216	34.346	34.3817	34.4291	34.488	34.5581	34.6386	34.7283	34.8256	34.9283	35.0337	35.1382	35.2374	35.3259	35.3978	35.4672	35.5561	35.4649	35.4359	35.3878	35.3998	35.3097	35.1845	35.1113	35.0402	35.0806	35.1814	35.2851	35.3908	35.478	35.4627	35.3834	35.293	35.2061	35.2543
682	34.4867	34.484	34.4759	34.463	34.4458	34.4253	34.4027	34.3792	34.3564	34.3357	34.3419	34.3783	34.4212	34.4721	34.5326	34.6045	34.6889	34.786	34.8952	35.016	35.1478	35.2902	35.4431	35.6069	35.7818	35.9685	35.9495	35.7838	35.6229	35.4672	35.5561	35.4651	35.4361	35.388	35.402	35.3099	35.1847	35.1114	35.0404	35.0808	35.1816	35.2851	35.3909	35.4781	35.4628	35.3835	35.2931	35.2063	35.2544
683	34.4871	34.4844	34.4764	34.4634	34.4463	34.4258	34.4031	34.3797	34.3568	34.3362	34.3422	34.3786	34.4215	34.4724	34.5329	34.6048	34.689	34.786	34.8953	35.0162	35.1481	35.2906	35.4436	35.6074	35.7823	35.9691	35.9496	35.7839	35.623	35.4681	35.6272	35.6481	35.6369	35.603	35.4531	35.4908	35.587	35.6887	35.5886	35.4696	35.3591	35.2869	35.3976	35.5143	35.5441	35.4503	35.3117	35.2878	35.3027
684	34.8944	34.8986	34.911	34.9316	34.9603	34.9969	35.0413	35.0932	35.1522	35.1573	35.1636	35.1767	35.1975	35.2269	35.2655	35.3137	35.3715	35.4385	35.5143	35.5978	35.6877	35.7823	35.8797	35.9773	36.0724	36.1194	36.1679	36.0565	35.8851	35.7181	35.6273	35.6482	35.637	35.6032	35.4534	35.493	35.5892	35.691	35.5887	35.4697	35.3592	35.2871	35.3978	35.5145	35.5442	35.4503	35.3121	35.2879	35.3029
685	34.8947	34.8989	34.9113	34.9319	34.9606	34.9973	35.0416	35.0935	35.1526	35.1573	35.1637	35.1768	35.1976	35.2269	35.2656	35.3137	35.3715	35.4386	35.5143	35.5978	35.6877	35.7824	35.8798	35.9774	36.0725	36.1195	36.1685	36.0565	35.8851	35.7181	35.6961	35.8068	35.7589	35.6797	35.7625	35.8654	35.8507	35.7158	35.7963	35.8489	35.7675	35.6887	35.6123	35.5377	35.6376	35.4997	35.4339	35.3216	35.4247
686	35.1999	35.1986	35.1948	35.1888	35.1814	35.1733	35.1656	35.1596	35.1563	35.2182	35.2908	35.3696	35.4542	35.5443	35.6395	35.6986	35.7473	35.8017	35.8624	35.9303	36.0061	36.0907	36.1851	36.2904	36.2931	36.1618	36.2162	36.067	35.9293	35.8077	35.7099	35.8069	35.7592	35.6799	35.7627	35.8656	35.8508	35.7159	35.7986	35.849	35.7677	35.6888	35.6124	35.5378	35.6378	35.5002	35.434	35.3217	35.4248
687	35.2	35.1987	35.1949	35.1889	35.1815	35.1734	35.1657	35.1596	35.1564	35.2186	35.2911	35.3699	35.4545	35.5446	35.6398	35.6987	35.7473	35.8017	35.8624	35.9303	36.0061	36.0907	36.1851	36.2904	36.2932	36.1618	36.2162	36.067	35.9293	35.8077	35.7099	35.9205	35.9901	36.1754	36.1419	35.9929	35.9733	36.0154	35.9319	35.91	36.0301	36.1113	36.0304	35.8403	35.6416	35.587	35.4345	35.5476	35.5212
688	35.4045	35.4057	35.409	35.4146	35.4226	35.4329	35.4457	35.461	35.479	35.4999	35.5238	35.551	35.5817	35.6163	35.6552	35.7394	35.8436	35.9518	36.0637	36.1791	36.2977	36.4196	36.5447	36.4701	36.4076	36.3742	36.2319	36.3086	36.3589	36.2593	36.0875	35.9208	35.9902	36.1755	36.142	35.9929	35.9735	36.0155	35.932	35.9123	36.0324	36.1115	36.0306	35.8404	35.6417	35.587	35.4345	35.5477	35.5215
689	35.4045	35.4057	35.409	35.4146	35.4226	35.4329	35.4457	35.461	35.479	35.4999	35.5238	35.551	35.5818	35.6164	35.6552	35.7397	35.8439	35.9521	36.064	36.1794	36.298	36.4199	36.545	36.4701	36.4076	36.3743	36.2319	36.3087	36.3589	36.2596	36.0877	35.9392	36.1969	36.2974	36.2475	36.1759	36.0975	36.0757	36.1652	36.2357	36.2034	36.1569	36.0358	35.8617	35.6831	35.5933	35.605	35.5975	35.5643
690	35.5558	35.5607	35.5752	35.5992	35.6328	35.6757	35.7278	35.7889	35.8587	35.937	36.0235	36.1179	36.2199	36.3292	36.4454	36.5259	36.6065	36.6929	36.7841	36.8789	36.9755	36.8318	36.6498	36.6734	36.5394	36.411	36.2417	36.3808	36.4358	36.3897	36.3995	36.3882	36.3572	36.2975	36.2475	36.1759	36.0976	36.0759	36.1653	36.2359	36.2036	36.1592	36.0363	35.8622	35.6835	35.5934	35.6051	35.5976	35.5644
691	35.777	35.7812	35.7939	35.815	35.8446	35.8825	35.9288	35.9835	36.0465	36.1177	36.1971	36.275	36.3264	36.3855	36.4521	36.5266	36.6071	36.6935	36.7848	36.8795	36.9762	36.8319	36.6499	36.6737	36.5395	36.411	36.2418	36.3815	36.436	36.3898	36.3996	36.3882	36.3572	36.3091	36.3608	36.5448	36.6689	36.5393	36.418	36.3059	36.2825	36.2055	36.0458	35.9533	35.7664	35.7682	35.7858	35.647	35.6165
692	35.7773	35.7815	35.7942	35.8154	35.8449	35.8829	35.9292	35.9838	36.0468	36.118	36.1975	36.2757	36.3271	36.3862	36.4527	36.5684	36.6976	36.8329	36.974	37.1205	37.0154	37.0658	36.8862	36.7104	36.5933	36.5379	36.6824	36.6163	36.6085	36.8521	36.7989	36.6263	36.459	36.3091	36.3609	36.5449	36.6691	36.5394	36.4182	36.3061	36.2827	36.2061	36.0459	35.9534	35.7665	35.7684	35.786	35.6472	35.6166
693	35.8901	35.8944	35.9073	35.9289	35.959	35.9977	36.0449	36.1006	36.1642	36.1943	36.2311	36.2847	36.3804	36.4842	36.596	36.7157	36.8433	36.9788	37.1221	37.1819	37.0155	37.0659	36.8862	36.7105	36.5933	36.5379	36.6824	36.6166	36.6092	36.8528	36.799	36.6264	36.4591	36.4684	36.7515	36.8066	36.7262	36.8355	36.6866	36.5313	36.3708	36.2575	36.1536	35.9616	35.9062	35.8657	35.8427	35.8029	35.6349
694	35.8901	35.8945	35.9074	35.929	35.9591	35.9978	36.045	36.1007	36.1646	36.1951	36.2318	36.2851	36.3808	36.4846	36.5963	36.7161	36.8437	36.9792	37.1224	37.182	37.2231	37.0722	36.9654	36.7783	36.806	36.9433	36.8005	36.8422	37.0184	36.9764	37.1127	37.2705	37.262	37.1036	36.9516	36.8067	36.7264	36.8362	36.6873	36.532	36.3714	36.2576	36.1537	35.9618	35.9063	35.8659	35.8429	35.803	35.635
695	36.0811	36.0819	36.0846	36.0894	36.0967	36.1071	36.1214	36.1402	36.1647	36.237	36.3176	36.4064	36.5032	36.608	36.7206	36.841	36.9691	37.1046	37.1451	37.2001	37.2231	37.0728	36.9654	36.7783	36.8063	36.9435	36.8008	36.8422	37.0185	36.9765	37.1135	37.2705	37.2622	37.1038	36.9518	37.0433	36.9764	36.9046	36.9177	36.6949	36.4743	36.3019	36.2907	36.25	36.1065	35.9387	35.9067	35.8408	35.6684
696	36.0819	36.0828	36.0855	36.0902	36.0975	36.108	36.1222	36.141	36.1651	36.2371	36.3177	36.4064	36.5033	36.6081	36.7207	36.8411	36.9691	37.1046	37.1452	37.2002	37.2485	37.1541	37.1667	37.2567	37.1777	36.9879	37.0861	37.2359	37.1584	37.2121	37.2568	37.3918	37.3093	37.329	37.2258	37.1073	36.9771	36.9048	36.9178	36.695	36.4744	36.302	36.2914	36.25	36.1067	35.9389	35.9069	35.841	35.6684
697	36.0881	36.0922	36.1047	36.1256	36.1547	36.1922	36.238	36.292	36.3543	36.4248	36.5036	36.5905	36.6855	36.7886	36.8998	37.0191	37.0827	37.1122	37.2474	37.2731	37.2486	37.1541	37.1674	37.2574	37.178	36.9881	37.0863	37.2362	37.1585	37.2121	37.2568	37.3926	37.3093	37.3298	37.2265	37.108	37.3394	37.1409	37.0709	36.8267	36.5914	36.3667	36.2915	36.2894	36.1782	36.0779	35.9517	35.8665	35.8656
698	36.0882	36.0924	36.1049	36.1257	36.1549	36.1924	36.2381	36.2922	36.3545	36.425	36.5037	36.5906	36.6856	36.7888	36.9	37.0192	37.0828	37.1122	37.2475	37.2734	37.2722	37.2691	37.3206	37.3691	37.3395	37.4121	37.4715	37.3443	37.3251	37.2744	37.424	37.4265	37.4143	37.364	37.4237	37.4769	37.3622	37.141	37.071	36.8268	36.5915	36.3667	36.293	36.2896	36.1782	36.0779	35.9517	35.8666	35.8658
699	36.3625	36.3669	36.3802	36.4024	36.4335	36.4733	36.5218	36.579	36.6448	36.719	36.8016	36.8924	36.9913	37.0117	37.0328	37.0563	37.1463	37.2814	37.3851	37.3975	37.3436	37.2692	37.3207	37.3694	37.3402	37.4128	37.4722	37.3444	37.3252	37.2744	37.424	37.4267	37.4151	37.364	37.4237	37.4769	37.3623	37.3223	37.08	37.1655	36.9263	36.6999	36.4873	36.4316	36.5799	36.3566	36.1146	36.0538	35.9378
700	36.3631	36.3675	36.3809	36.403	36.4341	36.4739	36.5224	36.5796	36.6454	36.7196	36.8022	36.893	36.9918	37.0118	37.0328	37.0564	37.1464	37.2815	37.3852	37.3975	37.3436	37.4289	37.5608	37.3784	37.4431	37.5157	37.5162	37.4071	37.3945	37.5417	37.522	37.4792	37.6906	37.9041	37.7734	37.5791	37.5127	37.3224	37.0802	37.1657	36.9266	36.7002	36.4876	36.4339	36.5822	36.3567	36.1146	36.054	35.9378
701	36.821	36.8251	36.8373	36.8578	36.8865	36.9124	36.9193	36.9276	36.9373	36.9486	36.9616	36.9763	36.9929	37.098	37.2125	37.3345	37.4637	37.5697	37.4242	37.4335	37.4318	37.5982	37.5611	37.3784	37.4431	37.5157	37.5162	37.4071	37.3947	37.5425	37.5227	37.48	37.6914	37.9043	37.7736	37.5792	37.5127	37.4282	37.3317	37.2459	37.1717	37.1102	37.0052	36.8066	36.5887	36.4272	36.2516	36.0887	36.0285
702	36.8213	36.8254	36.8377	36.8582	36.8869	36.9125	36.9193	36.9276	36.9374	36.9487	36.9616	36.9764	36.993	37.0986	37.2131	37.3351	37.4643	37.5698	37.4244	37.4336	37.4322	37.5985	37.5902	37.756	37.7975	37.6478	37.5335	37.5147	37.5388	37.564	37.5966	37.655	37.9058	37.9866	37.7883	37.6499	37.5346	37.4284	37.3319	37.2461	37.172	37.1105	37.0053	36.8067	36.5888	36.4272	36.2516	36.0887	36.0287
703	36.8971	36.8977	36.8995	36.9025	36.9068	36.9233	36.9683	37.0215	37.0827	37.152	37.2294	37.3147	37.4079	37.5087	37.6168	37.7314	37.7532	37.5998	37.6198	37.5332	37.5544	37.718	37.7721	37.9536	37.7975	37.6478	37.5336	37.5154	37.5396	37.5642	37.5968	37.6551	37.9058	37.9866	37.7884	37.6501	37.5348	37.521	37.416	37.2528	37.3215	37.1789	37.0331	36.8179	36.6159	36.604	36.3756	36.1801	36.2099
704	36.8972	36.8978	36.8996	36.9026	36.9069	36.9237	36.9687	37.0218	37.0831	37.1524	37.2298	37.3151	37.4083	37.5091	37.6172	37.7318	37.7533	37.6003	37.6199	37.5332	37.5545	37.718	37.7725	37.954	37.914	37.7246	37.5971	37.6884	37.7908	37.7719	37.7472	37.9474	38.041	38.0103	38.0972	37.838	37.5788	37.5211	37.4162	37.253	37.3217	37.179	37.0331	36.8179	36.6159	36.6041	36.3758	36.1803	36.2101
705	37.0997	37.1042	37.1177	37.1402	37.1716	37.2119	37.2609	37.3187	37.385	37.4597	37.5427	37.6336	37.7321	37.838	37.9507	37.9346	37.8507	37.8067	37.7217	37.5746	37.7317	37.7498	37.8877	37.962	37.9141	37.7247	37.5972	37.6885	37.7909	37.7721	37.7474	37.9476	38.0412	38.0111	38.0973	37.8381	37.5789	37.6345	37.4942	37.4277	37.4237	37.2614	37.0623	37.029	36.8539	36.7357	36.8993	36.7371	36.5512
706	37.0999	37.1044	37.1179	37.1404	37.1718	37.212	37.2611	37.3189	37.3852	37.4599	37.5429	37.6338	37.7324	37.8382	37.9509	37.9347	37.8511	37.8068	37.7217	37.5747	37.7319	37.75	37.8878	37.962	37.9261	38.1002	38.2782	38.1364	37.952	37.9054	38.0335	38.1762	38.1681	38.1767	38.3521	38.2166	37.9438	37.6761	37.4942	37.4278	37.4239	37.2614	37.0625	37.0292	36.854	36.738	36.9016	36.7373	36.5514
707	37.5378	37.5403	37.548	37.5608	37.579	37.6028	37.6324	37.668	37.7098	37.7578	37.8121	37.8725	37.9386	38.01	38.0859	38.0695	37.9932	37.9076	37.7423	37.8909	37.9278	37.8935	38.0479	38.0628	38.1425	38.3376	38.324	38.1366	37.9522	37.9055	38.0335	38.1762	38.1683	38.1768	38.3529	38.2168	37.944	37.6763	37.9226	37.7546	37.5022	37.5937	37.3857	37.1166	37.0113	37.0103	36.9338	37.0624	37.1176
708	37.5379	37.5404	37.548	37.5609	37.5791	37.6029	37.6324	37.668	37.7098	37.7579	37.8121	37.8725	37.9386	38.01	38.086	38.0697	37.9933	37.9076	37.7429	37.8915	37.928	37.8937	38.048	38.0628	38.1429	38.3379	38.3242	38.4599	38.539	38.4712	38.3277	38.1829	38.17	38.353	38.4434	38.3691	38.3036	38.2484	38.0177	37.7546	37.5022	37.594	37.3858	37.1167	37.0115	37.0105	36.934	37.0626	37.1178
709	37.9294	37.9334	37.9453	37.9651	37.9928	38.0282	38.0714	38.1221	38.18	38.2339	38.2716	38.3051	38.3333	38.2874	38.113	38.1655	38.0883	37.9693	38.0658	38.0618	38.0447	38.2027	38.1384	38.0768	38.2415	38.4194	38.4895	38.5115	38.5392	38.4715	38.3279	38.1831	38.17	38.3531	38.4437	38.3694	38.3039	38.2487	38.0178	38.1745	37.9224	37.6559	37.7637	37.5903	37.3602	37.1414	37.027	37.0709	37.2505
710	37.9296	37.9336	37.9455	37.9653	37.9929	38.0284	38.0716	38.1223	38.1801	38.234	38.2718	38.3053	38.3335	38.2875	38.1131	38.1656	38.0883	37.9697	38.0661	38.0618	38.0453	38.2032	38.1384	38.0768	38.2415	38.4194	38.4897	38.5117	38.6004	38.5728	38.4772	38.3348	38.3347	38.4132	38.4682	38.7169	38.5696	38.29	38.2049	38.1747	37.9225	37.656	37.764	37.5905	37.3604	37.1416	37.0272	37.0731	37.2528
711	37.9945	37.9981	38.0088	38.0264	38.0505	38.0805	38.1153	38.1536	38.1939	38.2443	38.3138	38.3851	38.4478	38.356	38.3611	38.1784	38.1935	38.3214	38.4128	38.4188	38.4246	38.3244	38.363	38.3315	38.458	38.4719	38.5461	38.6633	38.6007	38.573	38.4773	38.3348	38.3347	38.4133	38.4682	38.7178	38.5696	38.29	38.2052	38.1798	38.1583	38.0846	37.8318	37.9345	37.888	37.7082	37.5479	37.4083	37.2901
712	37.9945	37.9981	38.0089	38.0265	38.0506	38.0805	38.1153	38.1537	38.194	38.2445	38.314	38.3852	38.448	38.3562	38.3612	38.1785	38.1937	38.3216	38.413	38.419	38.4248	38.3245	38.3636	38.3315	38.4582	38.4721	38.5464	38.6637	38.6452	38.5944	38.6142	38.6643	38.602	38.5099	38.4915	38.7803	38.8281	38.6407	38.4218	38.1799	38.1586	38.0848	37.832	37.9348	37.8881	37.7083	37.548	37.4085	37.2902
713	38.6694	38.6702	38.6728	38.6774	38.6844	38.6944	38.7083	38.7275	38.7537	38.7888	38.7742	38.6193	38.4566	38.4695	38.3738	38.2577	38.2478	38.3312	38.4142	38.4478	38.5181	38.4309	38.3795	38.4469	38.4857	38.5209	38.5807	38.7466	38.6844	38.5945	38.6143	38.6645	38.6021	38.51	38.4917	38.7803	38.8282	38.6407	38.4219	38.1979	38.3487	38.1577	38.1735	38.0855	38.1068	38.2774	38.0542	37.8402	37.635
714	38.6696	38.6704	38.673	38.6776	38.6846	38.6946	38.7086	38.7278	38.7539	38.7891	38.7743	38.6194	38.4567	38.4696	38.374	38.2577	38.2479	38.3313	38.4144	38.4479	38.5182	38.4311	38.3796	38.4471	38.4858	38.5211	38.5808	38.7468	38.6845	38.834	38.7884	38.7005	38.6114	38.5249	38.6864	38.8249	38.8369	38.8619	38.9015	38.6236	38.3489	38.1579	38.1737	38.0855	38.1071	38.2794	38.0563	37.8423	37.6372
715	39.3059	39.3104	39.3236	39.3457	39.3706	39.345	39.2746	39.1737	39.0537	38.9197	38.835	38.8833	38.7148	38.5403	38.3992	38.3874	38.3979	38.4061	38.4512	38.495	38.5416	38.5633	38.4381	38.5227	38.6761	38.6777	38.7818	38.7565	38.9293	38.8686	38.7886	38.7007	38.6116	38.5251	38.6865	38.825	38.837	38.862	38.9016	38.6238	38.4562	38.524	38.2984	38.2065	38.2573	38.2812	38.4132	38.518	38.64
716	39.3062	39.3106	39.3239	39.3459	39.3707	39.345	39.2746	39.1738	39.0538	38.9198	38.8354	38.8833	38.7149	38.5404	38.3992	38.3876	38.3981	38.4063	38.4515	38.4951	38.5419	38.5634	38.4383	38.5233	38.6766	38.6778	38.7819	38.7568	38.9293	38.8687	38.9029	38.8403	38.7244	38.7651	38.7028	38.8539	39.0924	39.2033	38.9087	38.9571	38.7593	38.5241	38.2984	38.2067	38.2576	38.2815	38.4135	38.5183	38.6402
717	39.3446	39.3475	39.3556	39.3664	39.3766	39.4163	39.4648	39.4689	39.3386	39.1966	39.0443	38.8942	38.9513	38.8554	38.8551	38.9306	38.8291	38.646	38.4925	38.5802	38.5713	38.6408	38.7008	38.7481	38.7153	38.7918	38.8829	38.9504	38.964	38.9334	38.903	38.8404	38.7246	38.7653	38.7028	38.854	39.0926	39.2035	38.9089	38.9572	38.7594	38.6955	38.9159	38.7518	38.5098	38.3262	38.4581	38.6377	38.8202
718	39.3447	39.3476	39.3558	39.3665	39.3769	39.4166	39.465	39.469	39.3387	39.1967	39.0444	38.8946	38.9513	38.8555	38.8552	38.9307	38.8294	38.6462	38.4927	38.5805	38.5715	38.641	38.7009	38.7482	38.7156	38.792	38.8831	38.9505	38.9641	38.9336	39.026	38.8748	38.8511	38.796	38.8244	38.9138	39.1056	39.2224	39.2451	39.0009	39.0296	39.1199	39.0036	38.7538	38.5118	38.3265	38.4583	38.6379	38.8204
719	39.6317	39.6336	39.6303	39.5922	39.5508	39.5305	39.5473	39.522	39.5251	39.3857	39.2392	39.0905	38.9675	39.055	39.1563	39.0196	39.0397	39.1296	38.9222	38.7179	38.7039	38.689	38.8575	38.9143	38.7795	38.8121	38.9109	38.9916	38.9753	39.2017	39.0637	38.8749	38.8512	38.7962	38.8245	38.9139	39.1065	39.2226	39.2451	39.0009	39.0297	39.12	39.0055	39.1195	39.3086	39.4692	39.2789	39.0992	38.9318
720	39.6319	39.6338	39.6304	39.5923	39.5508	39.5305	39.5474	39.5222	39.5251	39.3857	39.2392	39.0905	38.9679	39.0554	39.1567	39.0199	39.0398	39.1297	38.9223	38.718	38.7042	38.6894	38.8578	38.9145	38.7797	38.8125	38.9111	38.9918	38.9757	39.2021	39.0638	39.2213	39.0335	38.8337	38.8803	38.9774	39.1129	39.3913	39.3696	39.5344	39.5375	39.2654	39.2284	39.3553	39.5002	39.4693	39.2791	39.0994	38.932
721	39.6638	39.6552	39.6392	39.6484	39.6613	39.6776	39.5859	39.5884	39.5879	39.6624	39.7455	39.7697	39.588	39.4014	39.2113	39.2705	39.3387	39.1666	39.1787	38.9705	38.7645	38.816	38.9085	38.9741	39.0104	39.0208	39.0123	39.0656	39.1753	39.2683	39.3174	39.2649	39.0337	38.8338	38.8805	38.9775	39.1129	39.3914	39.3698	39.5346	39.5393	39.2673	39.2285	39.3554	39.5004	39.4856	39.577	39.3842	39.1936
722	39.6639	39.6553	39.6393	39.6486	39.6614	39.6777	39.586	39.5885	39.5881	39.6626	39.7458	39.77	39.5883	39.4017	39.2116	39.2709	39.3387	39.1668	39.1787	38.9706	38.7646	38.8163	38.9088	38.9744	39.0106	39.021	39.0125	39.0659	39.1756	39.2684	39.3176	39.2649	39.2176	39.1631	39.0871	38.9787	39.1433	39.4657	39.6575	39.8201	39.717	39.9173	40.0829	39.8735	39.6681	39.6626	39.5773	39.3844	39.1938
723	39.9333	39.9231	39.8928	39.8428	39.7742	39.6881	39.6973	39.6545	39.6438	39.71	39.7859	39.8366	39.8697	39.903	39.756	39.548	39.3966	39.3879	39.3064	39.4572	39.5276	39.3208	39.1162	39.0392	39.2317	39.2477	39.1122	39.098	39.3221	39.3622	39.4356	39.2924	39.2177	39.1631	39.0871	38.9789	39.1434	39.4657	39.6576	39.8218	39.7172	39.9174	40.083	39.8736	39.6682	39.6627	39.6525	39.8103	39.9601
724	39.9334	39.9232	39.8928	39.8429	39.7743	39.6882	39.6974	39.6545	39.6439	39.7102	39.7861	39.8367	39.8698	39.9031	39.7561	39.548	39.397	39.388	39.3066	39.4573	39.5279	39.321	39.1164	39.0396	39.2322	39.2478	39.1124	39.0982	39.3223	39.3625	39.4359	39.2926	39.4197	39.4239	39.14	38.9911	39.33	39.4881	39.8381	39.9413	40.2419	40.2938	40.1347	40.1668	39.9685	39.7719	39.8414	40.0353	40.2372
725	40.1224	40.1121	40.0814	40.0308	39.9614	39.8745	39.7716	39.7202	39.7459	39.7742	39.8046	39.8372	39.9373	39.9613	39.9359	39.8064	39.5974	39.5337	39.6813	39.7365	39.6181	39.7888	39.7605	39.5822	39.4097	39.4343	39.6464	39.5832	39.4507	39.3847	39.5374	39.6769	39.7014	39.424	39.14	38.9912	39.3301	39.4881	39.8381	39.9414	40.242	40.2939	40.1348	40.1669	39.9687	39.7721	39.8415	40.0354	40.2429
726	40.1224	40.1121	40.0814	40.0308	39.9614	39.8745	39.7717	39.7203	39.746	39.7743	39.8047	39.8374	39.9376	39.9613	39.9359	39.8065	39.5975	39.5341	39.6817	39.7367	39.6183	39.789	39.7605	39.5822	39.4097	39.4347	39.6468	39.5834	39.4508	39.3849	39.5375	39.6772	39.7014	39.6211	39.8255	39.8142	39.5058	39.5186	39.9562	40.2291	40.5033	40.5581	40.3668	40.3684	40.6173	40.6064	40.4881	40.3655	40.243
727	40.313	40.3114	40.3065	40.2985	40.2872	40.2729	40.2554	40.2349	40.2116	40.1121	39.9449	39.871	39.9649	40.0459	40.0142	39.9672	39.948	39.9134	39.8824	39.8386	39.8451	39.8496	39.8799	39.9209	39.8235	39.7511	39.7172	39.6083	39.4724	39.5548	39.5748	39.8004	39.9255	40.1539	40.1255	39.8144	39.506	39.5196	39.9571	40.2291	40.5034	40.5582	40.3669	40.3686	40.6175	40.88	41.1548	40.9282	40.6915
728	40.313	40.3114	40.3066	40.2985	40.2873	40.2729	40.2554	40.2349	40.2116	40.1124	39.9453	39.8711	39.9651	40.0461	40.0143	39.9673	39.9481	39.9134	39.8825	39.839	39.8452	39.8497	39.88	39.9211	39.8236	39.7511	39.7174	39.6084	39.4726	39.555	39.575	39.8006	39.9258	40.1814	40.1258	39.9551	39.726	39.705	40.1133	40.418	40.6376	40.5689	40.8888	40.8373	40.7221	40.8802	41.155	40.9284	40.6917
729	40.7531	40.757	40.7689	40.7887	40.7637	40.6645	40.5477	40.4154	40.2695	40.1854	40.1567	40.1255	40.0923	40.0573	40.0212	39.9844	39.996	40.0208	39.947	39.8582	40.0052	39.9427	39.9691	39.9434	39.9268	39.8456	39.7238	39.7641	39.8738	39.7643	39.796	39.9675	40.0352	40.1818	40.1728	39.9551	39.726	39.705	40.1149	40.419	40.6376	40.569	40.8888	41.1239	41.164	41.2329	41.1697	41.4352	41.4591
730	40.7534	40.7573	40.7692	40.789	40.7641	40.6649	40.5481	40.4157	40.2699	40.1854	40.1567	40.1256	40.0923	40.0574	40.0212	39.9844	39.996	40.0208	39.9472	39.8583	40.0055	39.9427	39.9693	39.9435	39.9268	39.8457	39.7239	39.7643	39.8741	39.7644	39.7962	39.9675	40.0354	40.2777	40.1728	40.0328	40.2429	40.4171	40.1167	40.5649	40.7738	40.9265	40.9546	41.1241	41.1643	41.2332	41.1699	41.4352	41.4591
731	40.9492	40.9372	40.9017	40.8433	40.8164	40.852	40.8953	40.9464	40.8862	40.7208	40.5437	40.3568	40.1621	40.0677	40.1628	40.288	40.3719	40.1589	40.0402	40.0524	40.0555	40.0471	40.0247	39.9856	40.0429	39.8732	39.7399	39.8677	39.9701	39.9963	40.0077	40.0361	40.0838	40.2779	40.2499	40.3765	40.5391	40.4187	40.1167	40.5649	40.7739	40.9267	41.0315	41.1648	41.3203	41.413	41.3274	41.4397	41.5758
732	40.9495	40.9376	40.902	40.8437	40.8167	40.8523	40.8956	40.9467	40.8863	40.7208	40.5437	40.3569	40.1622	40.0679	40.163	40.2882	40.3722	40.1591	40.0402	40.0524	40.0555	40.0471	40.0248	39.9856	40.043	39.8734	39.74	39.8682	39.9702	40.0323	40.2177	40.0456	40.3034	40.3779	40.4446	40.715	40.7313	40.4557	40.6713	40.7086	40.8565	41.0621	41.0316	41.1649	41.3205	41.4131	41.3277	41.4399	41.5758
733	40.9826	40.987	41.0002	41.0222	41.0526	41.0915	41.1387	41.0382	41.0052	41.0031	40.8158	40.622	40.423	40.22	40.1794	40.3001	40.4213	40.5628	40.5039	40.315	40.1277	40.1504	40.0319	40.159	40.0492	40.0845	40.0454	40.0167	39.9999	40.0328	40.2178	40.0457	40.3036	40.3779	40.445	40.7154	40.7329	40.7442	40.8441	40.7087	40.8566	41.0621	41.1146	41.2322	41.5096	41.4608	41.4358	41.4443	41.5798
734	40.9827	40.9871	41.0004	41.0223	41.0528	41.0916	41.1388	41.0383	41.0055	41.0032	40.8159	40.622	40.423	40.2201	40.1796	40.3002	40.4216	40.563	40.504	40.315	40.1278	40.1506	40.0321	40.1592	40.0495	40.1752	40.3129	40.1531	40.0983	40.3378	40.2202	40.4262	40.5715	40.4358	40.5271	40.783	40.9924	40.9072	40.8442	40.8276	40.9035	41.0766	41.1148	41.2323	41.5096	41.4608	41.4358	41.4446	41.5801
735	41.5073	41.5037	41.4929	41.4746	41.3946	41.2942	41.1748	41.1941	41.1821	41.0716	41.1455	41.0985	41.0273	40.9526	40.8	40.5857	40.4297	40.5684	40.5228	40.3976	40.273	40.1805	40.2522	40.1891	40.1328	40.1753	40.313	40.1531	40.0987	40.3383	40.2207	40.4267	40.5715	40.436	40.5273	40.7831	40.9928	40.9073	40.907	40.8277	40.9046	41.1371	41.5009	41.5809	41.5868	41.4929	41.6784	41.6652	41.7321
736	41.5799	41.5681	41.5327	41.4746	41.3947	41.2942	41.1749	41.1942	41.1822	41.0719	41.1458	41.2268	41.2283	41.0143	40.8002	40.586	40.4299	40.5685	40.523	40.3978	40.2732	40.1809	40.3643	40.2429	40.3583	40.4512	40.3336	40.5118	40.6576	40.4484	40.5862	40.7568	40.6444	40.5694	40.8433	41.0555	41.0146	41.0959	40.907	40.8895	41.0478	41.1372	41.5009	41.5809	41.5868	41.4931	41.6786	41.6653	41.7323
737	41.5799	41.5681	41.5328	41.4751	41.4502	41.4184	41.38	41.3352	41.2578	41.2275	41.1654	41.2271	41.2286	41.0146	40.8748	40.795	40.7138	40.6322	40.5512	40.4716	40.3945	40.3211	40.3646	40.2432	40.3585	40.4512	40.3336	40.5118	40.6577	40.4485	40.5866	40.7568	40.6449	40.5696	40.8435	41.057	41.0147	41.0959	40.9983	40.9825	41.0479	41.3333	41.5589	41.7867	41.6544	41.8946	41.7724	41.8733	41.8931
738	41.974	41.9681	41.9422	41.8681	41.7686	41.647	41.5067	41.3508	41.2579	41.3297	41.4101	41.3409	41.2354	41.1249	41.0102	40.892	40.7708	40.6475	40.7122	40.8696	40.9075	40.6742	40.452	40.556	40.5702	40.567	40.7848	40.8455	40.7048	40.9092	40.9388	40.843	40.7398	40.8716	41.1059	41.1247	41.0449	41.2644	41.1964	40.9826	41.1102	41.4115	41.6729	41.8897	41.6545	41.8947	41.7724	41.8735	41.8935
739	41.9741	41.9682	41.9423	41.8682	41.7687	41.6471	41.5067	41.3508	41.2842	41.3299	41.4103	41.341	41.2355	41.1251	41.0104	40.8921	40.771	40.6477	40.7125	40.8699	40.9078	40.6745	40.4523	40.5564	40.5702	40.5672	40.785	40.8456	40.7048	40.9092	40.9388	40.8435	40.74	40.8721	41.1064	41.1249	41.0451	41.2645	41.1966	41.2746	41.1909	41.4125	41.6729	41.8899	42.0166	41.9501	42.241	42.0644	42.0745
740	42.0035	41.988	41.9504	41.9213	41.881	41.8302	41.7694	41.6993	41.6207	41.5343	41.4407	41.4415	41.3154	41.3662	41.2691	41.077	40.8853	40.6941	40.7162	40.8732	40.9155	40.8429	40.7629	40.6731	40.7554	40.962	41.0139	41.0116	41.2468	41.1225	41.1224	41.0316	41.1078	41.3798	41.3399	41.161	41.2416	41.2766	41.3333	41.2747	41.1911	41.5619	41.8917	41.9519	42.0294	41.9502	42.2414	42.0648	42.0747
741	42.0036	41.9881	41.9505	41.9213	41.8811	41.8303	41.7695	41.6994	41.6208	41.5344	41.4409	41.4418	41.3157	41.3662	41.2692	41.0771	40.8853	40.6942	40.7164	40.8734	40.9155	40.8429	40.763	40.6731	40.7558	40.9624	41.014	41.0118	41.247	41.1225	41.1225	41.0318	41.1083	41.3802	41.34	41.1611	41.2416	41.277	41.3334	41.307	41.2057	41.5619	41.892	41.952	42.0294	42.2486	42.3191	42.6074	42.3233
742	42.0372	42.0349	42.0281	42.0169	42.0012	41.9812	41.911	41.8242	41.7401	41.6591	41.5813	41.4988	41.435	41.4113	41.2998	41.2354	41.1725	41.1101	41.0473	40.983	41.0348	41.2076	41.3732	41.3665	41.305	41.1659	41.1754	41.395	41.3125	41.4896	41.3054	41.3427	41.5686	41.5121	41.3646	41.2735	41.2738	41.3127	41.3855	41.3445	41.5705	41.7233	41.9402	42.0716	42.2603	42.4192	42.3192	42.6075	42.3234
743	42.0373	42.035	42.0283	42.017	42.0013	41.9813	41.9111	41.8243	41.7402	41.6592	41.5814	41.499	41.4351	41.4116	41.2998	41.2355	41.1725	41.1101	41.0474	40.983	41.035	41.2079	41.3733	41.3667	41.3051	41.166	41.1757	41.3953	41.3125	41.4898	41.3056	41.3428	41.5686	41.5122	41.3647	41.2735	41.2738	41.3128	41.3855	41.4382	41.5707	41.7236	41.9412	42.072	42.2607	42.4196	42.4823	42.6858	42.4844
744	42.1994	42.2017	42.2086	42.1775	42.0896	41.9999	41.9569	41.9285	41.8962	41.8605	41.6534	41.5066	41.5961	41.4612	41.5143	41.6	41.5558	41.5137	41.3992	41.1497	41.0395	41.215	41.388	41.4346	41.3693	41.3823	41.4061	41.4414	41.4885	41.5476	41.6188	41.702	41.7073	41.5448	41.3884	41.346	41.4131	41.4172	41.4954	41.4384	41.6738	41.7833	42.0977	42.1736	42.4125	42.4554	42.6548	42.686	42.4846
745	42.1997	42.202	42.2089	42.1777	42.0898	42.0001	41.957	41.9286	41.8964	41.8606	41.6536	41.5067	41.5963	41.4613	41.5146	41.6002	41.5559	41.5138	41.3995	41.1501	41.0397	41.2152	41.3883	41.4348	41.3695	41.3824	41.4063	41.4416	41.4887	41.5478	41.619	41.7022	41.7075	41.5448	41.3899	41.3465	41.4132	41.4173	41.5673	41.8639	41.9096	41.7833	42.0978	42.1737	42.4126	42.4558	42.6552	42.6874	42.8388
746	42.344	42.3197	42.258	42.2199	42.2355	42.2553	42.279	42.2722	42.0698	41.8631	41.8215	41.7799	41.653	41.6912	41.6455	41.6242	41.741	41.6538	41.4748	41.4402	41.411	41.3884	41.3996	41.5758	41.7706	41.9427	41.722	41.5119	41.6202	41.5572	41.7386	41.9396	41.7699	41.7281	41.5954	41.44	41.5909	41.5203	41.5677	41.8643	41.9097	42.0985	42.1143	42.4873	42.5941	42.6813	42.7234	42.6874	42.8388
747	42.3444	42.32	42.2583	42.2202	42.2359	42.2556	42.2793	42.2725	42.0701	41.8634	41.8217	41.7801	41.6531	41.6913	41.6456	41.6245	41.7413	41.6542	41.4749	41.4403	41.4112	41.3885	41.3998	41.576	41.7709	41.9427	41.722	41.5119	41.6205	41.5574	41.7388	41.9398	41.7699	41.7295	41.5955	41.4401	41.5914	41.5203	41.5859	41.8644	42.1475	42.3231	42.1145	42.4883	42.5945	42.6813	42.7234	42.7177	42.849
748	42.6054	42.6092	42.6206	42.6394	42.6656	42.6556	42.4683	42.3062	42.3365	42.2229	42.0343	41.8442	41.7363	41.7021	41.8167	41.9401	41.9119	41.8644	41.9945	41.9108	41.7942	41.677	41.5578	41.593	41.7946	41.9724	42.1805	41.9935	41.7859	41.8502	42.0842	41.9913	41.7967	41.7423	41.6574	41.8481	41.6466	41.6605	41.5861	41.8645	42.1476	42.3232	42.3243	42.6204	42.6501	42.7992	42.8538	42.776	42.849
749	42.6055	42.6093	42.6207	42.6396	42.6657	42.6559	42.4686	42.3065	42.3369	42.223	42.0344	41.8443	41.7364	41.7022	41.8169	41.9403	41.9123	41.8647	41.9948	41.911	41.7944	41.6772	41.558	41.5932	41.7948	41.9726	42.1808	41.9937	41.7862	41.8505	42.0845	41.9915	41.797	41.7423	41.6579	41.8481	41.6466	41.7072	42.0052	42.0494	42.1655	42.4348	42.3243	42.6205	42.6502	42.7992	42.8539	42.776	42.894
750	42.7286	42.7329	42.746	42.7676	42.7978	42.6988	42.7388	42.593	42.4094	42.3697	42.4052	42.4425	42.4812	42.5209	42.4307	42.1715	42.0723	42.146	42.0279	42.131	42.2738	42.4228	42.5778	42.4092	42.1726	42.0034	42.1839	42.3947	42.4788	42.3198	42.169	42.0105	41.884	41.7985	42.0189	41.8862	41.6756	41.7073	42.0053	42.0494	42.1659	42.435	42.5751	42.6304	42.7428	42.8779	42.8632	42.8441	42.8941
751	42.7286	42.733	42.746	42.7676	42.7978	42.699	42.739	42.5931	42.4095	42.3701	42.4056	42.443	42.4817	42.5215	42.4311	42.1719	42.0725	42.1462	42.0281	42.1313	42.2741	42.4231	42.5781	42.4092	42.1727	42.0036	42.1841	42.3949	42.4789	42.3199	42.169	42.0105	41.884	41.7986	42.0192	41.8863	41.6756	41.8396	42.0914	42.3034	42.5108	42.4706	42.6223	42.6304	42.7428	42.8779	42.8633	42.8442	42.9544
752	42.9033	42.9333	42.9425	42.9509	42.8298	42.8364	42.7725	42.7852	42.8376	42.8955	42.9585	42.8741	42.7533	42.631	42.5085	42.3865	42.2656	42.2132	42.3628	42.5205	42.6857	42.8567	42.6485	42.6918	42.5298	42.3614	42.2175	42.4336	42.614	42.4778	42.199	42.0248	42.071	41.9026	42.0312	41.9382	41.8416	41.8402	42.092	42.3036	42.511	42.471	42.6223	42.6957	42.9222	42.8794	42.8645	42.8564	42.9935
753	42.9041	42.934	42.9433	42.9518	42.8301	42.8364	42.7726	42.7854	42.8378	42.8957	42.9587	42.8743	42.7535	42.6312	42.5087	42.3866	42.2657	42.2135	42.363	42.5208	42.6859	42.8569	42.6485	42.692	42.53	42.3616	42.2178	42.4338	42.6142	42.478	42.1993	42.0249	42.0723	41.9029	42.0313	41.9387	42.2176	42.3576	42.1997	42.3454	42.5948	42.4776	42.6586	42.6958	42.9223	42.8795	42.8645	42.8568	42.9935
754	42.9357	42.9374	43.0115	42.9845	42.9625	42.9461	42.8834	42.9388	43.0024	43.0596	42.992	43.0261	42.9395	42.6874	42.5612	42.6019	42.6428	42.6841	42.726	42.7689	42.8135	42.8605	42.8492	42.7386	42.9052	42.9692	42.8111	42.6443	42.6448	42.5232	42.2626	42.3209	42.2433	42.2319	42.0345	42.0403	42.2181	42.3577	42.1997	42.3459	42.595	42.4776	42.6586	42.7582	42.9384	42.9822	42.877	42.9278	43.02
755	42.9365	42.9382	43.0121	42.9849	42.9633	42.9462	42.8834	42.9388	43.0024	43.0604	42.9922	43.0262	42.9398	42.6878	42.5618	42.6025	42.6435	42.6848	42.7267	42.7697	42.8143	42.8614	42.8494	42.7389	42.9055	42.9695	42.8112	42.6444	42.645	42.5232	42.2626	42.3212	42.2435	42.2319	42.0346	42.1447	42.2787	42.4191	42.5633	42.6133	42.6004	42.6263	42.7257	42.7587	42.9386	42.9823	42.8771	42.9279	43.0201
756	43.2244	43.1945	43.1103	43.1193	43.1108	42.977	42.9943	43.014	43.0358	43.0744	43.085	43.1117	43.0976	43.1676	43.196	43.2241	43.2511	43.276	43.2971	43.2955	43.1116	42.8851	42.9107	42.9651	43.0243	43.0771	43.1607	43.0594	42.77	42.8374	42.737	42.4107	42.4371	42.4019	42.1376	42.145	42.279	42.4194	42.5636	42.6133	42.6009	42.6263	42.7258	42.9583	43.0173	43.0451	42.9617	42.9382	43.0339
757	43.2248	43.1949	43.1107	43.1199	43.111	42.9778	42.9951	43.0148	43.0367	43.0744	43.0858	43.1125	43.0978	43.1684	43.1969	43.225	43.252	43.2768	43.2979	43.2957	43.1116	42.8851	42.9116	42.9659	43.0252	43.0775	43.1616	43.0595	42.7702	42.8377	42.7385	42.4121	42.4372	42.402	42.1377	42.2653	42.4993	42.487	42.6232	42.672	42.6165	42.6319	42.776	42.9584	43.0175	43.0452	42.9618	42.9383	43.0339
758	43.5123	43.4791	43.3893	43.2616	43.245	43.3826	43.3977	43.3102	43.212	43.1053	43.1546	43.1845	43.1393	43.1725	43.2503	43.3302	43.4118	43.4943	43.4325	43.3122	43.1517	43.0026	43.0304	43.2007	43.1056	43.0893	43.2543	43.0715	42.7897	42.8383	42.8578	42.6471	42.5588	42.4864	42.2577	42.2654	42.4994	42.4875	42.6233	42.672	42.6166	42.632	42.7765	42.9831	43.0498	43.0606	43.1524	43.0845	43.0576
759	43.5124	43.4793	43.3895	43.2617	43.2455	43.3831	43.398	43.3104	43.2123	43.1055	43.1547	43.1849	43.1402	43.1727	43.2505	43.3304	43.412	43.4945	43.4326	43.313	43.1519	43.0028	43.0307	43.2009	43.106	43.0902	43.2546	43.0718	42.7897	42.8385	42.8578	42.6472	42.559	42.4866	42.7056	42.6805	42.5195	42.6479	42.7145	42.6736	42.6285	42.8552	42.899	42.9832	43.0508	43.0607	43.1525	43.0845	43.058
760	43.6417	43.6351	43.6154	43.582	43.5345	43.4728	43.5288	43.6817	43.7877	43.6424	43.4199	43.2432	43.34	43.445	43.558	43.6787	43.677	43.5604	43.4941	43.3183	43.3175	43.3074	43.2741	43.2085	43.3541	43.4628	43.3299	43.2392	43.2526	43.0359	42.9904	42.9694	42.6794	42.4943	42.7057	42.6806	42.5195	42.6479	42.7145	42.6737	42.6285	42.8557	42.8995	43.019	43.1641	43.0827	43.184	43.2226	43.2045
761	43.642	43.6355	43.6157	43.5823	43.5348	43.4732	43.5293	43.6822	43.7878	43.6428	43.4203	43.2432	43.34	43.4451	43.5581	43.6788	43.6771	43.5605	43.4942	43.3183	43.3183	43.3082	43.2748	43.2091	43.3543	43.4629	43.3299	43.2401	43.2527	43.0375	42.9905	42.9694	42.6795	42.7958	42.8314	42.7492	42.6891	42.7314	42.7296	42.7073	42.6428	42.8639	42.9068	43.0192	43.1642	43.0828	43.1841	43.2227	43.2046
762	43.7214	43.7226	43.7262	43.7322	43.7402	43.7502	43.7617	43.7744	43.8397	43.801	43.8132	43.8232	43.8288	43.8273	43.814	43.7799	43.7245	43.6302	43.5771	43.6597	43.7412	43.8211	43.8984	43.972	43.8559	43.5974	43.3792	43.4054	43.2949	43.0632	43.0634	43.0234	42.75	42.796	42.8314	42.7492	42.6891	42.7315	42.7301	42.7075	42.6428	42.864	42.9069	43.0755	43.1719	43.2915	43.3022	43.3017	43.2803
763	43.7215	43.7227	43.7263	43.7323	43.7403	43.7503	43.7618	43.7745	43.8402	43.8011	43.8133	43.8233	43.8289	43.8273	43.8141	43.7799	43.7246	43.6302	43.5774	43.6599	43.7415	43.8213	43.8986	43.9723	43.8559	43.5974	43.3795	43.4055	43.2966	43.0632	43.0637	43.0681	43.0537	42.9397	42.8333	42.857	42.8197	42.7706	42.7975	42.7694	42.8305	42.864	43.0618	43.0759	43.1719	43.2915	43.3022	43.3018	43.2804
764	43.9345	43.941	43.9605	43.9849	44.0044	44.028	44.054	44.0263	43.8475	44.0015	44.0548	44.0306	43.9923	43.9381	43.8673	43.7827	43.8063	43.9394	44.0747	44.2052	44.266	44.2222	44.1602	44.0777	43.9731	43.6906	43.4856	43.4362	43.3252	43.419	43.2692	43.0682	43.0538	42.9398	42.8334	42.8571	42.8198	42.7706	42.7975	42.7695	42.8306	42.8642	43.0619	43.079	43.3136	43.5112	43.4938	43.4915	43.4308
765	43.9583	43.9613	43.9704	43.9852	44.0046	44.0282	44.0544	44.0267	43.8478	44.002	44.0548	44.0307	43.9923	43.9381	43.8673	43.7827	43.8064	43.9394	44.0748	44.2053	44.2677	44.224	44.162	44.0795	43.9749	43.6909	43.4857	43.4365	43.3261	43.42	43.2693	43.2546	43.0791	42.9651	42.9156	42.8753	42.8405	42.8007	42.8092	42.8079	42.8447	42.9667	43.0654	43.1573	43.3137	43.5587	43.4938	43.5885	43.4378
766	43.9586	43.9616	43.9707	43.993	44.0319	44.0442	44.0569	44.0649	44.0695	44.0669	44.1656	44.2206	44.2447	44.2667	44.2856	44.3006	44.3106	44.314	44.3092	44.2941	44.3128	44.3546	44.2764	44.0923	44.0035	43.8454	43.6928	43.5117	43.6221	43.57	43.3115	43.2546	43.0791	42.9652	42.9157	42.8754	42.8405	42.8008	42.8093	42.808	42.845	42.9669	43.0656	43.1574	43.3538	43.5588	43.4988	43.5891	43.4383
767	44.0039	44.0058	44.0116	44.0206	44.032	44.0443	44.057	44.0651	44.0696	44.067	44.1661	44.2228	44.2468	44.2686	44.2875	44.3024	44.3123	44.3158	44.311	44.2958	44.3128	44.3546	44.2764	44.0924	44.0038	43.8471	43.6946	43.5134	43.6224	43.5701	43.4394	43.2581	43.112	42.9993	43.0242	42.9248	42.9649	42.9187	42.8878	42.9157	43.0081	42.9937	43.0789	43.1876	43.3543	43.5717	43.6563	43.6694	43.5018
768	44.004	44.006	44.0118	44.0207	44.0382	44.0685	44.0912	44.0853	44.1176	44.152	44.1882	44.226	44.2654	44.3061	44.3477	44.3901	44.4326	44.4746	44.5151	44.5528	44.586	44.6118	44.6259	44.3161	44.0398	44.0924	44.0503	43.8795	43.7129	43.5734	43.4394	43.2581	43.112	42.9993	43.0242	42.9249	42.965	42.9188	42.8879	42.9162	43.0085	42.9942	43.0791	43.1878	43.4071	43.5723	43.6568	43.6698	43.5894
769	44.0102	44.0128	44.0203	44.0324	44.0487	44.0715	44.094	44.0854	44.1177	44.1521	44.1883	44.2261	44.2655	44.3061	44.3478	44.3901	44.4326	44.4746	44.5151	44.5528	44.586	44.6119	44.6262	44.3163	44.04	44.0926	44.0503	43.8796	43.713	43.5734	43.4416	43.2897	43.2261	43.1397	43.0294	43.0785	43.0064	42.9626	42.9595	43.1222	43.1498	43.1601	43.1084	43.2078	43.4071	43.6073	43.7739	43.7068	43.6473
770	44.0134	44.0159	44.0234	44.0355	44.0517	44.0959	44.1583	44.116	44.142	44.1686	44.195	44.32	44.3616	44.4056	44.4518	44.4995	44.5483	44.5971	44.6448	44.6897	44.7292	44.7594	44.6262	44.4858	44.362	44.2894	44.2329	43.9988	43.779	43.5925	43.4416	43.29	43.2262	43.1397	43.0296	43.0786	43.0065	42.9627	42.9596	43.1223	43.1499	43.1602	43.1089	43.2079	43.4229	43.6074	43.7967	43.707	43.6475
771	44.088	44.09	44.096	44.106	44.1199	44.1376	44.1587	44.1186	44.1446	44.171	44.1973	44.3307	44.4952	44.6576	44.7815	44.8037	44.8344	44.8738	44.9221	44.8925	44.8548	44.8456	44.6262	44.4859	44.362	44.2896	44.2331	43.9989	43.7791	43.5925	43.4514	43.3182	43.273	43.1598	43.1157	43.0906	43.0813	43.0852	43.0997	43.1811	43.2756	43.1786	43.2021	43.358	43.4229	43.6251	43.7968	43.8639	43.9396
772	44.2005	44.2027	44.2089	44.2176	44.2247	44.2168	44.1592	44.1845	44.2134	44.2457	44.2813	44.3312	44.4958	44.6582	44.7825	44.8046	44.8352	44.8746	44.9227	44.8926	44.8549	44.8456	44.662	44.6224	44.5893	44.3569	44.2491	44.143	43.871	43.6085	43.4514	43.3182	43.2731	43.1599	43.1158	43.0907	43.0814	43.0853	43.0998	43.1812	43.2757	43.1787	43.2021	43.3586	43.4538	43.6261	43.8964	43.8639	43.9398
773	44.2009	44.2031	44.2093	44.218	44.2251	44.2172	44.1658	44.2475	44.3405	44.4445	44.5511	44.6091	44.6735	44.7438	44.8163	44.9009	44.9871	45.0779	44.9683	44.9787	45.0428	44.8829	44.6623	44.6224	44.5893	44.357	44.2492	44.1431	43.8711	43.6649	43.4706	43.3541	43.2739	43.2053	43.1424	43.1368	43.1281	43.1532	43.2072	43.2854	43.3837	43.4985	43.6267	43.5287	43.6019	43.8372	43.8967	43.9017	43.9982
774	44.4012	44.4065	44.4225	44.4496	44.488	44.512	44.4442	44.4348	44.4597	44.5005	44.5515	44.6095	44.6739	44.7443	44.8168	44.9013	44.9875	45.0784	44.9685	44.9792	45.0434	44.8833	44.7742	44.7635	44.5958	44.5093	44.2585	44.1841	43.9047	43.665	43.4706	43.3541	43.274	43.2053	43.1425	43.1371	43.1284	43.1534	43.2074	43.2856	43.3839	43.4986	43.6269	43.5288	43.6025	43.8378	43.8969	43.9019	43.9983
775	44.4012	44.4065	44.4226	44.4496	44.488	44.5125	44.4447	44.4353	44.4601	44.5009	44.5588	44.6829	44.7598	44.7671	44.8198	44.9694	45.115	45.0898	45.1725	45.2658	45.1368	44.9298	44.8556	44.8675	44.5959	44.5093	44.2589	44.2318	43.9289	43.7289	43.5208	43.4281	43.4019	43.2718	43.1837	43.2562	43.4721	43.6719	43.5548	43.4078	43.3935	43.5935	43.6561	43.766	43.6765	43.8963	43.8971	44.1144	44.0537
776	44.5799	44.612	44.6984	44.7085	44.6128	44.5383	44.6007	44.6753	44.7621	44.7695	44.762	44.7584	44.7609	44.7682	44.8202	44.97	45.1155	45.0899	45.173	45.2663	45.1372	44.9301	44.8556	44.8677	44.7124	44.5247	44.3623	44.2318	43.929	43.7289	43.5217	43.4282	43.4022	43.2721	43.184	43.2565	43.4723	43.6721	43.5549	43.4079	43.3936	43.5936	43.6562	43.7661	43.6766	43.8964	43.9088	44.1146	44.0539
777	44.58	44.612	44.6985	44.7089	44.6132	44.5383	44.6007	44.6754	44.7622	44.7708	44.7633	44.7596	44.8161	44.9576	45.1068	45.2626	45.2571	45.2504	45.372	45.413	45.2146	45.1132	45.1595	44.8767	44.758	44.5249	44.3624	44.2578	44.0269	43.811	43.6108	43.5721	43.513	43.7283	43.9288	44.0555	43.8822	43.714	43.8497	43.9997	43.9205	43.7876	43.7773	43.7954	43.9139	43.9016	44.0607	44.1756	44.3392
778	44.8462	44.8301	44.7831	44.8205	44.8267	44.8157	44.8037	44.7913	44.7796	44.8606	44.9703	45.0904	45.2201	45.3582	45.5035	45.463	45.2573	45.251	45.3725	45.4135	45.2149	45.1137	45.1597	44.8767	44.7583	44.603	44.4243	44.2582	44.0269	43.8113	43.6111	43.5725	43.5132	43.7286	43.929	44.0556	43.8823	43.7141	43.8499	43.9999	43.9207	43.7878	43.7774	43.8029	43.914	43.9016	44.0612	44.1757	44.3393
779	44.8466	44.8306	44.7835	44.8206	44.8282	44.8172	44.8051	44.7927	44.7809	44.8607	44.9704	45.0905	45.2202	45.3583	45.5036	45.4631	45.4242	45.5902	45.7035	45.4723	45.3423	45.203	45.1646	44.9462	44.8166	44.6283	44.5696	44.2591	44.089	43.8296	43.7782	43.6303	43.7469	43.869	43.9934	44.105	44.2028	44.2246	44.1608	44.0492	44.0579	43.9415	43.8467	43.8029	43.9397	43.9018	44.1706	44.2684	44.3902
780	44.8488	44.8473	44.843	44.836	44.9635	45.1183	45.2799	45.4453	45.6027	45.6544	45.7153	45.7831	45.8553	45.8312	45.6961	45.6544	45.7652	45.7501	45.7039	45.4729	45.3424	45.2031	45.1649	44.9465	44.8167	44.6286	44.5696	44.2594	44.0896	43.83	43.7785	43.6313	43.7479	43.8701	43.9944	44.1052	44.2039	44.2254	44.1614	44.0496	44.117	44.0684	43.9342	43.9416	43.9989	43.9534	44.1708	44.269	44.3903
781	44.8504	44.8489	44.8445	44.8375	44.9636	45.1184	45.28	45.4454	45.6028	45.6545	45.7155	45.7833	45.8555	45.8312	45.6963	45.6545	45.7653	45.7501	45.7391	45.535	45.4051	45.3988	45.188	45.1082	44.8977	44.889	44.5992	44.3565	44.2702	44.0137	44.0009	44.1883	44.3668	44.3993	44.2294	44.1118	44.2459	44.314	44.2856	44.1907	44.1171	44.0685	43.9342	43.9417	43.999	43.9536	44.2077	44.3513	44.4086
782	44.8691	44.8983	44.9802	45.1022	45.2518	45.4193	45.4944	45.5625	45.6128	45.7472	45.8529	45.8865	45.8582	45.9295	45.8063	45.7842	45.8087	45.9636	45.7391	45.5352	45.4054	45.3991	45.1884	45.1083	44.8977	44.8892	44.5996	44.3565	44.2706	44.014	44.0012	44.1887	44.3671	44.3994	44.2296	44.1128	44.2461	44.3143	44.2858	44.2652	44.1804	44.1236	44.1213	44.1003	44.0511	44.0683	44.2088	44.3514	44.4087
783	44.8691	44.8983	44.9803	45.1023	45.2519	45.4194	45.4952	45.5626	45.6129	45.7476	45.8532	45.8865	45.8582	45.9296	45.8064	45.7842	45.8089	45.9637	45.7594	45.5545	45.5344	45.4659	45.1922	45.2646	45.2761	44.9366	44.6885	44.3815	44.2778	44.3122	44.3568	44.3948	44.409	44.4088	44.3969	44.3748	44.3456	44.3415	44.3373	44.2654	44.1804	44.1236	44.1213	44.1004	44.0829	44.0684	44.2265	44.3637	44.4249
784	45.2954	45.3008	45.3171	45.3445	45.383	45.4329	45.535	45.5674	45.6517	45.7814	45.9154	45.9677	46.0896	45.946	46.0035	46.0756	46.0862	46.0018	45.7936	45.5546	45.5349	45.4661	45.1924	45.2649	45.2769	44.9367	44.6892	44.3822	44.2783	44.3128	44.3575	44.395	44.4094	44.4091	44.3972	44.3751	44.3459	44.3417	44.3873	44.2761	44.2035	44.1989	44.1961	44.1879	44.083	44.1473	44.2266	44.3638	44.4251
785	45.2966	45.3021	45.3184	45.3457	45.3841	45.4339	45.5351	45.5681	45.6523	45.7815	45.9154	45.9678	46.0896	45.9461	46.0037	46.0758	46.0863	46.0023	45.7937	45.7324	45.6419	45.5007	45.3639	45.2969	45.3262	44.9909	44.7037	44.5343	44.303	44.3429	44.3751	44.3976	44.4666	44.5238	44.4903	44.438	44.4806	44.4965	44.3875	44.2761	44.2036	44.199	44.1962	44.188	44.0981	44.1988	44.2881	44.383	44.4563
786	45.4472	45.4537	45.4726	45.5031	45.5187	45.5208	45.5984	45.7244	45.8013	45.8851	45.9503	46.0659	46.1391	46.1937	46.2528	46.1671	46.1444	46.0194	45.7952	45.7324	45.6421	45.501	45.3639	45.297	45.3263	44.9917	44.7037	44.5346	44.3033	44.3432	44.3754	44.3979	44.4673	44.524	44.4905	44.4382	44.4809	44.542	44.3991	44.3364	44.2558	44.2583	44.2457	44.219	44.0983	44.1989	44.2882	44.3831	44.4569
787	45.4475	45.454	45.473	45.5035	45.5187	45.5208	45.5985	45.7247	45.8017	45.8854	45.9504	46.0662	46.1392	46.1938	46.2529	46.1673	46.1445	46.0195	45.7953	45.8899	45.7302	45.5158	45.6116	45.5392	45.3394	45.0459	44.7698	44.6884	44.6271	44.4816	44.3929	44.409	44.5055	44.5283	44.5928	44.6587	44.6533	44.5421	44.3992	44.3365	44.256	44.2585	44.2458	44.2608	44.2494	44.2174	44.3105	44.396	44.5217
788	45.5513	45.5472	45.537	45.5256	45.5442	45.5952	45.6555	45.785	45.9701	45.9444	45.9742	46.0894	46.1557	46.2155	46.2641	46.2835	46.1957	46.0235	45.9635	45.8901	45.7302	45.5161	45.612	45.54	45.3397	45.046	44.77	44.6889	44.6273	44.4818	44.3932	44.4096	44.5058	44.5291	44.5935	44.6594	44.6534	44.5726	44.4622	44.3863	44.3474	44.2809	44.2714	44.2609	44.2495	44.2176	44.3107	44.3961	44.5219
789	45.5513	45.5473	45.5371	45.5256	45.5446	45.5955	45.6558	45.7852	45.9701	45.9444	45.9745	46.0895	46.156	46.2156	46.2643	46.2836	46.1957	46.0236	45.9636	45.9143	45.7819	45.7322	45.7205	45.5769	45.3494	45.2111	45.0022	44.8051	44.8665	44.9647	44.8427	44.7087	44.5603	44.6063	44.6371	44.6817	44.6672	44.5727	44.4623	44.3865	44.3475	44.281	44.2715	44.2926	44.319	44.3474	44.3743	44.6049	44.7573
790	45.8481	45.8499	45.8552	45.8642	45.877	45.8938	45.9147	45.9401	45.9726	46.0049	46.0446	46.119	46.2037	46.2349	46.2869	46.3159	46.2898	46.0439	46.1143	45.9144	45.782	45.7323	45.7205	45.577	45.3495	45.2113	45.0024	44.8053	44.867	44.9647	44.8428	44.7088	44.5604	44.6064	44.6373	44.6818	44.7002	44.6305	44.5212	44.4617	44.5085	44.545	44.4017	44.2927	44.3192	44.3475	44.3744	44.6051	44.7579
791	45.8482	45.8499	45.8553	45.8643	45.877	45.8938	45.9148	45.9402	45.9727	46.005	46.0447	46.1191	46.2038	46.2352	46.2872	46.3159	46.2899	46.044	46.1144	45.9301	45.8656	45.807	45.7381	45.6495	45.4277	45.3552	45.2184	45.2151	45.0832	45.0982	45.1255	44.936	44.76	44.7078	44.9713	44.8485	44.7002	44.6308	44.5216	44.4622	44.509	44.5451	44.447	44.3178	44.3328	44.4628	44.6226	44.7941	44.8549
792	45.913	45.9203	45.9421	45.9784	46.029	46.0459	46.024	45.9993	45.9765	46.1709	46.367	46.4603	46.2872	46.3779	46.3399	46.4531	46.3031	46.2086	46.1404	46.1026	45.8657	45.8071	45.7382	45.6497	45.4279	45.3553	45.2185	45.2152	45.0832	45.0987	45.1257	44.9361	44.7602	44.7081	44.9716	44.8704	44.7246	44.6492	44.8496	44.9012	44.7072	44.5947	44.4471	44.318	44.3329	44.5812	44.6229	44.7951	44.8551
793	45.9133	45.9206	45.9425	45.9788	46.0293	46.0459	46.024	45.9993	45.9766	46.171	46.3672	46.4604	46.2873	46.3781	46.3401	46.4534	46.3035	46.2087	46.1407	46.1027	46.1003	46.0043	45.7811	45.7275	45.4643	45.408	45.3884	45.216	45.2611	45.3237	45.3636	45.3647	45.2587	45.1364	45.0074	44.8705	44.7253	44.6497	44.8503	44.9013	44.7074	44.6747	44.5762	44.4649	44.3847	44.5813	44.7454	44.8148	45.0717
794	46.0076	46.0165	46.0304	46.0533	46.0647	46.0934	46.1714	46.2257	46.2858	46.3511	46.421	46.4945	46.508	46.4545	46.6209	46.524	46.3821	46.3918	46.2674	46.2527	46.2079	46.0049	45.7818	45.7279	45.4644	45.4083	45.3884	45.2161	45.2612	45.3238	45.3641	45.3647	45.2588	45.1365	45.0076	44.8853	44.7953	44.7823	44.8642	44.9047	44.7924	44.6752	44.5765	44.4651	44.6249	44.5874	44.7455	44.8152	45.0717
795	46.0077	46.0167	46.0306	46.0535	46.0647	46.0937	46.1717	46.2259	46.286	46.3513	46.4212	46.4946	46.5083	46.4547	46.621	46.524	46.3822	46.3921	46.2675	46.2529	46.2084	46.1027	45.8749	45.7296	45.6174	45.6159	45.4647	45.5028	45.5154	45.3243	45.3957	45.4719	45.4312	45.238	45.0398	44.8855	44.7956	44.7824	44.8645	44.9054	44.9522	44.8462	44.8537	44.6204	44.6251	44.5878	44.9437	44.8651	45.0931
796	46.0119	46.0227	46.0621	46.0798	46.0848	46.1245	46.1717	46.2468	46.304	46.3666	46.434	46.5057	46.5707	46.6488	46.7279	46.6027	46.5371	46.4504	46.423	46.3197	46.3321	46.1029	45.8751	45.7297	45.6176	45.6159	45.465	45.503	45.5156	45.3244	45.3958	45.472	45.4313	45.238	45.0503	45.0036	44.8157	44.7889	44.8687	44.9884	44.9528	44.8465	44.9344	44.8623	44.6914	44.89	44.9443	44.8657	45.0934
797	46.0121	46.0228	46.0626	46.0798	46.085	46.1247	46.1719	46.2472	46.3044	46.3669	46.4343	46.506	46.5709	46.649	46.7281	46.6031	46.5374	46.4504	46.4232	46.3198	46.3322	46.2676	46.1278	45.747	45.7577	45.6647	45.7769	45.7351	45.5275	45.4972	45.4462	45.6279	45.4496	45.2404	45.0504	45.0041	44.8162	44.7896	44.869	45.0046	45.1121	44.9899	44.9349	44.8628	44.6918	44.8901	45.0006	45.2218	45.149
798	46.0446	46.049	46.0673	46.0837	46.1135	46.1509	46.1956	46.2624	46.3657	46.4797	46.5943	46.5639	46.5811	46.6599	46.7344	46.786	46.6428	46.5641	46.5106	46.3833	46.3621	46.2857	46.1279	45.7471	45.7578	45.6648	45.777	45.7352	45.5276	45.4973	45.4463	45.6279	45.5508	45.4115	45.2039	45.2745	45.4956	45.3308	45.1115	45.005	45.1124	44.9905	45.0157	45.0272	45.0215	44.9948	45.0006	45.2219	45.149
799	46.045	46.0494	46.0674	46.0842	46.1139	46.1514	46.196	46.2627	46.366	46.48	46.5946	46.5641	46.5815	46.6603	46.7345	46.7862	46.6431	46.5641	46.5108	46.3837	46.3622	46.2858	46.1801	45.9222	45.8471	45.7685	45.8856	45.7803	45.7752	45.7586	45.7288	45.6529	45.5509	45.4119	45.2043	45.2749	45.555	45.3309	45.1117	45.1666	45.1734	45.0837	45.0163	45.0278	45.022	44.9954	45.1108	45.353	45.2989
800	46.0889	46.0949	46.0908	46.1394	46.1849	46.2381	46.3024	46.3771	46.4619	46.5557	46.6578	46.6527	46.7609	46.9028	46.7416	46.8069	46.8842	46.7357	46.5189	46.5621	46.3628	46.3681	46.1803	45.9224	45.8474	45.7685	45.8857	45.7803	45.7753	45.7587	45.7289	45.6533	45.6235	45.5986	45.5913	45.6169	45.5552	45.347	45.1757	45.1669	45.1739	45.2738	45.0614	45.2534	45.5033	45.1279	45.2133	45.3531	45.2989
801	46.0891	46.0951	46.0908	46.1395	46.1851	46.2383	46.3026	46.3774	46.4621	46.5559	46.658	46.653	46.761	46.9028	46.742	46.8071	46.8844	46.7358	46.519	46.5623	46.3629	46.3682	46.2389	46.1473	45.8832	45.9695	45.9452	45.9511	45.895	45.8681	45.8249	45.6668	45.6239	45.5988	45.5916	45.6452	45.6055	45.7988	45.5944	45.3638	45.3095	45.2743	45.0619	45.2539	45.5034	45.128	45.2135	45.5598	45.3274
802	46.0998	46.0975	46.113	46.1431	46.236	46.3539	46.4516	46.5401	46.6406	46.7523	46.7431	46.7556	46.8809	46.9572	46.8938	46.8259	46.9123	46.9566	46.7922	46.5853	46.518	46.4106	46.2391	46.1474	45.8833	45.9698	45.9453	46.1213	46.2035	46.0185	45.825	45.6868	45.6387	45.6309	45.7091	45.6455	45.6058	45.7992	45.5948	45.3642	45.4932	45.3579	45.5525	45.754	45.6093	45.5849	45.3982	45.5601	45.3276
803	46.0998	46.0976	46.1132	46.1433	46.2361	46.354	46.452	46.5405	46.641	46.7526	46.7432	46.7559	46.8811	46.9574	46.8941	46.8262	46.9126	46.9568	46.7924	46.5853	46.5182	46.4107	46.3433	46.1777	46.2163	46.1568	46.0584	46.1214	46.2036	46.0186	45.8534	45.687	45.6389	45.6309	45.7106	45.782	45.7672	45.8523	45.744	45.5301	45.4937	45.3585	45.5531	45.7546	45.6098	45.5849	45.3983	45.5681	45.3787
804	46.2005	46.2076	46.2288	46.2641	46.3132	46.3758	46.4897	46.64	46.8021	46.9415	46.8084	46.7668	46.8962	46.9968	47.1057	46.8923	46.9498	47.0006	47.001	46.8124	46.6458	46.5554	46.3434	46.178	46.2167	46.1569	46.0943	46.2208	46.3485	46.122	45.8913	45.8379	45.8148	45.7737	45.7107	45.7821	45.7677	45.8524	45.7969	45.7166	45.5039	45.8067	45.8578	45.8638	45.7771	45.7271	45.5529	45.5683	45.3797
805	46.2008	46.2079	46.2292	46.2644	46.3135	46.3762	46.4898	46.6401	46.8022	46.9417	46.8087	46.767	46.8966	46.997	47.1059	46.8926	46.9499	47.0009	47.0012	46.8126	46.6458	46.5556	46.429	46.53	46.3692	46.2371	46.0946	46.2211	46.3488	46.2693	46.0535	45.8383	45.9608	46.2384	46.0101	45.7883	45.8619	45.9289	45.7969	45.7171	45.5042	45.807	45.8581	45.864	45.7771	45.7272	45.553	45.5777	45.7275
806	46.5335	46.5467	46.5843	46.6181	46.6507	46.6932	46.7462	46.8097	46.8832	46.9734	46.8738	47.0027	47.0071	47.0459	47.1393	47.1633	47.0187	47.0216	47.0905	47.143	46.8619	46.6571	46.5138	46.5301	46.3693	46.2655	46.3137	46.3472	46.3537	46.2697	46.0539	45.8388	45.9614	46.2385	46.0103	45.7883	45.8619	45.9289	45.9422	45.7727	45.7771	45.8684	46.0298	45.9264	45.8665	45.9894	45.7894	45.5777	45.7279
807	46.5338	46.5469	46.5845	46.6182	46.6508	46.6933	46.7462	46.8098	46.8833	46.9735	46.8742	47.003	47.0072	47.0462	47.1396	47.1635	47.0187	47.0217	47.0908	47.1432	46.8621	46.6571	46.5139	46.5806	46.4919	46.266	46.3141	46.3473	46.3538	46.3744	46.4053	46.4013	46.3688	46.2846	46.2191	46.0631	45.9407	45.939	45.9428	45.7728	45.7773	45.8687	46.0299	45.9268	45.8665	45.99	45.7897	45.7742	45.941
808	46.577	46.5815	46.5951	46.6418	46.7136	46.7922	46.8377	46.8877	46.9397	46.9826	47.0284	47.0422	47.1289	47.14	47.1524	47.3395	47.2494	47.112	47.2178	47.1453	47.0422	46.6953	46.7268	46.5817	46.5291	46.4145	46.3625	46.3554	46.3582	46.3745	46.4053	46.4018	46.3694	46.2851	46.2194	46.0634	45.9409	45.9394	45.9863	46.0302	46.0558	46.0576	46.1712	45.9673	45.9601	46.0142	46.207	45.7743	45.9412
809	46.577	46.5816	46.5952	46.642	46.7138	46.7925	46.8379	46.888	46.9399	46.9827	47.0285	47.0424	47.1292	47.1402	47.1526	47.3398	47.2496	47.1121	47.2181	47.1454	47.0423	46.6954	46.7269	46.5818	46.5292	46.4145	46.3626	46.3559	46.3684	46.4077	46.4132	46.4439	46.466	46.3127	46.2296	46.1171	45.9735	45.9499	45.9864	46.0302	46.0558	46.0576	46.1713	45.9673	45.9607	46.0144	46.2076	45.8006	46.2188
810	46.6795	46.6842	46.6984	46.7215	46.7531	46.7949	46.8818	46.9716	47.0628	46.9892	47.0818	47.1919	47.3162	47.3807	47.1971	47.3459	47.3663	47.3418	47.2724	47.1818	47.2003	47.0045	46.7936	46.7316	46.5596	46.59	46.5179	46.3729	46.3685	46.4082	46.4137	46.444	46.4661	46.3132	46.2301	46.1176	45.974	45.9574	46.1387	46.352	46.5695	46.3715	46.1981	45.9729	46.0093	46.1035	46.2429	46.0479	46.2188
811	46.6797	46.6845	46.6986	46.7217	46.7533	46.795	46.8819	46.9717	47.0629	46.9894	47.0818	47.1919	47.3162	47.3808	47.1974	47.346	47.3664	47.3418	47.2725	47.1821	47.2004	47.0046	46.7937	46.7316	46.5597	46.5901	46.518	46.373	46.3876	46.4767	46.6047	46.6921	46.489	46.4071	46.4999	46.3302	46.146	45.9578	46.1392	46.3524	46.57	46.3715	46.1983	45.9729	46.0098	46.1041	46.243	46.0483	46.4356
812	46.9053	46.9172	46.9523	47.0099	47.0884	47.186	47.3004	47.3366	47.1615	47.0166	47.1517	47.3349	47.4301	47.3829	47.4295	47.3987	47.3694	47.4061	47.3158	47.2915	47.2136	47.2459	47.0361	46.7361	46.701	46.6295	46.6196	46.5988	46.3881	46.477	46.6049	46.6923	46.489	46.4075	46.5652	46.5292	46.3961	46.169	46.3264	46.7096	46.573	46.4867	46.253	46.436	46.231	46.1688	46.3563	46.3181	46.4362
813	46.9056	46.9174	46.9526	47.0102	47.0887	47.1863	47.3007	47.337	47.1619	47.0168	47.1518	47.335	47.4303	47.3831	47.4295	47.3987	47.3694	47.4061	47.3159	47.2915	47.2137	47.246	47.0361	46.7361	46.701	46.6295	46.6197	46.6482	46.4846	46.6244	46.7125	46.725	46.6241	46.5395	46.5654	46.5294	46.3966	46.1695	46.3268	46.71	46.573	46.4869	46.2533	46.4362	46.2312	46.1695	46.3567	46.3187	46.5073
814	47.5484	47.5588	47.572	47.586	47.5831	47.5794	47.5125	47.4293	47.2227	47.1544	47.2462	47.338	47.4943	47.4532	47.4897	47.4139	47.4496	47.4765	47.3666	47.4199	47.2684	47.2607	47.162	46.8078	46.718	46.8358	46.8423	46.6483	46.485	46.6246	46.7127	46.7251	46.6245	46.5395	46.5948	46.6228	46.5312	46.5813	46.6828	46.7753	46.6994	46.7846	46.6238	46.6531	46.8977	46.643	46.3782	46.5861	46.5097
815	47.5484	47.5588	47.5884	47.5862	47.5832	47.5795	47.513	47.4296	47.2228	47.1546	47.2463	47.3381	47.4944	47.4532	47.49	47.4141	47.4499	47.4767	47.3668	47.42	47.2684	47.2608	47.2232	47.1992	47.1725	47.0875	46.9106	46.6986	46.6757	46.7024	46.7284	46.7313	46.7031	46.627	46.5949	46.6233	46.5314	46.5815	46.683	46.7753	46.6996	46.785	46.624	46.6535	46.898	46.6434	46.3788	46.5867	46.5106
816	47.5608	47.5636	47.5885	47.5862	47.6055	47.6307	47.5751	47.4511	47.5653	47.5601	47.5551	47.5275	47.521	47.4615	47.5398	47.4747	47.4973	47.5256	47.5087	47.4308	47.2742	47.3675	47.2233	47.1993	47.1725	47.1071	46.9111	46.699	46.6758	46.7024	46.7284	46.7315	46.7032	46.6271	46.6219	46.6545	46.7183	46.7857	46.8565	46.817	46.923	46.7883	46.9915	47.1103	47.0657	46.7014	46.3866	46.7959	46.6866
817	47.5902	47.5898	47.5897	47.6404	47.7096	47.6838	47.5751	47.4512	47.5653	47.5602	47.5551	47.5276	47.5211	47.4616	47.5398	47.4748	47.4974	47.526	47.5088	47.4309	47.2745	47.3677	47.3178	47.3245	47.317	47.1074	46.9286	46.8311	46.7592	46.722	46.8646	46.7538	46.7548	46.6521	46.6224	46.6546	46.7184	46.7858	46.8566	46.8172	46.9232	46.7885	46.9919	47.1106	47.066	46.7015	46.3872	46.7965	46.6872
818	47.5903	47.5898	47.5897	47.6404	47.7096	47.6843	47.6614	47.5703	47.5702	47.5929	47.5606	47.5503	47.5269	47.5227	47.5473	47.5343	47.5369	47.539	47.5417	47.4525	47.5523	47.3951	47.318	47.3245	47.3174	47.1202	46.9452	46.8313	46.7594	46.7222	46.8647	46.7539	46.7549	46.7985	46.8255	46.8462	46.8628	46.8712	46.8626	46.8293	47.0055	47.0852	47.1645	47.1844	47.1343	47.0944	46.955	46.8189	46.7108
819	47.7609	47.7585	47.7513	47.7395	47.7234	47.7033	47.6642	47.5704	47.5704	47.593	47.5607	47.5504	47.5272	47.5228	47.5476	47.5344	47.537	47.539	47.5417	47.4526	47.5523	47.3952	47.3617	47.37	47.3264	47.1206	46.9454	46.991	47.0032	46.9384	46.887	46.7846	46.7785	46.7986	46.8256	46.8463	46.8629	46.8713	46.8627	46.8295	47.0057	47.0853	47.1645	47.1848	47.1344	47.0951	46.9556	46.8195	46.711
820	47.761	47.7586	47.7514	47.7396	47.7235	47.7034	47.6642	47.653	47.6239	47.7202	47.8401	47.7856	47.5461	47.5425	47.602	47.5382	47.5379	47.5914	47.6222	47.5461	47.5868	47.514	47.3618	47.3702	47.3268	47.1413	47.1038	47.0582	47.0033	46.9384	46.8872	46.7847	46.7787	46.8027	46.8484	46.9169	46.9874	47.0629	46.9778	46.9303	47.0068	47.1908	47.273	47.2394	47.2368	47.394	47.2916	46.9978	46.7906
821	47.7717	47.7801	47.8053	47.8468	47.8452	47.7956	47.6797	47.6531	47.624	47.7205	47.8765	47.786	47.5461	47.5425	47.602	47.5382	47.5379	47.5915	47.6223	47.5461	47.587	47.5141	47.4614	47.5284	47.3324	47.1413	47.1038	47.0582	47.0189	47.0107	46.9161	46.8659	46.7835	46.8027	46.8489	46.917	46.9874	47.0629	46.9778	46.9304	47.0068	47.191	47.2732	47.2395	47.2374	47.394	47.2922	46.9987	46.7912
822	47.7718	47.7802	47.8054	47.8469	47.8458	47.7956	47.6798	47.6977	47.7396	47.7871	47.8768	47.855	47.6217	47.7082	47.6156	47.6424	47.761	47.6732	47.67	47.6513	47.7655	47.5345	47.4616	47.5288	47.3472	47.3763	47.3849	47.3662	47.3259	47.1372	46.9163	46.8664	46.8556	46.9759	46.8533	46.971	47.1322	47.1052	47.0889	47.0233	47.1047	47.2309	47.3203	47.3395	47.3571	47.4178	47.4307	47.096	47.1888
823	47.9042	47.9138	47.9425	47.9896	47.9039	47.8585	47.8963	48.0086	48.1284	48.2494	48.0436	47.8553	47.622	47.7083	47.6157	47.6428	47.761	47.6734	47.6703	47.6514	47.7656	47.5603	47.5703	47.5556	47.3473	47.3763	47.3849	47.3663	47.326	47.1374	46.9667	46.8896	46.8557	46.976	46.8534	46.9716	47.1322	47.1052	47.0891	47.0234	47.1051	47.231	47.3203	47.3395	47.3574	47.4183	47.4307	47.0962	47.1892
824	47.9043	47.914	47.9427	47.9898	47.904	47.8586	47.8963	48.0086	48.1284	48.2494	48.0439	47.8986	47.8592	47.7361	47.6958	47.7084	47.7998	47.7246	47.7088	47.7416	47.7766	47.5603	47.5703	47.5558	47.4163	47.4564	47.4903	47.5181	47.3546	47.2757	47.127	47.1538	47.1613	47.0723	47.0903	47.1432	47.1399	47.1249	47.0981	47.1158	47.1605	47.3551	47.3322	47.3813	47.3578	47.4232	47.4727	47.4206	47.2133
825	48.2194	48.1903	48.1094	47.9901	48.0306	47.9757	48.0612	48.1588	48.2652	48.2891	48.0809	47.9705	47.8593	47.7365	47.6959	47.7085	47.8	47.7248	47.709	47.742	47.7766	47.74	47.725	47.563	47.4165	47.4566	47.4905	47.5183	47.3547	47.2758	47.1275	47.154	47.1614	47.0728	47.0904	47.1433	47.14	47.1251	47.0982	47.1159	47.1606	47.3551	47.3323	47.382	47.3578	47.4233	47.4729	47.4209	47.214
826	48.2201	48.191	48.11	47.9908	48.0306	47.9758	48.0613	48.1589	48.2653	48.2892	48.0811	47.9705	47.9502	47.8128	47.7656	47.7618	47.803	47.8185	47.837	47.8289	47.8207	47.7402	47.7253	47.5636	47.596	47.6116	47.6288	47.5672	47.5402	47.4004	47.227	47.1877	47.2935	47.1477	47.1434	47.1741	47.2905	47.1799	47.1415	47.221	47.2983	47.3694	47.3616	47.4174	47.3624	47.4878	47.4993	47.4702	47.4938
827	48.3843	48.3594	48.2877	48.1757	48.0538	48.1332	48.2246	48.322	48.4125	48.2898	48.1246	48.035	47.9506	47.8129	47.7657	47.7618	47.8034	47.8186	47.837	47.829	47.8207	47.9141	47.8057	47.5752	47.596	47.6116	47.6289	47.5674	47.5404	47.4009	47.2271	47.1878	47.2941	47.1478	47.1435	47.1741	47.2905	47.1799	47.1415	47.221	47.2984	47.3695	47.3617	47.4174	47.3624	47.4881	47.4994	47.4702	47.4938
828	48.3844	48.3595	48.2877	48.1757	48.054	48.1334	48.2247	48.3222	48.4126	48.2901	48.1246	48.0353	47.9626	47.9104	47.8277	47.8836	47.8548	47.8849	47.9078	48.0619	47.85	47.9144	47.8066	47.5822	47.6499	47.744	47.7071	47.6476	47.5905	47.5305	47.4693	47.4073	47.345	47.2839	47.2259	47.1963	47.3301	47.3683	47.4241	47.4504	47.4325	47.382	47.4279	47.4645	47.4665	47.502	47.6104	47.5712	47.5106
829	48.8603	48.865	48.879	48.9023	48.9348	48.8906	48.7715	48.6284	48.4675	48.296	48.361	48.171	48.1137	47.9106	47.8279	47.8839	47.8552	47.8851	47.908	48.0619	47.8501	47.9203	47.8136	47.5822	47.6502	47.7442	47.7073	47.6476	47.5907	47.5307	47.4695	47.4074	47.3451	47.284	47.226	47.1964	47.3307	47.3684	47.4241	47.4505	47.4325	47.3822	47.428	47.4647	47.4668	47.5023	47.6107	47.5712	47.5106
830	48.8604	48.8651	48.8791	48.9024	48.9349	48.8907	48.7715	48.6285	48.4675	48.296	48.361	48.1714	48.1138	48.0322	47.8941	47.9109	47.9314	47.9648	48.0233	48.0842	47.9105	47.9209	47.8896	47.8767	47.8205	47.764	47.7738	47.6493	47.6677	47.5571	47.5696	47.5113	47.4219	47.5911	47.5966	47.5794	47.3808	47.6193	47.6295	47.5775	47.4392	47.5099	47.5273	47.496	47.5088	47.5843	47.6292	47.6139	47.5856
831	49.0766	49.0822	49.0816	49.0443	48.9818	48.9659	48.9071	48.7217	48.5206	48.4072	48.3873	48.2947	48.1905	48.0395	47.8942	47.911	47.9314	47.9652	48.0235	48.0844	47.9453	47.9895	47.8898	47.877	47.8208	47.7643	47.7739	47.6495	47.6677	47.5572	47.5697	47.5118	47.4221	47.5911	47.5966	47.5795	47.3808	47.6193	47.6295	47.5776	47.4393	47.5103	47.528	47.496	47.5088	47.5844	47.6292	47.614	47.5856
832	49.077	49.0825	49.0818	49.0445	48.982	48.9663	48.9075	48.722	48.5209	48.4072	48.3877	48.2947	48.1908	48.0396	48.0948	48.0758	47.9642	48.0601	48.1232	48.0847	47.9455	47.9899	47.933	48.0346	48.1596	47.9722	47.8373	47.9294	47.6773	47.6887	47.7105	47.5787	47.5854	47.6878	47.7744	47.6029	47.6104	47.6972	47.6963	47.6396	47.6015	47.5812	47.577	47.5865	47.582	47.6226	47.6399	47.6752	47.6331
833	49.1055	49.1001	49.0972	49.0743	49.022	48.9764	48.9129	48.7336	48.5227	48.4641	48.426	48.445	48.3112	48.2938	48.0948	48.0759	47.9644	48.0603	48.1236	48.0849	48.0466	48.0099	47.9333	48.0348	48.1597	47.9723	47.8375	47.9296	47.6777	47.6888	47.7105	47.5787	47.5855	47.688	47.7745	47.6029	47.6104	47.6978	47.6964	47.6397	47.6016	47.5813	47.5771	47.5867	47.5821	47.6226	47.64	47.6753	47.6331
834	49.1057	49.1003	49.0974	49.0746	49.0224	48.9765	48.9132	48.7339	48.523	48.4642	48.426	48.445	48.3113	48.2939	48.1072	48.1771	48.0059	48.1086	48.1628	48.1043	48.0469	48.01	48.1549	48.2431	48.173	48.3017	48.1911	47.946	48.0195	47.93	47.7241	47.7324	47.7542	47.7751	47.7945	47.8117	47.826	47.7709	47.7616	47.6406	47.6523	47.6642	47.6759	47.6026	47.6073	47.6367	47.672	47.677	47.6953
835	49.1685	49.1548	49.1202	49.1161	49.1273	49.0938	48.9265	48.8465	48.7758	48.5914	48.524	48.5712	48.4752	48.3351	48.327	48.1775	48.006	48.1086	48.1632	48.1047	48.093	48.0452	48.1551	48.2433	48.1733	48.302	48.1914	47.9464	48.0197	47.9305	47.7246	47.7325	47.7542	47.7751	47.7946	47.8118	47.8261	47.771	47.7618	47.6406	47.6524	47.6643	47.6759	47.6027	47.6074	47.6368	47.6721	47.6771	47.6954
836	49.1688	49.1551	49.1206	49.1163	49.1274	49.094	48.9267	48.8469	48.7761	48.5917	48.5241	48.5714	48.4753	48.3353	48.3271	48.1788	48.2488	48.2222	48.1664	48.1499	48.0933	48.0549	48.2155	48.331	48.3177	48.3768	48.3035	48.1591	48.0565	48.0016	47.9971	48.0415	48.1301	47.9633	47.9472	47.9611	47.8608	47.8367	47.8433	47.846	47.819	47.6737	47.8425	47.6869	47.6969	47.7055	47.7122	47.7106	47.6996
837	49.2461	49.2653	49.3167	49.3604	49.2425	49.097	49.0269	48.9316	48.7845	48.7217	48.6583	48.5948	48.4973	48.4332	48.4055	48.1788	48.2489	48.2226	48.1667	48.1499	48.1629	48.0551	48.2155	48.331	48.3179	48.377	48.304	48.1597	48.057	48.0021	47.9975	48.0419	48.1304	47.9634	47.9474	47.9612	47.8609	47.8367	47.8434	47.8461	47.8197	47.6744	47.8426	47.687	47.697	47.7056	47.7122	47.7107	47.6997
838	49.2463	49.2655	49.3168	49.3606	49.2427	49.0972	49.027	48.9318	48.7849	48.722	48.6587	48.5951	48.4974	48.4333	48.4059	48.1877	48.2737	48.2851	48.2824	48.2569	48.1631	48.2381	48.3074	48.3694	48.4235	48.3928	48.4148	48.307	48.1261	48.1066	48.189	48.1464	48.1374	48.167	48.0656	48.1947	48.1091	47.9458	48.0699	47.9608	47.8456	47.8437	47.9229	47.8437	47.847	47.8327	47.8006	47.7161	47.7165
839	49.3635	49.3746	49.4014	49.3874	49.2632	49.1109	49.0469	49.0861	49.1539	49.0428	48.8159	48.6585	48.5313	48.4682	48.456	48.3436	48.2825	48.2851	48.2824	48.2572	48.252	48.2384	48.3076	48.3697	48.4238	48.393	48.4151	48.3075	48.1266	48.1067	48.1891	48.1465	48.1375	48.167	48.0657	48.1948	48.1093	47.946	48.0704	47.9614	47.8456	47.8438	47.9233	47.8437	47.8471	47.8329	47.8011	47.7162	47.7166
840	49.3637	49.3749	49.4017	49.3875	49.2634	49.111	49.047	49.0863	49.154	49.0429	48.8161	48.6586	48.5317	48.4685	48.4562	48.344	48.2828	48.365	48.3686	48.2729	48.2522	48.4043	48.4308	48.4353	48.5307	48.4691	48.4189	48.4426	48.4081	48.284	48.1956	48.2642	48.1423	48.168	48.2355	48.2441	48.3129	48.2158	48.0952	48.4445	48.627	48.3807	48.0049	48.3415	48.1648	47.85	47.848	47.837	47.7495
841	49.5195	49.5013	49.4476	49.4205	49.4656	49.5029	49.535	49.3801	49.22	49.0809	48.8944	48.6989	48.8002	48.7766	48.4858	48.5347	48.5519	48.406	48.3686	48.2733	48.2677	48.4044	48.433	48.4353	48.5308	48.4694	48.4191	48.4428	48.4082	48.2841	48.1957	48.2643	48.1425	48.168	48.2356	48.2443	48.3133	48.2164	48.0958	48.4451	48.6273	48.3808	48.005	48.3419	48.1649	47.8501	47.8481	47.8372	47.7496
842	49.5197	49.5015	49.4478	49.4207	49.4656	49.5032	49.5353	49.3803	49.2202	49.081	48.8944	48.6989	48.8003	48.7769	48.4861	48.5348	48.5519	48.4061	48.3977	48.2794	48.4012	48.4483	48.478	48.5733	48.6357	48.482	48.4638	48.5014	48.4467	48.4302	48.3929	48.3046	48.2586	48.2566	48.3503	48.3373	48.4228	48.622	48.7141	48.6609	48.6481	48.6153	48.6297	48.4546	48.6553	48.2857	47.917	48.0373	47.8158
843	49.7194	49.6915	49.5647	49.4346	49.4691	49.5434	49.5556	49.4189	49.2502	49.1068	49.0908	49.1748	49.0463	48.9471	49.0896	48.8309	48.6045	48.4623	48.3979	48.2806	48.4014	48.45	48.478	48.5753	48.6358	48.4825	48.4642	48.5017	48.4469	48.4304	48.393	48.3048	48.2587	48.2569	48.3506	48.3374	48.423	48.6221	48.7143	48.6612	48.6481	48.6155	48.63	48.4547	48.6553	48.2862	47.9173	48.0373	47.8159
844	49.7195	49.6916	49.5649	49.4349	49.4694	49.5435	49.5557	49.419	49.2503	49.1069	49.0908	49.1749	49.0466	48.9472	49.0899	48.8312	48.6048	48.4628	48.4591	48.2809	48.4067	48.5144	48.5314	48.5926	48.6423	48.5805	48.5056	48.5325	48.5439	48.5234	48.438	48.335	48.3284	48.3748	48.3937	48.3745	48.4705	48.6328	48.7718	48.6971	48.7039	48.6304	48.6362	48.6519	48.6761	48.6043	48.4206	48.3502	47.8503
845	49.7337	49.7178	49.7154	49.719	49.7364	49.6988	49.5669	49.4366	49.2563	49.2299	49.3139	49.292	49.3147	49.3559	49.0978	49.0294	48.6632	48.5019	48.4596	48.4787	48.407	48.5147	48.5314	48.5927	48.6423	48.5808	48.5059	48.5328	48.5442	48.5237	48.4382	48.3352	48.3284	48.3748	48.3938	48.3748	48.4706	48.6329	48.779	48.6971	48.704	48.6305	48.6362	48.6519	48.6764	48.6043	48.4206	48.3505	48.0577
846	49.7343	49.7179	49.7155	49.7191	49.7366	49.699	49.567	49.4367	49.2564	49.23	49.314	49.2922	49.3148	49.3562	49.098	49.0294	48.6632	48.502	48.4617	48.5093	48.6383	48.5272	48.5821	48.6159	48.6679	48.5911	48.5901	48.5632	48.549	48.5543	48.5471	48.5257	48.4877	48.4303	48.415	48.6006	48.8096	48.7847	48.7791	48.7399	48.7145	48.69	48.6846	48.675	48.7015	48.704	48.6876	48.3687	48.0583
847	49.7636	49.7498	49.7957	49.7945	49.7477	49.7191	49.6008	49.5648	49.5923	49.6173	49.511	49.4058	49.5042	49.4164	49.3016	49.1706	48.9562	48.6693	48.5356	48.5093	48.6383	48.5275	48.5823	48.6159	48.6679	48.5912	48.5901	48.5633	48.5494	48.5547	48.5474	48.526	48.488	48.4307	48.4153	48.6008	48.8097	48.785	48.7793	48.7399	48.7147	48.69	48.6847	48.6752	48.7021	48.7043	48.754	48.4748	48.7836
848	49.7636	49.7505	49.7963	49.7949	49.748	49.7193	49.601	49.5651	49.5926	49.6175	49.5111	49.4059	49.5043	49.4826	49.3768	49.2255	48.9562	48.6693	48.5357	48.5638	48.6712	48.5867	48.6583	48.743	48.687	48.9122	48.7436	48.6337	48.7138	48.8226	48.9537	49.1027	49.0719	49.0438	49.0099	48.9642	48.8718	48.8307	48.7794	48.7475	48.7505	48.7559	48.7066	48.6788	48.7539	48.7636	48.7544	48.4755	48.7839
849	49.8805	49.8698	49.8392	49.8653	49.8129	49.7333	49.6157	49.6788	49.7299	49.7012	49.6399	49.548	49.5053	49.4827	49.3768	49.2255	49.0227	48.8576	48.5473	48.5728	48.6741	48.5867	48.6585	48.743	48.6876	48.9122	48.7437	48.6338	48.7139	48.8227	48.9538	49.1028	49.0721	49.0439	49.01	48.9643	48.872	48.848	48.79	48.8783	48.8153	48.7562	48.7068	48.6792	48.7541	48.7641	48.7693	48.7916	48.8334
850	49.8809	49.8702	49.8396	49.8659	49.8131	49.7335	49.6157	49.6789	49.73	49.7013	49.6402	49.5481	49.5055	49.5383	49.4755	49.2513	49.1485	48.8648	48.5474	48.5733	48.6749	48.7838	48.8864	48.7939	48.7609	48.9437	49.1632	49.3015	49.2638	49.1978	49.1443	49.1033	49.2662	49.2191	49.0907	48.9742	48.9082	48.848	48.79	48.8784	48.8159	48.7728	48.7077	48.7648	48.7622	48.8238	48.7696	48.7919	48.8341
851	49.9203	49.9838	49.9779	49.9069	49.8587	49.7419	49.7296	49.784	49.7977	49.7422	49.6519	49.6029	49.5163	49.5384	49.4755	49.2515	49.1485	48.8648	48.6339	48.6194	48.6968	48.8913	48.8864	48.7941	48.7628	48.9438	49.1651	49.3016	49.2639	49.1979	49.1445	49.1035	49.2663	49.2194	49.091	48.9745	48.9082	48.8894	48.8214	48.9137	48.8252	48.8375	48.7077	48.7649	48.7627	48.8506	48.824	48.8343	48.862
852	49.9207	49.9841	49.9781	49.9071	49.8588	49.742	49.7297	49.7841	49.8612	49.7662	49.652	49.6602	49.6187	49.609	49.5538	49.3798	49.2813	48.9689	48.6759	48.6195	48.6968	48.8913	48.9017	48.9121	48.9339	48.9614	49.1673	49.3405	49.355	49.4207	49.4758	49.4923	49.3554	49.3375	49.2365	49.0757	48.9305	48.8894	48.8215	48.914	48.8255	48.8375	48.8059	48.8388	48.8549	48.8506	48.8241	48.8344	48.8623
853	49.9951	49.9921	49.983	49.9505	49.9066	49.7734	49.8315	49.8452	49.8612	49.7663	49.6777	49.6605	49.6189	49.6092	49.5539	49.3799	49.4065	49.5041	49.2427	48.9598	48.7484	48.9549	49.0833	48.9126	48.9341	48.9633	49.1673	49.3406	49.355	49.4207	49.4758	49.4926	49.3557	49.3381	49.237	49.1555	49.0188	49.0392	49.0203	48.9964	48.9018	49.0858	48.9593	48.8433	48.8605	48.8629	48.878	48.8443	48.8829
854	50.0378	50.0225	50.0166	49.9507	49.9068	49.7736	49.8317	49.9098	49.8729	49.7906	49.7841	49.7791	49.6784	49.6728	49.6416	49.5695	49.4067	49.5042	49.2428	48.9601	48.7489	48.9554	49.0833	49.0248	49.1529	49.0781	49.2265	49.3581	49.4984	49.4672	49.4972	49.4974	49.4635	49.3969	49.2679	49.1556	49.0188	49.0393	49.0206	48.9965	48.9018	49.0865	48.96	48.8439	48.8606	48.8632	48.8786	48.845	48.8831
855	50.038	50.0227	50.0168	49.9678	49.9466	49.9192	49.8855	49.91	49.8731	49.7907	49.7843	49.7793	49.6786	49.673	49.6416	49.7224	49.7343	49.5626	49.6853	49.4696	49.2595	49.0621	49.1514	49.2671	49.1582	49.0784	49.2267	49.36	49.4985	49.4673	49.4973	49.4974	49.4641	49.397	49.2865	49.1704	49.1423	49.1433	49.1587	49.0284	49.1792	49.1604	49.0715	48.9829	48.9037	48.9379	48.8817	48.8772	48.9157
856	50.0699	50.0565	50.085	50.07	49.9523	50.0521	50.0924	49.991	49.9466	49.9865	50.1101	49.8716	49.7448	49.6947	49.6669	49.7226	49.7345	49.5628	49.6854	49.4696	49.2595	49.0621	49.1519	49.2671	49.1583	49.2862	49.2791	49.3788	49.535	49.6929	49.6164	49.5717	49.4712	49.442	49.2865	49.1708	49.1425	49.1434	49.1588	49.0285	49.1793	49.1605	49.0716	48.9829	48.9041	48.9385	48.8823	48.8775	48.9164
857	50.07	50.0567	50.0853	50.0701	49.9529	50.0527	50.0925	49.991	49.9467	49.9868	50.1104	49.8718	49.745	49.6949	49.6671	49.7732	49.7369	49.7452	49.7189	49.7649	49.6543	49.4002	49.1786	49.3821	49.3615	49.2988	49.2793	49.3791	49.5352	49.6947	49.6166	49.5717	49.4712	49.4422	49.4022	49.3938	49.2819	49.1437	49.2235	49.1745	49.1902	49.1645	49.1271	49.0708	48.9065	48.9818	48.9904	49.0162	49.029
858	50.3055	50.301	50.215	50.1875	50.2239	50.1686	50.1614	50.1099	50.0062	50.1187	50.1182	50.1065	49.9158	49.7056	49.7093	49.7735	49.737	49.7454	49.719	49.7651	49.6548	49.4007	49.1791	49.3822	49.3617	49.299	49.4246	49.4317	49.5379	49.6948	49.7277	49.605	49.5182	49.4452	49.4022	49.3938	49.2822	49.144	49.2237	49.1746	49.1903	49.1647	49.1275	49.0713	48.9065	48.9819	48.9906	49.0169	49.0293
859	50.3057	50.3012	50.2152	50.1877	50.224	50.1688	50.162	50.1101	50.0064	50.119	50.1185	50.1066	49.9158	49.7056	49.7095	49.7911	49.7747	49.8433	49.7554	49.8404	49.774	49.7207	49.5831	49.4126	49.4362	49.514	49.4249	49.4318	49.5398	49.695	49.7277	49.6056	49.5183	49.4453	49.5944	49.4329	49.4174	49.4016	49.2872	49.3495	49.2176	49.1704	49.4779	49.3518	49.0043	49.1788	49.1114	49.1188	49.0648
860	50.3691	50.3251	50.2871	50.2622	50.288	50.3873	50.2746	50.2774	50.3891	50.3252	50.2458	50.2131	50.0137	49.7121	49.7333	49.7912	49.7749	49.8434	49.7555	49.8406	49.7741	49.7209	49.5833	49.4131	49.4362	49.5141	49.425	49.5679	49.7042	49.7106	49.7556	49.614	49.6718	49.5055	49.5947	49.4332	49.4175	49.4017	49.2872	49.3503	49.2184	49.1709	49.4783	49.3522	49.0048	49.1792	49.1115	49.119	49.065
861	50.3693	50.3253	50.2873	50.2624	50.2882	50.3875	50.2747	50.2779	50.3896	50.3254	50.2461	50.2136	50.0138	49.7122	49.7334	49.8585	49.9689	49.901	49.9059	49.8746	49.8355	49.7826	49.6107	49.4598	49.6048	49.5837	49.7037	49.5886	49.7043	49.7107	49.7563	49.6141	49.6718	49.7642	49.6285	49.6487	49.5403	49.467	49.4771	49.4674	49.4418	49.6452	49.655	49.6089	49.5436	49.2495	49.1577	49.1854	49.0679
862	50.6832	50.6818	50.6774	50.67	50.5904	50.4362	50.4865	50.5869	50.5695	50.4326	50.2785	50.2642	50.0688	49.9384	49.8328	49.8587	49.9689	49.9011	49.9061	49.8748	49.8356	49.7827	49.6107	49.4601	49.6049	49.5837	49.7037	49.5887	49.7162	49.857	49.8133	49.8776	49.7847	49.7645	49.6286	49.6489	49.5404	49.4671	49.4779	49.4676	49.4419	49.6453	49.6551	49.609	49.544	49.2501	49.1584	49.1856	49.0681
863	50.6834	50.6819	50.6775	50.6701	50.5906	50.4363	50.4866	50.587	50.5695	50.4326	50.2786	50.2645	50.0693	49.9389	49.834	49.8624	49.9944	50.0129	49.9658	49.91	49.8644	49.8394	49.7834	49.6951	49.6524	49.7285	49.7186	49.7929	49.7671	49.857	49.8151	49.8778	49.8468	49.7854	49.7336	49.7973	49.7048	49.5967	49.5375	49.5495	49.7352	49.7112	49.8207	49.6442	49.55	49.3375	49.3139	49.1863	49.2333
864	50.6943	50.6967	50.7029	50.7097	50.6595	50.6458	50.6286	50.6078	50.5725	50.5184	50.3644	50.297	50.2864	50.0716	49.8344	49.8625	49.9945	50.0131	49.9658	49.9105	49.8646	49.8395	49.7834	49.6952	49.6529	49.7287	49.7186	49.793	49.7671	49.8693	49.8576	49.891	49.847	49.7855	49.7338	49.7984	49.7058	49.5976	49.5377	49.5495	49.7353	49.7112	49.8208	49.6443	49.5508	49.3382	49.3141	49.1866	49.2335
865	50.6945	50.697	50.7032	50.71	50.6596	50.6459	50.6287	50.6079	50.5727	50.5189	50.3649	50.297	50.3733	50.2546	50.1107	49.9388	50.0658	50.1411	50.1005	50.0083	49.95	49.8686	49.7907	49.7287	49.6941	49.8068	49.8051	49.7945	49.8517	49.8829	49.8579	49.8926	49.9233	49.799	49.8691	49.8242	49.8194	49.6933	49.573	49.6269	49.776	49.8649	49.844	49.7253	49.5739	49.4485	49.3143	49.2368	49.3527
866	50.751	50.7511	50.7517	50.7316	50.7138	50.7121	50.7023	50.6826	50.5832	50.5547	50.522	50.386	50.3736	50.2549	50.111	49.9391	50.066	50.1413	50.1006	50.0085	49.9501	49.8686	49.7908	49.7291	49.6943	49.8069	49.8052	49.7946	49.8518	49.883	49.8904	50.023	49.9248	49.7991	49.8703	49.8243	49.8195	49.6934	49.5732	49.627	49.7761	49.8651	49.8443	49.7255	49.5739	49.4486	49.3145	49.2369	49.3528
867	50.7511	50.7513	50.7519	50.7318	50.7141	50.7124	50.7027	50.6829	50.5834	50.5548	50.5222	50.3862	50.422	50.398	50.3477	50.2865	50.1125	50.1642	50.1483	50.0274	50.0294	49.8965	49.8219	49.7979	49.8037	49.8702	49.8191	49.9445	50.0015	49.9113	49.8906	50.0232	49.9401	49.9136	49.9056	49.9489	50.0277	50.0058	49.9251	49.8479	49.8092	49.9325	49.8578	49.7287	49.5866	49.4488	49.5265	49.4677	49.4036
868	50.9658	50.9349	50.8511	50.7526	50.754	50.7557	50.7578	50.69	50.6512	50.5633	50.5467	50.4698	50.4223	50.3981	50.3478	50.2867	50.1126	50.1642	50.1485	50.0275	50.0296	49.8966	49.8224	49.798	49.8037	49.8703	49.8192	49.9445	50.0015	49.912	50.0273	50.1006	49.9403	49.915	49.9057	49.9491	50.0278	50.0058	49.9252	49.848	49.8094	49.9326	49.858	49.7289	49.5868	49.4491	49.5267	49.4678	49.4038
869	50.966	50.9351	50.8513	50.7528	50.7541	50.7558	50.758	50.6901	50.6516	50.5638	50.5471	50.4701	50.4438	50.585	50.4349	50.2928	50.1436	50.1691	50.1638	50.1239	50.0642	49.9514	50.0098	50.1568	50.0323	49.8944	50.0914	50.1101	50.0693	49.9825	50.1532	50.1064	50.0846	50.0758	50.0735	50.0284	50.0768	50.0801	50.0842	50.0897	50.0409	49.9432	49.8865	49.743	49.5908	49.5504	49.5383	49.5372	49.4526
870	50.999	51.0373	51.0665	51.0208	50.96	50.8847	50.7949	50.745	50.6724	50.6065	50.5574	50.4784	50.4439	50.5851	50.4351	50.2929	50.1438	50.1692	50.1643	50.124	50.0642	49.9519	50.0099	50.1568	50.0324	49.8949	50.1352	50.1613	50.0701	49.9827	50.1536	50.1066	50.0848	50.0761	50.0738	50.0286	50.0771	50.0804	50.0846	50.09	50.041	49.9435	49.8866	49.7432	49.591	49.5504	49.5383	49.5372	49.4529
871	50.999	51.0373	51.0667	51.021	50.9602	50.8849	50.795	50.7452	50.6729	50.6069	50.5574	50.4851	50.538	50.59	50.5107	50.3165	50.2332	50.2754	50.2994	50.2559	50.0995	50.1827	50.2531	50.1876	50.1354	50.1015	50.1357	50.1613	50.0891	50.2411	50.2643	50.1195	50.1898	50.2142	50.0808	50.0744	50.0882	50.237	50.2388	50.1333	50.0686	49.9593	49.9109	49.7865	49.6521	49.5862	49.5709	49.6217	49.5462
872	51.1059	51.0957	51.1304	51.2307	51.1685	51.0501	50.9081	50.7604	50.6897	50.7668	50.6488	50.4852	50.5383	50.5903	50.5108	50.3166	50.2333	50.2756	50.2996	50.2564	50.1	50.1829	50.3343	50.1986	50.3234	50.5013	50.3368	50.2279	50.0892	50.2415	50.2645	50.1198	50.1901	50.2144	50.0809	50.0747	50.0883	50.2371	50.2389	50.1333	50.0687	49.9594	49.9112	49.7871	49.6522	49.5864	49.5713	49.6218	49.5462
873	51.1061	51.0959	51.1304	51.2308	51.1687	51.0503	50.9083	50.7606	50.6898	50.767	50.6945	50.7747	50.7343	50.6936	50.6318	50.5242	50.4074	50.2818	50.371	50.281	50.3038	50.3277	50.3345	50.1987	50.3234	50.5013	50.3369	50.2286	50.1616	50.2442	50.2992	50.1902	50.349	50.3306	50.252	50.1708	50.151	50.2708	50.3849	50.2333	50.0975	50.1032	49.9487	49.8212	49.7625	49.71	49.6633	49.6469	49.5557
874	51.2402	51.24	51.2377	51.2478	51.2174	51.114	50.9722	50.8243	50.7634	50.7942	50.6951	50.7749	50.7345	50.6937	50.632	50.5244	50.4076	50.282	50.371	50.2811	50.3039	50.4971	50.3655	50.4838	50.6308	50.5277	50.3853	50.3716	50.3761	50.2443	50.2995	50.4764	50.3492	50.3306	50.2521	50.1708	50.1511	50.2709	50.385	50.2333	50.0979	50.1035	49.9488	49.8213	49.7625	49.71	49.6633	49.647	49.5558
875	51.2403	51.24	51.2377	51.2479	51.2174	51.1146	50.9728	50.8249	50.7636	50.7942	50.7706	50.841	50.7791	50.7009	50.767	50.7923	50.654	50.4127	50.4148	50.47	50.4081	50.4972	50.3655	50.484	50.631	50.5277	50.386	50.372	50.3766	50.2475	50.3672	50.4764	50.3578	50.3566	50.5211	50.6706	50.5034	50.3609	50.4304	50.3863	50.2653	50.1093	50.0209	50.0123	49.914	49.8228	49.7349	49.7196	49.5915
876	51.3836	51.37	51.3293	51.2619	51.2468	51.1965	51.1375	51.042	50.9294	50.796	50.7708	50.8416	50.7793	50.7012	50.7673	50.7925	50.6544	50.4132	50.4154	50.4701	50.6532	50.5305	50.6986	50.7717	50.6407	50.5405	50.5601	50.5479	50.5935	50.4696	50.4047	50.4848	50.4055	50.3569	50.5213	50.6708	50.5035	50.361	50.4304	50.3863	50.2655	50.1097	50.0211	50.0124	49.9141	49.8229	49.735	49.7198	49.5915
877	51.3838	51.3702	51.3295	51.262	51.2474	51.1966	51.1678	51.131	51.0072	50.7961	50.9068	50.8815	50.8192	50.7301	50.7881	50.8201	50.7287	50.5731	50.4865	50.4914	50.6533	50.5305	50.6988	50.7718	50.6413	50.5412	50.5604	50.5484	50.5936	50.4698	50.4048	50.485	50.4056	50.5301	50.7072	50.6799	50.8285	50.663	50.4473	50.4396	50.3307	50.2494	50.0335	50.0957	49.945	49.8444	49.7935	49.788	49.6042
878	51.392	51.3851	51.3644	51.3297	51.2807	51.2168	51.1679	51.1311	51.0072	50.7987	50.9069	50.8816	50.8193	50.7303	50.7883	50.8804	50.7293	50.5737	50.4865	50.5858	50.6923	50.7932	50.7846	50.7775	50.6921	50.5717	50.6857	50.5872	50.5997	50.6161	50.4478	50.5181	50.6964	50.8598	50.8669	50.6801	50.8287	50.6631	50.4475	50.4402	50.331	50.2495	50.034	50.0957	49.945	49.8445	49.7936	49.7881	49.6044
879	51.3978	51.4081	51.4213	51.3663	51.3737	51.3624	51.3316	51.196	51.0858	51.0322	50.97	50.8991	50.8645	50.7836	50.8736	50.881	50.7411	50.6593	50.4895	50.5858	50.6923	50.7933	50.7847	50.7782	50.6928	50.5721	50.6857	50.5873	50.6002	50.6161	50.5441	50.5459	50.7321	50.8598	50.8671	50.8696	50.8356	50.682	50.531	50.4888	50.3341	50.2599	50.1223	50.1573	50.2034	50.2715	49.9741	49.7881	49.756
880	51.3979	51.4082	51.4384	51.3669	51.3737	51.4452	51.3604	51.196	51.086	51.0324	50.9702	50.8992	50.8645	50.7838	50.8739	50.885	50.7961	50.678	50.4897	50.7068	50.7983	50.8494	50.9772	50.839	50.7329	50.7298	50.6985	50.6569	50.6351	50.6909	50.5441	50.5462	50.7322	50.8959	50.8724	50.8696	50.8357	50.682	50.531	50.489	50.3347	50.2604	50.1224	50.1578	50.2039	50.2715	49.9742	49.7882	49.7561
881	51.4326	51.4298	51.4385	51.4073	51.3876	51.4455	51.3604	51.2954	51.2536	51.1655	51.0255	51.0229	50.9962	50.9671	50.8956	50.8855	50.7962	50.678	50.5757	50.707	50.7984	50.8496	50.978	50.8397	50.7329	50.7298	50.6985	50.6569	50.6352	50.691	50.6215	50.5679	50.8227	50.8961	50.8724	50.8889	50.8492	50.7149	50.5691	50.5795	50.3996	50.2716	50.1279	50.2098	50.2365	50.2746	50.0101	49.8126	49.8221
882	51.558	51.5334	51.4653	51.487	51.4901	51.5001	51.4008	51.3623	51.301	51.1657	51.0256	51.0229	50.9969	51.1593	51.0274	50.9517	50.8535	50.799	50.8006	50.8006	50.8062	51.0121	50.98	50.9052	50.7538	50.7752	50.7425	50.8735	50.7278	50.759	50.6217	50.5681	50.823	50.8978	51.0587	50.9904	50.8492	50.7155	50.5697	50.5795	50.3997	50.272	50.1284	50.21	50.2368	50.2751	50.0103	49.8128	49.8222
883	51.5588	51.5341	51.466	51.4871	51.4906	51.5002	51.4012	51.3626	51.3011	51.2065	51.1542	51.023	51.0343	51.16	51.028	50.952	50.8535	50.7991	50.8008	50.8007	50.8062	51.0123	50.9806	50.9054	50.7538	50.7754	50.743	50.8735	50.7279	50.7591	50.7459	50.7945	50.8333	51.0879	51.0588	50.9905	50.87	50.8076	50.7384	50.603	50.4763	50.2925	50.2212	50.2155	50.4095	50.2771	50.1373	50.0109	49.8975
884	51.5903	51.5833	51.5629	51.5308	51.5516	51.5013	51.5551	51.4311	51.3342	51.3041	51.1693	51.023	51.1449	51.1692	51.1039	51.0123	51.1434	51.1226	51.0019	50.8497	50.9262	51.0305	51.0287	50.9505	51.1147	50.9501	50.9163	50.8919	50.8974	50.8157	50.7459	50.7945	50.8333	51.0882	51.1182	51.0289	50.8707	50.8076	50.7385	50.6032	50.4766	50.2928	50.2216	50.2158	50.4095	50.2773	50.1374	50.0109	49.8975
885	51.5908	51.5838	51.5633	51.5312	51.5517	51.5013	51.5553	51.4313	51.3344	51.3042	51.1694	51.0967	51.145	51.1698	51.1044	51.0123	51.1437	51.1228	51.0019	50.8497	50.9264	51.0306	51.0289	50.9507	51.1149	50.9506	50.9165	50.892	50.8975	50.8162	51.0154	51.1945	51.3469	51.0958	51.1457	51.0295	50.9331	50.9621	50.7949	50.6316	50.575	50.3321	50.2928	50.2973	50.4393	50.3262	50.2195	50.0941	49.9818
886	51.8157	51.8074	51.7688	51.7046	51.6149	51.63	51.6278	51.5415	51.428	51.3194	51.3195	51.335	51.3054	51.2734	51.1543	51.0553	51.2089	51.1483	51.0644	51.0289	51.0122	51.1137	51.0586	51.0642	51.1226	51.2089	51.0687	51.0367	51.0629	50.8215	51.0159	51.1949	51.347	51.096	51.1457	51.2194	50.9331	50.9623	50.7949	50.6318	50.5752	50.3323	50.2928	50.2974	50.4396	50.3265	50.2196	50.0943	49.9819
887	51.8158	51.8075	51.7689	51.7046	51.615	51.6301	51.6278	51.5415	51.428	51.3196	51.3197	51.3351	51.306	51.2735	51.1543	51.0556	51.2091	51.1483	51.0646	51.0292	51.0124	51.1142	51.0587	51.0645	51.1229	51.2091	51.0689	51.0368	51.0629	51.2526	51.3794	51.3255	51.3479	51.301	51.1869	51.2196	51.0752	51.0499	50.9227	50.645	50.7809	50.5275	50.5637	50.5472	50.4751	50.3472	50.3309	50.3934	50.3313
888	51.8203	51.8159	51.8165	51.8173	51.7791	51.6717	51.645	51.752	51.7068	51.6445	51.5601	51.4357	51.3657	51.2801	51.3299	51.3281	51.2449	51.3409	51.4559	51.3532	51.2386	51.1466	51.1783	51.2804	51.1644	51.2461	51.1772	51.0536	51.1863	51.2526	51.3795	51.3256	51.3484	51.301	51.1875	51.2409	51.3462	51.05	50.923	50.6451	50.781	50.5276	50.5637	50.5472	50.4752	50.3473	50.331	50.3935	50.3379
889	51.8204	51.816	51.8166	51.8175	51.7793	51.6719	51.6451	51.7521	51.7068	51.6445	51.5606	51.4363	51.3658	51.2801	51.3305	51.3282	51.2452	51.3412	51.4563	51.3537	51.2391	51.1468	51.1784	51.2806	51.1649	51.2463	51.1773	51.0538	51.1865	51.3133	51.4333	51.5441	51.3591	51.3403	51.3317	51.241	51.3462	51.2661	51.0766	51.0474	50.7859	50.6297	50.6336	50.5773	50.6639	50.3504	50.3822	50.4227	50.4617
890	51.9144	51.9157	51.9066	51.8741	51.8184	51.7384	51.7204	51.7597	51.7903	51.6783	51.5718	51.4876	51.3908	51.3092	51.4088	51.4213	51.2882	51.4416	51.5435	51.7501	51.4952	51.2229	51.2575	51.3812	51.4206	51.3194	51.3274	51.4801	51.2178	51.3136	51.4335	51.5444	51.3594	51.3409	51.332	51.3542	51.3774	51.2847	51.0768	51.0476	50.786	50.6299	50.6338	50.5775	50.6641	50.3504	50.3827	50.441	50.4618
891	51.9145	51.9158	51.9066	51.8743	51.8185	51.7384	51.7205	51.7597	51.7908	51.6788	51.5718	51.4876	51.3908	51.3096	51.4089	51.4213	51.2882	51.4419	51.5438	51.7504	51.4961	51.2238	51.2576	51.3818	51.4208	51.3195	51.3277	51.4804	51.6654	51.5006	51.4418	51.6104	51.456	51.4394	51.5544	51.5392	51.3775	51.2849	51.2838	51.1728	50.8125	50.777	50.677	50.7148	50.6844	50.6545	50.5313	50.4411	50.6082
892	51.9188	51.9419	51.945	51.8907	51.8209	51.8194	51.8039	51.8201	51.819	51.8158	51.8098	51.6746	51.4996	51.4113	51.4716	51.5076	51.6197	51.545	51.6444	51.7766	51.6523	51.4132	51.3668	51.4861	51.4637	51.3257	51.5371	51.6332	51.6656	51.5007	51.4418	51.6105	51.456	51.4395	51.5548	51.5395	51.5646	51.463	51.2841	51.1729	50.8127	50.777	50.677	50.715	50.6845	50.716	50.6813	50.515	50.6083
893	51.9188	51.9419	51.945	51.8907	51.8209	51.8196	51.8039	51.8203	51.8191	51.8159	51.8099	51.675	51.5	51.4114	51.4716	51.5083	51.62	51.5454	51.6447	51.7776	51.6525	51.4134	51.367	51.4862	51.4639	51.326	51.5374	51.748	51.6756	51.7477	51.7447	51.6214	51.486	51.4703	51.5856	51.5904	51.565	51.4633	51.4511	51.2854	51.2593	51.0851	50.847	50.9082	50.7869	50.7162	50.6816	50.5378	50.643
894	51.9922	51.98	51.9515	51.8912	51.8691	51.8402	51.8202	51.8214	51.8735	51.9776	51.8339	51.7996	51.7767	51.6625	51.4809	51.5465	51.6361	51.7407	51.8606	51.8523	51.9597	51.8102	51.5974	51.5856	51.5145	51.7601	51.8701	51.7483	51.6757	51.7479	51.7451	51.6219	51.4865	51.4707	51.5857	51.5908	51.6026	51.5316	51.4511	51.2856	51.2594	51.0857	50.8475	50.9083	50.8208	50.8449	50.7633	50.5383	50.6434
895	51.9922	51.9801	51.9518	51.8912	51.8691	51.8402	51.8203	51.8215	51.8736	51.9781	51.8344	51.7996	51.7768	51.6627	51.4811	51.5465	51.6362	51.7408	51.8606	51.8526	51.96	51.8107	51.5979	51.5858	51.5146	51.7602	51.8703	51.8017	51.7586	51.8547	51.7642	51.6297	51.6432	51.7268	51.5893	51.6823	51.6794	51.5318	51.4615	51.3331	51.2875	51.2127	51.0679	50.9255	50.8211	50.845	50.7634	50.6848	50.7493
896	52.0228	52.0039	52.0154	52.1179	52.1713	52.0871	51.995	51.8959	51.9315	51.9922	51.9755	51.88	51.7835	51.6658	51.5472	51.5513	51.6921	51.8579	52.0219	51.8923	52.0174	51.9146	51.7557	51.5908	51.7155	51.9448	52.0164	51.8019	51.7587	51.8551	51.7642	51.6297	51.6435	51.7271	51.5893	51.6824	51.6796	51.5918	51.6484	51.3331	51.2876	51.2462	51.111	51.0204	50.8378	50.9936	50.9122	50.6848	50.7498
897	52.023	52.0042	52.0154	52.1179	52.1719	52.0877	51.9956	51.8965	51.9317	51.9922	51.9755	51.88	51.7835	51.6658	51.5473	51.5514	51.6927	51.8581	52.022	51.8925	52.0179	51.9148	51.7559	51.591	51.7156	51.9449	52.0166	51.8925	51.9508	51.8791	51.7771	51.6564	51.8157	51.9651	51.7898	51.7808	51.6882	51.5918	51.6807	51.504	51.3267	51.2463	51.1111	51.0207	50.8378	50.9937	51.0423	51.1264	51.2345
898	52.3659	52.3502	52.3076	52.2459	52.2359	52.3385	52.2808	52.2158	52.1059	52.0498	52.1081	52.0737	51.8636	51.7597	51.7258	51.6797	51.701	51.883	52.0515	51.9958	52.0644	51.9175	51.7619	51.611	51.8018	51.959	52.0652	51.8926	51.9512	51.8793	51.7774	51.6567	51.8157	51.9652	51.7902	51.7808	51.6885	51.7508	51.6809	51.5322	51.3273	51.2924	51.1434	51.0223	50.9316	51.0635	51.0424	51.1264	51.2345
899	52.3667	52.351	52.3083	52.2466	52.2359	52.3385	52.2809	52.2158	52.1064	52.05	52.1081	52.0738	51.8637	51.7597	51.7259	51.6799	51.7011	51.8836	52.0525	51.9959	52.0647	51.9176	51.762	51.6111	51.8021	51.9592	52.1026	52.0333	51.9576	51.917	51.9846	51.853	51.9766	51.9991	52.0463	51.8258	51.7407	51.751	51.6856	51.5328	51.3584	51.2928	51.1437	51.0223	50.9318	51.0639	51.0437	51.4169	51.3332
900	52.4586	52.4802	52.4642	52.4309	52.3886	52.3613	52.3175	52.2191	52.1433	52.0632	52.1744	52.2215	52.3327	52.442	52.5398	52.4909	52.4479	52.3022	52.0797	52.1925	52.0668	52.1713	52.2767	52.1889	52.0656	52.014	52.1029	52.0336	51.9579	51.917	51.9849	51.8534	51.9772	51.9992	52.0463	51.8261	51.7407	51.7823	51.6861	51.5819	51.4129	51.3512	51.394	51.0282	50.9842	51.0981	51.0439	51.4171	51.3336
901	52.4587	52.4803	52.4643	52.4309	52.3886	52.3614	52.318	52.2196	52.1433	52.0633	52.1746	52.2216	52.3328	52.4421	52.5405	52.4916	52.4484	52.3031	52.0804	52.1926	52.067	52.1716	52.277	52.1893	52.0659	52.0143	52.1434	52.2197	52.0689	52.1652	52.116	52.371	52.3524	52.1431	52.0551	51.8929	51.8263	51.7828	51.7096	51.5819	51.4129	51.3513	51.3942	51.0285	50.9843	51.0986	51.435	51.6499	51.4323
902	52.4944	52.4865	52.539	52.5239	52.4699	52.4011	52.4896	52.618	52.6786	52.4871	52.2838	52.3025	52.4289	52.5424	52.5496	52.6151	52.5026	52.3632	52.1303	52.2119	52.0788	52.2796	52.3292	52.2451	52.2069	52.1599	52.1435	52.2197	52.0689	52.1655	52.1161	52.3711	52.3524	52.1439	52.0551	51.8929	51.8268	51.7904	51.7097	51.6614	51.495	51.3935	51.4129	51.367	51.2881	51.1086	51.4355	51.6499	51.4328
903	52.4945	52.4865	52.539	52.5244	52.4705	52.4016	52.4896	52.618	52.6787	52.4872	52.2839	52.3028	52.4292	52.5427	52.5497	52.6158	52.5034	52.3634	52.1305	52.2121	52.0789	52.2799	52.3296	52.2454	52.2071	52.1602	52.1733	52.2826	52.5577	52.338	52.3702	52.5039	52.3761	52.1997	52.1796	52.0627	51.929	51.8608	51.7513	51.7453	51.4955	51.3936	51.413	51.3671	51.2882	51.1087	51.5689	51.6895	51.5018
904	52.594	52.5861	52.5627	52.6227	52.7208	52.7663	52.791	52.8168	52.745	52.8121	52.76	52.7051	52.6489	52.5931	52.6185	52.6559	52.5885	52.4111	52.3494	52.217	52.1466	52.3038	52.3838	52.5959	52.6661	52.4236	52.1734	52.2828	52.5579	52.3383	52.3705	52.5039	52.3761	52.1997	52.1796	52.098	52.0012	52.0708	51.7514	51.7454	51.5983	51.4804	51.4613	51.4072	51.4511	51.4992	51.5691	51.6899	51.5018
905	52.5946	52.5867	52.5633	52.6227	52.7209	52.7663	52.791	52.8168	52.745	52.813	52.7608	52.7059	52.6496	52.5938	52.619	52.656	52.5887	52.4116	52.3496	52.2175	52.1467	52.3041	52.384	52.5962	52.6661	52.4237	52.2208	52.4002	52.6102	52.6508	52.5911	52.5124	52.4174	52.309	52.19	52.0983	52.0012	52.0709	51.906	51.764	51.5983	51.4805	51.4613	51.4073	51.4512	51.5237	51.6101	51.7025	51.7965
906	52.6844	52.6895	52.7029	52.7214	52.743	52.8265	52.8485	52.8415	52.8308	52.8158	52.7963	52.7725	52.7452	52.7156	52.6854	52.6567	52.6006	52.479	52.38	52.2465	52.3285	52.3128	52.4943	52.654	52.6776	52.5115	52.221	52.4003	52.6105	52.7887	52.6537	52.5719	52.6395	52.4599	52.3437	52.3563	52.2337	52.2092	51.9061	51.7648	51.8656	51.7829	51.6086	51.594	51.4593	51.5238	51.6102	51.7026	51.7966
907	52.6845	52.6895	52.7029	52.7215	52.743	52.8266	52.9357	52.8546	52.8438	52.8695	52.9009	52.931	52.962	52.9151	52.8187	52.7138	52.6008	52.4792	52.3804	52.2465	52.3288	52.313	52.4945	52.6906	52.7305	52.5183	52.3695	52.4202	52.6247	52.789	52.6538	52.5722	52.6397	52.46	52.3447	52.3563	52.2338	52.2093	52.0954	51.8225	51.9528	51.7832	51.6087	51.5941	51.4597	51.6992	51.8001	51.7884	51.8344
908	52.7529	52.7686	52.8115	52.8546	52.8542	52.8525	52.9358	52.8547	52.8438	52.8695	52.901	52.9311	52.9621	52.9153	52.8188	52.714	52.6316	52.5875	52.4075	52.2818	52.3692	52.4873	52.4968	52.6908	52.7306	52.5183	52.3695	52.4204	52.6248	52.8017	52.9529	52.8141	52.7696	52.6736	52.5335	52.3905	52.5285	52.2409	52.0962	51.8226	51.953	52.0632	51.8962	51.8454	51.7469	51.6995	51.8001	51.789	51.8346
909	52.753	52.7686	52.8116	52.8733	52.9331	52.976	52.9429	52.9043	52.8605	52.8719	52.9913	53.083	53.0032	52.9936	53.0067	52.8036	52.756	52.5879	52.4079	52.2825	52.3693	52.4878	52.497	52.7148	52.8065	52.6978	52.7099	52.7087	52.6899	52.8017	52.9531	52.8142	52.7699	52.6737	52.5338	52.3905	52.5285	52.2409	52.1261	52.3963	52.1861	52.0633	51.8962	51.8458	51.747	51.9144	52.0772	51.8418	51.9801
910	52.7876	52.8003	52.8337	52.8733	52.9331	52.9768	52.9437	52.9051	52.8613	52.872	52.9913	53.0832	53.0034	52.9937	53.0069	52.8038	52.7564	52.6022	52.421	52.3531	52.4887	52.5514	52.6314	52.7151	52.8067	53.0143	53.2095	53.0797	52.7076	52.8406	52.9945	52.9029	52.7957	52.898	52.538	52.565	52.6317	52.4752	52.4925	52.6026	52.1864	52.074	52.135	51.8682	52.0661	51.9145	52.0774	51.8423	51.9802
911	52.7878	52.8004	52.8338	52.88	52.9462	52.9895	53.0125	53.0459	53.1557	53.2186	53.1548	53.1096	53.2243	53.1869	53.0256	52.9123	52.7611	52.6022	52.4211	52.3535	52.4893	52.5515	52.7383	52.8131	52.9009	53.0145	53.2096	53.08	52.7079	52.8408	52.9945	52.9029	52.7957	52.8981	52.538	52.5661	52.632	52.4761	52.4925	52.6029	52.574	52.4069	52.1351	51.8683	52.0661	51.9438	52.0908	52.064	52.1426
912	52.812	52.8222	52.8511	52.8801	52.9463	52.9896	53.0126	53.046	53.1558	53.2188	53.155	53.1097	53.2244	53.1873	53.0256	52.9127	52.7611	52.6122	52.6	52.5961	52.6005	52.6127	52.7384	52.8131	52.9011	53.1241	53.218	53.0905	52.9474	52.846	53.0633	53.0999	52.892	52.9626	53.1499	53.1532	52.8793	52.6951	52.7986	52.6664	52.5742	52.4069	52.2112	52.1391	52.152	51.9438	52.0909	52.0641	52.1432
913	52.812	52.8222	52.8511	52.8948	52.9491	53.0103	53.0476	53.1064	53.1655	53.2247	53.2837	53.3425	53.3051	53.196	53.056	52.9799	52.7891	52.8654	52.969	52.8619	52.6645	52.6996	52.9141	52.9289	52.9326	53.1243	53.2182	53.0905	52.9474	52.8461	53.0634	53.1002	52.8921	52.9629	53.1502	53.1533	52.8802	52.6952	52.7989	52.6667	52.6685	52.5009	52.2115	52.1391	52.1521	52.2276	52.1418	52.0671	52.4529
914	52.8536	52.8538	52.8543	52.8948	52.9491	53.0103	53.0477	53.1065	53.1656	53.2247	53.2838	53.3426	53.3055	53.1962	53.0564	52.98	52.7891	52.8654	52.9691	52.8626	52.6651	52.7003	52.9147	52.9291	52.9328	53.1487	53.2306	53.177	53.131	53.0704	53.1292	53.2754	53.2265	53.0141	53.2169	53.3303	52.8907	52.9953	52.8547	52.7443	52.8421	52.5011	52.2863	52.3692	52.1914	52.2277	52.1423	52.0672	52.453
915	53.0523	53.0492	53.04	53.0247	53.0033	53.0254	53.0758	53.1437	53.2128	53.2642	53.3515	53.4109	53.3704	53.3353	53.1722	53.0576	53.0891	53.1198	53.0798	53.0722	53.1752	53.1051	52.9594	53.062	52.9701	53.149	53.2306	53.177	53.131	53.0704	53.1294	53.2755	53.2268	53.0143	53.217	53.3306	52.8917	52.9956	52.8548	52.7443	52.8424	52.547	52.4349	52.3694	52.3006	52.4545	52.1497	52.2716	52.5917
916	53.0531	53.05	53.0408	53.0255	53.0041	53.0254	53.0758	53.1437	53.2128	53.2643	53.3515	53.4113	53.3705	53.3353	53.1723	53.0576	53.0892	53.1199	53.0806	53.0723	53.1752	53.1051	52.9594	53.0621	53.1224	53.2299	53.3583	53.4163	53.608	53.7154	53.2716	53.3249	53.4552	53.3289	53.4027	53.3332	53.2702	53.1069	53.0317	53.0049	52.8426	52.5473	52.4351	52.5022	52.3007	52.4546	52.1499	52.2717	52.5919
917	53.4765	53.4631	53.4229	53.3566	53.2652	53.15	53.1077	53.1914	53.2748	53.2822	53.3707	53.4203	53.4011	53.3632	53.4424	53.5456	53.5719	53.3173	53.1488	53.1755	53.199	53.2184	53.2324	53.1314	53.1226	53.23	53.3585	53.4165	53.6083	53.7154	53.2716	53.3251	53.4555	53.3292	53.4029	53.3341	53.2705	53.1082	53.032	53.0049	52.8426	52.9014	52.803	52.7645	52.7208	52.4894	52.2458	52.6165	52.7731
918	53.4766	53.4632	53.423	53.3567	53.2653	53.1501	53.1077	53.1914	53.2749	53.2822	53.3708	53.4203	53.4012	53.3632	53.4424	53.5457	53.5729	53.3182	53.1489	53.1756	53.1991	53.2185	53.2325	53.1321	53.2395	53.3175	53.362	53.571	53.7743	53.792	53.8389	53.4603	53.4812	53.6789	53.6013	53.4418	53.4384	53.383	53.2666	53.0851	53.0287	52.9014	52.803	52.7645	52.7964	52.4897	52.2462	52.6171	52.7732
919	53.477	53.4738	53.4647	53.4494	53.4279	53.3998	53.3652	53.3236	53.2753	53.3589	53.4417	53.4748	53.4884	53.4593	53.5169	53.5558	53.5916	53.6356	53.5389	53.3948	53.2502	53.278	53.381	53.2399	53.2396	53.3177	53.3622	53.5713	53.7745	53.7922	53.839	53.4604	53.4813	53.679	53.6013	53.4421	53.4387	53.3832	53.2668	53.0854	53.0287	52.9397	53.2052	52.9238	52.7965	52.6399	52.7738	52.9681	52.8045
920	53.477	53.474	53.4649	53.4496	53.428	53.4	53.3653	53.3237	53.2753	53.3589	53.4417	53.475	53.4884	53.4593	53.517	53.5559	53.5918	53.6357	53.539	53.3949	53.2502	53.2781	53.3811	53.24	53.3511	53.367	53.4311	53.5986	53.818	53.9702	53.967	53.9293	53.7376	53.8358	53.7542	53.5118	53.5023	53.4302	53.3008	53.1652	53.1238	53.2576	53.3398	53.3688	52.9213	52.6403	52.7739	52.9682	52.8046
921	53.5165	53.5155	53.5125	53.5078	53.5019	53.4954	53.4888	53.4829	53.4785	53.4763	53.4772	53.482	53.4914	53.5063	53.5275	53.5739	53.6235	53.682	53.6877	53.7474	53.8127	53.7896	53.4159	53.4388	53.3518	53.3671	53.4314	53.5988	53.8183	53.9705	53.9672	53.9295	53.7377	53.8358	53.7542	53.5119	53.5026	53.4303	53.3008	53.1652	53.1238	53.2577	53.34	53.369	52.9215	52.8726	52.9668	53.0655	52.8232
922	53.5166	53.5156	53.5126	53.5079	53.502	53.4955	53.4889	53.483	53.4786	53.4764	53.4773	53.4821	53.4915	53.5064	53.5276	53.5739	53.624	53.6821	53.6878	53.7475	53.8128	53.7897	53.4161	53.4843	53.4986	53.5728	53.5132	53.7081	53.9011	54.0217	53.9955	53.9562	53.9031	54.0434	53.7964	53.6158	53.5503	53.4728	53.3765	53.4373	53.1416	53.3289	53.5402	53.3693	53.0202	52.8727	52.9669	53.0656	52.8238
923	53.6721	53.6812	53.7084	53.7534	53.816	53.813	53.7707	53.7193	53.6582	53.5869	53.5047	53.5234	53.5499	53.5558	53.6222	53.5871	53.6299	53.6846	53.7377	53.7888	53.8372	53.8234	53.7343	53.4844	53.4986	53.5735	53.5134	53.7084	53.9013	54.0217	53.9956	53.9562	53.9031	54.0435	53.7974	53.6161	53.5503	53.473	53.3779	53.4374	53.1417	53.3289	53.5402	53.3695	53.0206	52.9411	53.1173	53.1079	53.1224
924	53.6722	53.6813	53.7085	53.7535	53.8161	53.8133	53.771	53.7196	53.6586	53.5872	53.505	53.5234	53.5499	53.5558	53.6222	53.5876	53.6299	53.6846	53.7378	53.7888	53.8372	53.8235	53.7343	53.6227	53.5882	53.6929	53.7963	53.9066	54.0165	54.0908	54.1572	54.1318	54.2839	54.0573	53.8663	53.6587	53.8131	53.6184	53.4987	53.4667	53.4839	53.5153	53.5883	53.3816	53.3341	53.2439	53.1174	53.108	53.1231
925	53.9051	53.9015	53.8907	53.8726	53.8468	53.8956	53.9918	54.0042	53.9089	53.7982	53.6717	53.5291	53.5763	53.6749	53.6505	53.6872	53.645	53.7405	53.8322	53.883	53.8756	53.8787	53.915	53.6227	53.5883	53.693	53.7969	53.9067	54.0166	54.091	54.1575	54.132	54.284	54.0574	53.8664	53.6587	53.8132	53.6188	53.499	53.4668	53.484	53.5153	53.5883	53.3821	53.3343	53.244	53.1612	53.1377	53.1623
926	53.9053	53.9018	53.891	53.8729	53.8471	53.8956	53.9919	54.0044	53.909	53.7983	53.6718	53.5292	53.5764	53.6751	53.6511	53.6873	53.645	53.7405	53.8322	53.8831	53.8757	53.8788	53.9236	53.957	53.901	53.7219	53.7989	54.0215	54.0357	54.1292	54.2452	54.3333	54.4879	54.2755	54.0131	54.0399	53.8378	53.6636	53.811	53.6556	53.793	53.7999	53.6598	53.4579	53.54	53.5122	53.426	53.1383	53.1624
927	54.2973	54.2916	54.2745	54.2458	54.2051	54.1516	54.0849	54.1043	54.2023	54.0575	53.8993	53.7294	53.6039	53.683	53.7606	53.8366	53.7497	53.7418	53.8552	53.9201	54.0043	53.8824	53.9236	53.9571	53.901	53.722	53.799	54.0222	54.0357	54.1293	54.2453	54.3336	54.4879	54.2766	54.0134	54.0401	53.8383	53.664	53.8113	53.657	53.7932	53.8001	53.7164	53.5494	53.5401	53.5123	53.4266	53.2821	53.336
928	54.2974	54.2917	54.2747	54.2459	54.2052	54.1518	54.0851	54.1044	54.2023	54.0575	53.8993	53.7294	53.6039	53.683	53.7606	53.8367	53.7498	53.7422	53.8553	53.9201	54.0043	53.8824	53.9347	53.9601	53.9908	54.0148	54.0311	54.0384	54.2488	54.2367	54.2758	54.3648	54.496	54.4118	54.3541	54.1304	53.9252	54.1182	53.8953	53.8598	53.9387	54.0104	53.7168	53.5495	53.6862	53.6785	53.4676	53.2822	53.3361
929	54.6527	54.6561	54.6658	54.6804	54.6259	54.5449	54.4469	54.3324	54.2327	54.3704	54.24	54.0946	53.9383	53.7821	53.7706	53.8401	53.8237	53.8074	53.9082	54.1022	54.1791	54.0848	53.9348	53.9601	53.9908	54.0148	54.0311	54.0384	54.2494	54.2368	54.276	54.3649	54.4962	54.412	54.3542	54.131	53.9255	54.1184	53.8954	53.8599	53.9402	54.0107	53.8293	53.843	53.8829	53.679	53.4677	53.3777	53.4519
930	54.6534	54.6568	54.6666	54.6811	54.6259	54.5449	54.4469	54.3325	54.2328	54.3709	54.2406	54.0952	53.939	53.7828	53.7708	53.8412	53.8238	53.8075	53.9086	54.1027	54.1792	54.0848	54.1618	54.2352	54.3051	54.3398	54.2902	54.2625	54.2603	54.2856	54.3382	54.4161	54.5163	54.4438	54.4085	54.3884	54.1938	54.217	54.0042	53.9389	54.0386	54.0967	53.8294	53.843	53.8834	53.8706	53.8104	53.4082	53.452
931	54.7717	54.7625	54.735	54.6894	54.697	54.7115	54.6652	54.5825	54.4845	54.3767	54.5358	54.4601	54.3499	54.2283	54.0985	53.8632	53.9109	53.9833	54.0537	54.1218	54.1874	54.2503	54.1618	54.2352	54.3051	54.3716	54.4348	54.4946	54.3714	54.3363	54.4159	54.4546	54.5182	54.444	54.409	54.3887	54.194	54.2171	54.0043	53.9392	54.0389	54.0971	53.8656	53.9701	54.077	54.1493	53.8105	53.4083	53.5847
932	54.7717	54.7625	54.735	54.6894	54.6977	54.7122	54.6657	54.583	54.485	54.3767	54.5358	54.4604	54.3502	54.2285	54.0987	53.8634	53.9109	53.9833	54.0537	54.1218	54.1874	54.2503	54.3101	54.3664	54.4071	54.3717	54.4348	54.4947	54.3716	54.3364	54.4161	54.4548	54.5184	54.6136	54.5918	54.5587	54.4759	54.3168	54.3871	54.3193	54.2392	54.1644	53.8659	53.9704	54.0771	54.1494	53.9829	53.9984	53.7314
933	54.8825	54.8766	54.8591	54.8297	54.788	54.7334	54.7184	54.7108	54.6825	54.6303	54.555	54.7097	54.6793	54.3987	54.1173	53.963	53.9528	54.0391	54.1223	54.2022	54.279	54.3525	54.3101	54.3664	54.4188	54.4668	54.5099	54.5473	54.5512	54.4785	54.4703	54.6268	54.6249	54.6136	54.5918	54.5587	54.476	54.3169	54.3871	54.3194	54.2394	54.1645	54.0965	54.0256	54.0923	54.212	54.2193	54.2896	53.7316
934	54.8828	54.877	54.8595	54.8301	54.7884	54.7338	54.719	54.7113	54.6829	54.6307	54.5554	54.7097	54.6807	54.3999	54.1185	53.9632	53.9529	54.0393	54.1224	54.2024	54.2791	54.3526	54.4227	54.4883	54.4188	54.4668	54.5099	54.5473	54.5512	54.4791	54.4705	54.6268	54.625	54.6139	54.7324	54.6678	54.5143	54.3512	54.3933	54.3697	54.2407	54.2218	54.097	54.0261	54.0926	54.2122	54.2195	54.2898	53.9188
935	55.5675	55.5632	55.5506	55.5309	55.506	55.4793	55.4557	55.4415	55.4425	55.4621	55.2208	54.9548	54.898	55.1	55.1424	54.9953	54.8529	54.719	54.5997	54.5058	54.3132	54.3955	54.4228	54.4896	54.5532	54.6134	54.6701	54.7232	54.5784	54.6026	54.619	54.7011	54.6261	54.6139	54.7326	54.6679	54.5143	54.3513	54.3933	54.3697	54.2408	54.2233	54.1034	54.0765	54.0951	54.2664	54.3108	54.3143	54.1019
936	55.5683	55.564	55.5515	55.5317	55.5068	55.4801	55.4565	55.4423	55.4433	55.4628	55.2223	54.9562	54.898	55.1	55.1424	54.9953	54.8529	54.719	54.5998	54.5058	54.3137	54.4499	54.4894	54.4898	54.5533	54.6135	54.6702	54.7233	54.5784	54.6026	54.619	54.7011	54.6263	54.6356	54.74	54.7169	54.8017	54.4589	54.4256	54.7194	54.6286	54.2998	54.1035	54.0766	54.0953	54.2664	54.3111	54.3144	54.102
937	56.3355	56.3465	56.3796	56.3926	56.3384	56.2692	56.1195	55.926	55.7097	55.4736	55.4997	55.5525	55.4396	55.2914	55.3148	55.4143	55.2788	55.1481	54.986	54.5797	54.4527	54.4499	54.4895	54.5565	54.6407	54.7367	54.8416	54.8529	54.7726	54.6044	54.6544	54.7474	54.7445	54.6402	54.74	54.7169	54.8018	54.4589	54.4257	54.7198	54.6289	54.2998	54.4995	54.5877	54.6245	54.3533	54.3658	54.3318	54.1983
938	56.3355	56.3466	56.3796	56.3927	56.3385	56.2693	56.1212	55.9277	55.7113	55.4752	55.5005	55.5532	55.4397	55.2914	55.3148	55.541	55.7764	55.3924	54.9862	54.5798	54.4527	54.5351	54.5802	54.5566	54.6408	54.7368	54.8417	54.853	54.7727	54.6044	54.6544	54.7476	54.7445	54.6405	54.7487	54.788	54.8804	54.9031	54.8562	54.7332	54.7776	54.3788	54.5011	54.5879	54.6247	54.3533	54.3658	54.332	54.1994
939	56.4627	56.4549	56.4315	56.4344	56.4286	56.2878	56.1855	56.0879	55.9775	55.8557	55.7241	55.5846	55.6171	55.6906	55.5535	55.5411	55.7765	55.3925	55.0226	54.9026	54.7885	54.5356	54.7639	54.9961	55.2289	55.1827	55.2086	54.9538	54.8525	54.8182	54.711	54.897	54.7658	54.7843	54.749	54.788	54.8804	54.9031	54.8565	54.7333	54.7776	54.5815	54.5708	54.7629	54.905	54.675	54.7343	54.3754	54.3493
940	56.4627	56.4549	56.4315	56.4344	56.4305	56.2896	56.1855	56.088	55.9776	55.8558	55.7241	55.5847	55.6178	55.6913	55.7709	55.8563	55.793	56.0163	55.8193	55.3525	54.8762	54.6808	54.7644	54.9967	55.2296	55.183	55.2088	54.9539	54.8526	54.8183	54.7116	54.8971	54.7668	54.7844	54.7713	54.8527	54.912	55.0185	54.9221	54.9426	54.9687	54.5818	54.571	54.7645	54.905	54.6751	54.7344	54.3757	54.3495
941	56.6861	56.6697	56.6209	56.5401	56.5106	56.6077	56.5795	56.4801	56.3685	56.2463	56.1155	55.9785	55.8376	55.6952	55.7715	55.8569	55.7932	56.0165	56.1336	56.2311	56.3305	56.1956	55.857	55.5322	55.2891	55.4596	55.3763	55.3208	55.0723	54.9149	54.8597	54.9453	54.8913	54.7871	54.8206	54.8527	54.9121	55.0186	54.9221	54.9427	54.9688	54.9957	55.0182	55.0239	54.9918	55.0301	54.9356	54.7081	54.4005
942	56.688	56.6716	56.6227	56.542	56.5107	56.6078	56.725	56.8617	57.0169	57.1893	57.3751	57.2497	57.13	56.9125	56.5572	56.1828	55.9457	56.0383	56.1342	56.2317	56.3311	56.1962	55.8576	55.5327	55.2895	55.4603	55.3764	55.321	55.0725	54.9152	54.8598	54.9458	54.8914	54.7874	54.8206	54.8636	54.9783	55.0258	55.0205	55.0187	55.0164	54.9957	55.0182	55.0239	54.9935	55.0301	54.9358	54.7095	54.4007
943	56.865	56.8569	56.8327	56.7925	56.7365	56.6653	56.7251	56.8618	57.017	57.1894	57.376	57.2505	57.1307	56.9127	56.5574	56.183	55.9463	56.0389	56.2494	56.4368	56.4444	56.4316	56.5342	56.6382	56.4447	55.9103	55.6854	55.3844	55.4272	55.1966	55.3261	54.9855	54.9299	54.958	54.8608	54.8636	54.9783	55.0261	55.0205	55.0187	55.0164	55.0195	55.0303	55.0353	55.0249	55.0559	55.0374	54.7989	54.8664
944	56.9897	56.9941	57.0074	57.0291	57.059	57.0967	57.1415	57.1929	57.2505	57.3138	57.3773	57.4553	57.2459	57.0192	56.92	56.8345	56.7047	56.2716	56.2496	56.437	56.4449	56.4321	56.5347	56.6387	56.4448	55.9104	55.6861	55.3845	55.4274	55.1967	55.3263	54.9856	54.93	54.9581	54.8611	54.9212	54.983	55.0498	55.1202	55.1117	55.0383	55.0195	55.0304	55.0353	55.0249	55.056	55.0374	54.7991	54.8666
945	56.9897	56.9941	57.0074	57.0291	57.059	57.0967	57.1415	57.1929	57.2505	57.3138	57.3774	57.4553	57.2461	57.0198	56.9206	56.835	56.7644	56.7106	56.6742	56.6558	56.6563	56.6764	56.7168	56.7776	56.7435	56.4849	55.9295	55.9019	55.4838	55.6767	55.4612	55.2597	55.0369	54.9797	54.9359	54.9991	54.9832	55.0499	55.1203	55.1117	55.0385	55.0475	55.0354	55.0674	55.0476	55.1305	55.0608	55.0452	55.0024
946	57.8526	57.8668	57.9094	57.9795	58.0446	57.9596	57.8601	57.7487	57.6283	57.5026	57.3822	57.5551	57.5327	57.6138	57.4986	57.1147	56.7648	56.711	56.6745	56.656	56.6565	56.6766	56.7169	56.7776	56.744	56.485	55.9296	55.9025	55.4838	55.6768	55.4613	55.2607	55.0371	54.9802	54.9362	54.9991	55.0115	55.0715	55.1986	55.2581	55.0686	55.0476	55.0355	55.0675	55.0477	55.1307	55.0608	55.0452	55.0025
947	57.8529	57.8671	57.9097	57.9798	58.0457	57.9608	57.8612	57.7497	57.6294	57.5036	57.3822	57.5553	57.5327	57.6138	57.6982	57.7855	57.875	57.9663	57.675	57.362	57.2293	57.3603	57.4738	56.9698	56.857	56.85	56.4941	55.9533	56.0915	55.9478	55.7391	55.3635	55.1973	55.3326	54.9812	55.0651	55.0116	55.0716	55.1987	55.2582	55.0773	55.3364	55.4324	55.4563	55.1067	55.1335	55.0644	55.0625	55.0522
948	57.9726	57.9886	58.0363	58.1128	58.0758	58.1969	58.3408	58.5057	58.3254	58.0957	57.8387	57.5789	57.7913	57.8543	57.6982	57.7855	57.875	57.9663	57.6756	57.3625	57.2296	57.3605	57.4739	56.9699	56.8571	56.8505	56.4944	55.9536	56.0919	55.948	55.7401	55.3637	55.1979	55.3328	54.9813	55.0654	55.0835	55.1794	55.2523	55.3138	55.0773	55.3365	55.4328	55.4563	55.1068	55.1352	55.066	55.0625	55.0522
949	57.9732	57.9892	58.0369	58.114	58.0761	58.1972	58.3411	58.506	58.3256	58.0958	57.8389	57.5791	57.7915	58.0106	58.2306	58.4417	58.3872	58.0305	58.0587	58.1516	58.2443	57.9396	57.6011	57.6092	57.0466	56.9486	56.9577	56.9652	56.4482	56.1095	55.8234	55.4605	55.3684	55.338	55.2559	55.0689	55.1024	55.1797	55.2526	55.3142	55.3633	55.4019	55.6162	55.4594	55.4894	55.4621	55.1147	55.0654	55.0614
950	58.2034	58.1931	58.1627	58.1146	58.2216	58.3551	58.5122	58.5276	58.6894	58.8899	58.7449	58.4776	58.1808	58.0108	58.2308	58.4418	58.3879	58.0312	58.0587	58.1516	58.2444	57.9397	57.6012	57.6094	57.0467	56.9487	56.9581	56.9654	56.4484	56.11	55.8236	55.4606	55.369	55.3383	55.256	55.0691	55.1026	55.2568	55.4404	55.3608	55.3636	55.4022	55.6163	55.4598	55.4899	55.4627	55.1148	55.0656	55.0614
951	58.2046	58.1944	58.1639	58.1152	58.2222	58.3557	58.5128	58.5278	58.6897	58.8902	59.015	59.0125	58.9594	58.9061	58.8526	58.7321	58.6264	58.6918	58.6364	58.5779	58.34	58.3362	58.1657	57.8732	57.6187	57.0495	57.0298	57.0233	56.7148	56.2777	55.8819	55.7794	55.5993	55.4393	55.6299	55.249	55.1352	55.2982	55.4802	55.3609	55.5385	55.5928	55.6419	55.6497	55.5297	55.5009	55.4577	55.498	55.5547
952	58.9726	58.9725	58.9724	58.9725	58.9698	58.8497	58.7024	58.6899	58.8848	58.9833	59.0154	59.0125	58.9595	58.9061	58.8527	58.7328	58.6266	58.6919	58.6365	58.5779	58.34	58.3362	58.1658	57.8734	57.6189	57.0498	57.03	57.0238	56.7149	56.2779	55.882	55.78	55.5994	55.4397	55.6301	55.2492	55.1352	55.2984	55.4806	55.5616	55.5387	55.5929	55.6419	55.6501	55.5301	55.5011	55.4582	55.4985	55.5552
953	58.9731	58.973	58.9729	58.9729	58.9699	58.8498	58.7025	58.6905	58.8854	59.0003	59.0648	59.0342	59.0582	59.0876	59.0597	58.7992	58.7457	58.7534	58.7715	58.6325	58.513	58.4366	58.3401	58.1993	58.0328	57.7926	57.4864	57.0665	56.8066	56.5809	56.1927	56.033	55.7975	55.5838	55.6894	55.6154	55.4088	55.4003	55.6066	55.562	55.5877	55.6878	55.7286	55.7111	55.7641	55.5315	55.5956	55.6898	55.6653
954	59.1822	59.1689	59.1292	59.0629	58.9729	58.9743	58.9772	58.982	58.9895	59.0007	59.0648	59.0345	59.0586	59.0879	59.0604	58.7993	58.7458	58.7535	58.7716	58.6326	58.5131	58.4367	58.3402	58.1996	58.0329	57.7927	57.4865	57.0668	56.8072	56.5811	56.1934	56.0331	55.7977	55.5839	55.6897	55.6159	55.4091	55.4005	55.6069	55.6041	55.5878	55.6882	55.729	55.7112	55.7645	55.5319	55.5961	55.6903	55.6657
955	59.1823	59.1691	59.1294	59.0631	58.9734	58.9748	58.9776	58.9824	58.9899	59.093	59.1051	59.333	59.571	59.3669	59.1225	59.163	59.2092	59.2609	59.3175	59.378	59.2217	58.7069	58.4264	58.2108	58.1538	58.0594	57.5015	57.1224	56.9943	56.5997	56.6608	56.3021	55.9402	55.7421	55.6961	55.9196	55.8793	55.7039	55.6104	55.6043	55.6318	55.7321	55.8095	55.754	55.7858	55.7593	55.7404	55.7085	55.8157
956	59.3957	59.3913	59.3783	59.3573	59.3291	59.2948	59.2554	59.2119	59.1651	59.0935	59.1054	59.3333	59.5713	59.3676	59.1228	59.1633	59.2095	59.2611	59.3177	59.3783	59.2218	58.707	58.4264	58.2108	58.154	58.0595	57.5016	57.1225	56.995	56.6003	56.661	56.3023	55.9404	55.7423	55.6962	55.9199	55.8796	55.7042	55.6105	55.6334	55.6322	55.7323	55.8099	55.7545	55.7859	55.7597	55.7409	55.709	55.8161
957	59.3957	59.3913	59.3783	59.3573	59.3292	59.2949	59.2555	59.212	59.1652	59.1158	59.3095	59.5275	59.652	59.8152	60.0315	59.9637	59.863	59.7529	59.6334	59.5043	59.3407	59.1359	58.7875	58.5142	58.3704	58.0624	57.729	57.372	57.1761	57.0111	56.6866	56.5362	56.4899	56.146	55.8886	55.9438	56.163	56.0161	55.7297	55.6548	55.6614	55.7384	55.8167	55.8417	55.8687	55.8577	55.8118	55.8174	55.93
958	59.4012	59.4155	59.4578	59.5267	59.6192	59.6637	59.5328	59.3764	59.1935	59.1159	59.31	59.528	59.6527	59.8155	60.0318	59.964	59.8633	59.7532	59.6337	59.5046	59.341	59.1363	58.7877	58.5142	58.3709	58.063	57.7296	57.3726	57.1765	57.0113	56.6872	56.5366	56.4906	56.1461	55.8887	55.9441	56.1633	56.0166	55.7298	55.6551	55.6616	55.7387	55.8169	55.8418	55.8688	55.8578	55.9218	55.9751	56.0157
959	59.4015	59.4158	59.4581	59.5269	59.6194	59.7312	59.8567	59.9801	60.097	60.2006	60.1526	59.9141	59.7357	59.9139	60.049	60.0605	59.9524	59.8273	59.6845	59.5229	59.3654	59.1485	58.9067	58.6518	58.4772	58.2728	57.9819	57.6738	57.3496	57.2867	56.9682	56.7935	56.5175	56.1865	55.8905	56.0382	56.1901	56.1281	55.8045	55.7232	55.8357	56.0002	55.9399	55.8882	55.949	55.9161	55.922	55.9753	56.0159
960	59.5279	59.5377	59.5673	59.6161	59.6833	59.7315	59.857	59.9804	60.0973	60.2008	60.1534	59.9148	59.7361	59.9143	60.0491	60.0606	59.9526	59.8275	59.6848	59.5232	59.3657	59.1491	58.9072	58.6523	58.4778	58.2729	57.982	57.6739	57.3497	57.287	56.9686	56.7941	56.5176	56.1872	55.8911	56.0383	56.1902	56.1281	55.8049	55.9133	56.1855	56.0006	55.9402	55.8884	55.9493	55.9971	56.031	56.05	56.0537
961	59.5282	59.5381	59.5676	59.6164	59.6837	59.7679	59.868	59.987	60.1096	60.2088	60.2558	60.2481	60.2018	60.135	60.0547	60.0643	59.9897	59.886	59.7719	59.6181	59.3927	59.2164	58.9102	58.6851	58.5459	58.2887	58.1207	57.9335	57.6643	57.3834	57.0924	56.8913	56.6019	56.6079	56.3487	56.1014	56.2012	56.3435	56.3407	55.9134	56.1857	56.0469	55.9779	56.1584	56.1067	55.9973	56.0312	56.0502	56.0539
962	59.8	59.8137	59.8546	59.8514	59.7696	59.7682	59.8683	59.9872	60.1098	60.2089	60.2558	60.2483	60.202	60.1352	60.055	60.0645	59.9904	59.8866	59.7725	59.6187	59.3933	59.2167	58.9108	58.6857	58.5459	58.2892	58.1212	57.9342	57.665	57.3841	57.0931	56.8919	56.6021	56.6082	56.349	56.1017	56.2015	56.3436	56.4968	56.4387	56.2127	56.3026	55.9779	56.1588	56.3837	56.6115	56.3745	56.1653	56.139
963	59.8001	59.8138	59.8547	59.9216	60.0127	60.1253	60.2559	60.3998	60.5238	60.3674	60.2705	60.2895	60.2709	60.2226	60.1512	60.0864	60.0201	59.9134	59.7748	59.6293	59.4405	59.2548	59.0369	58.8006	58.5988	58.4294	58.1901	57.9538	57.8487	57.4833	57.385	57.0674	56.8703	56.747	56.7775	56.518	56.2605	56.4599	56.4969	56.4392	56.2132	56.3027	56.2673	56.357	56.3841	56.6119	56.3745	56.1653	56.1394
964	59.9556	59.9441	59.9094	59.9216	60.0128	60.1254	60.256	60.3999	60.5249	60.3681	60.2705	60.2896	60.2709	60.2227	60.1513	60.087	60.0201	59.9141	59.7755	59.6299	59.4407	59.2548	59.037	58.8007	58.5989	58.4295	58.1908	57.9543	57.8491	57.4837	57.3854	57.0675	56.8706	56.747	56.7781	56.5185	56.2611	56.4602	56.6715	56.6479	56.793	56.9257	56.6485	56.4971	56.7369	56.6942	56.5069	56.3205	56.1611
965	60.7227	60.7191	60.7083	60.6906	60.6666	60.6371	60.6028	60.5648	60.5512	60.4809	60.4366	60.3916	60.3364	60.2595	60.1762	60.1341	60.0403	59.923	59.791	59.6331	59.4522	59.2742	59.0569	58.8802	58.6406	58.4335	58.3093	57.9739	57.858	57.6314	57.3978	57.1306	57.116	57.0335	57.0163	57.3008	56.9611	56.8003	56.6721	56.648	56.7931	56.9258	57.0349	57.0637	56.8803	56.6945	56.5072	56.3208	56.1611
966	60.7239	60.7203	60.7095	60.6918	60.6678	60.6383	60.604	60.5659	60.5513	60.4819	60.4376	60.3926	60.3371	60.2601	60.1769	60.1346	60.0409	59.9231	59.791	59.6331	59.4529	59.2749	59.0572	58.8809	58.6407	58.4342	58.3096	57.9744	57.8582	57.6317	57.3981	57.1309	57.1166	57.0341	57.0163	57.3008	56.9613	56.8004	56.7181	56.9738	57.2251	56.9712	57.035	57.064	56.8806	56.7831	56.6378	56.5974	56.3621
967	60.7401	60.7373	60.729	60.7154	60.6966	60.6733	60.6465	60.6187	60.5585	60.5307	60.4719	60.4072	60.3458	60.2984	60.247	60.187	60.109	59.9976	59.8374	59.656	59.4537	59.377	59.0836	58.8867	58.6635	58.5131	58.3106	58.0942	57.8681	57.7453	57.5457	57.5093	57.2829	57.3498	57.5629	57.3706	57.1401	56.9064	56.7183	56.974	57.2252	57.0074	57.06	57.1021	56.9184	56.7831	56.639	56.5987	56.4784
968	60.7404	60.7376	60.7293	60.7157	60.6969	60.6736	60.6468	60.619	60.5592	60.5314	60.4726	60.4078	60.3467	60.2992	60.2478	60.1877	60.1096	59.9982	59.838	59.6566	59.4538	59.3773	59.0843	58.887	58.6642	58.5134	58.3114	58.0945	57.8684	57.7458	57.5459	57.5096	57.2835	57.3504	57.5632	57.3712	57.1407	56.9069	57.0092	57.2967	57.3195	57.0074	57.0601	57.1022	56.9186	56.9209	56.8381	56.6321	56.4784
969	60.7888	60.7855	60.7756	60.7591	60.7363	60.7072	60.672	60.6308	60.5837	60.5962	60.6523	60.6011	60.5153	60.4249	60.3448	60.4113	60.558	60.4497	60.1203	59.6974	59.5291	59.3939	59.25	59.0972	58.7055	58.6523	58.4127	58.2048	58.0156	57.8865	57.6641	57.5238	57.5685	57.5544	57.5894	57.4076	57.4763	56.9236	57.0093	57.2969	57.3964	57.421	57.2439	57.3095	57.1036	56.9211	56.8385	56.6839	56.7481
970	60.7895	60.7861	60.7762	60.7598	60.737	60.7079	60.6727	60.6315	60.5843	60.5963	60.6524	60.6017	60.5159	60.4254	60.3452	60.4115	60.5587	60.4504	60.1204	59.6975	59.5297	59.3945	59.2507	59.0978	58.7058	58.6528	58.4132	58.2052	58.016	57.8868	57.6645	57.5244	57.5689	57.5547	57.59	57.4079	57.5941	57.7221	57.8185	57.6906	57.3965	57.4213	57.2442	57.3097	57.1038	56.9873	56.8757	56.6839	56.7494
971	61.0569	61.0531	61.0418	61.023	60.9966	60.9627	60.8703	60.726	60.5963	60.7028	60.6801	60.7778	60.9262	60.8439	60.7551	60.6598	60.6533	60.4771	60.3348	60.2134	59.9599	59.4988	59.5304	59.2209	58.9222	58.6796	58.582	58.3905	58.0293	57.967	57.7555	57.6051	57.6208	57.6406	57.5964	57.5938	57.5942	57.7223	57.8187	57.7666	57.5951	57.47	57.7071	57.3175	57.3311	57.0018	56.8758	57.0604	57.2117
972	61.0574	61.0536	61.0423	61.0235	60.9972	60.9633	60.8711	60.7268	60.5965	60.7029	60.6807	60.778	60.9269	60.8446	60.7558	60.6605	60.6536	60.4772	60.3355	60.2141	59.9602	59.4989	59.5305	59.2214	58.9228	58.6797	58.5826	58.3911	58.0297	57.9671	57.7561	57.6055	57.621	57.6408	57.597	57.5941	57.647	57.8703	57.9361	57.7669	57.5953	57.4701	57.7071	57.3176	57.3312	57.0031	56.9199	57.0609	57.213
973	61.2131	61.211	61.2051	61.1669	61.0905	60.9917	60.9213	60.8723	60.8158	60.7517	60.8452	60.9669	60.9474	60.9754	61.0148	60.9512	60.7565	60.8303	60.6233	60.3838	60.0855	59.894	59.5459	59.2454	58.9351	58.7634	58.6623	58.5227	58.189	57.9773	57.7767	57.6996	57.6545	57.7316	57.6566	57.7013	57.6472	57.8704	57.9363	57.9352	57.5977	57.8989	57.9186	57.8341	57.5242	57.0248	57.1308	57.3916	57.2761
974	61.2132	61.2111	61.2052	61.1677	61.0912	60.9924	60.9219	60.8729	60.8164	60.7523	60.8453	60.967	60.9477	60.9756	61.0151	60.9513	60.7566	60.8308	60.6237	60.3843	60.0861	59.8946	59.5465	59.2455	58.9357	58.764	58.6623	58.5231	58.1896	57.9779	57.777	57.6999	57.6548	57.7318	57.6568	57.7015	57.773	57.8931	57.9913	57.9354	57.598	57.8992	57.9187	57.9348	57.5887	57.0249	57.131	57.3918	57.2765
975	61.2648	61.2539	61.2214	61.196	61.185	61.1744	61.1679	61.1719	61.19	61.1339	61.0712	61.0019	60.9938	61.0903	61.0603	61.1339	61.0816	60.8832	60.6573	60.5265	60.1667	59.951	59.8098	59.4808	59.2998	58.7871	58.756	58.8276	58.5568	58.0409	58.1566	58.2392	58.0312	57.8169	57.8409	57.8326	57.7732	57.8932	57.9914	57.9403	58.0713	58.2246	58.1465	57.9348	57.5889	57.2186	57.2495	57.4561	57.6631
976	61.2655	61.2547	61.2221	61.1961	61.1851	61.1745	61.1681	61.1721	61.1907	61.1346	61.0719	61.0026	60.994	61.0904	61.0604	61.1343	61.082	60.8836	60.6579	60.5267	60.1671	59.9516	59.8105	59.481	59.3008	58.788	58.7561	58.8277	58.557	58.0411	58.1566	58.2398	58.0318	57.8175	57.8411	57.8331	58.0496	58.1039	58.0832	57.9405	58.0714	58.2246	58.1941	57.9696	57.6099	57.8679	57.6896	57.4573	57.6633
977	61.402	61.3987	61.3887	61.3721	61.3489	61.3191	61.2826	61.2396	61.1961	61.162	61.1005	61.0414	61.0539	61.1419	61.3527	61.328	61.1624	60.9233	60.8024	60.6102	60.2591	59.9773	59.8375	59.6621	59.3663	59.2425	59.1265	59.0046	58.8233	58.6354	58.4406	58.38	58.6204	58.4263	57.9087	57.9475	58.0498	58.1042	58.1951	58.1343	58.2974	58.3436	58.1943	57.9697	57.6113	57.8681	57.6907	57.5249	57.6808
978	61.4027	61.3994	61.3895	61.3729	61.3496	61.3198	61.2834	61.2403	61.1963	61.1621	61.1006	61.0416	61.054	61.1421	61.353	61.3281	61.1628	60.9236	60.8035	60.6108	60.2597	59.9778	59.8379	59.6628	59.3666	59.2428	59.1268	59.0052	58.824	58.636	58.4413	58.3801	58.6204	58.4267	57.909	57.9477	58.0772	58.1444	58.1952	58.1344	58.2975	58.3438	58.3063	58.2187	58.0814	57.9016	58.0438	57.8678	57.6813
979	61.467	61.463	61.4509	61.431	61.4032	61.3679	61.3255	61.2764	61.2214	61.2535	61.3551	61.5027	61.5885	61.4997	61.4132	61.3616	61.2399	61.0011	60.9432	60.6259	60.6122	60.5175	59.8724	59.8007	59.5078	59.3467	59.179	59.0226	58.8943	58.8555	58.7929	58.7445	58.7103	58.6904	58.5166	58.0051	58.0777	58.1446	58.228	58.2946	58.3364	58.4601	58.3068	58.2193	58.0822	57.9026	58.0443	57.8683	57.8151
980	61.4671	61.4631	61.451	61.4311	61.4033	61.368	61.3256	61.2764	61.2215	61.2537	61.3554	61.503	61.5886	61.4998	61.4133	61.362	61.24	61.0022	60.9435	60.6265	60.6131	60.5176	59.8724	59.8011	59.5084	59.3474	59.1796	59.0229	58.8945	58.8558	58.7932	58.7448	58.7106	58.6907	58.6014	58.4363	58.2706	58.3208	58.2282	58.2948	58.3366	58.4786	58.3927	58.3334	58.1521	58.2088	58.137	58.3892	58.1905
981	61.8627	61.8772	61.9203	61.9903	62.0847	62.1905	62.1182	62.0381	61.9523	61.8627	61.7711	61.6793	61.6874	61.772	61.6414	61.4597	61.2738	61.1317	61.0668	60.6789	60.6861	60.5825	60.3408	59.8215	59.8498	59.8191	59.283	59.0977	58.9321	58.9562	59.0135	59.0668	58.93	58.7659	58.6017	58.4366	58.2709	58.3214	58.514	58.4977	58.7739	58.4786	58.3928	58.335	58.1521	58.2092	58.1372	58.3894	58.1907
982	61.8636	61.8781	61.9212	61.9911	62.0856	62.1907	62.1184	62.0383	61.9525	61.8629	61.7713	61.6794	61.6877	61.7724	61.6418	61.4602	61.2749	61.1318	61.067	60.6798	60.6867	60.5833	60.3418	59.8225	59.8501	59.8195	59.2832	59.0979	58.9324	58.9563	59.0137	59.067	58.9303	58.7662	58.6847	58.693	58.7152	58.4964	58.5141	58.4978	58.7983	58.574	58.6404	58.4777	58.3629	58.3581	58.5524	58.4335	58.4494
983	62.3725	62.3647	62.3416	62.304	62.2531	62.2001	62.3319	62.3664	62.2871	62.1991	62.103	61.9994	61.8888	61.8963	61.6494	61.5217	61.3229	61.2528	61.1126	60.9691	60.8227	60.6737	60.5225	60.2998	60.051	59.8612	59.6679	59.1261	59.3424	59.3703	59.2221	59.0934	58.9528	58.8691	58.685	58.6933	58.7155	58.7504	58.5609	58.7947	58.7983	58.5741	58.6408	58.4779	58.3633	58.3581	58.5524	58.4338	58.6176
984	62.3727	62.3649	62.3418	62.3042	62.2533	62.2009	62.3327	62.3669	62.2876	62.1995	62.1034	61.9998	61.8892	61.8966	61.6498	61.5221	61.3233	61.2532	61.113	60.9695	60.8231	60.6741	60.5228	60.3001	60.0513	59.8614	59.6681	59.1264	59.3426	59.3715	59.2233	59.0937	58.9532	58.8691	58.9807	59.0025	58.9303	58.7507	58.5615	58.7953	58.8827	58.7654	58.6646	58.5065	58.637	58.6211	58.6554	58.7345	58.6178
985	62.6373	62.6315	62.6144	62.5861	62.5467	62.4967	62.4365	62.4741	62.6187	62.7461	62.5711	62.3731	62.1515	61.9068	61.7735	61.5761	61.3893	61.5551	61.2014	61.2299	61.153	60.8408	60.5764	60.3692	60.2142	59.9285	59.738	59.6777	59.5537	59.4185	59.2563	59.1097	59.0327	58.9902	58.9817	59.0035	59.0534	59.0957	58.7978	58.8556	58.8831	58.7658	58.6647	58.5069	58.6371	58.6211	58.6557	58.7345	58.9045
986	62.6377	62.632	62.6149	62.5865	62.5472	62.4972	62.4369	62.4749	62.6195	62.7465	62.5715	62.3735	62.1519	61.9072	61.774	61.5764	61.3897	61.5556	61.2017	61.2301	61.1531	60.8414	60.5771	60.3696	60.2145	59.9287	59.7382	59.6779	59.5549	59.4188	59.2566	59.1109	59.0338	58.9912	59.121	59.2462	59.0544	59.0959	58.7981	58.8559	58.9214	58.9914	58.6755	58.5724	58.7436	58.8509	58.6883	58.7993	58.9045
987	63.0706	63.0777	63.0988	63.1337	63.1822	63.2357	63.1428	63.0309	62.899	62.754	62.8643	62.7096	62.4407	62.1015	61.9689	61.6026	61.8097	61.5717	61.3836	61.4429	61.1741	60.8508	60.5899	60.5867	60.4075	60.0575	59.8995	59.7402	59.5798	59.5894	59.7767	59.4853	59.1164	59.0178	59.1211	59.2465	59.2819	59.1313	59.0999	58.9937	58.9217	58.9917	58.6755	58.5724	58.7438	58.8512	58.6883	58.8163	58.9742
988	63.071	63.078	63.0991	63.1341	63.1826	63.236	63.1431	63.0312	62.8994	62.7548	62.865	62.7099	62.4411	62.102	61.9701	61.6038	61.8101	61.5718	61.384	61.4433	61.1742	60.8518	60.5902	60.5873	60.4079	60.0579	59.8998	59.7405	59.5801	59.5897	59.7768	59.4857	59.1167	59.1629	59.2063	59.3725	59.2822	59.1322	59.1003	58.9941	59.0194	59.0935	58.9227	58.7432	58.7587	58.9449	59.1214	58.8164	58.9745
[truncated: 312 more rows]
[truncated: 1 more columns]

## Sheet: Fig. 5b (DeepH)
index of k-point index of band	1 (Gamma)	2	3	4	5	6	7	8	9	10	11	12	13	14	15	16	17	18	19	20	21	22	23	24	25	26	27	28	29	30	31	32	33	34	35	36	37	38	39	40	41	42	43	44	45	46	47	48	49
[truncated: 1,300 more rows]
[truncated: 1 more columns]

[truncated: 2 more sheets: Fig. 5c (DFT), Fig. 5c (DeepH)]
