# Supplementary material for: Deep-learning density functional theory Hamiltonian for efficient ab initio electronic-structure calculation
Source: Nat Comput Sci. 2022 Jun 23;2(6):367–77. doi: 10.1038/s43588-022-00265-6 (PMC11499279; doi:10.1038/s43588-022-00265-6)
Supplement: Supplementary file 9 — Source data for plot. [file 43588_2022_265_MOESM9_ESM.xlsx]

## Sheet: Fig. 6b (1084 atoms, DFT)
index of k-point index of band	1 (K)	2	3	4	5	6	7	8	9	10	11	12	13	14	15 (Gamma)	16 (Gamma)	17	18	19	20	21	22	23	24	25	26	27	28	29	30 (M)	31 (M)	32	33	34	35	36	37	38	39	40	41	42	43	44	45 (K')
1	-19.6152	-19.6179	-19.6214	-19.6247	-19.6277	-19.6305	-19.633	-19.6353	-19.6372	-19.6388	-19.6401	-19.6412	-19.6419	-19.6423	-19.6425	-19.6425	-19.6424	-19.642	-19.6415	-19.6407	-19.6397	-19.6385	-19.6371	-19.6354	-19.6335	-19.6314	-19.6292	-19.6267	-19.6241	-19.6225	-19.6225	-19.6225	-19.6223	-19.6222	-19.6219	-19.6216	-19.6212	-19.6207	-19.6201	-19.6195	-19.6188	-19.618	-19.6171	-19.6162	-19.6152
2	-19.6142	-19.6121	-19.6096	-19.6068	-19.6037	-19.6003	-19.5966	-19.5926	-19.5883	-19.5837	-19.5788	-19.5736	-19.5682	-19.5625	-19.5577	-19.5577	-19.5618	-19.5674	-19.5729	-19.5783	-19.5835	-19.5885	-19.5933	-19.5978	-19.6021	-19.6062	-19.6101	-19.6137	-19.6169	-19.6187	-19.6187	-19.6187	-19.6186	-19.6184	-19.6182	-19.6178	-19.6174	-19.617	-19.6164	-19.6158	-19.6152	-19.6145	-19.6138	-19.6134	-19.6142
3	-19.6106	-19.6094	-19.6072	-19.6044	-19.6014	-19.598	-19.5943	-19.5903	-19.586	-19.5814	-19.5766	-19.5714	-19.566	-19.5604	-19.5569	-19.5569	-19.5586	-19.5611	-19.5636	-19.5659	-19.568	-19.5698	-19.5715	-19.5729	-19.5741	-19.5751	-19.5759	-19.5765	-19.5768	-19.5769	-19.5769	-19.5799	-19.583	-19.5859	-19.5887	-19.5915	-19.5942	-19.5968	-19.5994	-19.6018	-19.6042	-19.6065	-19.6085	-19.6102	-19.6106
4	-19.5259	-19.5299	-19.5336	-19.537	-19.5402	-19.543	-19.5455	-19.5478	-19.5497	-19.5514	-19.5527	-19.5538	-19.5546	-19.5552	-19.5559	-19.5559	-19.5579	-19.5607	-19.5633	-19.5656	-19.5678	-19.5697	-19.5713	-19.5728	-19.574	-19.575	-19.5758	-19.5764	-19.5767	-19.5768	-19.5768	-19.5737	-19.5705	-19.5672	-19.5638	-19.5603	-19.5568	-19.5532	-19.5495	-19.5458	-19.5419	-19.538	-19.5341	-19.53	-19.5259
5	-19.5259	-19.5298	-19.5335	-19.5369	-19.5401	-19.5429	-19.5454	-19.5476	-19.5496	-19.5512	-19.5525	-19.5535	-19.5542	-19.5544	-19.5542	-19.5542	-19.5519	-19.5484	-19.5447	-19.5407	-19.5366	-19.5322	-19.5277	-19.5229	-19.5178	-19.5126	-19.5071	-19.5014	-19.4955	-19.4895	-19.4895	-19.4925	-19.4955	-19.4985	-19.5013	-19.5041	-19.5068	-19.5095	-19.5121	-19.5145	-19.517	-19.5193	-19.5216	-19.5238	-19.5259
6	-19.5257	-19.5173	-19.5086	-19.4995	-19.4901	-19.4911	-19.4965	-19.505	-19.5132	-19.5211	-19.5286	-19.5359	-19.5428	-19.5493	-19.5531	-19.5531	-19.5512	-19.548	-19.5444	-19.5406	-19.5365	-19.5321	-19.5276	-19.5228	-19.5178	-19.5125	-19.5071	-19.5014	-19.4955	-19.4894	-19.4894	-19.4924	-19.4954	-19.4983	-19.5012	-19.504	-19.5067	-19.5093	-19.5119	-19.5144	-19.5168	-19.5191	-19.5214	-19.5236	-19.5257
7	-19.476	-19.4786	-19.482	-19.4853	-19.4883	-19.4878	-19.4943	-19.5028	-19.5109	-19.5188	-19.5264	-19.5336	-19.5406	-19.5471	-19.552	-19.552	-19.5479	-19.5416	-19.535	-19.528	-19.5208	-19.5133	-19.5057	-19.4977	-19.4941	-19.492	-19.4898	-19.4873	-19.4848	-19.4893	-19.4893	-19.4863	-19.4831	-19.4829	-19.4826	-19.4823	-19.4819	-19.4814	-19.4809	-19.4802	-19.4795	-19.4788	-19.4779	-19.477	-19.476
8	-19.4749	-19.4729	-19.4704	-19.4693	-19.4787	-19.4855	-19.4936	-19.4958	-19.4977	-19.4994	-19.5007	-19.5017	-19.5025	-19.5029	-19.5031	-19.5031	-19.5029	-19.5026	-19.5021	-19.5013	-19.5003	-19.4991	-19.4976	-19.496	-19.4896	-19.4812	-19.4727	-19.4764	-19.483	-19.4893	-19.4893	-19.4861	-19.4831	-19.4798	-19.4786	-19.4782	-19.4779	-19.4774	-19.4769	-19.4763	-19.4756	-19.475	-19.4744	-19.4741	-19.4749
9	-19.4708	-19.4697	-19.4675	-19.4676	-19.4765	-19.4804	-19.4705	-19.4602	-19.4496	-19.4445	-19.4396	-19.4345	-19.4291	-19.4234	-19.4188	-19.4188	-19.4227	-19.4282	-19.4337	-19.439	-19.4442	-19.4492	-19.4539	-19.4584	-19.4627	-19.4668	-19.4707	-19.4764	-19.483	-19.4832	-19.4832	-19.4832	-19.4829	-19.4796	-19.4764	-19.4729	-19.4694	-19.4658	-19.4621	-19.4624	-19.4647	-19.4669	-19.4689	-19.4704	-19.4708
10	-19.4403	-19.4497	-19.4597	-19.4671	-19.4645	-19.4611	-19.4574	-19.4534	-19.4491	-19.4419	-19.437	-19.4319	-19.4265	-19.421	-19.4178	-19.4178	-19.4193	-19.4218	-19.4243	-19.4265	-19.4286	-19.4322	-19.4402	-19.4479	-19.4553	-19.4626	-19.4696	-19.4742	-19.4774	-19.4791	-19.4791	-19.4791	-19.479	-19.4788	-19.4762	-19.4727	-19.4692	-19.4656	-19.4619	-19.4584	-19.4545	-19.4507	-19.4468	-19.4429	-19.4403
11	-19.4395	-19.4475	-19.4574	-19.4648	-19.4617	-19.4584	-19.4547	-19.4507	-19.4464	-19.4388	-19.4276	-19.4162	-19.4153	-19.416	-19.4167	-19.4167	-19.4185	-19.4213	-19.4239	-19.4262	-19.4284	-19.4322	-19.4402	-19.4479	-19.4553	-19.4626	-19.4696	-19.4639	-19.4548	-19.4456	-19.4456	-19.4455	-19.4454	-19.4465	-19.4493	-19.4521	-19.4548	-19.4574	-19.4599	-19.4582	-19.4544	-19.4505	-19.4466	-19.4427	-19.4395
12	-19.4394	-19.4366	-19.4339	-19.4309	-19.4278	-19.4243	-19.4206	-19.4165	-19.4122	-19.4121	-19.4134	-19.4145	-19.4148	-19.4151	-19.4147	-19.4147	-19.4127	-19.4091	-19.4071	-19.4157	-19.4241	-19.4305	-19.4321	-19.4336	-19.4348	-19.4358	-19.4366	-19.4371	-19.4375	-19.4456	-19.4456	-19.4455	-19.4454	-19.4452	-19.445	-19.4446	-19.4442	-19.4437	-19.4432	-19.4425	-19.4418	-19.441	-19.4401	-19.439	-19.4394
13	-19.4372	-19.4363	-19.4336	-19.4308	-19.4276	-19.4242	-19.4205	-19.4165	-19.4122	-19.4119	-19.4132	-19.4142	-19.4044	-19.4101	-19.4136	-19.4136	-19.4118	-19.4087	-19.4071	-19.4157	-19.4241	-19.4303	-19.4319	-19.4334	-19.4346	-19.4356	-19.4364	-19.437	-19.4373	-19.4376	-19.4376	-19.4406	-19.4436	-19.4452	-19.445	-19.4446	-19.4442	-19.4437	-19.4432	-19.4425	-19.4418	-19.441	-19.44	-19.4389	-19.4372
14	-19.4371	-19.4296	-19.421	-19.4119	-19.4026	-19.4037	-19.4063	-19.4085	-19.4104	-19.4076	-19.4027	-19.3975	-19.4037	-19.4075	-19.4123	-19.4123	-19.4083	-19.4022	-19.4054	-19.4015	-19.3974	-19.393	-19.3885	-19.3853	-19.3959	-19.4063	-19.4164	-19.4264	-19.4361	-19.4374	-19.4374	-19.4343	-19.4311	-19.4278	-19.4245	-19.421	-19.4175	-19.4139	-19.4102	-19.4133	-19.4188	-19.4243	-19.4297	-19.435	-19.4371
15	-19.4364	-19.4293	-19.4208	-19.4118	-19.4025	-19.4036	-19.4061	-19.4083	-19.4102	-19.4075	-19.4026	-19.3974	-19.4011	-19.3924	-19.3801	-19.3801	-19.3893	-19.3983	-19.4051	-19.4013	-19.3972	-19.3929	-19.3883	-19.3837	-19.3787	-19.3735	-19.368	-19.3642	-19.3617	-19.3601	-19.3601	-19.3663	-19.3724	-19.3785	-19.3845	-19.3904	-19.3962	-19.402	-19.4077	-19.4094	-19.415	-19.4204	-19.4258	-19.4311	-19.4364
16	-19.3867	-19.3907	-19.3944	-19.3978	-19.4009	-19.3929	-19.3829	-19.3727	-19.3742	-19.382	-19.3896	-19.3968	-19.392	-19.3862	-19.3801	-19.3801	-19.3893	-19.3983	-19.3956	-19.3887	-19.3815	-19.3761	-19.3746	-19.3836	-19.3786	-19.3734	-19.3679	-19.3642	-19.3617	-19.3601	-19.3601	-19.3624	-19.3685	-19.3746	-19.3806	-19.3865	-19.3923	-19.3981	-19.4038	-19.4065	-19.4027	-19.3988	-19.3948	-19.3908	-19.3867
17	-19.3867	-19.3906	-19.3943	-19.3977	-19.4008	-19.3928	-19.3829	-19.3726	-19.3716	-19.3794	-19.3869	-19.3942	-19.3919	-19.3861	-19.38	-19.38	-19.38	-19.3796	-19.3791	-19.3783	-19.3773	-19.3761	-19.3746	-19.373	-19.3711	-19.369	-19.3667	-19.3623	-19.3564	-19.3562	-19.3562	-19.3538	-19.3565	-19.3594	-19.3622	-19.365	-19.3677	-19.3703	-19.3729	-19.3754	-19.3778	-19.3801	-19.3824	-19.3846	-19.3867
18	-19.3865	-19.3781	-19.3694	-19.3604	-19.351	-19.3489	-19.3576	-19.3661	-19.3621	-19.3513	-19.3527	-19.36	-19.367	-19.3737	-19.38	-19.38	-19.3799	-19.3796	-19.3791	-19.3783	-19.3773	-19.3741	-19.3745	-19.373	-19.3711	-19.369	-19.3667	-19.3623	-19.3564	-19.3562	-19.3562	-19.3535	-19.3563	-19.3592	-19.3621	-19.3648	-19.3675	-19.3702	-19.3727	-19.3752	-19.3776	-19.3799	-19.3822	-19.3844	-19.3865
19	-19.3016	-19.311	-19.3209	-19.3305	-19.3399	-19.3463	-19.355	-19.3634	-19.3621	-19.3512	-19.3526	-19.3599	-19.3669	-19.3736	-19.38	-19.38	-19.3705	-19.3608	-19.3509	-19.3407	-19.3522	-19.3635	-19.3665	-19.3586	-19.3505	-19.3437	-19.3476	-19.3511	-19.3543	-19.3504	-19.3504	-19.3533	-19.3474	-19.341	-19.3374	-19.3339	-19.3304	-19.3268	-19.3232	-19.3195	-19.3157	-19.3118	-19.308	-19.3041	-19.3016
20	-19.3008	-19.3084	-19.3183	-19.3279	-19.3372	-19.3414	-19.3315	-19.3291	-19.3372	-19.3451	-19.3401	-19.3412	-19.3544	-19.3674	-19.38	-19.38	-19.3705	-19.3608	-19.3509	-19.3407	-19.3304	-19.3259	-19.3307	-19.3353	-19.3396	-19.3437	-19.3476	-19.3511	-19.3543	-19.3504	-19.3504	-19.3499	-19.3441	-19.3407	-19.3372	-19.3338	-19.3302	-19.3267	-19.323	-19.3193	-19.3155	-19.3117	-19.3078	-19.304	-19.3008
21	-19.3007	-19.2979	-19.2951	-19.2935	-19.3028	-19.3118	-19.3206	-19.329	-19.3372	-19.3451	-19.3401	-19.3287	-19.3169	-19.3049	-19.2926	-19.2926	-19.3049	-19.3171	-19.329	-19.3407	-19.3304	-19.3259	-19.3307	-19.3353	-19.3396	-19.3422	-19.3336	-19.3374	-19.344	-19.3502	-19.3502	-19.3472	-19.3438	-19.3405	-19.3345	-19.3279	-19.3212	-19.3145	-19.3077	-19.3036	-19.3029	-19.3021	-19.3012	-19.3	-19.3007
22	-19.2982	-19.2975	-19.2949	-19.2933	-19.3027	-19.3118	-19.3205	-19.3213	-19.3108	-19.3138	-19.3276	-19.3286	-19.3169	-19.3048	-19.2926	-19.2926	-19.2986	-19.3045	-19.3102	-19.3157	-19.3209	-19.3198	-19.309	-19.309	-19.3164	-19.3237	-19.3307	-19.3374	-19.3439	-19.3502	-19.3502	-19.3471	-19.3435	-19.3371	-19.3306	-19.324	-19.3174	-19.3106	-19.3043	-19.3036	-19.3029	-19.3021	-19.3011	-19.3	-19.2982
23	-19.2981	-19.2908	-19.2839	-19.2922	-19.289	-19.2856	-19.283	-19.2853	-19.2997	-19.3	-19.2901	-19.2911	-19.2919	-19.2923	-19.2925	-19.2925	-19.2986	-19.3045	-19.3102	-19.3157	-19.3209	-19.3198	-19.3089	-19.309	-19.3164	-19.3236	-19.3306	-19.3249	-19.3159	-19.3067	-19.3067	-19.3067	-19.3065	-19.3064	-19.3061	-19.3058	-19.3053	-19.3048	-19.3043	-19.3008	-19.2939	-19.2868	-19.2911	-19.2964	-19.2981
24	-19.2974	-19.2904	-19.2837	-19.292	-19.2889	-19.2855	-19.2829	-19.2852	-19.2871	-19.2888	-19.2901	-19.2911	-19.2919	-19.2923	-19.2925	-19.2925	-19.2861	-19.2796	-19.2727	-19.277	-19.2853	-19.2935	-19.3013	-19.2979	-19.2866	-19.2752	-19.2777	-19.2876	-19.2973	-19.3067	-19.3067	-19.3066	-19.3065	-19.3063	-19.3061	-19.3057	-19.3053	-19.3048	-19.3038	-19.297	-19.29	-19.2858	-19.2869	-19.2921	-19.2974
25	-19.2653	-19.2742	-19.2822	-19.2745	-19.2776	-19.2804	-19.2819	-19.2852	-19.2871	-19.2887	-19.2889	-19.2775	-19.267	-19.2799	-19.2924	-19.2924	-19.2861	-19.2795	-19.2727	-19.277	-19.2853	-19.2934	-19.3013	-19.2979	-19.2866	-19.2751	-19.2634	-19.2515	-19.2394	-19.227	-19.227	-19.2301	-19.2342	-19.2402	-19.2461	-19.252	-19.2578	-19.2636	-19.2692	-19.2748	-19.2803	-19.283	-19.2797	-19.2726	-19.2653
26	-19.2645	-19.2738	-19.282	-19.2743	-19.2775	-19.2804	-19.2818	-19.2779	-19.2735	-19.269	-19.2641	-19.2589	-19.2669	-19.2798	-19.2924	-19.2924	-19.2799	-19.2671	-19.2685	-19.2657	-19.2585	-19.251	-19.2433	-19.2468	-19.2573	-19.2676	-19.2634	-19.2515	-19.2393	-19.227	-19.227	-19.2301	-19.2331	-19.236	-19.2419	-19.2477	-19.2536	-19.2593	-19.2649	-19.2705	-19.276	-19.2815	-19.2759	-19.2687	-19.2645
27	-19.2645	-19.2672	-19.271	-19.2732	-19.2639	-19.2555	-19.2705	-19.2778	-19.2735	-19.2689	-19.264	-19.2588	-19.2658	-19.2538	-19.2416	-19.2416	-19.2507	-19.2597	-19.2685	-19.2657	-19.2585	-19.251	-19.2433	-19.2354	-19.2327	-19.2306	-19.2283	-19.2259	-19.2234	-19.227	-19.227	-19.2281	-19.2331	-19.236	-19.2389	-19.2417	-19.2444	-19.247	-19.2496	-19.2521	-19.2546	-19.2569	-19.2593	-19.2616	-19.2645
28	-19.2623	-19.2668	-19.2708	-19.2731	-19.2638	-19.2543	-19.2444	-19.2342	-19.2237	-19.2264	-19.2402	-19.2537	-19.2534	-19.2476	-19.2416	-19.2416	-19.2507	-19.2597	-19.254	-19.2408	-19.2388	-19.2376	-19.2362	-19.2354	-19.2326	-19.2306	-19.2283	-19.2259	-19.2234	-19.227	-19.227	-19.2238	-19.2299	-19.2359	-19.2389	-19.2417	-19.2444	-19.247	-19.2496	-19.2521	-19.2546	-19.2569	-19.2593	-19.2616	-19.2623
29	-19.2623	-19.2498	-19.2347	-19.2246	-19.2402	-19.2542	-19.2443	-19.2341	-19.2236	-19.2263	-19.2401	-19.2537	-19.2533	-19.2476	-19.2415	-19.2415	-19.2415	-19.2411	-19.2406	-19.2398	-19.2388	-19.2376	-19.2362	-19.2345	-19.2273	-19.2189	-19.2103	-19.2127	-19.2159	-19.2219	-19.2219	-19.2238	-19.2206	-19.2173	-19.2139	-19.2135	-19.2193	-19.2251	-19.2307	-19.2363	-19.2419	-19.2473	-19.2526	-19.2578	-19.2623
30	-19.2614	-19.2476	-19.2325	-19.2194	-19.2038	-19.1879	-19.1831	-19.1978	-19.2123	-19.2129	-19.2144	-19.2216	-19.2285	-19.2352	-19.2415	-19.2415	-19.2414	-19.2411	-19.2406	-19.2398	-19.2273	-19.225	-19.236	-19.2345	-19.2273	-19.2189	-19.2103	-19.2127	-19.2159	-19.2219	-19.2219	-19.2238	-19.2206	-19.2173	-19.2139	-19.2135	-19.2193	-19.2251	-19.2307	-19.2363	-19.2419	-19.2473	-19.2526	-19.2578	-19.2614
31	-19.176	-19.1925	-19.2087	-19.2172	-19.2016	-19.1857	-19.1831	-19.1978	-19.2122	-19.2128	-19.2143	-19.2215	-19.2285	-19.2351	-19.2415	-19.2415	-19.2321	-19.2224	-19.2126	-19.2025	-19.2138	-19.2136	-19.1996	-19.197	-19.2013	-19.2054	-19.2092	-19.2016	-19.2144	-19.2176	-19.2176	-19.2156	-19.2093	-19.2029	-19.2076	-19.2104	-19.2069	-19.2033	-19.1996	-19.1959	-19.192	-19.1881	-19.1842	-19.1801	-19.176
32	-19.176	-19.1675	-19.1588	-19.1555	-19.1648	-19.1738	-19.1825	-19.1909	-19.199	-19.2068	-19.2018	-19.2029	-19.2161	-19.2289	-19.2415	-19.2415	-19.2321	-19.2224	-19.2125	-19.2025	-19.1922	-19.1877	-19.1925	-19.197	-19.2013	-19.2054	-19.2092	-19.2016	-19.2144	-19.2176	-19.2176	-19.2114	-19.205	-19.2016	-19.2076	-19.2104	-19.2069	-19.2033	-19.1996	-19.1959	-19.192	-19.1881	-19.1842	-19.1801	-19.176
33	-19.176	-19.1675	-19.1587	-19.1554	-19.1647	-19.1737	-19.1824	-19.1908	-19.1989	-19.2068	-19.2018	-19.1905	-19.1788	-19.1668	-19.1546	-19.1546	-19.1668	-19.1789	-19.1908	-19.2024	-19.1921	-19.1877	-19.1925	-19.1855	-19.1711	-19.1753	-19.1885	-19.2015	-19.1925	-19.1832	-19.1832	-19.1894	-19.1956	-19.2016	-19.1964	-19.1899	-19.1833	-19.1766	-19.1698	-19.163	-19.1561	-19.1507	-19.1592	-19.1677	-19.176
34	-19.1277	-19.1364	-19.146	-19.1497	-19.1528	-19.1681	-19.1717	-19.1552	-19.1617	-19.1757	-19.1894	-19.1904	-19.1787	-19.1667	-19.1546	-19.1546	-19.1606	-19.1665	-19.1721	-19.1775	-19.1827	-19.1816	-19.1709	-19.1599	-19.1618	-19.1753	-19.1885	-19.2015	-19.1925	-19.1832	-19.1832	-19.1894	-19.1955	-19.1986	-19.1922	-19.1856	-19.179	-19.1723	-19.1656	-19.1587	-19.1518	-19.1491	-19.1421	-19.1349	-19.1277
35	-19.1269	-19.1361	-19.1458	-19.1497	-19.1528	-19.1681	-19.1695	-19.153	-19.1492	-19.1508	-19.1521	-19.1532	-19.1539	-19.1544	-19.1545	-19.1545	-19.1606	-19.1665	-19.1721	-19.1775	-19.1827	-19.1816	-19.1709	-19.1599	-19.1618	-19.1565	-19.1541	-19.164	-19.1737	-19.1832	-19.1832	-19.1769	-19.1706	-19.1642	-19.1577	-19.1511	-19.1445	-19.1377	-19.1309	-19.1335	-19.1421	-19.1448	-19.1378	-19.1307	-19.1269
36	-19.1269	-19.1293	-19.1331	-19.1372	-19.1404	-19.1425	-19.145	-19.1473	-19.1491	-19.1508	-19.1521	-19.1532	-19.1539	-19.1543	-19.1545	-19.1545	-19.1482	-19.1416	-19.1349	-19.1279	-19.1207	-19.12	-19.1342	-19.1481	-19.1487	-19.144	-19.1541	-19.164	-19.1737	-19.1832	-19.1832	-19.1769	-19.1706	-19.1642	-19.1577	-19.1511	-19.1445	-19.1377	-19.1309	-19.1241	-19.1171	-19.1192	-19.1216	-19.124	-19.1269
37	-19.1243	-19.1289	-19.1329	-19.1372	-19.1403	-19.1424	-19.145	-19.1473	-19.1384	-19.1214	-19.104	-19.116	-19.1291	-19.142	-19.1544	-19.1544	-19.1482	-19.1416	-19.1349	-19.1279	-19.1207	-19.12	-19.1342	-19.1481	-19.1487	-19.144	-19.1417	-19.1267	-19.1114	-19.0959	-19.0959	-19.0959	-19.0958	-19.0984	-19.1013	-19.104	-19.1071	-19.116	-19.1248	-19.1241	-19.1171	-19.1192	-19.1216	-19.124	-19.1243
38	-19.1243	-19.1123	-19.1213	-19.1366	-19.1397	-19.1307	-19.1327	-19.1472	-19.1362	-19.1192	-19.1026	-19.1159	-19.1291	-19.1419	-19.1544	-19.1544	-19.142	-19.1293	-19.1163	-19.1031	-19.1057	-19.1133	-19.1122	-19.123	-19.1336	-19.1373	-19.1257	-19.1138	-19.1017	-19.0959	-19.0959	-19.0959	-19.0958	-19.0984	-19.1013	-19.104	-19.1068	-19.1094	-19.1119	-19.1144	-19.1169	-19.1101	-19.1148	-19.1199	-19.1243
39	-19.1234	-19.1097	-19.1213	-19.1364	-19.1396	-19.1307	-19.1208	-19.1105	-19.1	-19.0892	-19.1025	-19.0863	-19.0683	-19.0501	-19.0323	-19.0323	-19.0463	-19.0614	-19.0763	-19.0911	-19.1057	-19.1133	-19.1122	-19.123	-19.1336	-19.1373	-19.1257	-19.1138	-19.1017	-19.0894	-19.0894	-19.0925	-19.0955	-19.0956	-19.0953	-19.0981	-19.1068	-19.1094	-19.1119	-19.1144	-19.1169	-19.1101	-19.1148	-19.1199	-19.1234
40	-19.0887	-19.1051	-19.0974	-19.0871	-19.1026	-19.1178	-19.1207	-19.1105	-19.0999	-19.0891	-19.1018	-19.0841	-19.0661	-19.0479	-19.0323	-19.0323	-19.0462	-19.0613	-19.0763	-19.0911	-19.0899	-19.1012	-19.1056	-19.0978	-19.0897	-19.0814	-19.0729	-19.0643	-19.0802	-19.0894	-19.0894	-19.0925	-19.0955	-19.0956	-19.0953	-19.095	-19.0946	-19.0941	-19.0936	-19.0987	-19.1042	-19.1096	-19.103	-19.0959	-19.0887
41	-19.0887	-19.1051	-19.0947	-19.0821	-19.0779	-19.0745	-19.0708	-19.0668	-19.0748	-19.0888	-19.0781	-19.0667	-19.055	-19.0433	-19.0315	-19.0315	-19.0424	-19.0547	-19.0667	-19.0784	-19.0899	-19.1012	-19.1056	-19.0978	-19.0897	-19.0814	-19.0729	-19.0642	-19.0769	-19.0894	-19.0894	-19.0863	-19.0831	-19.08	-19.0891	-19.095	-19.0946	-19.0941	-19.0936	-19.0987	-19.1042	-19.1096	-19.103	-19.0959	-19.0887
42	-19.0887	-19.0864	-19.0839	-19.081	-19.0779	-19.0745	-19.0707	-19.0667	-19.0747	-19.0888	-19.078	-19.0666	-19.0549	-19.0429	-19.0315	-19.0315	-19.0424	-19.0547	-19.0667	-19.0784	-19.0897	-19.0761	-19.0623	-19.0483	-19.0495	-19.0505	-19.0513	-19.0642	-19.0769	-19.0894	-19.0894	-19.0863	-19.0831	-19.0798	-19.0764	-19.076	-19.0818	-19.0875	-19.0931	-19.0929	-19.0922	-19.0914	-19.0906	-19.0897	-19.0887
43	-19.0886	-19.0864	-19.0838	-19.081	-19.0666	-19.0509	-19.0459	-19.0605	-19.0625	-19.0579	-19.0529	-19.0477	-19.0422	-19.0363	-19.0315	-19.0315	-19.034	-19.0365	-19.039	-19.0412	-19.0433	-19.0452	-19.0469	-19.0483	-19.0495	-19.0505	-19.0513	-19.0641	-19.0551	-19.0523	-19.0523	-19.0616	-19.0708	-19.0798	-19.0764	-19.076	-19.0818	-19.0875	-19.0931	-19.0929	-19.0922	-19.0914	-19.0906	-19.0897	-19.0886
44	-19.0886	-19.074	-19.0713	-19.0795	-19.064	-19.0482	-19.0458	-19.0604	-19.0624	-19.0578	-19.0528	-19.0476	-19.042	-19.036	-19.0315	-19.0315	-19.034	-19.0365	-19.039	-19.0412	-19.0433	-19.0452	-19.0469	-19.0482	-19.034	-19.0381	-19.0513	-19.0641	-19.0551	-19.0523	-19.0523	-19.0521	-19.0582	-19.0642	-19.0701	-19.073	-19.0695	-19.0659	-19.0623	-19.0585	-19.0548	-19.0634	-19.0719	-19.0803	-19.0886
45	-19.0885	-19.0739	-19.059	-19.0437	-19.0281	-19.031	-19.0348	-19.0184	-19.0017	-18.9956	-19.0032	-19.0106	-19.0176	-19.0246	-19.0293	-19.0293	-19.0266	-19.0235	-19.0199	-19.016	-19.0119	-19.0076	-19.0031	-19.0111	-19.0247	-19.0381	-19.0512	-19.0518	-19.0522	-19.046	-19.046	-19.0521	-19.0582	-19.0642	-19.0701	-19.073	-19.0695	-19.0659	-19.0623	-19.0585	-19.0547	-19.0632	-19.0717	-19.0802	-19.0885
46	-19.0388	-19.0552	-19.0589	-19.0436	-19.0281	-19.0309	-19.0321	-19.0158	-18.9991	-18.9956	-19.0032	-19.0104	-19.0175	-19.0242	-19.0293	-19.0293	-19.0266	-19.0235	-19.0199	-19.016	-19.0119	-19.0076	-19.0031	-19.0111	-19.0247	-19.0318	-19.0482	-19.0518	-19.0522	-19.046	-19.046	-19.0429	-19.0334	-19.027	-19.0206	-19.0141	-19.0198	-19.0287	-19.0375	-19.0462	-19.0547	-19.0508	-19.0469	-19.0429	-19.0388
47	-19.0388	-19.0304	-19.0217	-19.0127	-19.0158	-19.0122	-18.9961	-18.9796	-18.9878	-18.9848	-18.9782	-18.9917	-19.0048	-19.0176	-19.0293	-19.0293	-19.0182	-19.0052	-18.9921	-18.9789	-18.969	-18.9832	-18.9973	-18.9984	-19.0152	-19.0195	-19.0171	-19.0269	-19.0365	-19.046	-19.046	-19.0397	-19.0334	-19.027	-19.0206	-19.0141	-19.0196	-19.0285	-19.0373	-19.046	-19.0547	-19.0508	-19.0469	-19.0429	-19.0388
48	-19.0388	-19.0304	-19.0217	-19.0127	-19.0157	-19.0122	-18.996	-18.9796	-18.9877	-18.9821	-18.978	-18.9915	-19.0046	-19.0173	-19.0293	-19.0293	-19.0182	-19.0052	-18.9921	-18.9789	-18.969	-18.9832	-18.9973	-18.9983	-18.9967	-19.007	-19.0171	-19.0269	-19.0365	-19.046	-19.046	-19.0397	-19.0334	-19.0239	-19.0143	-19.0109	-19.0075	-19.0008	-18.994	-18.9966	-19.0052	-19.0137	-19.0221	-19.0305	-19.0388
49	-18.9521	-18.9684	-18.9845	-19.0003	-19.0034	-18.9938	-18.984	-18.9796	-18.9634	-18.9644	-18.9675	-18.9741	-18.9935	-19.0127	-19.0285	-19.0285	-19.0144	-18.9987	-18.9826	-18.9663	-18.9654	-18.9645	-18.9814	-18.9983	-18.9967	-19.007	-19.0048	-18.9898	-18.9747	-18.9651	-18.9651	-18.9744	-18.9836	-18.9928	-19.0019	-19.0107	-19.0075	-19.0008	-18.994	-18.9872	-18.9803	-18.9734	-18.9663	-18.9592	-18.9521
50	-18.9521	-18.9684	-18.9845	-19.0002	-19.0034	-18.9938	-18.9839	-18.9795	-18.9633	-18.9643	-18.9649	-18.9719	-18.9913	-19.0105	-19.0285	-19.0285	-19.0144	-18.9986	-18.9826	-18.9662	-18.9654	-18.9645	-18.9754	-18.9862	-18.9933	-18.9881	-18.9827	-18.977	-18.9711	-18.9651	-18.9651	-18.9742	-18.9834	-18.9926	-19.0017	-19.0046	-18.9948	-18.985	-18.9879	-18.9872	-18.9803	-18.9734	-18.9663	-18.9592	-18.9521
51	-18.9521	-18.9498	-18.9473	-18.9445	-18.9533	-18.9624	-18.9711	-18.9738	-18.9628	-18.9526	-18.9544	-18.95	-18.9321	-18.914	-18.8964	-18.8964	-18.9101	-18.9251	-18.9399	-18.9545	-18.9533	-18.9642	-18.9754	-18.9862	-18.9933	-18.9881	-18.9827	-18.977	-18.9711	-18.9649	-18.9649	-18.9593	-18.9592	-18.959	-18.9587	-18.9615	-18.9704	-18.9792	-18.9751	-18.9651	-18.9556	-18.9548	-18.954	-18.9531	-18.9521
52	-18.952	-18.9498	-18.9473	-18.9445	-18.9533	-18.9623	-18.9711	-18.9737	-18.9628	-18.9525	-18.9522	-18.9473	-18.9295	-18.9114	-18.8964	-18.8964	-18.9101	-18.925	-18.9399	-18.9545	-18.9533	-18.9517	-18.9378	-18.9237	-18.9311	-18.9383	-18.9453	-18.9521	-18.9587	-18.9649	-18.9649	-18.9593	-18.9592	-18.959	-18.9587	-18.9584	-18.958	-18.9575	-18.9569	-18.9563	-18.9556	-18.9548	-18.954	-18.9531	-18.952
53	-18.952	-18.9375	-18.9343	-18.944	-18.9414	-18.938	-18.9343	-18.9359	-18.9503	-18.9458	-18.9416	-18.9303	-18.9188	-18.9072	-18.8956	-18.8956	-18.9061	-18.9183	-18.9302	-18.9419	-18.9497	-18.9517	-18.9378	-18.9237	-18.9311	-18.9383	-18.9453	-18.9521	-18.9587	-18.9593	-18.9593	-18.9557	-18.9462	-18.9435	-18.9525	-18.9584	-18.958	-18.9575	-18.9569	-18.9563	-18.9551	-18.945	-18.9354	-18.9438	-18.952
54	-18.9519	-18.9374	-18.9343	-18.9439	-18.9414	-18.938	-18.9343	-18.9359	-18.9502	-18.9457	-18.9415	-18.9302	-18.9186	-18.9068	-18.8956	-18.8956	-18.9061	-18.9183	-18.9302	-18.9419	-18.9497	-18.9329	-18.916	-18.9237	-18.9132	-18.9142	-18.915	-18.9279	-18.9437	-18.9593	-18.9593	-18.9555	-18.9461	-18.9367	-18.9271	-18.9174	-18.9077	-18.8979	-18.9013	-18.9099	-18.9185	-18.927	-18.9353	-18.9436	-18.9519
55	-18.9141	-18.9244	-18.9226	-18.9074	-18.892	-18.9063	-18.9213	-18.9303	-18.9261	-18.9343	-18.9285	-18.9114	-18.9059	-18.9	-18.8956	-18.8956	-18.8979	-18.9004	-18.9112	-18.929	-18.9467	-18.9329	-18.916	-18.9237	-18.9132	-18.9142	-18.915	-18.9155	-18.9159	-18.916	-18.916	-18.9252	-18.9344	-18.9365	-18.9269	-18.9173	-18.9075	-18.8977	-18.9011	-18.9097	-18.9183	-18.9268	-18.9348	-18.9245	-18.9141
56	-18.9141	-18.9244	-18.9225	-18.9074	-18.8919	-18.9062	-18.9212	-18.9303	-18.926	-18.9322	-18.9284	-18.9113	-18.9057	-18.8996	-18.8956	-18.8956	-18.8979	-18.9004	-18.9028	-18.905	-18.9071	-18.909	-18.9159	-18.912	-18.9093	-18.8957	-18.9119	-18.9155	-18.9159	-18.916	-18.916	-18.9067	-18.8973	-18.8878	-18.8783	-18.8749	-18.8837	-18.8925	-18.888	-18.8873	-18.8928	-18.8982	-18.9036	-18.9089	-18.9141
57	-18.9141	-18.8932	-18.872	-18.8755	-18.891	-18.8762	-18.8725	-18.8934	-18.914	-18.9215	-18.9166	-18.9108	-18.8929	-18.8886	-18.893	-18.893	-18.8904	-18.893	-18.9028	-18.905	-18.9071	-18.909	-18.9159	-18.912	-18.9093	-18.8947	-18.8799	-18.8649	-18.8497	-18.8343	-18.8343	-18.8404	-18.8478	-18.8569	-18.8659	-18.8747	-18.8835	-18.8923	-18.8878	-18.8873	-18.8928	-18.8982	-18.9036	-18.9089	-18.9141
58	-18.8271	-18.8435	-18.8597	-18.8754	-18.891	-18.8762	-18.8704	-18.8913	-18.9119	-18.9214	-18.9165	-18.9108	-18.8928	-18.8882	-18.893	-18.893	-18.8904	-18.8873	-18.8837	-18.8917	-18.9	-18.9081	-18.9106	-18.8987	-18.8813	-18.8947	-18.8799	-18.8649	-18.8497	-18.8343	-18.8343	-18.8404	-18.8476	-18.8567	-18.8657	-18.8686	-18.8702	-18.876	-18.8817	-18.878	-18.868	-18.8579	-18.8477	-18.8374	-18.8271
59	-18.8271	-18.8434	-18.8596	-18.8505	-18.8413	-18.8513	-18.8602	-18.8488	-18.852	-18.8598	-18.8673	-18.8746	-18.8817	-18.8815	-18.893	-18.893	-18.8823	-18.8873	-18.8837	-18.8917	-18.9	-18.9081	-18.9106	-18.8987	-18.8812	-18.8636	-18.8468	-18.8412	-18.8354	-18.8343	-18.8343	-18.8386	-18.8465	-18.8526	-18.8585	-18.8644	-18.8702	-18.876	-18.8817	-18.8779	-18.8678	-18.8577	-18.8475	-18.8373	-18.8271
60	-18.8271	-18.831	-18.8348	-18.8382	-18.8413	-18.8492	-18.8601	-18.8488	-18.8519	-18.8597	-18.8672	-18.8745	-18.8814	-18.8811	-18.893	-18.893	-18.8823	-18.8743	-18.8831	-18.8799	-18.8759	-18.8716	-18.8671	-18.8625	-18.8792	-18.8636	-18.8468	-18.8412	-18.8354	-18.8343	-18.8343	-18.8385	-18.8465	-18.8526	-18.8585	-18.8644	-18.859	-18.8492	-18.8394	-18.8295	-18.8195	-18.8205	-18.8228	-18.825	-18.8271
61	-18.827	-18.831	-18.8347	-18.8381	-18.8299	-18.8441	-18.8466	-18.8438	-18.8508	-18.8524	-18.8537	-18.8558	-18.8688	-18.8769	-18.8921	-18.8921	-18.8782	-18.8743	-18.8831	-18.8799	-18.8759	-18.8716	-18.8671	-18.8624	-18.8574	-18.8522	-18.8457	-18.8276	-18.823	-18.8294	-18.8294	-18.828	-18.8217	-18.8153	-18.8088	-18.8054	-18.8081	-18.8107	-18.8133	-18.8158	-18.8182	-18.8205	-18.8228	-18.825	-18.827
62	-18.827	-18.8062	-18.7989	-18.8085	-18.8288	-18.8441	-18.8466	-18.8438	-18.8507	-18.8524	-18.8537	-18.8556	-18.8686	-18.8747	-18.8921	-18.8921	-18.8782	-18.8693	-18.8563	-18.8431	-18.8298	-18.8285	-18.8456	-18.8624	-18.8574	-18.8522	-18.8457	-18.8276	-18.823	-18.8294	-18.8294	-18.828	-18.8217	-18.8153	-18.8088	-18.8054	-18.8081	-18.8107	-18.8133	-18.8158	-18.8182	-18.8095	-18.8103	-18.8187	-18.827
63	-18.8269	-18.8062	-18.7989	-18.8084	-18.8277	-18.8267	-18.8354	-18.8438	-18.8272	-18.8287	-18.8424	-18.8548	-18.8579	-18.8746	-18.8562	-18.8562	-18.8747	-18.8693	-18.8563	-18.8431	-18.8298	-18.8162	-18.8024	-18.7883	-18.7957	-18.8028	-18.8098	-18.8165	-18.8186	-18.8292	-18.8292	-18.8201	-18.8107	-18.8013	-18.8026	-18.8022	-18.7956	-18.7889	-18.7822	-18.7847	-18.7933	-18.8018	-18.8103	-18.8187	-18.8269
64	-18.7789	-18.789	-18.786	-18.8081	-18.8177	-18.8267	-18.8354	-18.8438	-18.8271	-18.8286	-18.8422	-18.8548	-18.8555	-18.8743	-18.8562	-18.8562	-18.8653	-18.8627	-18.8467	-18.8305	-18.8141	-18.8162	-18.8024	-18.7883	-18.7957	-18.8028	-18.8098	-18.8165	-18.8186	-18.8292	-18.8292	-18.8199	-18.8105	-18.8011	-18.8026	-18.8022	-18.7956	-18.7889	-18.7822	-18.7847	-18.7933	-18.8018	-18.7993	-18.7891	-18.7789
65	-18.7789	-18.789	-18.785	-18.8059	-18.8177	-18.8067	-18.7859	-18.8005	-18.8148	-18.8103	-18.819	-18.8386	-18.8555	-18.856	-18.8561	-18.8561	-18.8653	-18.8626	-18.8467	-18.8305	-18.8141	-18.7975	-18.7854	-18.7883	-18.7741	-18.7703	-18.7866	-18.8027	-18.8093	-18.7908	-18.7908	-18.7938	-18.7968	-18.7998	-18.7917	-18.7821	-18.7725	-18.7672	-18.776	-18.7753	-18.7684	-18.7631	-18.7684	-18.7737	-18.7789
66	-18.7789	-18.7637	-18.785	-18.7636	-18.7559	-18.7711	-18.7858	-18.8004	-18.8146	-18.8102	-18.8164	-18.836	-18.8553	-18.856	-18.8561	-18.8561	-18.8467	-18.837	-18.8271	-18.817	-18.8112	-18.7975	-18.7854	-18.7883	-18.7741	-18.7703	-18.7866	-18.8027	-18.8093	-18.7908	-18.7908	-18.7938	-18.7968	-18.7998	-18.7915	-18.7819	-18.7723	-18.7672	-18.776	-18.7753	-18.7684	-18.7631	-18.7684	-18.7737	-18.7789
67	-18.7418	-18.7615	-18.7839	-18.7635	-18.7559	-18.771	-18.7843	-18.7617	-18.779	-18.7992	-18.7931	-18.7989	-18.8182	-18.8373	-18.8561	-18.8561	-18.8467	-18.837	-18.8271	-18.817	-18.8067	-18.7961	-18.7807	-18.7744	-18.7632	-18.7596	-18.745	-18.753	-18.772	-18.7907	-18.7907	-18.7876	-18.7844	-18.7811	-18.7777	-18.7742	-18.7707	-18.7671	-18.7634	-18.7597	-18.7577	-18.7615	-18.7545	-18.7475	-18.7418
68	-18.741	-18.7581	-18.7371	-18.7405	-18.7418	-18.7198	-18.7378	-18.7585	-18.7764	-18.7965	-18.793	-18.7988	-18.8182	-18.8373	-18.8561	-18.8561	-18.8374	-18.8184	-18.7992	-18.7937	-18.8067	-18.7961	-18.7807	-18.7744	-18.7632	-18.7596	-18.745	-18.753	-18.772	-18.7907	-18.7907	-18.7876	-18.7844	-18.7811	-18.7777	-18.7742	-18.7707	-18.7671	-18.7634	-18.7597	-18.7577	-18.7615	-18.7545	-18.7475	-18.741
69	-18.741	-18.732	-18.7248	-18.7404	-18.7418	-18.7197	-18.7352	-18.7559	-18.7389	-18.7592	-18.7792	-18.7756	-18.7578	-18.7397	-18.7213	-18.7213	-18.7397	-18.7579	-18.7759	-18.7798	-18.7648	-18.7729	-18.7806	-18.7635	-18.7537	-18.7517	-18.7401	-18.7301	-18.7161	-18.7038	-18.7038	-18.7131	-18.7223	-18.7314	-18.7405	-18.7495	-18.7584	-18.7627	-18.7529	-18.7522	-18.7559	-18.7519	-18.7479	-18.7437	-18.741
70	-18.7389	-18.7317	-18.7247	-18.7158	-18.7066	-18.7168	-18.7119	-18.7184	-18.7389	-18.7591	-18.7791	-18.7755	-18.7577	-18.7396	-18.7213	-18.7213	-18.7304	-18.7393	-18.748	-18.7565	-18.7648	-18.7729	-18.7806	-18.7635	-18.7537	-18.7517	-18.7401	-18.7301	-18.7161	-18.7038	-18.7038	-18.7131	-18.7223	-18.7314	-18.7405	-18.7495	-18.7584	-18.7625	-18.7527	-18.7522	-18.7559	-18.7519	-18.7479	-18.7437	-18.7389
71	-18.7389	-18.7251	-18.723	-18.7139	-18.7065	-18.7142	-18.7118	-18.7183	-18.7387	-18.7176	-18.7189	-18.7199	-18.7207	-18.7211	-18.7213	-18.7213	-18.7304	-18.7393	-18.748	-18.7565	-18.7601	-18.7403	-18.7202	-18.737	-18.7462	-18.7287	-18.7338	-18.7282	-18.7149	-18.7038	-18.7038	-18.7058	-18.7118	-18.7178	-18.7237	-18.7296	-18.7353	-18.741	-18.7466	-18.743	-18.7331	-18.723	-18.7189	-18.7304	-18.7389
72	-18.738	-18.7247	-18.7229	-18.7138	-18.7045	-18.7093	-18.6975	-18.7141	-18.716	-18.7176	-18.7189	-18.7199	-18.7207	-18.7211	-18.7213	-18.7213	-18.7119	-18.7023	-18.6925	-18.6825	-18.6854	-18.7028	-18.72	-18.737	-18.7462	-18.7287	-18.7338	-18.7282	-18.7149	-18.7038	-18.7038	-18.7058	-18.7118	-18.7178	-18.7237	-18.7296	-18.7353	-18.741	-18.7466	-18.7428	-18.7329	-18.7228	-18.7151	-18.7266	-18.738
73	-18.6925	-18.7088	-18.7103	-18.7035	-18.7045	-18.7093	-18.6975	-18.714	-18.716	-18.7155	-18.692	-18.6682	-18.6837	-18.7027	-18.7213	-18.7213	-18.7119	-18.7023	-18.6925	-18.6825	-18.6854	-18.7028	-18.72	-18.6999	-18.6948	-18.7144	-18.711	-18.693	-18.6913	-18.6996	-18.6996	-18.6945	-18.6871	-18.6808	-18.6744	-18.6709	-18.6736	-18.6762	-18.6788	-18.6839	-18.6957	-18.7073	-18.7129	-18.7027	-18.6925
74	-18.6925	-18.7087	-18.7101	-18.7034	-18.6955	-18.6949	-18.6974	-18.6748	-18.6642	-18.6534	-18.6449	-18.6645	-18.6836	-18.7026	-18.7213	-18.7213	-18.7027	-18.6839	-18.6648	-18.6677	-18.6722	-18.6618	-18.6549	-18.675	-18.6948	-18.7144	-18.7109	-18.693	-18.6913	-18.6996	-18.6996	-18.6945	-18.6871	-18.6808	-18.6744	-18.6709	-18.6736	-18.6762	-18.6788	-18.6812	-18.6919	-18.7035	-18.7127	-18.7025	-18.6925
75	-18.6925	-18.6964	-18.7001	-18.6951	-18.6942	-18.6948	-18.6974	-18.6748	-18.6642	-18.6534	-18.6449	-18.6644	-18.6441	-18.6197	-18.595	-18.595	-18.6135	-18.6318	-18.6499	-18.6677	-18.6722	-18.6618	-18.6548	-18.6749	-18.6794	-18.6587	-18.6655	-18.6785	-18.6841	-18.6996	-18.6996	-18.6934	-18.685	-18.6755	-18.6682	-18.6679	-18.6613	-18.6603	-18.6721	-18.6812	-18.6836	-18.686	-18.6882	-18.6904	-18.6925
76	-18.6924	-18.6964	-18.7	-18.6949	-18.6929	-18.6764	-18.685	-18.6747	-18.6519	-18.6287	-18.6423	-18.6309	-18.6193	-18.6073	-18.595	-18.595	-18.6135	-18.6318	-18.6499	-18.6455	-18.626	-18.6346	-18.6511	-18.6402	-18.6389	-18.6523	-18.6655	-18.6785	-18.6841	-18.6996	-18.6996	-18.6934	-18.685	-18.6755	-18.6682	-18.6679	-18.6613	-18.6565	-18.6683	-18.6801	-18.6836	-18.686	-18.6882	-18.6904	-18.6924
77	-18.6924	-18.6718	-18.652	-18.6739	-18.6796	-18.6763	-18.6849	-18.6747	-18.6519	-18.6287	-18.6423	-18.6309	-18.6192	-18.6073	-18.595	-18.595	-18.5949	-18.5946	-18.594	-18.5934	-18.6141	-18.6346	-18.6511	-18.6402	-18.6389	-18.6523	-18.6523	-18.6683	-18.6748	-18.6564	-18.6564	-18.6595	-18.6625	-18.6654	-18.666	-18.6563	-18.6483	-18.6547	-18.648	-18.6504	-18.6589	-18.6674	-18.6758	-18.6842	-18.6924
78	-18.6923	-18.6717	-18.6508	-18.6713	-18.6794	-18.6723	-18.6501	-18.6313	-18.6146	-18.6251	-18.6052	-18.5814	-18.5696	-18.5825	-18.595	-18.595	-18.5949	-18.5946	-18.594	-18.5934	-18.6141	-18.6063	-18.6114	-18.6253	-18.6291	-18.6361	-18.6523	-18.6683	-18.6748	-18.6564	-18.6564	-18.6595	-18.6625	-18.6654	-18.666	-18.6563	-18.6466	-18.6547	-18.648	-18.6504	-18.6589	-18.6674	-18.6758	-18.6842	-18.6923
79	-18.6082	-18.6298	-18.6507	-18.6332	-18.655	-18.6638	-18.6477	-18.6312	-18.6145	-18.6251	-18.6052	-18.5814	-18.5696	-18.5825	-18.595	-18.595	-18.5763	-18.5573	-18.5725	-18.5933	-18.5923	-18.5974	-18.6114	-18.6253	-18.6291	-18.6361	-18.6377	-18.619	-18.6378	-18.6564	-18.6564	-18.6533	-18.6501	-18.6468	-18.6435	-18.64	-18.6466	-18.6368	-18.6418	-18.6412	-18.6344	-18.6275	-18.6205	-18.6137	-18.6082
80	-18.6074	-18.6272	-18.6494	-18.6332	-18.6549	-18.6637	-18.6476	-18.6276	-18.605	-18.5976	-18.5804	-18.5628	-18.5574	-18.57	-18.595	-18.595	-18.5763	-18.5573	-18.5724	-18.5933	-18.5923	-18.5974	-18.5896	-18.6031	-18.6197	-18.6177	-18.6062	-18.619	-18.6378	-18.6564	-18.6564	-18.6533	-18.6501	-18.6468	-18.6435	-18.64	-18.6445	-18.6368	-18.6418	-18.6412	-18.6344	-18.6275	-18.6205	-18.6137	-18.6074
81	-18.6074	-18.5983	-18.6112	-18.6295	-18.6079	-18.586	-18.5639	-18.5846	-18.605	-18.5975	-18.5803	-18.5627	-18.5573	-18.533	-18.5084	-18.5084	-18.53	-18.5513	-18.5538	-18.5686	-18.5831	-18.5911	-18.5896	-18.6031	-18.6197	-18.6177	-18.6062	-18.6166	-18.5952	-18.5752	-18.5752	-18.5876	-18.5999	-18.6121	-18.6242	-18.6363	-18.6365	-18.6331	-18.6293	-18.6256	-18.6218	-18.6179	-18.6139	-18.6096	-18.6074
82	-18.6047	-18.5979	-18.6112	-18.6294	-18.6078	-18.586	-18.5639	-18.5846	-18.6049	-18.5818	-18.5585	-18.5565	-18.5449	-18.533	-18.5084	-18.5084	-18.5299	-18.5513	-18.5538	-18.5686	-18.5831	-18.5911	-18.5864	-18.588	-18.5861	-18.5841	-18.6	-18.5944	-18.5824	-18.5752	-18.5752	-18.5838	-18.5961	-18.6083	-18.6205	-18.6325	-18.6365	-18.6331	-18.6293	-18.6256	-18.6218	-18.6179	-18.6139	-18.6096	-18.6047
83	-18.6047	-18.5913	-18.5893	-18.5803	-18.571	-18.5614	-18.5639	-18.5445	-18.5403	-18.5357	-18.543	-18.5565	-18.5449	-18.5268	-18.5084	-18.5084	-18.5237	-18.5389	-18.5382	-18.5344	-18.5519	-18.5692	-18.5863	-18.588	-18.5861	-18.5841	-18.5999	-18.5944	-18.5824	-18.5736	-18.5736	-18.5794	-18.5885	-18.5976	-18.6065	-18.6155	-18.6243	-18.633	-18.627	-18.617	-18.607	-18.5969	-18.5868	-18.5968	-18.6047
84	-18.6039	-18.5908	-18.5891	-18.5801	-18.5709	-18.5613	-18.5638	-18.5445	-18.5402	-18.5356	-18.543	-18.5349	-18.5448	-18.5267	-18.5084	-18.5084	-18.5237	-18.5389	-18.5382	-18.5344	-18.5519	-18.5692	-18.5863	-18.5663	-18.5612	-18.5807	-18.5818	-18.5793	-18.5768	-18.5736	-18.5736	-18.5794	-18.5885	-18.5976	-18.6065	-18.6155	-18.6243	-18.633	-18.627	-18.617	-18.607	-18.5969	-18.5868	-18.5925	-18.6039
85	-18.5663	-18.5889	-18.5766	-18.5615	-18.5556	-18.5522	-18.5515	-18.5414	-18.531	-18.5293	-18.5308	-18.5256	-18.5201	-18.5144	-18.5084	-18.5084	-18.5143	-18.5202	-18.5258	-18.5312	-18.5364	-18.5414	-18.5461	-18.5507	-18.5612	-18.5807	-18.5818	-18.5793	-18.5768	-18.5714	-18.5714	-18.5736	-18.5734	-18.5733	-18.573	-18.5727	-18.5723	-18.5718	-18.5712	-18.5706	-18.5699	-18.5739	-18.5854	-18.5766	-18.5663
86	-18.5663	-18.5889	-18.5763	-18.5613	-18.5556	-18.5522	-18.5515	-18.5414	-18.5309	-18.5293	-18.5308	-18.5256	-18.5201	-18.5143	-18.5083	-18.5083	-18.5143	-18.5202	-18.5258	-18.5312	-18.5364	-18.5414	-18.5461	-18.5507	-18.5549	-18.559	-18.5628	-18.5664	-18.5696	-18.5714	-18.5714	-18.5736	-18.5734	-18.5733	-18.573	-18.5727	-18.5723	-18.5718	-18.5712	-18.5706	-18.5699	-18.5696	-18.5811	-18.5766	-18.5663
87	-18.5663	-18.5641	-18.5615	-18.5587	-18.5461	-18.543	-18.5485	-18.5414	-18.5187	-18.5202	-18.5092	-18.5193	-18.511	-18.502	-18.5083	-18.5083	-18.502	-18.4988	-18.5167	-18.5188	-18.4992	-18.5015	-18.5216	-18.5415	-18.5549	-18.559	-18.5628	-18.5664	-18.5696	-18.5702	-18.5702	-18.5627	-18.5515	-18.5421	-18.5326	-18.5231	-18.5154	-18.5273	-18.539	-18.5507	-18.5624	-18.5691	-18.5683	-18.5673	-18.5663
88	-18.5663	-18.564	-18.5615	-18.5587	-18.546	-18.5429	-18.5485	-18.5413	-18.5186	-18.5202	-18.5092	-18.4979	-18.4953	-18.5019	-18.5083	-18.5083	-18.502	-18.4988	-18.5167	-18.5188	-18.4992	-18.5015	-18.5216	-18.5415	-18.5459	-18.5254	-18.5322	-18.5451	-18.5577	-18.5702	-18.5702	-18.5609	-18.5515	-18.5421	-18.5326	-18.5231	-18.5134	-18.523	-18.5348	-18.5465	-18.5581	-18.5691	-18.5683	-18.5673	-18.5663
89	-18.5663	-18.5455	-18.5244	-18.503	-18.5217	-18.5305	-18.5145	-18.501	-18.5153	-18.4957	-18.4934	-18.4979	-18.4953	-18.4896	-18.5083	-18.5083	-18.4927	-18.4955	-18.4887	-18.4818	-18.4812	-18.4794	-18.4785	-18.4923	-18.5058	-18.5191	-18.5322	-18.5451	-18.5577	-18.5702	-18.5702	-18.5609	-18.5502	-18.5376	-18.525	-18.5123	-18.5134	-18.5037	-18.4968	-18.5085	-18.5202	-18.5318	-18.5434	-18.5549	-18.5663
90	-18.5663	-18.5455	-18.5244	-18.503	-18.5216	-18.5303	-18.5144	-18.501	-18.5153	-18.4956	-18.4811	-18.4884	-18.4864	-18.4896	-18.5083	-18.5083	-18.4927	-18.4955	-18.4887	-18.4818	-18.4812	-18.4794	-18.4785	-18.4923	-18.5058	-18.5191	-18.5075	-18.5298	-18.5518	-18.5702	-18.5702	-18.559	-18.5464	-18.5339	-18.5212	-18.5085	-18.5112	-18.5037	-18.4968	-18.5085	-18.5202	-18.5318	-18.5434	-18.5549	-18.5663
91	-18.4338	-18.4562	-18.4783	-18.5002	-18.4814	-18.4715	-18.4864	-18.4982	-18.4817	-18.4736	-18.4811	-18.4883	-18.4863	-18.4868	-18.5082	-18.5082	-18.4866	-18.4769	-18.4613	-18.4606	-18.4746	-18.4672	-18.4596	-18.4554	-18.4624	-18.4851	-18.5046	-18.4836	-18.4624	-18.4429	-18.4429	-18.4552	-18.4674	-18.4795	-18.4915	-18.5035	-18.4994	-18.4866	-18.4939	-18.4841	-18.4742	-18.4642	-18.4541	-18.4439	-18.4338
92	-18.4338	-18.4561	-18.4783	-18.5001	-18.4813	-18.4715	-18.4864	-18.4981	-18.4816	-18.4735	-18.4724	-18.4513	-18.4706	-18.4834	-18.5082	-18.5082	-18.4865	-18.4769	-18.4613	-18.4606	-18.4746	-18.4672	-18.4596	-18.4554	-18.4535	-18.4515	-18.4492	-18.4468	-18.4444	-18.4429	-18.4429	-18.4509	-18.4631	-18.4752	-18.4873	-18.4992	-18.4957	-18.4849	-18.4939	-18.4841	-18.4742	-18.4642	-18.4541	-18.4439	-18.4338
93	-18.4337	-18.4315	-18.429	-18.4409	-18.4564	-18.4594	-18.4492	-18.4576	-18.4658	-18.4673	-18.4723	-18.4512	-18.4705	-18.4834	-18.4623	-18.4623	-18.4807	-18.4646	-18.4608	-18.4606	-18.4596	-18.4646	-18.4594	-18.4517	-18.4535	-18.4515	-18.4492	-18.4468	-18.4444	-18.441	-18.441	-18.4409	-18.4408	-18.4407	-18.449	-18.461	-18.473	-18.4849	-18.4736	-18.4606	-18.4475	-18.4365	-18.4357	-18.4348	-18.4337
94	-18.4337	-18.4315	-18.429	-18.4409	-18.4563	-18.4593	-18.4491	-18.4576	-18.4657	-18.4649	-18.4477	-18.4488	-18.4582	-18.4745	-18.4623	-18.4623	-18.4807	-18.4645	-18.4608	-18.4606	-18.4596	-18.4646	-18.4594	-18.4517	-18.4437	-18.4354	-18.4303	-18.4338	-18.4369	-18.441	-18.441	-18.4409	-18.4408	-18.4407	-18.449	-18.461	-18.473	-18.4828	-18.4699	-18.4568	-18.4437	-18.4365	-18.4357	-18.4348	-18.4337
95	-18.4337	-18.4132	-18.4253	-18.4263	-18.4315	-18.4405	-18.4372	-18.4146	-18.4409	-18.4647	-18.4476	-18.4487	-18.4582	-18.4745	-18.4623	-18.4623	-18.4622	-18.4619	-18.4424	-18.4446	-18.4504	-18.4584	-18.457	-18.4395	-18.4437	-18.4354	-18.4303	-18.4338	-18.4369	-18.4386	-18.4386	-18.4305	-18.4247	-18.4369	-18.4404	-18.4401	-18.4397	-18.4392	-18.4386	-18.438	-18.4373	-18.4344	-18.4211	-18.4224	-18.4337
96	-18.4337	-18.4131	-18.4251	-18.4262	-18.4314	-18.4404	-18.4371	-18.4145	-18.4079	-18.4118	-18.4317	-18.4327	-18.4371	-18.4499	-18.4623	-18.4623	-18.4622	-18.4619	-18.4423	-18.4446	-18.4504	-18.4584	-18.457	-18.4392	-18.4225	-18.4265	-18.4269	-18.4182	-18.4194	-18.4386	-18.4386	-18.4263	-18.4247	-18.4369	-18.4404	-18.4401	-18.4397	-18.4392	-18.4386	-18.438	-18.4373	-18.4306	-18.4174	-18.4224	-18.4337
97	-18.3944	-18.4094	-18.4126	-18.4222	-18.4232	-18.4198	-18.4161	-18.4142	-18.4079	-18.4117	-18.4316	-18.4327	-18.4371	-18.4499	-18.4623	-18.4623	-18.4437	-18.425	-18.4399	-18.436	-18.4281	-18.4114	-18.4164	-18.4392	-18.4225	-18.4265	-18.4269	-18.4182	-18.4092	-18.4001	-18.4001	-18.4124	-18.4181	-18.4056	-18.3931	-18.3805	-18.3678	-18.355	-18.3648	-18.3764	-18.388	-18.3996	-18.411	-18.4078	-18.3944
98	-18.3937	-18.4091	-18.4123	-18.422	-18.4232	-18.4198	-18.4161	-18.4122	-18.3918	-18.4034	-18.4108	-18.4303	-18.4249	-18.4376	-18.4623	-18.4623	-18.4437	-18.425	-18.4399	-18.436	-18.4281	-18.4114	-18.4138	-18.4182	-18.4187	-18.398	-18.3771	-18.3975	-18.4092	-18.4001	-18.4001	-18.4124	-18.4139	-18.4014	-18.3888	-18.3762	-18.3635	-18.3547	-18.3648	-18.3764	-18.388	-18.3996	-18.411	-18.4041	-18.3937
99	-18.3937	-18.4026	-18.3922	-18.371	-18.3495	-18.36	-18.3873	-18.4121	-18.3917	-18.4033	-18.4108	-18.4302	-18.4249	-18.4008	-18.3764	-18.3764	-18.3977	-18.4189	-18.4214	-18.4199	-18.4041	-18.4091	-18.4138	-18.4182	-18.4187	-18.398	-18.3771	-18.3811	-18.3907	-18.4001	-18.4001	-18.3876	-18.3752	-18.3626	-18.35	-18.3432	-18.349	-18.3547	-18.3604	-18.366	-18.3715	-18.3769	-18.3823	-18.3877	-18.3937
100	-18.3916	-18.4022	-18.3922	-18.3709	-18.3494	-18.3399	-18.3546	-18.3712	-18.3917	-18.3972	-18.4069	-18.4241	-18.4126	-18.4007	-18.3764	-18.3764	-18.3977	-18.4189	-18.4214	-18.4199	-18.4041	-18.4091	-18.3945	-18.3774	-18.36	-18.3612	-18.3754	-18.3811	-18.3907	-18.4001	-18.4001	-18.3876	-18.3752	-18.3626	-18.35	-18.3432	-18.349	-18.353	-18.3604	-18.366	-18.3715	-18.3769	-18.3823	-18.3877	-18.3916
101	-18.3916	-18.3667	-18.3395	-18.3119	-18.3325	-18.3398	-18.3546	-18.3711	-18.3916	-18.3972	-18.4069	-18.4241	-18.4125	-18.3946	-18.3763	-18.3763	-18.3915	-18.4066	-18.406	-18.399	-18.3973	-18.3931	-18.3945	-18.3774	-18.36	-18.3612	-18.3712	-18.356	-18.3347	-18.3132	-18.3132	-18.3194	-18.3254	-18.3314	-18.3374	-18.3373	-18.3412	-18.353	-18.3422	-18.3504	-18.3589	-18.3674	-18.3758	-18.384	-18.3916
102	-18.3907	-18.3646	-18.3373	-18.3098	-18.3248	-18.3294	-18.3504	-18.3691	-18.3833	-18.3808	-18.3985	-18.3934	-18.4125	-18.3945	-18.3763	-18.3763	-18.3915	-18.4066	-18.406	-18.399	-18.3972	-18.3744	-18.3513	-18.3405	-18.3509	-18.3532	-18.3712	-18.356	-18.3347	-18.3132	-18.3132	-18.3194	-18.3254	-18.3314	-18.3374	-18.3373	-18.3412	-18.3507	-18.3417	-18.3504	-18.3589	-18.3674	-18.3758	-18.384	-18.3907
103	-18.2637	-18.2784	-18.294	-18.3095	-18.3248	-18.3293	-18.3504	-18.3691	-18.3833	-18.3808	-18.3985	-18.3934	-18.388	-18.3823	-18.3763	-18.3763	-18.3822	-18.388	-18.3936	-18.3867	-18.3696	-18.3744	-18.3513	-18.3405	-18.3509	-18.3424	-18.3246	-18.3066	-18.2915	-18.3132	-18.3132	-18.307	-18.3007	-18.3054	-18.3174	-18.3293	-18.3245	-18.333	-18.3417	-18.3293	-18.3163	-18.3032	-18.2901	-18.2769	-18.2637
104	-18.2629	-18.2781	-18.2939	-18.3094	-18.3081	-18.3277	-18.3177	-18.3278	-18.3545	-18.3687	-18.3616	-18.3872	-18.3879	-18.3822	-18.3763	-18.3763	-18.3822	-18.388	-18.3936	-18.3867	-18.3673	-18.3477	-18.3298	-18.328	-18.3307	-18.3424	-18.3246	-18.3066	-18.2915	-18.3132	-18.3132	-18.307	-18.3007	-18.3054	-18.3174	-18.3293	-18.3245	-18.333	-18.3379	-18.325	-18.312	-18.299	-18.2858	-18.2726	-18.2629
105	-18.2629	-18.2714	-18.2813	-18.3046	-18.308	-18.3276	-18.3176	-18.3278	-18.3544	-18.3686	-18.3493	-18.3565	-18.3634	-18.37	-18.3763	-18.3763	-18.37	-18.3635	-18.3568	-18.3499	-18.3673	-18.3477	-18.3298	-18.328	-18.3121	-18.3039	-18.2955	-18.2868	-18.2884	-18.27	-18.27	-18.2811	-18.2933	-18.2974	-18.3064	-18.3154	-18.3242	-18.3117	-18.2988	-18.2858	-18.2727	-18.2596	-18.2515	-18.2569	-18.2629
106	-18.2603	-18.2709	-18.281	-18.2909	-18.3001	-18.309	-18.3057	-18.326	-18.3341	-18.3418	-18.3492	-18.3564	-18.3633	-18.3699	-18.3763	-18.3763	-18.37	-18.3635	-18.3568	-18.3499	-18.3428	-18.3355	-18.3279	-18.3201	-18.3121	-18.3039	-18.2955	-18.2868	-18.2884	-18.27	-18.27	-18.2811	-18.2933	-18.2974	-18.3064	-18.3154	-18.3242	-18.3117	-18.2988	-18.2858	-18.2727	-18.2596	-18.2515	-18.2569	-18.2603
107	-18.2603	-18.2481	-18.2765	-18.2907	-18.2999	-18.3089	-18.3056	-18.3259	-18.334	-18.3418	-18.3453	-18.3216	-18.3389	-18.3577	-18.3762	-18.3762	-18.3608	-18.3451	-18.3292	-18.3459	-18.3428	-18.3355	-18.3279	-18.3201	-18.3045	-18.2808	-18.2569	-18.2695	-18.278	-18.27	-18.27	-18.2792	-18.2884	-18.2943	-18.2879	-18.2814	-18.2748	-18.2681	-18.2614	-18.2546	-18.2477	-18.2461	-18.2464	-18.2529	-18.2603
108	-18.2594	-18.2424	-18.2646	-18.2865	-18.2841	-18.2737	-18.3009	-18.2833	-18.3095	-18.3357	-18.3452	-18.3215	-18.3388	-18.3576	-18.3762	-18.3762	-18.3608	-18.3451	-18.3292	-18.3131	-18.3077	-18.3188	-18.3278	-18.308	-18.3045	-18.2808	-18.2568	-18.2695	-18.278	-18.27	-18.27	-18.2792	-18.2884	-18.2943	-18.2879	-18.2814	-18.2748	-18.2681	-18.2614	-18.2546	-18.2477	-18.2461	-18.2464	-18.2529	-18.2594
109	-18.2199	-18.2423	-18.2645	-18.2864	-18.282	-18.2736	-18.3008	-18.2832	-18.2607	-18.2806	-18.3003	-18.3197	-18.3266	-18.3516	-18.3761	-18.3761	-18.3547	-18.3329	-18.3219	-18.3131	-18.3077	-18.3188	-18.3278	-18.3077	-18.2875	-18.267	-18.2473	-18.25	-18.2596	-18.2689	-18.2689	-18.2607	-18.2513	-18.2419	-18.2324	-18.2228	-18.2184	-18.224	-18.2297	-18.2352	-18.2407	-18.2407	-18.2448	-18.2331	-18.2199
110	-18.2199	-18.2361	-18.2275	-18.2309	-18.2462	-18.256	-18.2563	-18.283	-18.2606	-18.2805	-18.3002	-18.3196	-18.3265	-18.3515	-18.3761	-18.3761	-18.3547	-18.3329	-18.3108	-18.2963	-18.2967	-18.2802	-18.2851	-18.3077	-18.2875	-18.267	-18.2473	-18.25	-18.2596	-18.2689	-18.2689	-18.2607	-18.2513	-18.2419	-18.2324	-18.2228	-18.2184	-18.224	-18.2297	-18.2352	-18.2407	-18.2407	-18.2448	-18.2331	-18.2199
111	-18.2198	-18.2335	-18.2275	-18.2308	-18.2461	-18.2539	-18.2393	-18.2415	-18.2606	-18.2498	-18.2757	-18.3013	-18.2976	-18.2733	-18.2488	-18.2488	-18.2734	-18.2977	-18.3108	-18.2963	-18.2967	-18.2802	-18.2634	-18.2464	-18.2292	-18.2303	-18.2463	-18.2327	-18.2513	-18.2689	-18.2689	-18.2566	-18.2442	-18.2317	-18.2192	-18.2126	-18.2131	-18.2036	-18.2111	-18.2196	-18.2281	-18.2365	-18.2337	-18.2266	-18.2198
112	-18.2198	-18.2238	-18.2091	-18.2184	-18.234	-18.2368	-18.2393	-18.2415	-18.2605	-18.2498	-18.2756	-18.3012	-18.2975	-18.2732	-18.2488	-18.2488	-18.2609	-18.273	-18.2848	-18.2886	-18.2661	-18.262	-18.2634	-18.2464	-18.2292	-18.2303	-18.2463	-18.2327	-18.2513	-18.2689	-18.2689	-18.2566	-18.2442	-18.2317	-18.2192	-18.2126	-18.2131	-18.2036	-18.2111	-18.2196	-18.2281	-18.2365	-18.2337	-18.2266	-18.2198
113	-18.2198	-18.2238	-18.2065	-18.2183	-18.2339	-18.2367	-18.2276	-18.2403	-18.2434	-18.245	-18.2463	-18.2474	-18.2481	-18.2485	-18.2487	-18.2487	-18.2609	-18.273	-18.2848	-18.2886	-18.2661	-18.2434	-18.2206	-18.2097	-18.2201	-18.2249	-18.2403	-18.2325	-18.2084	-18.1838	-18.1838	-18.189	-18.195	-18.2009	-18.2068	-18.2066	-18.201	-18.2034	-18.2062	-18.2086	-18.211	-18.2134	-18.2156	-18.2178	-18.2198
114	-18.2198	-18.2049	-18.1903	-18.1818	-18.2019	-18.2293	-18.2255	-18.2402	-18.2434	-18.245	-18.2463	-18.2474	-18.2481	-18.2485	-18.2487	-18.2487	-18.2362	-18.2236	-18.2107	-18.2151	-18.2386	-18.2434	-18.2205	-18.2097	-18.2201	-18.2249	-18.2403	-18.2325	-18.2083	-18.1838	-18.1838	-18.189	-18.195	-18.2009	-18.2068	-18.2066	-18.201	-18.2034	-18.2062	-18.2086	-18.211	-18.2134	-18.2156	-18.2178	-18.2198
115	-18.2195	-18.2049	-18.1902	-18.1792	-18.1777	-18.1988	-18.2197	-18.1989	-18.2237	-18.2377	-18.2145	-18.191	-18.1988	-18.2239	-18.2487	-18.2487	-18.2362	-18.2236	-18.2107	-18.1976	-18.1842	-18.1883	-18.1991	-18.1975	-18.2024	-18.2118	-18.2134	-18.2253	-18.2042	-18.1838	-18.1838	-18.1868	-18.1898	-18.1927	-18.1956	-18.1983	-18.1939	-18.2024	-18.1936	-18.1837	-18.174	-18.1856	-18.1971	-18.2085	-18.2195
116	-18.2195	-18.193	-18.1901	-18.1749	-18.1776	-18.1987	-18.2196	-18.1973	-18.2236	-18.2376	-18.2144	-18.1909	-18.1987	-18.2239	-18.2487	-18.2487	-18.224	-18.199	-18.1913	-18.1976	-18.1842	-18.1883	-18.1991	-18.1974	-18.2024	-18.2118	-18.2134	-18.2253	-18.2042	-18.1838	-18.1838	-18.1868	-18.1898	-18.1927	-18.1956	-18.1983	-18.1939	-18.2024	-18.1936	-18.1837	-18.174	-18.1856	-18.1971	-18.2085	-18.2195
117	-18.2194	-18.1929	-18.19	-18.1749	-18.1595	-18.1438	-18.1706	-18.1972	-18.17	-18.1408	-18.1477	-18.1734	-18.1672	-18.1432	-18.1188	-18.1188	-18.1432	-18.1674	-18.1737	-18.166	-18.1772	-18.1707	-18.1569	-18.1795	-18.1746	-18.1941	-18.1941	-18.1763	-18.1613	-18.1829	-18.1829	-18.1807	-18.1775	-18.1742	-18.1761	-18.1849	-18.1937	-18.1812	-18.1684	-18.1624	-18.1738	-18.1759	-18.1905	-18.205	-18.2194
118	-18.1333	-18.1619	-18.1658	-18.1744	-18.1595	-18.1438	-18.1705	-18.1969	-18.1679	-18.1387	-18.1476	-18.1733	-18.1672	-18.1431	-18.1188	-18.1188	-18.1309	-18.1428	-18.1545	-18.166	-18.1772	-18.1707	-18.1569	-18.1795	-18.1746	-18.1941	-18.1941	-18.1763	-18.1613	-18.1829	-18.1829	-18.1807	-18.1775	-18.1742	-18.1761	-18.1849	-18.1937	-18.1812	-18.1684	-18.1624	-18.1738	-18.1637	-18.1537	-18.1435	-18.1333
119	-18.1333	-18.1619	-18.1658	-18.1562	-18.1542	-18.1436	-18.1278	-18.1116	-18.1135	-18.1217	-18.1164	-18.1174	-18.1182	-18.1186	-18.1187	-18.1187	-18.1309	-18.1428	-18.1545	-18.1483	-18.1227	-18.1333	-18.1565	-18.1548	-18.1741	-18.1506	-18.1269	-18.1395	-18.159	-18.1829	-18.1829	-18.1767	-18.1704	-18.1672	-18.1708	-18.1674	-18.1639	-18.1603	-18.1567	-18.1555	-18.1612	-18.1637	-18.1537	-18.1435	-18.1333
120	-18.1333	-18.1249	-18.1465	-18.1561	-18.1516	-18.1435	-18.1278	-18.1116	-18.1135	-18.1217	-18.1164	-18.1174	-18.1182	-18.1186	-18.1187	-18.1187	-18.1064	-18.0938	-18.081	-18.0862	-18.1099	-18.1333	-18.1565	-18.1548	-18.1741	-18.1506	-18.1269	-18.1395	-18.159	-18.1829	-18.1829	-18.1767	-18.1704	-18.1672	-18.1708	-18.1674	-18.1639	-18.1603	-18.1567	-18.1555	-18.1492	-18.1453	-18.1414	-18.1374	-18.1333
121	-18.1333	-18.1248	-18.1345	-18.1384	-18.1163	-18.1264	-18.1094	-18.1115	-18.0955	-18.1151	-18.1112	-18.0814	-18.0693	-18.0942	-18.1187	-18.1187	-18.1064	-18.0938	-18.081	-18.0862	-18.1099	-18.1147	-18.1349	-18.1429	-18.1287	-18.1143	-18.1175	-18.134	-18.1582	-18.1399	-18.1399	-18.1491	-18.1582	-18.1641	-18.1577	-18.1513	-18.1447	-18.1389	-18.1507	-18.153	-18.1492	-18.1453	-18.1414	-18.1374	-18.1333
122	-18.1333	-18.1183	-18.1344	-18.1383	-18.1162	-18.1237	-18.1094	-18.1115	-18.0954	-18.1151	-18.1092	-18.0794	-18.0692	-18.0941	-18.1187	-18.1187	-18.0942	-18.0694	-18.0624	-18.0737	-18.0943	-18.1147	-18.1349	-18.1429	-18.1287	-18.1143	-18.1175	-18.134	-18.1582	-18.1399	-18.1399	-18.1491	-18.1582	-18.1641	-18.1577	-18.1513	-18.1447	-18.1389	-18.1507	-18.153	-18.1426	-18.1296	-18.1165	-18.1188	-18.1333
123	-18.1331	-18.1126	-18.1162	-18.1072	-18.1106	-18.1069	-18.0982	-18.0698	-18.0949	-18.0781	-18.0609	-18.0441	-18.0514	-18.021	-17.9911	-17.9911	-18.0142	-18.0383	-18.0624	-18.0737	-18.0943	-18.0968	-18.0707	-18.0503	-18.0729	-18.0953	-18.1088	-18.1029	-18.1214	-18.1399	-18.1399	-18.1307	-18.1214	-18.1121	-18.1031	-18.1151	-18.127	-18.1381	-18.1317	-18.1465	-18.1426	-18.1296	-18.1165	-18.1187	-18.1331
124	-18.0902	-18.1125	-18.1161	-18.1072	-18.1106	-18.1069	-18.0956	-18.0689	-18.0949	-18.0781	-18.0609	-18.044	-18.0493	-18.0189	-17.9911	-17.9911	-18.0142	-18.0383	-18.0529	-18.068	-18.0548	-18.0414	-18.0277	-18.0503	-18.0729	-18.0953	-18.1088	-18.1029	-18.1214	-18.1399	-18.1399	-18.1307	-18.1214	-18.1121	-18.1031	-18.1151	-18.127	-18.1381	-18.1315	-18.1247	-18.1179	-18.111	-18.1044	-18.1033	-18.0902
125	-18.0902	-18.1125	-18.0977	-18.1011	-18.1041	-18.0884	-18.0786	-18.0689	-18.058	-18.0473	-18.0362	-18.0435	-18.0259	-18.0081	-17.9904	-17.9904	-18.0105	-18.0318	-18.0529	-18.068	-18.0548	-18.0414	-18.0277	-18.0445	-18.0578	-18.0834	-18.0997	-18.1027	-18.0788	-18.0544	-18.0544	-18.0667	-18.0789	-18.0911	-18.1026	-18.0931	-18.1019	-18.1168	-18.1315	-18.1247	-18.1179	-18.111	-18.1042	-18.1033	-18.0902
126	-18.0901	-18.1124	-18.0977	-18.101	-18.1041	-18.0883	-18.0785	-18.0684	-18.0579	-18.0471	-18.0361	-18.0435	-18.0258	-18.0078	-17.9904	-17.9904	-18.0105	-18.0318	-18.0444	-18.0192	-18.002	-18.0045	-18.0275	-18.032	-18.0578	-18.0834	-18.0997	-18.1027	-18.0788	-18.0544	-18.0544	-18.0667	-18.0789	-18.0911	-18.1026	-18.0931	-18.0835	-18.0741	-18.0766	-18.0791	-18.0814	-18.0898	-18.104	-18.097	-18.0901
127	-18.0901	-18.0941	-18.0917	-18.0887	-18.098	-18.0826	-18.0543	-18.0683	-18.0411	-18.0121	-18.0186	-18.0249	-18.0133	-18.0013	-17.9904	-17.9904	-17.9928	-17.9953	-17.9977	-17.9999	-18.002	-18.0045	-18.0275	-18.0319	-18.0453	-18.0647	-18.0838	-18.0848	-18.0697	-18.0544	-18.0544	-18.0574	-18.0604	-18.0633	-18.0718	-18.0869	-18.0835	-18.0741	-18.0766	-18.0791	-18.0814	-18.0896	-18.104	-18.097	-18.0901
128	-18.0901	-18.094	-18.0915	-18.0887	-18.0979	-18.0825	-18.0542	-18.0672	-18.0385	-18.0095	-18.0185	-18.0248	-18.0131	-18.0009	-17.9904	-17.9904	-17.9928	-17.9953	-17.9977	-17.9999	-17.9937	-18.0038	-18.006	-18.0257	-18.0453	-18.0647	-18.0838	-18.0848	-18.0697	-18.0544	-18.0544	-18.0574	-18.0604	-18.0633	-18.0661	-18.0688	-18.0715	-18.0739	-18.0642	-18.0604	-18.0752	-18.0837	-18.086	-18.0881	-18.0901
129	-18.0901	-18.0755	-18.0609	-18.0704	-18.0489	-18.027	-18.0421	-18.0257	-17.9968	-17.9928	-17.9828	-17.9533	-17.9643	-17.9773	-17.9883	-17.9883	-17.9856	-17.9824	-17.9789	-17.9751	-17.9812	-18.0038	-18.006	-18.0257	-18.018	-18.0091	-18.0098	-18.0232	-18.0389	-18.0544	-18.0544	-18.0513	-18.0481	-18.0567	-18.0661	-18.0688	-18.0715	-18.0739	-18.0642	-18.0603	-18.075	-18.0837	-18.086	-18.0881	-18.0901
130	-18.0899	-18.0755	-18.0608	-18.0703	-18.0487	-18.0269	-18.042	-18.0256	-17.9968	-17.9927	-17.9802	-17.9512	-17.9642	-17.977	-17.9883	-17.9883	-17.9856	-17.9824	-17.9789	-17.9751	-17.9812	-17.986	-18.0059	-18.0138	-18.0081	-18.0091	-18.0098	-18.0232	-18.0389	-18.0544	-18.0544	-18.0513	-18.0481	-18.0449	-18.0416	-18.0382	-18.0347	-18.0312	-18.0457	-18.0544	-18.0447	-18.0561	-18.0675	-18.0789	-18.0899
131	-18.0899	-18.0635	-18.0607	-18.0457	-18.0304	-18.015	-18.0049	-17.9829	-17.9668	-17.9677	-17.9383	-17.9511	-17.9518	-17.9706	-17.9883	-17.9883	-17.968	-17.946	-17.9342	-17.9578	-17.9711	-17.986	-18.0059	-18.0138	-18.0081	-17.9913	-18.0073	-18.0104	-18.0298	-18.0544	-18.0544	-18.0421	-18.0415	-18.0449	-18.0416	-18.0382	-18.0347	-18.0312	-18.0455	-18.0544	-18.0447	-18.0561	-18.0675	-18.0789	-18.0899
132	-18.0899	-18.0635	-18.0607	-18.0457	-18.0304	-18.0149	-18.0048	-17.9829	-17.9667	-17.9676	-17.9382	-17.9507	-17.9515	-17.9702	-17.9883	-17.9883	-17.968	-17.946	-17.9342	-17.9578	-17.9711	-17.9797	-18.0055	-18.0069	-17.9998	-17.9911	-18.0073	-18.0104	-18.0298	-18.0544	-18.0544	-18.0421	-18.0297	-18.0172	-18.0046	-18.0009	-18.0159	-18.0308	-18.0276	-18.0331	-18.0445	-18.0467	-18.0612	-18.0756	-18.0899
133	-18.0044	-18.0328	-18.0366	-18.0093	-17.9876	-18.0149	-17.999	-17.9825	-17.9664	-17.9497	-17.9378	-17.9327	-17.9283	-17.9595	-17.9874	-17.9874	-17.9643	-17.9395	-17.9246	-17.9453	-17.9657	-17.9796	-18.0055	-18.0069	-17.9998	-17.9911	-17.9801	-18.0051	-18.0107	-18.0108	-18.0108	-18.0262	-18.0297	-18.0172	-18.0046	-18.0008	-18.0158	-18.0307	-18.0276	-18.0331	-18.0445	-18.0346	-18.0246	-18.0145	-18.0044
134	-18.0044	-18.0327	-18.0365	-18.0093	-17.9875	-18.0149	-17.999	-17.9824	-17.9664	-17.9497	-17.9378	-17.9324	-17.9262	-17.9574	-17.9874	-17.9874	-17.9643	-17.9395	-17.9246	-17.9453	-17.9657	-17.9681	-17.9624	-17.9582	-17.9747	-17.9855	-17.9801	-18.0051	-18.0107	-18.0108	-18.0108	-17.9954	-17.9799	-17.9707	-17.9859	-17.992	-17.9981	-18.0098	-18.0215	-18.0239	-18.0322	-18.0346	-18.0246	-18.0145	-18.0044
135	-18.0044	-17.996	-17.9874	-17.9785	-17.9818	-17.9599	-17.9501	-17.9405	-17.9598	-17.9369	-17.9327	-17.9155	-17.9235	-17.8934	-17.8638	-17.8638	-17.8865	-17.9104	-17.9238	-17.9265	-17.9532	-17.9669	-17.9624	-17.9582	-17.9747	-17.9855	-17.9709	-17.9562	-17.9413	-17.9261	-17.9261	-17.9403	-17.9555	-17.9706	-17.9857	-17.992	-17.9981	-18.0098	-18.0215	-18.0239	-18.0201	-18.0163	-18.0124	-18.0084	-18.0044
136	-18.0043	-17.996	-17.9873	-17.9785	-17.9818	-17.9598	-17.95	-17.9404	-17.9597	-17.9367	-17.9327	-17.9154	-17.9209	-17.8908	-17.8638	-17.8638	-17.8865	-17.9104	-17.9238	-17.9265	-17.9532	-17.9668	-17.9423	-17.9577	-17.9528	-17.9549	-17.9709	-17.9562	-17.9413	-17.9261	-17.9261	-17.9401	-17.9554	-17.9643	-17.9744	-17.9863	-17.9793	-17.9882	-18.0029	-18.0176	-18.0201	-18.0163	-18.0124	-18.0084	-18.0043
137	-18.0043	-17.9839	-17.9631	-17.9599	-17.9694	-17.954	-17.926	-17.9401	-17.9297	-17.9242	-17.9136	-17.9085	-17.898	-17.8805	-17.863	-17.863	-17.8825	-17.9037	-17.9145	-17.9015	-17.9071	-17.9243	-17.9413	-17.9577	-17.9528	-17.9549	-17.9644	-17.9373	-17.9309	-17.9261	-17.9261	-17.9383	-17.9504	-17.9624	-17.9744	-17.9863	-17.9793	-17.9665	-17.9537	-17.9408	-17.9467	-17.9612	-17.9757	-17.9901	-18.0043
138	-18.0042	-17.9838	-17.963	-17.9598	-17.9693	-17.954	-17.9259	-17.94	-17.9296	-17.9241	-17.9135	-17.9085	-17.8979	-17.8801	-17.863	-17.863	-17.8825	-17.9037	-17.9145	-17.9015	-17.9071	-17.9243	-17.9413	-17.9162	-17.9295	-17.9476	-17.9423	-17.9367	-17.9309	-17.9261	-17.9261	-17.9383	-17.9504	-17.9624	-17.9487	-17.9585	-17.9733	-17.9665	-17.9537	-17.9408	-17.9465	-17.961	-17.9755	-17.9899	-18.0042
139	-17.8752	-17.9037	-17.932	-17.942	-17.9206	-17.899	-17.9139	-17.8976	-17.9102	-17.9191	-17.9132	-17.8969	-17.8854	-17.8735	-17.863	-17.863	-17.8653	-17.8726	-17.8997	-17.8896	-17.879	-17.8761	-17.878	-17.9038	-17.9294	-17.9476	-17.9423	-17.9367	-17.9186	-17.9249	-17.9249	-17.9139	-17.9134	-17.9285	-17.9435	-17.933	-17.9172	-17.9028	-17.9175	-17.9321	-17.9278	-17.9147	-17.9016	-17.8884	-17.8752
140	-17.8752	-17.9037	-17.9319	-17.9419	-17.9205	-17.8989	-17.9138	-17.8976	-17.9102	-17.919	-17.913	-17.8968	-17.8851	-17.873	-17.863	-17.863	-17.8653	-17.8725	-17.8996	-17.8896	-17.879	-17.8761	-17.878	-17.9038	-17.8915	-17.8986	-17.9055	-17.9122	-17.9186	-17.9249	-17.9249	-17.9139	-17.9015	-17.8892	-17.8818	-17.8815	-17.888	-17.9026	-17.9173	-17.932	-17.9278	-17.9147	-17.9016	-17.8884	-17.8752
141	-17.8751	-17.8729	-17.8704	-17.8677	-17.8646	-17.887	-17.8815	-17.896	-17.8735	-17.8935	-17.9082	-17.8967	-17.8786	-17.85	-17.8604	-17.8604	-17.8578	-17.8677	-17.872	-17.8891	-17.8743	-17.8688	-17.8777	-17.8842	-17.8915	-17.8986	-17.9055	-17.9122	-17.9107	-17.9248	-17.9248	-17.9095	-17.9015	-17.8892	-17.8818	-17.8815	-17.8878	-17.9013	-17.8854	-17.8794	-17.8788	-17.878	-17.8771	-17.8762	-17.8751
142	-17.8751	-17.8729	-17.8704	-17.8676	-17.8646	-17.8869	-17.8815	-17.896	-17.8733	-17.8933	-17.908	-17.8947	-17.8785	-17.8496	-17.8604	-17.8604	-17.8578	-17.8677	-17.872	-17.8891	-17.8743	-17.8688	-17.8777	-17.8842	-17.8899	-17.8813	-17.882	-17.8951	-17.9107	-17.9248	-17.9248	-17.9094	-17.8941	-17.8821	-17.8767	-17.8731	-17.8811	-17.8806	-17.8801	-17.8794	-17.8788	-17.878	-17.8771	-17.8762	-17.8751
143	-17.8751	-17.8485	-17.8215	-17.8363	-17.8598	-17.8667	-17.877	-17.8548	-17.869	-17.8448	-17.865	-17.8901	-17.8662	-17.8483	-17.8604	-17.8604	-17.8453	-17.8548	-17.87	-17.8723	-17.8636	-17.8563	-17.8766	-17.8791	-17.8803	-17.8813	-17.882	-17.8951	-17.9099	-17.883	-17.883	-17.8983	-17.8939	-17.8821	-17.8767	-17.8729	-17.8811	-17.8806	-17.8801	-17.8694	-17.8534	-17.8373	-17.8463	-17.8608	-17.8751
144	-17.8751	-17.8484	-17.8214	-17.8363	-17.8597	-17.8667	-17.8769	-17.8547	-17.8689	-17.8448	-17.863	-17.89	-17.8661	-17.8482	-17.8604	-17.8604	-17.8452	-17.8548	-17.87	-17.8723	-17.8636	-17.8563	-17.8766	-17.8791	-17.8803	-17.8635	-17.8793	-17.8826	-17.8829	-17.883	-17.883	-17.8824	-17.8823	-17.8785	-17.8629	-17.8642	-17.8516	-17.8389	-17.8262	-17.8134	-17.8173	-17.8318	-17.8463	-17.8608	-17.8751
145	-17.7885	-17.8047	-17.8207	-17.8324	-17.8517	-17.8612	-17.8575	-17.8536	-17.8493	-17.8401	-17.84	-17.8348	-17.837	-17.843	-17.8595	-17.8595	-17.8407	-17.8541	-17.8513	-17.8526	-17.8608	-17.852	-17.8349	-17.8306	-17.8471	-17.8633	-17.8793	-17.8826	-17.8829	-17.8824	-17.8824	-17.8824	-17.8823	-17.8784	-17.8627	-17.8642	-17.8516	-17.8389	-17.8262	-17.8134	-17.8173	-17.8318	-17.8211	-17.8048	-17.7885
146	-17.7885	-17.8047	-17.8206	-17.8323	-17.8517	-17.8612	-17.8575	-17.8536	-17.8493	-17.84	-17.8399	-17.8348	-17.8368	-17.8425	-17.8595	-17.8595	-17.8407	-17.8541	-17.8513	-17.8526	-17.8608	-17.852	-17.8349	-17.8306	-17.8471	-17.8633	-17.8368	-17.8267	-17.8547	-17.8824	-17.8824	-17.8677	-17.8524	-17.8432	-17.8582	-17.8472	-17.8315	-17.8156	-17.7997	-17.8026	-17.8005	-17.7875	-17.7745	-17.7803	-17.7885
147	-17.7885	-17.7767	-17.8047	-17.7942	-17.7905	-17.8117	-17.8326	-17.8531	-17.8323	-17.833	-17.8109	-17.824	-17.8294	-17.8421	-17.8178	-17.8178	-17.8367	-17.8356	-17.8442	-17.8475	-17.8436	-17.8393	-17.8334	-17.8302	-17.8254	-17.8203	-17.8149	-17.8099	-17.8037	-17.7978	-17.7978	-17.813	-17.8281	-17.843	-17.858	-17.8471	-17.8313	-17.8155	-17.7996	-17.8026	-17.8005	-17.7875	-17.7745	-17.7803	-17.7885
148	-17.7484	-17.7766	-17.8046	-17.7941	-17.7904	-17.8115	-17.8324	-17.853	-17.8322	-17.831	-17.8108	-17.8239	-17.8294	-17.842	-17.8178	-17.8178	-17.8367	-17.8356	-17.8442	-17.8475	-17.8436	-17.8393	-17.8334	-17.8302	-17.8254	-17.8203	-17.8149	-17.8094	-17.8037	-17.7978	-17.7978	-17.8128	-17.8279	-17.8369	-17.8214	-17.8058	-17.7902	-17.7745	-17.7879	-17.7838	-17.7678	-17.7636	-17.772	-17.7614	-17.7484
149	-17.7484	-17.7557	-17.7473	-17.7691	-17.7666	-17.7505	-17.7591	-17.7692	-17.8007	-17.8095	-17.8107	-17.8054	-17.8244	-17.8324	-17.8177	-17.8177	-17.836	-17.8188	-17.7968	-17.7993	-17.8257	-17.8378	-17.814	-17.8102	-17.7869	-17.7716	-17.7986	-17.8094	-17.7915	-17.7976	-17.7976	-17.7825	-17.7672	-17.7552	-17.7549	-17.7546	-17.7583	-17.7731	-17.7879	-17.7836	-17.7676	-17.7636	-17.772	-17.7614	-17.7484
150	-17.7483	-17.7461	-17.7472	-17.7689	-17.7665	-17.7504	-17.7591	-17.7692	-17.7987	-17.8094	-17.8106	-17.8052	-17.8241	-17.8297	-17.8177	-17.8177	-17.836	-17.8188	-17.7968	-17.7993	-17.8257	-17.8378	-17.814	-17.8102	-17.7869	-17.7716	-17.7785	-17.7851	-17.7915	-17.7976	-17.7976	-17.7823	-17.767	-17.7552	-17.7549	-17.7546	-17.7583	-17.7731	-17.7587	-17.7526	-17.7552	-17.7517	-17.7503	-17.7494	-17.7483
151	-17.7483	-17.7461	-17.7436	-17.7409	-17.7416	-17.7402	-17.7548	-17.7681	-17.7833	-17.7971	-17.7907	-17.7979	-17.8048	-17.8237	-17.8177	-17.8177	-17.8267	-17.8122	-17.7891	-17.7792	-17.78	-17.7971	-17.8119	-17.7857	-17.7646	-17.7702	-17.7785	-17.7851	-17.7828	-17.7555	-17.7555	-17.7555	-17.7554	-17.7517	-17.7363	-17.7433	-17.7542	-17.7537	-17.7532	-17.7526	-17.7552	-17.7515	-17.7503	-17.7494	-17.7483
152	-17.7483	-17.7253	-17.7436	-17.7409	-17.7415	-17.7402	-17.7548	-17.7674	-17.7833	-17.7971	-17.7907	-17.7979	-17.8047	-17.8237	-17.8177	-17.8177	-17.8267	-17.8122	-17.7891	-17.7792	-17.78	-17.7971	-17.8119	-17.7857	-17.7646	-17.7633	-17.7395	-17.7155	-17.728	-17.7555	-17.7555	-17.7555	-17.7554	-17.7516	-17.7361	-17.7433	-17.7542	-17.7537	-17.7532	-17.7467	-17.7519	-17.7511	-17.7355	-17.734	-17.7483
153	-17.7483	-17.7252	-17.7228	-17.7323	-17.7378	-17.7387	-17.7353	-17.7674	-17.7755	-17.7833	-17.7865	-17.7815	-17.8014	-17.8114	-17.8177	-17.8177	-17.8083	-17.7988	-17.7874	-17.7747	-17.769	-17.7586	-17.7498	-17.7573	-17.7593	-17.7633	-17.7395	-17.7155	-17.6914	-17.6677	-17.6677	-17.683	-17.6982	-17.7133	-17.7284	-17.7207	-17.7208	-17.7295	-17.7381	-17.7467	-17.7519	-17.7511	-17.7353	-17.734	-17.7483
154	-17.703	-17.7219	-17.7228	-17.7323	-17.7378	-17.7386	-17.7332	-17.7661	-17.7754	-17.7832	-17.7864	-17.7814	-17.7988	-17.8113	-17.8177	-17.8177	-17.8083	-17.7988	-17.7874	-17.7747	-17.769	-17.7586	-17.7498	-17.7573	-17.7593	-17.7327	-17.7059	-17.7003	-17.6914	-17.6677	-17.6677	-17.683	-17.6982	-17.7133	-17.7284	-17.7205	-17.7208	-17.7295	-17.7381	-17.7429	-17.7269	-17.711	-17.7197	-17.7193	-17.703
155	-17.703	-17.7218	-17.7225	-17.71	-17.7252	-17.7345	-17.7309	-17.7269	-17.7467	-17.7666	-17.7862	-17.7702	-17.7681	-17.7931	-17.8176	-17.8176	-17.7992	-17.7804	-17.7726	-17.7627	-17.7524	-17.7421	-17.748	-17.7372	-17.7417	-17.7327	-17.7059	-17.6917	-17.6798	-17.6677	-17.6677	-17.6761	-17.6852	-17.6942	-17.7031	-17.712	-17.7051	-17.6894	-17.6736	-17.6765	-17.6909	-17.7053	-17.7197	-17.7191	-17.703
156	-17.703	-17.713	-17.6951	-17.71	-17.7252	-17.7345	-17.7308	-17.7269	-17.7466	-17.7664	-17.786	-17.7676	-17.768	-17.793	-17.8176	-17.8176	-17.7992	-17.7804	-17.7726	-17.7627	-17.7524	-17.7421	-17.748	-17.7372	-17.7261	-17.7149	-17.7034	-17.6917	-17.6798	-17.6677	-17.6677	-17.6761	-17.6852	-17.6942	-17.7031	-17.712	-17.7049	-17.6892	-17.6735	-17.6765	-17.6909	-17.7053	-17.6949	-17.6978	-17.703
157	-17.7029	-17.713	-17.695	-17.6891	-17.6688	-17.7022	-17.7106	-17.7266	-17.7227	-17.7182	-17.7388	-17.7631	-17.7558	-17.7869	-17.8176	-17.8176	-17.7901	-17.7621	-17.7615	-17.7623	-17.737	-17.7298	-17.7071	-17.7129	-17.7261	-17.7149	-17.7034	-17.6789	-17.6554	-17.667	-17.667	-17.6577	-17.6485	-17.6423	-17.6482	-17.654	-17.6597	-17.6654	-17.671	-17.6764	-17.682	-17.6873	-17.6926	-17.6978	-17.7029
158	-17.7029	-17.6787	-17.6945	-17.668	-17.6667	-17.7001	-17.7105	-17.7265	-17.7227	-17.7182	-17.7361	-17.763	-17.7558	-17.7869	-17.8176	-17.8176	-17.79	-17.7621	-17.7615	-17.7623	-17.737	-17.7298	-17.7071	-17.6841	-17.661	-17.6443	-17.6724	-17.6789	-17.6554	-17.667	-17.667	-17.6577	-17.6485	-17.6423	-17.6482	-17.654	-17.6597	-17.6654	-17.671	-17.6764	-17.682	-17.6873	-17.6926	-17.6917	-17.7029
159	-17.7028	-17.6787	-17.6945	-17.6679	-17.6645	-17.6855	-17.7062	-17.6822	-17.675	-17.707	-17.7174	-17.7429	-17.7517	-17.7217	-17.6914	-17.6914	-17.7187	-17.7458	-17.7452	-17.7423	-17.7342	-17.7114	-17.6857	-17.6841	-17.661	-17.6376	-17.63	-17.6428	-17.6517	-17.667	-17.667	-17.6524	-17.637	-17.6391	-17.6297	-17.6202	-17.6324	-17.6471	-17.6618	-17.6578	-17.6575	-17.669	-17.6804	-17.6917	-17.7028
160	-17.6626	-17.6702	-17.6371	-17.6432	-17.6643	-17.6853	-17.706	-17.682	-17.6723	-17.7044	-17.7173	-17.7428	-17.7517	-17.7216	-17.6914	-17.6914	-17.7187	-17.7458	-17.7452	-17.7423	-17.7342	-17.7114	-17.6857	-17.6635	-17.6433	-17.6376	-17.63	-17.6428	-17.6517	-17.667	-17.667	-17.6524	-17.637	-17.6391	-17.6297	-17.6202	-17.6324	-17.6471	-17.6618	-17.6576	-17.6575	-17.669	-17.6804	-17.6788	-17.6626
161	-17.6626	-17.6701	-17.637	-17.6431	-17.6554	-17.6248	-17.6333	-17.6427	-17.6655	-17.6916	-17.7134	-17.7245	-17.7395	-17.7156	-17.6914	-17.6914	-17.7095	-17.7274	-17.734	-17.726	-17.7229	-17.7033	-17.6839	-17.6635	-17.6433	-17.6228	-17.614	-17.6175	-17.6424	-17.6243	-17.6243	-17.6304	-17.6364	-17.6215	-17.6059	-17.6176	-17.6109	-17.6227	-17.6343	-17.646	-17.6419	-17.638	-17.6462	-17.6545	-17.6626
162	-17.6626	-17.63	-17.6217	-17.6351	-17.6406	-17.6247	-17.6332	-17.6416	-17.6654	-17.6915	-17.7134	-17.7244	-17.7394	-17.7155	-17.6914	-17.6914	-17.7095	-17.7274	-17.734	-17.726	-17.7229	-17.7033	-17.6835	-17.6597	-17.6336	-17.6228	-17.614	-17.6175	-17.6424	-17.6243	-17.6243	-17.6304	-17.6364	-17.6215	-17.6059	-17.6176	-17.6109	-17.6227	-17.6343	-17.646	-17.6417	-17.638	-17.6462	-17.6545	-17.6626
163	-17.5777	-17.5998	-17.6215	-17.6331	-17.6405	-17.6215	-17.6125	-17.6415	-17.6535	-17.6609	-17.6928	-17.7083	-17.703	-17.6973	-17.6914	-17.6914	-17.7003	-17.7091	-17.7177	-17.7057	-17.6772	-17.6548	-17.6835	-17.6597	-17.6336	-17.6171	-17.6022	-17.5903	-17.5966	-17.6243	-17.6243	-17.6181	-17.6119	-17.6055	-17.6027	-17.5991	-17.6106	-17.6041	-17.6127	-17.6212	-17.6296	-17.626	-17.6099	-17.5938	-17.5777
164	-17.5777	-17.5997	-17.6011	-17.6068	-17.6159	-17.613	-17.6124	-17.64	-17.6533	-17.6608	-17.6927	-17.7083	-17.7029	-17.6973	-17.6914	-17.6914	-17.7003	-17.7091	-17.7177	-17.7057	-17.6771	-17.6484	-17.6222	-17.6115	-17.6159	-17.6171	-17.6022	-17.5903	-17.5966	-17.6243	-17.6243	-17.6181	-17.6119	-17.6055	-17.6027	-17.5991	-17.6106	-17.6041	-17.6127	-17.6212	-17.6296	-17.6258	-17.6097	-17.5936	-17.5777
165	-17.5777	-17.5876	-17.5991	-17.6067	-17.6158	-17.6129	-17.6101	-17.6392	-17.6496	-17.6572	-17.6646	-17.6718	-17.6786	-17.6851	-17.6914	-17.6914	-17.6821	-17.6726	-17.663	-17.6531	-17.643	-17.6484	-17.6222	-17.6115	-17.6039	-17.6072	-17.5925	-17.5813	-17.5663	-17.5426	-17.5426	-17.5577	-17.5728	-17.5878	-17.5992	-17.5927	-17.5954	-17.601	-17.5912	-17.5815	-17.5716	-17.5622	-17.5674	-17.5726	-17.5777
166	-17.5776	-17.5876	-17.5974	-17.6037	-17.5701	-17.5856	-17.6075	-17.639	-17.6495	-17.6572	-17.6646	-17.6717	-17.6785	-17.6851	-17.6914	-17.6914	-17.6821	-17.6726	-17.663	-17.6531	-17.643	-17.6327	-17.6195	-17.5904	-17.6039	-17.6072	-17.5925	-17.5813	-17.5663	-17.5426	-17.5426	-17.5577	-17.5728	-17.5878	-17.5992	-17.5927	-17.5954	-17.601	-17.5912	-17.5815	-17.5716	-17.5622	-17.5674	-17.5726	-17.5776
167	-17.5776	-17.5669	-17.5973	-17.6037	-17.57	-17.5855	-17.5872	-17.5962	-17.6287	-17.6245	-17.5952	-17.6172	-17.6422	-17.667	-17.6913	-17.6913	-17.673	-17.6544	-17.6356	-17.6166	-17.6254	-17.6327	-17.6194	-17.5904	-17.6005	-17.5894	-17.5806	-17.5688	-17.5602	-17.5426	-17.5426	-17.5514	-17.5632	-17.5752	-17.5872	-17.5903	-17.5862	-17.5796	-17.5729	-17.5661	-17.5593	-17.5617	-17.5553	-17.5665	-17.5776
168	-17.5775	-17.5649	-17.5972	-17.564	-17.5584	-17.5773	-17.5851	-17.5961	-17.6286	-17.6244	-17.5951	-17.6171	-17.6421	-17.6668	-17.6913	-17.6913	-17.673	-17.6544	-17.6356	-17.6166	-17.5974	-17.578	-17.5768	-17.5903	-17.6005	-17.5894	-17.5806	-17.5688	-17.5602	-17.5426	-17.5426	-17.5513	-17.5632	-17.5752	-17.5872	-17.5903	-17.5862	-17.5796	-17.5729	-17.5661	-17.5593	-17.5617	-17.5553	-17.5665	-17.5775
169	-17.5332	-17.5452	-17.5124	-17.5309	-17.5583	-17.5746	-17.585	-17.5569	-17.5404	-17.5663	-17.5919	-17.5989	-17.63	-17.6609	-17.6913	-17.6913	-17.6639	-17.6363	-17.6084	-17.5958	-17.5974	-17.578	-17.5768	-17.5903	-17.561	-17.5673	-17.578	-17.5664	-17.5546	-17.5421	-17.5421	-17.5509	-17.5601	-17.5691	-17.5779	-17.5867	-17.5747	-17.5589	-17.546	-17.5514	-17.5568	-17.5524	-17.5518	-17.5418	-17.5332
170	-17.5324	-17.5451	-17.5123	-17.5308	-17.5441	-17.5362	-17.5635	-17.5568	-17.5403	-17.5662	-17.5918	-17.5988	-17.6299	-17.6608	-17.6913	-17.6913	-17.6639	-17.6363	-17.6084	-17.5803	-17.552	-17.563	-17.5587	-17.5874	-17.5609	-17.5673	-17.578	-17.5664	-17.5546	-17.5421	-17.5421	-17.5509	-17.5601	-17.5691	-17.5779	-17.5867	-17.5747	-17.5589	-17.546	-17.5514	-17.5568	-17.5524	-17.5518	-17.5418	-17.5324
171	-17.5324	-17.5174	-17.5032	-17.5108	-17.5415	-17.5361	-17.5634	-17.5527	-17.5284	-17.5359	-17.5675	-17.5657	-17.5359	-17.5058	-17.4754	-17.4754	-17.5058	-17.536	-17.566	-17.5803	-17.552	-17.563	-17.5583	-17.5385	-17.5419	-17.5314	-17.5408	-17.5538	-17.5303	-17.5421	-17.5421	-17.5329	-17.5237	-17.5176	-17.5234	-17.5291	-17.5348	-17.5404	-17.5431	-17.5272	-17.5326	-17.5439	-17.5454	-17.5382	-17.5324
172	-17.5304	-17.5172	-17.5031	-17.5081	-17.5306	-17.5304	-17.502	-17.5143	-17.5283	-17.5358	-17.5674	-17.5656	-17.5358	-17.5057	-17.4754	-17.4754	-17.4905	-17.5054	-17.5201	-17.5346	-17.5489	-17.5297	-17.5583	-17.5385	-17.5419	-17.5314	-17.5408	-17.5538	-17.5303	-17.5421	-17.5421	-17.5329	-17.5237	-17.5176	-17.5234	-17.5291	-17.5348	-17.5404	-17.5431	-17.5272	-17.5326	-17.5439	-17.5454	-17.5382	-17.5304
173	-17.5304	-17.5108	-17.5025	-17.4874	-17.4971	-17.5304	-17.502	-17.5142	-17.5179	-17.4997	-17.473	-17.474	-17.4748	-17.4752	-17.4753	-17.4753	-17.4905	-17.5054	-17.5201	-17.5346	-17.5489	-17.5235	-17.4948	-17.5162	-17.5184	-17.5125	-17.5052	-17.5179	-17.5269	-17.5389	-17.5389	-17.5274	-17.5144	-17.5145	-17.5051	-17.4957	-17.4864	-17.498	-17.5096	-17.5211	-17.5113	-17.4952	-17.4984	-17.5158	-17.5304
174	-17.5295	-17.5103	-17.5024	-17.4874	-17.4971	-17.497	-17.4879	-17.4717	-17.5039	-17.4996	-17.473	-17.474	-17.4748	-17.4752	-17.4753	-17.4753	-17.46	-17.4444	-17.4417	-17.4713	-17.5006	-17.5235	-17.4948	-17.5162	-17.5184	-17.5125	-17.5052	-17.5179	-17.5269	-17.5389	-17.5389	-17.5274	-17.5144	-17.5145	-17.5051	-17.4957	-17.4864	-17.498	-17.5096	-17.5211	-17.5113	-17.4952	-17.4948	-17.5122	-17.5295
175	-17.4469	-17.4752	-17.4901	-17.4793	-17.4721	-17.4635	-17.4878	-17.4717	-17.5039	-17.4829	-17.4707	-17.4414	-17.4139	-17.4448	-17.4753	-17.4753	-17.46	-17.4444	-17.4286	-17.4126	-17.438	-17.4643	-17.4904	-17.4659	-17.4841	-17.4981	-17.5017	-17.4957	-17.5178	-17.5389	-17.5389	-17.5267	-17.5121	-17.502	-17.4895	-17.477	-17.4862	-17.4766	-17.467	-17.4573	-17.4634	-17.4809	-17.4791	-17.463	-17.4469
176	-17.4469	-17.4751	-17.4898	-17.4792	-17.4721	-17.4635	-17.466	-17.4682	-17.4701	-17.4717	-17.4706	-17.4413	-17.4138	-17.4447	-17.4753	-17.4753	-17.4449	-17.4141	-17.4286	-17.4126	-17.438	-17.4643	-17.4904	-17.4659	-17.4841	-17.4981	-17.5016	-17.4957	-17.5178	-17.5389	-17.5389	-17.5267	-17.5121	-17.502	-17.4895	-17.477	-17.4862	-17.4766	-17.467	-17.4573	-17.4597	-17.4773	-17.4791	-17.463	-17.4469
177	-17.4468	-17.4507	-17.4771	-17.469	-17.4608	-17.4612	-17.466	-17.4682	-17.4701	-17.4717	-17.4476	-17.412	-17.4118	-17.382	-17.3519	-17.3519	-17.382	-17.412	-17.3962	-17.4116	-17.4247	-17.4387	-17.4524	-17.4659	-17.4793	-17.4923	-17.4777	-17.4931	-17.5173	-17.4997	-17.4997	-17.5057	-17.5117	-17.4968	-17.4813	-17.4746	-17.4644	-17.4553	-17.4487	-17.4458	-17.4476	-17.4404	-17.4426	-17.4448	-17.4468
178	-17.4468	-17.4507	-17.4744	-17.4688	-17.4608	-17.4611	-17.463	-17.4676	-17.4329	-17.3979	-17.3744	-17.3827	-17.4117	-17.3819	-17.3519	-17.3519	-17.3668	-17.3816	-17.3962	-17.4116	-17.4247	-17.4387	-17.4524	-17.4659	-17.4793	-17.4923	-17.4777	-17.4931	-17.5173	-17.4997	-17.4997	-17.5057	-17.5117	-17.4968	-17.4813	-17.4746	-17.4644	-17.4553	-17.4487	-17.4421	-17.4476	-17.4404	-17.4426	-17.4448	-17.4468
179	-17.4468	-17.4432	-17.4544	-17.4636	-17.4477	-17.4565	-17.4407	-17.4675	-17.4328	-17.3978	-17.3744	-17.3826	-17.3762	-17.3517	-17.3518	-17.3518	-17.3668	-17.3816	-17.3849	-17.4106	-17.3964	-17.3975	-17.4266	-17.4554	-17.4368	-17.4517	-17.4738	-17.4717	-17.4723	-17.4997	-17.4997	-17.4935	-17.4874	-17.4811	-17.4748	-17.4684	-17.4619	-17.4518	-17.439	-17.442	-17.4381	-17.4378	-17.428	-17.4325	-17.4468
180	-17.4468	-17.4405	-17.4543	-17.4635	-17.4475	-17.4565	-17.4407	-17.4288	-17.4081	-17.3914	-17.3626	-17.3572	-17.3512	-17.3516	-17.3518	-17.3518	-17.3366	-17.358	-17.3849	-17.4106	-17.3964	-17.3975	-17.4266	-17.4554	-17.4368	-17.4517	-17.4738	-17.4717	-17.4723	-17.4997	-17.4997	-17.4935	-17.4874	-17.4811	-17.4748	-17.4684	-17.4619	-17.4518	-17.439	-17.442	-17.4381	-17.4378	-17.428	-17.4325	-17.4468
181	-17.4097	-17.4142	-17.4297	-17.4577	-17.4459	-17.4261	-17.4393	-17.4245	-17.4081	-17.3914	-17.3626	-17.3571	-17.3512	-17.3401	-17.3518	-17.3518	-17.3366	-17.358	-17.3831	-17.3519	-17.3683	-17.38	-17.384	-17.4068	-17.4293	-17.4432	-17.4683	-17.457	-17.4416	-17.415	-17.415	-17.427	-17.439	-17.451	-17.4628	-17.4659	-17.4503	-17.4347	-17.4333	-17.4358	-17.4352	-17.4284	-17.4214	-17.4182	-17.4097
182	-17.409	-17.4141	-17.4297	-17.4577	-17.4459	-17.4259	-17.4392	-17.4245	-17.3943	-17.3596	-17.3513	-17.3505	-17.3396	-17.3218	-17.3518	-17.3518	-17.331	-17.3211	-17.3091	-17.3388	-17.3683	-17.38	-17.384	-17.4068	-17.4293	-17.4432	-17.4683	-17.457	-17.4415	-17.415	-17.415	-17.427	-17.439	-17.451	-17.4628	-17.4659	-17.4503	-17.4347	-17.4333	-17.4358	-17.4352	-17.4284	-17.4214	-17.4182	-17.409
183	-17.409	-17.3956	-17.3813	-17.407	-17.4342	-17.4123	-17.4042	-17.382	-17.3596	-17.3482	-17.3512	-17.3505	-17.3396	-17.3218	-17.3037	-17.3037	-17.331	-17.3211	-17.3091	-17.3388	-17.3379	-17.3611	-17.367	-17.3926	-17.418	-17.4075	-17.4169	-17.4447	-17.4361	-17.415	-17.415	-17.4142	-17.4171	-17.42	-17.4228	-17.4256	-17.4282	-17.4308	-17.4281	-17.4262	-17.4134	-17.4038	-17.4182	-17.4142	-17.409
184	-17.4063	-17.3956	-17.3812	-17.4069	-17.4341	-17.4122	-17.4041	-17.3819	-17.3594	-17.3482	-17.3495	-17.3271	-17.2913	-17.3215	-17.3037	-17.3037	-17.3216	-17.3032	-17.3055	-17.3145	-17.3379	-17.3611	-17.367	-17.3926	-17.418	-17.4075	-17.4169	-17.4447	-17.4361	-17.415	-17.415	-17.4142	-17.4171	-17.42	-17.4228	-17.4256	-17.4282	-17.4308	-17.4244	-17.4262	-17.4134	-17.4038	-17.4182	-17.4142	-17.4063
185	-17.4063	-17.394	-17.3795	-17.3641	-17.3735	-17.4065	-17.3784	-17.3447	-17.3466	-17.3368	-17.3495	-17.327	-17.2913	-17.3214	-17.3037	-17.3037	-17.3035	-17.3032	-17.3055	-17.3145	-17.3205	-17.3411	-17.3634	-17.3465	-17.3606	-17.3888	-17.3779	-17.3721	-17.3937	-17.4112	-17.4112	-17.4081	-17.4049	-17.4017	-17.3984	-17.395	-17.3925	-17.4103	-17.419	-17.4033	-17.3893	-17.4004	-17.3874	-17.3925	-17.4063
186	-17.4054	-17.3936	-17.3793	-17.364	-17.3734	-17.4064	-17.3783	-17.3447	-17.3466	-17.3367	-17.3246	-17.2905	-17.2909	-17.2853	-17.3037	-17.3037	-17.3035	-17.291	-17.3027	-17.3019	-17.3151	-17.3411	-17.3634	-17.3465	-17.3606	-17.3888	-17.3779	-17.3721	-17.3937	-17.4112	-17.4112	-17.4081	-17.4049	-17.4017	-17.3984	-17.395	-17.3915	-17.4067	-17.419	-17.4033	-17.3893	-17.4004	-17.3874	-17.3882	-17.4054
187	-17.3613	-17.387	-17.3791	-17.3481	-17.3489	-17.3401	-17.3426	-17.3443	-17.3098	-17.3196	-17.3138	-17.2904	-17.2908	-17.2852	-17.3036	-17.3036	-17.2762	-17.2793	-17.3027	-17.3019	-17.3151	-17.2998	-17.3036	-17.3322	-17.3295	-17.3284	-17.3504	-17.3499	-17.3806	-17.4112	-17.4112	-17.4028	-17.3906	-17.3783	-17.366	-17.3746	-17.3915	-17.388	-17.3844	-17.3807	-17.3874	-17.3731	-17.3753	-17.3743	-17.3613
188	-17.3613	-17.3865	-17.3789	-17.348	-17.3488	-17.3401	-17.3425	-17.3442	-17.3098	-17.3195	-17.3137	-17.2893	-17.2669	-17.267	-17.3036	-17.3036	-17.2762	-17.2793	-17.2909	-17.2896	-17.3009	-17.2998	-17.3036	-17.3322	-17.3295	-17.3284	-17.3504	-17.3498	-17.3806	-17.4112	-17.4112	-17.4028	-17.3906	-17.3783	-17.366	-17.371	-17.3889	-17.388	-17.3844	-17.3807	-17.3874	-17.3731	-17.3709	-17.3743	-17.3613
189	-17.3612	-17.3529	-17.3666	-17.3457	-17.3374	-17.3334	-17.3177	-17.3017	-17.2876	-17.2762	-17.2653	-17.26	-17.2668	-17.2553	-17.219	-17.219	-17.2492	-17.2671	-17.2909	-17.2896	-17.3009	-17.2889	-17.2984	-17.2968	-17.3063	-17.3122	-17.3189	-17.3482	-17.3183	-17.2882	-17.2882	-17.3024	-17.3206	-17.3387	-17.3567	-17.3536	-17.3411	-17.3456	-17.3602	-17.3748	-17.377	-17.3715	-17.3693	-17.3653	-17.3612
190	-17.3612	-17.3528	-17.3663	-17.3455	-17.3373	-17.3334	-17.3177	-17.3017	-17.2875	-17.2761	-17.2652	-17.2598	-17.2666	-17.2552	-17.219	-17.219	-17.2492	-17.2671	-17.2624	-17.2888	-17.2735	-17.2748	-17.2984	-17.2968	-17.3063	-17.3122	-17.3189	-17.3482	-17.3183	-17.2882	-17.2882	-17.2988	-17.3169	-17.335	-17.353	-17.3536	-17.3411	-17.3456	-17.3602	-17.3748	-17.377	-17.3715	-17.3693	-17.3653	-17.3612
191	-17.3611	-17.3517	-17.3443	-17.3402	-17.3263	-17.3168	-17.3071	-17.2971	-17.2868	-17.2752	-17.252	-17.2541	-17.2666	-17.2431	-17.219	-17.219	-17.2431	-17.2485	-17.2624	-17.2888	-17.2735	-17.2748	-17.2614	-17.2839	-17.2949	-17.2929	-17.2947	-17.2883	-17.2858	-17.2882	-17.2882	-17.2912	-17.2941	-17.297	-17.3011	-17.316	-17.3308	-17.3285	-17.3159	-17.3231	-17.3405	-17.3579	-17.3556	-17.3438	-17.3611
192	-17.3611	-17.3515	-17.3443	-17.3401	-17.3262	-17.3168	-17.3071	-17.297	-17.2867	-17.2751	-17.252	-17.2541	-17.2537	-17.243	-17.219	-17.219	-17.2431	-17.2485	-17.2603	-17.2413	-17.2463	-17.2573	-17.2614	-17.2839	-17.2949	-17.2929	-17.2947	-17.2883	-17.2858	-17.2882	-17.2882	-17.2912	-17.2941	-17.297	-17.3011	-17.316	-17.3308	-17.3285	-17.3159	-17.3187	-17.3362	-17.3536	-17.3556	-17.3438	-17.3611
193	-17.3236	-17.3348	-17.331	-17.3354	-17.3246	-17.3032	-17.2814	-17.2595	-17.2854	-17.2688	-17.2402	-17.2476	-17.2427	-17.2309	-17.2189	-17.2189	-17.2248	-17.2357	-17.236	-17.2413	-17.2463	-17.2573	-17.2571	-17.2603	-17.2645	-17.2877	-17.2907	-17.277	-17.2788	-17.2842	-17.2842	-17.2852	-17.282	-17.2862	-17.2998	-17.3025	-17.3051	-17.3077	-17.3102	-17.3126	-17.3149	-17.3172	-17.3265	-17.3396	-17.3236
194	-17.3236	-17.3346	-17.331	-17.3354	-17.3244	-17.303	-17.2813	-17.2593	-17.2854	-17.2688	-17.2401	-17.2476	-17.2426	-17.2309	-17.2189	-17.2189	-17.2248	-17.2357	-17.236	-17.2293	-17.2458	-17.2512	-17.2558	-17.2603	-17.2645	-17.2877	-17.2907	-17.277	-17.2788	-17.2842	-17.2842	-17.2851	-17.282	-17.2862	-17.2998	-17.3025	-17.3051	-17.3077	-17.3102	-17.3126	-17.3149	-17.3172	-17.3265	-17.3396	-17.3236
195	-17.3235	-17.3274	-17.308	-17.3343	-17.3146	-17.2809	-17.2469	-17.2553	-17.2372	-17.2146	-17.2288	-17.2349	-17.2301	-17.2179	-17.2189	-17.2189	-17.2127	-17.2305	-17.2206	-17.2166	-17.2458	-17.2512	-17.2558	-17.2251	-17.2564	-17.2684	-17.2722	-17.2756	-17.2591	-17.2806	-17.2806	-17.2659	-17.2712	-17.2788	-17.2755	-17.2722	-17.2703	-17.2879	-17.3055	-17.3032	-17.2916	-17.3091	-17.3194	-17.3215	-17.3235
196	-17.3235	-17.3274	-17.3079	-17.3343	-17.3145	-17.2808	-17.2468	-17.2552	-17.237	-17.2145	-17.2287	-17.2349	-17.2175	-17.2066	-17.2189	-17.2189	-17.2127	-17.2305	-17.2206	-17.2166	-17.2156	-17.2386	-17.2408	-17.2248	-17.2564	-17.2684	-17.2722	-17.2756	-17.2591	-17.2806	-17.2806	-17.2623	-17.2712	-17.2788	-17.2755	-17.2722	-17.2687	-17.2836	-17.3012	-17.3032	-17.2916	-17.3091	-17.3194	-17.3215	-17.3235
197	-17.3235	-17.2912	-17.3067	-17.2809	-17.2536	-17.226	-17.2228	-17.2126	-17.1891	-17.2089	-17.2284	-17.205	-17.2175	-17.2065	-17.2189	-17.2189	-17.2089	-17.2063	-17.1997	-17.1929	-17.2156	-17.2386	-17.2408	-17.2248	-17.2071	-17.19	-17.1967	-17.2274	-17.2579	-17.241	-17.241	-17.2561	-17.2476	-17.2292	-17.2347	-17.2525	-17.2687	-17.2652	-17.2617	-17.274	-17.2904	-17.2809	-17.2952	-17.3094	-17.3235
198	-17.3235	-17.2911	-17.3066	-17.2808	-17.2535	-17.2259	-17.2227	-17.2125	-17.189	-17.2088	-17.2284	-17.2049	-17.194	-17.1998	-17.2189	-17.2189	-17.2089	-17.2063	-17.1997	-17.1929	-17.1982	-17.1787	-17.1931	-17.224	-17.2071	-17.19	-17.1967	-17.2274	-17.2579	-17.241	-17.241	-17.2561	-17.244	-17.2255	-17.2304	-17.2482	-17.2659	-17.2652	-17.2617	-17.274	-17.2904	-17.2809	-17.2951	-17.3094	-17.3235
199	-17.2387	-17.2728	-17.2585	-17.2256	-17.2041	-17.1947	-17.1981	-17.1752	-17.1781	-17.1973	-17.1918	-17.1929	-17.1939	-17.1998	-17.2187	-17.2187	-17.1945	-17.1814	-17.1871	-17.1925	-17.1859	-17.1787	-17.1931	-17.224	-17.1929	-17.1712	-17.1853	-17.2041	-17.2226	-17.241	-17.241	-17.2258	-17.2105	-17.2169	-17.2107	-17.2031	-17.221	-17.2387	-17.2564	-17.258	-17.2665	-17.2776	-17.2647	-17.2517	-17.2387
200	-17.2387	-17.2728	-17.2585	-17.2255	-17.204	-17.1947	-17.198	-17.1751	-17.178	-17.1972	-17.1916	-17.1811	-17.1699	-17.1945	-17.2187	-17.2187	-17.1945	-17.1814	-17.1871	-17.1925	-17.1859	-17.1779	-17.1766	-17.175	-17.1732	-17.1712	-17.1853	-17.2041	-17.2226	-17.241	-17.241	-17.2258	-17.2105	-17.2125	-17.2071	-17.2031	-17.221	-17.2387	-17.2564	-17.258	-17.2665	-17.2776	-17.2647	-17.2517	-17.2387
201	-17.2387	-17.2305	-17.222	-17.2132	-17.1924	-17.19	-17.1851	-17.17	-17.1656	-17.1544	-17.1679	-17.181	-17.1697	-17.1944	-17.1818	-17.1818	-17.1885	-17.1699	-17.1808	-17.1924	-17.1791	-17.1779	-17.1766	-17.175	-17.1732	-17.1664	-17.1727	-17.1667	-17.1643	-17.1629	-17.1629	-17.1809	-17.1989	-17.1951	-17.1853	-17.1938	-17.2085	-17.2231	-17.2376	-17.2521	-17.2543	-17.2505	-17.2467	-17.2427	-17.2387
202	-17.2387	-17.2304	-17.2219	-17.2131	-17.1923	-17.1899	-17.185	-17.1698	-17.1655	-17.1544	-17.1678	-17.1687	-17.1695	-17.1824	-17.1818	-17.1818	-17.1885	-17.1699	-17.1808	-17.1924	-17.1791	-17.1669	-17.1712	-17.1635	-17.1557	-17.1664	-17.1727	-17.1667	-17.1643	-17.1629	-17.1629	-17.1766	-17.1946	-17.1951	-17.1852	-17.1938	-17.2085	-17.2231	-17.2376	-17.2521	-17.2543	-17.2505	-17.2467	-17.2427	-17.2387
203	-17.2386	-17.2125	-17.1859	-17.1591	-17.1569	-17.159	-17.1486	-17.169	-17.1649	-17.1544	-17.1555	-17.1685	-17.1694	-17.1823	-17.1818	-17.1818	-17.1817	-17.1578	-17.169	-17.1801	-17.1642	-17.1611	-17.1712	-17.1635	-17.1557	-17.1658	-17.169	-17.1551	-17.1569	-17.1585	-17.1585	-17.1447	-17.1493	-17.1673	-17.1797	-17.1921	-17.1735	-17.1548	-17.1361	-17.1522	-17.1696	-17.187	-17.2043	-17.2215	-17.2386
204	-17.2386	-17.2123	-17.1858	-17.1589	-17.1568	-17.1589	-17.1486	-17.169	-17.1649	-17.1543	-17.1436	-17.1449	-17.1455	-17.1636	-17.1818	-17.1818	-17.1817	-17.1578	-17.169	-17.1801	-17.1642	-17.1611	-17.1353	-17.1387	-17.1472	-17.1658	-17.169	-17.1551	-17.1569	-17.1585	-17.1585	-17.1404	-17.1493	-17.1673	-17.1797	-17.1885	-17.1699	-17.1512	-17.1348	-17.1522	-17.1696	-17.187	-17.2043	-17.2215	-17.2386
205	-17.0223	-17.0561	-17.09	-17.1236	-17.132	-17.128	-17.1253	-17.1336	-17.1415	-17.1433	-17.1436	-17.1448	-17.1455	-17.1636	-17.1818	-17.1818	-17.1546	-17.1575	-17.145	-17.12	-17.129	-17.1357	-17.1343	-17.1387	-17.1472	-17.1605	-17.1504	-17.1539	-17.1373	-17.1194	-17.1194	-17.1344	-17.1493	-17.1642	-17.179	-17.1642	-17.1487	-17.1331	-17.1348	-17.1173	-17.0984	-17.0795	-17.0605	-17.0414	-17.0223
206	-17.022	-17.056	-17.0899	-17.1235	-17.1318	-17.128	-17.1252	-17.1335	-17.1414	-17.1432	-17.1197	-17.1326	-17.1453	-17.1455	-17.1818	-17.1818	-17.1546	-17.1575	-17.145	-17.12	-17.129	-17.1357	-17.1343	-17.1278	-17.1428	-17.1476	-17.1504	-17.1539	-17.1373	-17.1194	-17.1194	-17.1344	-17.1493	-17.1642	-17.179	-17.1642	-17.1487	-17.1331	-17.1325	-17.1137	-17.0948	-17.0759	-17.0569	-17.038	-17.022
207	-17.022	-17.043	-17.0645	-17.0859	-17.1071	-17.1046	-17.1124	-17.1267	-17.1407	-17.1178	-17.1195	-17.1325	-17.1452	-17.1337	-17.0977	-17.0977	-17.1277	-17.1454	-17.127	-17.1198	-17.1249	-17.1297	-17.1082	-17.1278	-17.1428	-17.1476	-17.1393	-17.1307	-17.122	-17.1194	-17.1194	-17.1312	-17.1265	-17.1083	-17.09	-17.0819	-17.0996	-17.1172	-17.1174	-17.1016	-17.0858	-17.0699	-17.054	-17.038	-17.022
208	-17.0219	-17.0428	-17.0644	-17.0859	-17.1071	-17.1044	-17.1122	-17.1266	-17.1406	-17.1128	-17.1082	-17.1263	-17.1451	-17.1336	-17.0977	-17.0977	-17.1277	-17.1454	-17.127	-17.1198	-17.1249	-17.1297	-17.1082	-17.1036	-17.1347	-17.1468	-17.1393	-17.1307	-17.122	-17.1194	-17.1194	-17.1312	-17.1222	-17.1039	-17.0856	-17.0819	-17.0996	-17.1172	-17.1174	-17.1016	-17.0858	-17.0699	-17.054	-17.0378	-17.0219
209	-17.0219	-17.0364	-17.0522	-17.0677	-17.0829	-17.0977	-17.1013	-17.0913	-17.0799	-17.1127	-17.1081	-17.1262	-17.145	-17.1216	-17.0977	-17.0977	-17.1216	-17.1271	-17.1146	-17.0966	-17.0948	-17.0884	-17.107	-17.1034	-17.1347	-17.1468	-17.128	-17.0952	-17.1039	-17.113	-17.113	-17.1043	-17.0891	-17.0739	-17.0642	-17.0716	-17.0531	-17.0346	-17.0268	-17.0261	-17.0255	-17.0247	-17.0239	-17.023	-17.0219
210	-17.0219	-17.036	-17.052	-17.0675	-17.0827	-17.0976	-17.1012	-17.0912	-17.0684	-17.0941	-17.1072	-17.1084	-17.1212	-17.1215	-17.0977	-17.0977	-17.1216	-17.1271	-17.1146	-17.0966	-17.0948	-17.0884	-17.107	-17.1034	-17.0717	-17.0751	-17.0849	-17.0945	-17.1039	-17.113	-17.113	-17.1043	-17.0891	-17.0739	-17.0642	-17.0672	-17.0487	-17.0302	-17.0268	-17.0261	-17.0255	-17.0247	-17.0239	-17.023	-17.0219
211	-17.0219	-17.0197	-17.0172	-17.0145	-17.036	-17.0688	-17.0769	-17.049	-17.0684	-17.094	-17.1072	-17.1084	-17.1211	-17.1096	-17.0977	-17.0977	-17.1034	-17.1091	-17.0995	-17.0959	-17.0684	-17.0693	-17.0719	-17.0781	-17.0651	-17.0751	-17.0849	-17.0945	-17.1012	-17.113	-17.113	-17.0948	-17.0765	-17.0582	-17.0586	-17.0433	-17.0278	-17.0273	-17.016	-16.9974	-16.9878	-16.9961	-17.0044	-17.0127	-17.0219
212	-17.0215	-17.0197	-17.0172	-17.0145	-17.0359	-17.0687	-17.0768	-17.0489	-17.0681	-17.0878	-17.0839	-17.0729	-17.1089	-17.1095	-17.0977	-17.0977	-17.1034	-17.1091	-17.0995	-17.0959	-17.0684	-17.0693	-17.0719	-17.0781	-17.0651	-17.0454	-17.0642	-17.0828	-17.1012	-17.113	-17.113	-17.0948	-17.0765	-17.0582	-17.0586	-17.0433	-17.0278	-17.0273	-17.0116	-16.993	-16.9878	-16.9961	-17.0044	-17.0127	-17.0215
213	-17.0215	-16.9896	-16.9696	-17.0029	-17.0115	-17.0081	-17.0281	-17.0483	-17.068	-17.0878	-17.0838	-17.0728	-17.0729	-17.0854	-17.0976	-17.0976	-17.0914	-17.0851	-17.0786	-17.0718	-17.0649	-17.0577	-17.0503	-17.0548	-17.0491	-17.0454	-17.0642	-17.0828	-17.0622	-17.0291	-17.0291	-17.029	-17.0289	-17.0464	-17.0398	-17.0282	-17.0278	-17.0123	-16.9968	-16.9812	-16.9786	-16.9869	-16.9981	-17.0092	-17.0215
214	-17.0196	-16.9895	-16.9695	-17.0028	-17.0114	-17.0081	-17.0281	-17.0483	-17.057	-17.0337	-17.0711	-17.072	-17.0728	-17.0853	-17.0976	-17.0976	-17.0914	-17.0851	-17.0786	-17.0718	-17.0649	-17.0577	-17.0503	-17.0548	-17.0491	-17.0396	-17.0186	-17.0101	-17.0015	-17.0291	-17.0291	-17.029	-17.0289	-17.0464	-17.0398	-17.0282	-17.0278	-17.0123	-16.9968	-16.9812	-16.9756	-16.9869	-16.9981	-17.0092	-17.0196
215	-17.0196	-16.9831	-16.957	-16.9659	-16.9869	-17.0076	-17.016	-17.0423	-17.0569	-17.0336	-17.071	-17.0602	-17.049	-17.0735	-17.0976	-17.0976	-17.0734	-17.049	-17.0641	-17.0716	-17.0647	-17.0402	-17.0444	-17.0427	-17.0349	-17.0268	-17.0186	-17.0101	-17.0015	-16.9926	-16.9926	-17.0106	-17.0285	-17.0288	-17.0285	-17.0213	-17.0028	-16.9842	-16.9709	-16.9794	-16.9756	-16.9702	-16.9875	-17.0047	-17.0196
216	-17.0187	-16.9812	-16.9569	-16.9659	-16.9869	-17.0076	-17.0158	-17.0422	-17.0208	-17.0334	-17.0471	-17.0601	-17.0489	-17.0733	-17.0976	-17.0976	-17.0734	-17.049	-17.0641	-17.0716	-17.0647	-17.0402	-17.0444	-17.0427	-17.0349	-17.0268	-17.0073	-16.9748	-16.9957	-16.9926	-16.9926	-17.0106	-17.0285	-17.0288	-17.0285	-17.0213	-17.0028	-16.9842	-16.9709	-16.9794	-16.9743	-16.9702	-16.9875	-17.0047	-17.0187
217	-16.9031	-16.936	-16.9448	-16.9477	-16.9627	-16.9893	-17.0045	-17.0416	-17.0207	-17.0334	-17.047	-17.0546	-17.0373	-17.0614	-17.0975	-17.0975	-17.0675	-17.0371	-17.0278	-17.0482	-17.0435	-17.0337	-17.0437	-17.0179	-17.0264	-17.0198	-16.9903	-16.9742	-16.9835	-16.9926	-16.9926	-16.9745	-16.9564	-16.9382	-16.9363	-16.9451	-16.9538	-16.9624	-16.9655	-16.9642	-16.9655	-16.9599	-16.941	-16.9221	-16.9031
218	-16.9024	-16.9359	-16.9446	-16.9475	-16.9626	-16.9892	-17.0045	-17.0062	-17.0201	-17.0225	-17.0349	-17.0545	-17.0372	-17.0613	-17.0975	-17.0975	-17.0675	-17.0371	-17.0278	-17.0482	-17.0435	-17.0337	-17.0437	-17.0179	-17.0264	-17.0198	-16.9903	-16.9742	-16.9835	-16.9926	-16.9926	-16.9745	-16.9564	-16.9382	-16.9363	-16.9451	-16.9537	-16.9624	-16.9655	-16.9642	-16.9655	-16.9555	-16.9366	-16.918	-16.9024
219	-16.9024	-16.9235	-16.9444	-16.9353	-16.9625	-16.9775	-17.0032	-17.0061	-17.02	-17.0224	-16.9992	-17.0242	-17.0251	-17.0014	-16.9653	-16.9653	-16.9984	-17.0314	-17.0244	-17.0117	-17.0228	-17.0332	-17.0016	-17.0072	-16.9918	-16.9656	-16.9646	-16.9622	-16.9421	-16.9092	-16.9092	-16.9097	-16.9186	-16.9275	-16.9199	-16.9179	-16.9296	-16.9412	-16.9527	-16.9468	-16.9528	-16.9497	-16.9339	-16.918	-16.9024
220	-16.9022	-16.9232	-16.9425	-16.9352	-16.9623	-16.9774	-16.992	-17.0006	-16.9964	-16.9975	-16.9991	-17.0241	-17.025	-17.0013	-16.9653	-16.9653	-16.9984	-17.0313	-17.0244	-17.0117	-17.0228	-17.0332	-17.0016	-17.0072	-16.9918	-16.9656	-16.9646	-16.9606	-16.9307	-16.9092	-16.9092	-16.9097	-16.9186	-16.9275	-16.9199	-16.9179	-16.9296	-16.9412	-16.9527	-16.9467	-16.9528	-16.9497	-16.9339	-16.9177	-16.9022
221	-16.9022	-16.9166	-16.9323	-16.9241	-16.9255	-16.9644	-16.9919	-17.0006	-16.9964	-16.9923	-16.9877	-16.9881	-17.0249	-16.9954	-16.9653	-16.9653	-16.9863	-17.0071	-17.0065	-16.9996	-17.0083	-17.0153	-16.9877	-16.9698	-16.945	-16.9549	-16.9391	-16.9606	-16.9307	-16.9006	-16.9006	-16.9091	-16.909	-16.9089	-16.9086	-16.9083	-16.9079	-16.9074	-16.9179	-16.9354	-16.928	-16.9091	-16.904	-16.9031	-16.9022
222	-16.902	-16.9161	-16.932	-16.924	-16.8917	-16.899	-16.919	-16.9574	-16.9956	-16.9922	-16.9876	-16.988	-17.0248	-16.9952	-16.9653	-16.9653	-16.9863	-17.0071	-17.0065	-16.9996	-17.0083	-17.0153	-16.9877	-16.9698	-16.945	-16.9549	-16.9391	-16.9125	-16.8856	-16.9006	-16.9006	-16.9091	-16.909	-16.9089	-16.9086	-16.9083	-16.9079	-16.9074	-16.9179	-16.9354	-16.9279	-16.9091	-16.904	-16.9031	-16.902
223	-16.902	-16.8999	-16.9079	-16.9054	-16.8917	-16.8989	-16.9189	-16.9573	-16.9955	-16.9919	-16.9872	-16.9821	-16.9768	-16.9711	-16.9653	-16.9653	-16.9771	-16.9889	-17.0004	-16.9762	-16.9745	-16.9681	-16.9868	-16.9582	-16.9377	-16.9055	-16.9284	-16.9125	-16.8856	-16.9006	-16.9006	-16.8915	-16.8825	-16.8944	-16.9062	-16.9016	-16.8832	-16.9003	-16.9069	-16.9063	-16.9056	-16.9048	-16.8902	-16.8935	-16.902
224	-16.902	-16.8999	-16.9078	-16.9035	-16.8909	-16.8884	-16.9075	-16.9224	-16.9599	-16.9919	-16.9872	-16.9821	-16.9767	-16.9711	-16.9653	-16.9653	-16.9771	-16.9889	-17.0004	-16.9762	-16.9745	-16.9681	-16.9868	-16.9582	-16.9377	-16.9055	-16.8731	-16.8428	-16.8761	-16.9006	-16.9006	-16.8915	-16.8825	-16.8944	-16.9062	-16.9016	-16.8832	-16.9003	-16.9069	-16.9063	-16.9056	-16.9048	-16.8902	-16.8935	-16.902
225	-16.902	-16.8802	-16.8975	-16.8947	-16.8908	-16.8884	-16.9074	-16.9223	-16.9483	-16.9739	-16.9636	-16.9527	-16.9525	-16.959	-16.9653	-16.9653	-16.953	-16.9406	-16.944	-16.9757	-16.9482	-16.9493	-16.9244	-16.9348	-16.9293	-16.9003	-16.8731	-16.8416	-16.8704	-16.8586	-16.8586	-16.8706	-16.8824	-16.8731	-16.8638	-16.865	-16.8827	-16.8648	-16.8518	-16.8602	-16.8686	-16.8769	-16.8852	-16.8894	-16.902
226	-16.8996	-16.8801	-16.8974	-16.8947	-16.8902	-16.8804	-16.8963	-16.922	-16.9482	-16.9737	-16.9635	-16.9526	-16.9525	-16.959	-16.9653	-16.9653	-16.953	-16.9406	-16.944	-16.9757	-16.9482	-16.9493	-16.9244	-16.9348	-16.9293	-16.9003	-16.871	-16.8416	-16.8704	-16.8586	-16.8586	-16.8706	-16.8824	-16.8731	-16.8638	-16.865	-16.8827	-16.8647	-16.8518	-16.8602	-16.8686	-16.8769	-16.8852	-16.8894	-16.8996
227	-16.8996	-16.87	-16.8717	-16.8862	-16.8901	-16.8803	-16.8962	-16.9157	-16.9236	-16.9313	-16.951	-16.9457	-16.9174	-16.935	-16.9651	-16.9651	-16.944	-16.9225	-16.9281	-16.9282	-16.9447	-16.9138	-16.9239	-16.8983	-16.8724	-16.8945	-16.871	-16.8405	-16.8313	-16.8586	-16.8586	-16.8465	-16.8343	-16.8294	-16.8473	-16.8545	-16.845	-16.8433	-16.8462	-16.845	-16.8563	-16.8675	-16.8786	-16.885	-16.8996
228	-16.8987	-16.8699	-16.8717	-16.8811	-16.8662	-16.8699	-16.8848	-16.9157	-16.9236	-16.9313	-16.9509	-16.9457	-16.9173	-16.9349	-16.9651	-16.9651	-16.944	-16.9225	-16.9281	-16.9282	-16.9447	-16.9138	-16.9239	-16.8983	-16.8724	-16.8464	-16.8202	-16.8405	-16.8313	-16.8586	-16.8586	-16.8465	-16.8343	-16.8294	-16.8473	-16.8545	-16.845	-16.8433	-16.8462	-16.845	-16.8563	-16.8675	-16.8786	-16.885	-16.8987
229	-16.8522	-16.8642	-16.8467	-16.8811	-16.8643	-16.8698	-16.8848	-16.881	-16.8768	-16.9137	-16.9387	-16.9346	-16.9053	-16.9289	-16.9651	-16.9651	-16.932	-16.9115	-16.9079	-16.9153	-16.903	-16.9135	-16.8821	-16.8619	-16.8604	-16.8464	-16.8202	-16.8399	-16.8119	-16.7821	-16.7821	-16.7936	-16.8116	-16.8221	-16.8175	-16.8262	-16.8348	-16.8355	-16.8337	-16.8277	-16.8335	-16.8508	-16.8679	-16.8712	-16.8522
230	-16.8522	-16.8621	-16.8377	-16.8163	-16.8433	-16.8575	-16.8838	-16.881	-16.8768	-16.9136	-16.9386	-16.9345	-16.9052	-16.9288	-16.9651	-16.9651	-16.932	-16.9115	-16.9079	-16.9153	-16.903	-16.9135	-16.8821	-16.8619	-16.8481	-16.834	-16.8197	-16.8399	-16.8119	-16.7821	-16.7821	-16.7936	-16.8116	-16.8221	-16.8175	-16.8262	-16.8348	-16.8355	-16.8337	-16.8276	-16.8335	-16.8508	-16.8679	-16.8712	-16.8522
231	-16.8522	-16.862	-16.8375	-16.8162	-16.8431	-16.8574	-16.8238	-16.8383	-16.8761	-16.8724	-16.8677	-16.8736	-16.9044	-16.8818	-16.846	-16.846	-16.8788	-16.8985	-16.9008	-16.892	-16.9022	-16.889	-16.8756	-16.8505	-16.8481	-16.834	-16.8197	-16.8052	-16.8077	-16.7821	-16.7821	-16.7911	-16.7999	-16.8088	-16.8098	-16.804	-16.8107	-16.8222	-16.8259	-16.8261	-16.8315	-16.8368	-16.842	-16.8472	-16.8522
232	-16.8522	-16.8615	-16.8259	-16.805	-16.8415	-16.8454	-16.8237	-16.8382	-16.8761	-16.8724	-16.8676	-16.8734	-16.9043	-16.8817	-16.846	-16.846	-16.8788	-16.8985	-16.9008	-16.892	-16.9022	-16.889	-16.8756	-16.8505	-16.8188	-16.7868	-16.8094	-16.8052	-16.8077	-16.7821	-16.7821	-16.7911	-16.7999	-16.8088	-16.8098	-16.804	-16.8107	-16.8222	-16.8259	-16.8261	-16.8315	-16.8368	-16.842	-16.8472	-16.8522
233	-16.8521	-16.8139	-16.8231	-16.8049	-16.8414	-16.8267	-16.8002	-16.7968	-16.8047	-16.8123	-16.8425	-16.8626	-16.8923	-16.8758	-16.846	-16.846	-16.8668	-16.8874	-16.8808	-16.8789	-16.8569	-16.8346	-16.8121	-16.8261	-16.8188	-16.7868	-16.8092	-16.8039	-16.7905	-16.7756	-16.7756	-16.7807	-16.7866	-16.7925	-16.7983	-16.7992	-16.8096	-16.8152	-16.8207	-16.8163	-16.809	-16.8097	-16.8239	-16.8381	-16.8521
234	-16.8521	-16.8139	-16.7891	-16.8023	-16.8067	-16.8248	-16.8001	-16.7968	-16.8046	-16.8122	-16.8423	-16.8626	-16.8922	-16.8757	-16.846	-16.846	-16.8668	-16.8874	-16.8808	-16.8789	-16.8569	-16.8346	-16.8121	-16.7894	-16.7665	-16.7784	-16.8092	-16.8039	-16.7905	-16.7756	-16.7756	-16.7807	-16.7866	-16.7925	-16.7983	-16.7992	-16.8096	-16.8152	-16.8207	-16.8163	-16.809	-16.8097	-16.8239	-16.8381	-16.8521
235	-16.767	-16.807	-16.789	-16.8022	-16.7721	-16.7802	-16.7887	-16.7898	-16.7794	-16.8111	-16.8196	-16.8554	-16.8573	-16.8518	-16.8459	-16.8459	-16.8577	-16.8694	-16.8648	-16.8309	-16.7969	-16.7703	-16.7916	-16.7894	-16.7665	-16.7784	-16.7762	-16.7937	-16.7671	-16.7756	-16.7756	-16.7731	-16.764	-16.7758	-16.7875	-16.7975	-16.7851	-16.7815	-16.7989	-16.8163	-16.8066	-16.7968	-16.7869	-16.777	-16.767
236	-16.767	-16.7616	-16.7754	-16.7872	-16.772	-16.7802	-16.7886	-16.7897	-16.7793	-16.8109	-16.8195	-16.8553	-16.8573	-16.8517	-16.8459	-16.8459	-16.8577	-16.8694	-16.8648	-16.8309	-16.7968	-16.7703	-16.757	-16.7434	-16.7474	-16.7757	-16.7762	-16.7937	-16.7671	-16.7756	-16.7756	-16.7731	-16.764	-16.7758	-16.7875	-16.7975	-16.7851	-16.7815	-16.7989	-16.8163	-16.8066	-16.7968	-16.7869	-16.777	-16.767
237	-16.767	-16.7615	-16.7753	-16.7844	-16.7715	-16.7619	-16.787	-16.7475	-16.7556	-16.7808	-16.8183	-16.8266	-16.8333	-16.8397	-16.8459	-16.8459	-16.8338	-16.8215	-16.809	-16.7963	-16.7834	-16.7626	-16.757	-16.7434	-16.7474	-16.7484	-16.7546	-16.7451	-16.7605	-16.7747	-16.7747	-16.7686	-16.764	-16.7563	-16.75	-16.7465	-16.764	-16.7726	-16.7667	-16.7811	-16.7954	-16.7903	-16.7715	-16.7527	-16.767
238	-16.7339	-16.7468	-16.7629	-16.7678	-16.7715	-16.7618	-16.7851	-16.7474	-16.7555	-16.7807	-16.8182	-16.8265	-16.8333	-16.8397	-16.8459	-16.8459	-16.8338	-16.8215	-16.809	-16.7963	-16.7834	-16.7626	-16.7282	-16.7161	-16.7419	-16.7484	-16.7546	-16.7451	-16.7605	-16.7747	-16.7747	-16.7686	-16.764	-16.7563	-16.75	-16.7465	-16.764	-16.7726	-16.7667	-16.7811	-16.7954	-16.7903	-16.7715	-16.7527	-16.7339
239	-16.7339	-16.7468	-16.7628	-16.7625	-16.7483	-16.739	-16.7154	-16.747	-16.7432	-16.7211	-16.7241	-16.755	-16.7856	-16.8159	-16.8458	-16.8458	-16.8248	-16.8035	-16.782	-16.7603	-16.7384	-16.7569	-16.7281	-16.7161	-16.7297	-16.7434	-16.7296	-16.7223	-16.7521	-16.7747	-16.7747	-16.7575	-16.7625	-16.7548	-16.7456	-16.7437	-16.7376	-16.7522	-16.76	-16.7474	-16.7347	-16.7219	-16.7267	-16.7469	-16.7339
240	-16.7338	-16.7437	-16.7532	-16.7625	-16.7455	-16.7389	-16.7152	-16.7451	-16.7431	-16.721	-16.724	-16.7548	-16.7855	-16.8158	-16.8458	-16.8458	-16.8248	-16.8035	-16.782	-16.7603	-16.7384	-16.7163	-16.694	-16.7078	-16.7297	-16.7434	-16.7296	-16.7223	-16.7521	-16.7747	-16.7747	-16.7575	-16.7625	-16.7548	-16.7456	-16.7437	-16.7376	-16.7522	-16.76	-16.7474	-16.7347	-16.7219	-16.7238	-16.7289	-16.7338
241	-16.7338	-16.7436	-16.7532	-16.7366	-16.7233	-16.7092	-16.7056	-16.7053	-16.7068	-16.693	-16.7001	-16.737	-16.7736	-16.8099	-16.8458	-16.8458	-16.813	-16.7797	-16.7463	-16.7127	-16.722	-16.7163	-16.694	-16.6935	-16.7204	-16.7157	-16.7201	-16.7219	-16.7415	-16.7403	-16.7403	-16.7522	-16.7394	-16.7212	-16.7288	-16.7363	-16.7372	-16.7307	-16.7242	-16.7175	-16.7134	-16.7186	-16.7238	-16.7289	-16.7338
242	-16.7338	-16.7232	-16.7286	-16.7365	-16.7232	-16.7064	-16.7054	-16.7052	-16.7049	-16.6929	-16.7	-16.7369	-16.7735	-16.8098	-16.8458	-16.8458	-16.8129	-16.7797	-16.7463	-16.7127	-16.6789	-16.6531	-16.6847	-16.6935	-16.7204	-16.7157	-16.7201	-16.7219	-16.7415	-16.7403	-16.7403	-16.7522	-16.7394	-16.7212	-16.7288	-16.7363	-16.7372	-16.7307	-16.7242	-16.7175	-16.7134	-16.7186	-16.7091	-16.7199	-16.7338
243	-16.7338	-16.7232	-16.7263	-16.7056	-16.6975	-16.6829	-16.6698	-16.6719	-16.6616	-16.6663	-16.6864	-16.6514	-16.6162	-16.5807	-16.5449	-16.5449	-16.5807	-16.6163	-16.6517	-16.687	-16.6789	-16.6531	-16.6847	-16.6921	-16.6979	-16.7138	-16.7015	-16.7082	-16.7133	-16.7403	-16.7403	-16.7283	-16.7162	-16.7112	-16.7083	-16.723	-16.7269	-16.7175	-16.708	-16.708	-16.7108	-16.7065	-16.7091	-16.7199	-16.7338
244	-16.6833	-16.6959	-16.7263	-16.7056	-16.6974	-16.6828	-16.6671	-16.6717	-16.6615	-16.6645	-16.6863	-16.6513	-16.616	-16.5805	-16.5449	-16.5449	-16.5626	-16.5803	-16.5977	-16.6149	-16.6319	-16.6487	-16.6736	-16.6921	-16.6979	-16.7138	-16.7015	-16.7082	-16.7133	-16.7403	-16.7403	-16.7283	-16.7162	-16.7112	-16.7083	-16.723	-16.7269	-16.7175	-16.708	-16.708	-16.7108	-16.7041	-16.7058	-16.6962	-16.6833
245	-16.6833	-16.6958	-16.6577	-16.6845	-16.6846	-16.6633	-16.667	-16.6301	-16.6379	-16.663	-16.6256	-16.5846	-16.5442	-16.5446	-16.5448	-16.5448	-16.5626	-16.5803	-16.5977	-16.6149	-16.6319	-16.6487	-16.6653	-16.6817	-16.6587	-16.6609	-16.6915	-16.6965	-16.6898	-16.6578	-16.6578	-16.6756	-16.6934	-16.7041	-16.7029	-16.6861	-16.6917	-16.6972	-16.7027	-16.6984	-16.6888	-16.7041	-16.7058	-16.6962	-16.6833
246	-16.6833	-16.6892	-16.6576	-16.6844	-16.6846	-16.6633	-16.667	-16.6299	-16.6378	-16.6629	-16.6238	-16.5828	-16.5442	-16.5446	-16.5448	-16.5448	-16.5267	-16.5248	-16.5572	-16.5893	-16.6213	-16.6449	-16.6653	-16.6817	-16.6587	-16.6609	-16.6915	-16.6965	-16.6898	-16.6578	-16.6578	-16.6756	-16.6934	-16.7041	-16.7029	-16.6861	-16.6917	-16.6972	-16.7027	-16.6984	-16.6888	-16.6917	-16.6972	-16.6903	-16.6833
247	-16.6832	-16.6691	-16.6546	-16.6399	-16.6502	-16.6582	-16.6417	-16.6298	-16.6257	-16.6037	-16.5693	-16.5435	-16.5434	-16.5089	-16.5448	-16.5448	-16.5267	-16.5248	-16.5572	-16.5893	-16.6213	-16.6449	-16.6637	-16.6715	-16.6488	-16.6409	-16.6746	-16.6871	-16.6728	-16.6578	-16.6578	-16.6639	-16.6788	-16.6936	-16.6919	-16.6846	-16.6674	-16.655	-16.649	-16.6659	-16.6863	-16.6917	-16.6972	-16.6903	-16.6832
248	-16.6832	-16.669	-16.6545	-16.6398	-16.6501	-16.6581	-16.6417	-16.6273	-16.6256	-16.6036	-16.5692	-16.5435	-16.5416	-16.5088	-16.5448	-16.5448	-16.5089	-16.5186	-16.548	-16.5772	-16.6063	-16.6392	-16.6637	-16.6715	-16.6488	-16.6409	-16.6746	-16.6871	-16.6728	-16.6578	-16.6578	-16.6639	-16.6788	-16.6936	-16.6919	-16.6846	-16.6674	-16.655	-16.649	-16.6633	-16.6775	-16.6791	-16.6693	-16.6632	-16.6832
249	-16.6831	-16.6572	-16.6454	-16.6192	-16.6248	-16.6287	-16.6186	-16.6199	-16.5978	-16.5754	-16.5528	-16.5346	-16.5068	-16.502	-16.4611	-16.4611	-16.4924	-16.5186	-16.548	-16.5772	-16.6063	-16.6351	-16.6107	-16.5991	-16.6301	-16.631	-16.6586	-16.686	-16.6726	-16.657	-16.657	-16.663	-16.6689	-16.6747	-16.6804	-16.6797	-16.6662	-16.6477	-16.6455	-16.6633	-16.6775	-16.6791	-16.6693	-16.6631	-16.6831
250	-16.6496	-16.6571	-16.6453	-16.6191	-16.6248	-16.6286	-16.6186	-16.6199	-16.5978	-16.5754	-16.5528	-16.5344	-16.5067	-16.5002	-16.461	-16.461	-16.4924	-16.5085	-16.5349	-16.5698	-16.6046	-16.6351	-16.6107	-16.5991	-16.6301	-16.631	-16.6586	-16.686	-16.6726	-16.657	-16.657	-16.663	-16.6689	-16.6747	-16.6804	-16.6797	-16.6662	-16.6477	-16.6425	-16.63	-16.6174	-16.6229	-16.6431	-16.6595	-16.6496
251	-16.6495	-16.6295	-16.6308	-16.6173	-16.59	-16.6095	-16.598	-16.588	-16.5903	-16.5501	-16.5425	-16.5299	-16.4996	-16.4835	-16.4603	-16.4603	-16.4889	-16.5085	-16.49	-16.4983	-16.5152	-16.5366	-16.5679	-16.5764	-16.607	-16.6259	-16.6121	-16.6275	-16.6428	-16.657	-16.657	-16.651	-16.6449	-16.6388	-16.6325	-16.6262	-16.6202	-16.6346	-16.6425	-16.63	-16.6174	-16.6228	-16.6429	-16.6595	-16.6495
252	-16.6495	-16.6295	-16.6307	-16.6171	-16.5899	-16.6095	-16.5979	-16.588	-16.5874	-16.5473	-16.5425	-16.5299	-16.4995	-16.4833	-16.4603	-16.4603	-16.4889	-16.4997	-16.49	-16.4983	-16.5152	-16.5366	-16.5679	-16.5764	-16.607	-16.6259	-16.6121	-16.6275	-16.6428	-16.657	-16.657	-16.651	-16.6449	-16.6388	-16.6325	-16.6262	-16.6202	-16.6346	-16.6292	-16.6106	-16.6027	-16.6047	-16.6096	-16.6296	-16.6495
253	-16.5664	-16.606	-16.6092	-16.6041	-16.5804	-16.5658	-16.594	-16.5788	-16.562	-16.5456	-16.5289	-16.5119	-16.4946	-16.4771	-16.4603	-16.4603	-16.4644	-16.4728	-16.4813	-16.4734	-16.5051	-16.5319	-16.5483	-16.5752	-16.6032	-16.6237	-16.6027	-16.6005	-16.6248	-16.6489	-16.6489	-16.6398	-16.6218	-16.6038	-16.5911	-16.6057	-16.6199	-16.6251	-16.6292	-16.6106	-16.6025	-16.6047	-16.592	-16.5792	-16.5664
254	-16.5664	-16.6059	-16.6092	-16.604	-16.5803	-16.5657	-16.5939	-16.5787	-16.5619	-16.5454	-16.5287	-16.5117	-16.4944	-16.4767	-16.4603	-16.4603	-16.4627	-16.4651	-16.4813	-16.4734	-16.5051	-16.5319	-16.5483	-16.5752	-16.6032	-16.6237	-16.6027	-16.6005	-16.6248	-16.6489	-16.6489	-16.6398	-16.6218	-16.6038	-16.5911	-16.6057	-16.6199	-16.6134	-16.6069	-16.6004	-16.5937	-16.5896	-16.592	-16.5792	-16.5664
255	-16.5664	-16.5523	-16.5841	-16.5886	-16.5772	-16.55	-16.5502	-16.5781	-16.5396	-16.5412	-16.5097	-16.4691	-16.4726	-16.4644	-16.4585	-16.4585	-16.4627	-16.4651	-16.4675	-16.4714	-16.49	-16.5186	-16.547	-16.5728	-16.5806	-16.5965	-16.5885	-16.591	-16.6241	-16.6489	-16.6489	-16.6339	-16.6188	-16.6037	-16.5885	-16.584	-16.6045	-16.6134	-16.6069	-16.6004	-16.5937	-16.587	-16.5802	-16.5733	-16.5664
256	-16.5663	-16.5522	-16.5839	-16.5886	-16.5771	-16.5499	-16.5501	-16.578	-16.5396	-16.5412	-16.5069	-16.4663	-16.4725	-16.4642	-16.4585	-16.4585	-16.4558	-16.464	-16.4675	-16.4714	-16.49	-16.5186	-16.547	-16.5728	-16.5806	-16.5965	-16.5885	-16.591	-16.6241	-16.6489	-16.6489	-16.6339	-16.6188	-16.6037	-16.5885	-16.5732	-16.5578	-16.5424	-16.5621	-16.5824	-16.592	-16.587	-16.5802	-16.5733	-16.5663
257	-16.5663	-16.5506	-16.538	-16.5511	-16.5678	-16.5467	-16.5356	-16.5378	-16.5388	-16.4985	-16.458	-16.4361	-16.4283	-16.4417	-16.4585	-16.4585	-16.4558	-16.464	-16.4493	-16.4697	-16.4717	-16.5041	-16.5385	-16.5646	-16.5418	-16.5513	-16.576	-16.5794	-16.5559	-16.5322	-16.5322	-16.547	-16.5618	-16.5765	-16.5857	-16.5732	-16.5578	-16.5424	-16.5619	-16.5823	-16.592	-16.5732	-16.5545	-16.5465	-16.5663
258	-16.5662	-16.5505	-16.5379	-16.551	-16.5678	-16.5466	-16.5356	-16.5378	-16.5387	-16.4984	-16.4579	-16.436	-16.4282	-16.4415	-16.4585	-16.4585	-16.4465	-16.4528	-16.4493	-16.4697	-16.4716	-16.5041	-16.5385	-16.5646	-16.5418	-16.5513	-16.576	-16.5794	-16.5559	-16.5322	-16.5322	-16.547	-16.5618	-16.5765	-16.5857	-16.5675	-16.5492	-16.5417	-16.5291	-16.5493	-16.5695	-16.5732	-16.5545	-16.5463	-16.5662
259	-16.5169	-16.5405	-16.5242	-16.5275	-16.5334	-16.5414	-16.5253	-16.5036	-16.4817	-16.4596	-16.4371	-16.4275	-16.4282	-16.4353	-16.4577	-16.4577	-16.4465	-16.4528	-16.4415	-16.4612	-16.4694	-16.4734	-16.4759	-16.5012	-16.5264	-16.5243	-16.5577	-16.5531	-16.5176	-16.5322	-16.5322	-16.5173	-16.5219	-16.5426	-16.5633	-16.5675	-16.5492	-16.5415	-16.527	-16.5114	-16.5083	-16.5105	-16.5266	-16.5356	-16.5169
260	-16.5169	-16.5404	-16.5242	-16.5275	-16.5333	-16.5414	-16.5253	-16.5036	-16.4817	-16.4595	-16.4371	-16.4275	-16.4254	-16.4349	-16.4577	-16.4577	-16.4297	-16.4095	-16.4415	-16.4612	-16.4694	-16.4734	-16.4759	-16.5012	-16.5264	-16.5243	-16.5577	-16.5531	-16.5176	-16.5322	-16.5322	-16.5173	-16.5023	-16.4905	-16.4933	-16.5006	-16.5212	-16.5309	-16.527	-16.5114	-16.5083	-16.5105	-16.5263	-16.5356	-16.5169
261	-16.5167	-16.5206	-16.5143	-16.5233	-16.5305	-16.5332	-16.5225	-16.4948	-16.4668	-16.4386	-16.4265	-16.4172	-16.4232	-16.4286	-16.4289	-16.4289	-16.4297	-16.4095	-16.4364	-16.4457	-16.4525	-16.4504	-16.475	-16.4764	-16.4906	-16.5071	-16.4792	-16.4842	-16.5083	-16.4818	-16.4818	-16.5011	-16.5023	-16.4905	-16.4933	-16.5005	-16.521	-16.5309	-16.5125	-16.506	-16.4958	-16.5065	-16.5127	-16.5148	-16.5167
262	-16.5167	-16.5206	-16.5142	-16.5232	-16.5305	-16.5332	-16.5224	-16.4947	-16.4667	-16.4385	-16.4265	-16.4171	-16.4231	-16.4286	-16.4289	-16.4289	-16.4263	-16.4029	-16.4322	-16.4457	-16.4525	-16.4504	-16.475	-16.4764	-16.4906	-16.5071	-16.4792	-16.4842	-16.5083	-16.4818	-16.4818	-16.4848	-16.4877	-16.4873	-16.4801	-16.4959	-16.4986	-16.5088	-16.5125	-16.506	-16.4958	-16.5063	-16.5127	-16.5148	-16.5167
263	-16.5167	-16.4789	-16.5119	-16.5007	-16.5084	-16.5121	-16.5022	-16.4627	-16.4461	-16.4298	-16.4132	-16.4145	-16.4111	-16.4184	-16.4288	-16.4288	-16.4263	-16.4029	-16.4322	-16.4346	-16.4418	-16.4377	-16.4333	-16.4568	-16.4775	-16.4785	-16.4722	-16.4798	-16.4801	-16.4818	-16.4818	-16.4848	-16.4877	-16.4873	-16.4799	-16.4959	-16.4986	-16.5011	-16.5036	-16.4941	-16.4865	-16.4802	-16.4828	-16.4998	-16.5167
264	-16.5167	-16.4788	-16.5118	-16.5006	-16.5083	-16.512	-16.5021	-16.4626	-16.4459	-16.4296	-16.413	-16.4143	-16.4109	-16.4167	-16.4288	-16.4288	-16.4109	-16.3994	-16.3996	-16.4346	-16.4418	-16.4377	-16.4333	-16.4568	-16.4775	-16.4785	-16.4722	-16.4798	-16.4801	-16.4818	-16.4818	-16.4788	-16.4757	-16.4725	-16.4722	-16.468	-16.4884	-16.5011	-16.5036	-16.4941	-16.4863	-16.4802	-16.4828	-16.4998	-16.5167
265	-16.4329	-16.4725	-16.4678	-16.4879	-16.4737	-16.4933	-16.4778	-16.4621	-16.4237	-16.4252	-16.4101	-16.4045	-16.3916	-16.3932	-16.4288	-16.4288	-16.4109	-16.3994	-16.3996	-16.3999	-16.4247	-16.4334	-16.4228	-16.4288	-16.424	-16.4353	-16.4598	-16.4371	-16.4459	-16.4802	-16.4802	-16.4788	-16.4757	-16.4725	-16.4722	-16.4659	-16.4625	-16.4591	-16.4556	-16.4664	-16.4756	-16.4657	-16.4644	-16.4486	-16.4329
266	-16.4329	-16.4724	-16.4676	-16.4877	-16.4736	-16.4932	-16.4777	-16.462	-16.4237	-16.4252	-16.41	-16.4044	-16.3914	-16.393	-16.4288	-16.4288	-16.3932	-16.3933	-16.3745	-16.3989	-16.4247	-16.4334	-16.4228	-16.4288	-16.424	-16.4353	-16.4598	-16.4371	-16.4459	-16.4802	-16.4802	-16.4593	-16.4387	-16.4594	-16.4693	-16.4659	-16.4625	-16.4591	-16.4556	-16.4661	-16.4756	-16.4657	-16.4644	-16.4486	-16.4329
267	-16.4328	-16.4346	-16.4406	-16.4351	-16.4611	-16.4342	-16.4197	-16.4218	-16.423	-16.383	-16.3994	-16.3964	-16.3792	-16.3872	-16.3466	-16.3466	-16.3775	-16.3933	-16.3745	-16.3989	-16.3632	-16.3886	-16.4141	-16.3947	-16.4106	-16.419	-16.4139	-16.4098	-16.4028	-16.3971	-16.3971	-16.4179	-16.4385	-16.4592	-16.4693	-16.4571	-16.4418	-16.4265	-16.4462	-16.4519	-16.4485	-16.457	-16.4407	-16.4368	-16.4328
268	-16.4328	-16.4344	-16.4405	-16.435	-16.461	-16.434	-16.4197	-16.4218	-16.4229	-16.3829	-16.3992	-16.3962	-16.3789	-16.3843	-16.3466	-16.3466	-16.3775	-16.3928	-16.3728	-16.3559	-16.3566	-16.3886	-16.4141	-16.3947	-16.4106	-16.419	-16.4138	-16.4098	-16.4028	-16.3971	-16.3971	-16.4178	-16.4383	-16.427	-16.4475	-16.4571	-16.4418	-16.4265	-16.4459	-16.4519	-16.4485	-16.457	-16.4407	-16.4368	-16.4328
269	-16.4327	-16.4246	-16.4162	-16.4116	-16.4146	-16.4173	-16.4069	-16.3794	-16.3598	-16.3664	-16.3856	-16.3866	-16.3762	-16.3687	-16.3459	-16.3459	-16.3733	-16.3928	-16.3728	-16.3559	-16.3566	-16.3584	-16.3606	-16.3857	-16.375	-16.3716	-16.3783	-16.4085	-16.4018	-16.3969	-16.3969	-16.3858	-16.4064	-16.4172	-16.3961	-16.3852	-16.4056	-16.4259	-16.414	-16.4313	-16.4483	-16.4445	-16.4384	-16.4197	-16.4327
270	-16.4327	-16.4246	-16.4162	-16.4116	-16.4146	-16.4173	-16.4068	-16.3793	-16.3598	-16.3664	-16.3856	-16.3864	-16.3762	-16.3683	-16.3459	-16.3459	-16.3733	-16.3644	-16.3691	-16.3547	-16.3542	-16.3584	-16.3606	-16.3857	-16.375	-16.3716	-16.3783	-16.4085	-16.4018	-16.3969	-16.3969	-16.3762	-16.3722	-16.375	-16.3777	-16.385	-16.4054	-16.4257	-16.414	-16.4313	-16.4483	-16.4445	-16.4384	-16.4197	-16.4327
271	-16.4011	-16.4048	-16.4084	-16.4075	-16.3986	-16.3893	-16.3798	-16.3699	-16.3516	-16.3623	-16.3618	-16.3813	-16.3761	-16.3617	-16.3458	-16.3458	-16.348	-16.3644	-16.3691	-16.3547	-16.3542	-16.3428	-16.36	-16.3613	-16.3648	-16.3634	-16.3735	-16.3847	-16.391	-16.3664	-16.3664	-16.3761	-16.3722	-16.375	-16.3777	-16.3804	-16.3829	-16.3967	-16.4112	-16.3958	-16.3926	-16.3948	-16.397	-16.4128	-16.4011
272	-16.4011	-16.4048	-16.4083	-16.4075	-16.3985	-16.3893	-16.3797	-16.3699	-16.3515	-16.3622	-16.3617	-16.3812	-16.3745	-16.3612	-16.3458	-16.3458	-16.348	-16.3573	-16.3601	-16.3386	-16.3372	-16.3428	-16.36	-16.3613	-16.3648	-16.3634	-16.3735	-16.3847	-16.391	-16.3664	-16.3664	-16.3693	-16.3603	-16.3571	-16.3648	-16.3804	-16.3829	-16.3967	-16.4112	-16.3958	-16.3926	-16.3948	-16.397	-16.4128	-16.4011
273	-16.401	-16.4009	-16.3963	-16.4022	-16.3634	-16.3245	-16.3073	-16.3273	-16.347	-16.3495	-16.3428	-16.3339	-16.3572	-16.3349	-16.3429	-16.3429	-16.3405	-16.3502	-16.3601	-16.3386	-16.3372	-16.3353	-16.3503	-16.3576	-16.3624	-16.3551	-16.3641	-16.3646	-16.365	-16.3664	-16.3664	-16.3693	-16.3603	-16.3571	-16.3646	-16.3749	-16.3793	-16.3855	-16.3879	-16.3903	-16.3803	-16.3728	-16.3928	-16.3991	-16.401
274	-16.401	-16.4008	-16.3962	-16.402	-16.3633	-16.3243	-16.3073	-16.3273	-16.347	-16.3494	-16.3427	-16.3322	-16.3571	-16.3348	-16.3429	-16.3429	-16.3405	-16.3502	-16.3525	-16.3306	-16.3351	-16.3353	-16.3503	-16.3576	-16.3624	-16.3551	-16.3641	-16.3646	-16.365	-16.3664	-16.3664	-16.3634	-16.3553	-16.3443	-16.3539	-16.3618	-16.3793	-16.3855	-16.3879	-16.3903	-16.3803	-16.3728	-16.3928	-16.3991	-16.401
275	-16.401	-16.3634	-16.3688	-16.3363	-16.3037	-16.2871	-16.2852	-16.2876	-16.3251	-16.3368	-16.3388	-16.3279	-16.3523	-16.3272	-16.3429	-16.3429	-16.329	-16.3465	-16.3525	-16.3306	-16.3351	-16.3264	-16.3184	-16.3139	-16.3092	-16.3371	-16.335	-16.3147	-16.3307	-16.3651	-16.3651	-16.3634	-16.3551	-16.3441	-16.3539	-16.3618	-16.3537	-16.3438	-16.3403	-16.3367	-16.3527	-16.3648	-16.3673	-16.3842	-16.401
276	-16.401	-16.3633	-16.3687	-16.3362	-16.3035	-16.2871	-16.2851	-16.2874	-16.325	-16.3366	-16.3388	-16.3278	-16.3522	-16.3268	-16.3429	-16.3429	-16.329	-16.3465	-16.3343	-16.3272	-16.3268	-16.3227	-16.3184	-16.3139	-16.3092	-16.3371	-16.335	-16.3147	-16.3307	-16.3651	-16.3651	-16.3443	-16.3238	-16.3343	-16.3443	-16.3506	-16.3473	-16.3438	-16.3403	-16.3367	-16.3527	-16.3648	-16.3673	-16.3842	-16.401
277	-16.3178	-16.3572	-16.3255	-16.2927	-16.2838	-16.2746	-16.2652	-16.2859	-16.3115	-16.3236	-16.2953	-16.321	-16.3166	-16.323	-16.3421	-16.3421	-16.32	-16.3376	-16.3343	-16.3272	-16.3268	-16.3227	-16.2992	-16.2798	-16.3005	-16.3043	-16.2991	-16.2949	-16.2942	-16.2825	-16.2825	-16.3032	-16.3236	-16.3341	-16.3443	-16.3506	-16.3473	-16.3324	-16.3123	-16.3326	-16.3333	-16.3503	-16.3491	-16.3335	-16.3178
278	-16.3178	-16.3571	-16.3254	-16.2927	-16.2838	-16.2746	-16.2652	-16.2858	-16.3113	-16.3235	-16.2952	-16.3208	-16.3166	-16.3229	-16.342	-16.342	-16.32	-16.3376	-16.3213	-16.3266	-16.3098	-16.3183	-16.2992	-16.2798	-16.3004	-16.3043	-16.2991	-16.2949	-16.2942	-16.2825	-16.2825	-16.303	-16.3235	-16.3267	-16.3132	-16.2921	-16.2717	-16.2921	-16.3123	-16.3326	-16.3333	-16.3503	-16.3491	-16.3335	-16.3178
279	-16.3177	-16.3097	-16.3013	-16.2873	-16.2666	-16.2707	-16.26	-16.2555	-16.2454	-16.2523	-16.2912	-16.3023	-16.3087	-16.3203	-16.2934	-16.2934	-16.3153	-16.3107	-16.319	-16.3266	-16.3098	-16.3183	-16.2893	-16.2637	-16.2603	-16.2572	-16.2638	-16.2938	-16.2882	-16.2823	-16.2823	-16.2913	-16.309	-16.3267	-16.313	-16.2919	-16.2717	-16.2921	-16.3111	-16.3162	-16.3331	-16.3294	-16.3256	-16.3218	-16.3177
280	-16.3177	-16.3096	-16.3013	-16.2872	-16.2666	-16.2706	-16.2599	-16.2554	-16.2454	-16.2522	-16.2896	-16.3023	-16.3085	-16.3197	-16.2934	-16.2934	-16.3153	-16.3107	-16.319	-16.3196	-16.3078	-16.277	-16.2459	-16.2636	-16.2603	-16.2572	-16.2638	-16.2938	-16.2882	-16.2823	-16.2823	-16.2913	-16.309	-16.3026	-16.2817	-16.2607	-16.2709	-16.2819	-16.2991	-16.3162	-16.3331	-16.3294	-16.3256	-16.3218	-16.3177
281	-16.3177	-16.2862	-16.2542	-16.2458	-16.2489	-16.2339	-16.2498	-16.2458	-16.233	-16.2484	-16.2845	-16.2901	-16.2963	-16.3051	-16.2934	-16.2934	-16.3111	-16.2851	-16.2849	-16.3196	-16.3078	-16.277	-16.2459	-16.2521	-16.2504	-16.2406	-16.2589	-16.2702	-16.2764	-16.2735	-16.2735	-16.2618	-16.241	-16.2202	-16.2309	-16.2513	-16.2708	-16.2819	-16.2991	-16.2897	-16.2683	-16.2583	-16.2781	-16.2979	-16.3177
282	-16.3177	-16.286	-16.2541	-16.2458	-16.2488	-16.2338	-16.2497	-16.2457	-16.2329	-16.2478	-16.2844	-16.29	-16.296	-16.3051	-16.2934	-16.2934	-16.3111	-16.2851	-16.2849	-16.2851	-16.293	-16.2592	-16.2361	-16.2433	-16.2504	-16.2406	-16.2589	-16.2702	-16.2764	-16.2735	-16.2735	-16.2616	-16.2408	-16.22	-16.2309	-16.2513	-16.2646	-16.2497	-16.2284	-16.2183	-16.2383	-16.2583	-16.2781	-16.2979	-16.3177
283	-16.1819	-16.2035	-16.2248	-16.2221	-16.2076	-16.2118	-16.2375	-16.2134	-16.2169	-16.2477	-16.2713	-16.2721	-16.269	-16.3043	-16.2934	-16.2934	-16.3021	-16.2786	-16.2657	-16.2842	-16.293	-16.2592	-16.2361	-16.2433	-16.2147	-16.2228	-16.2207	-16.2315	-16.2526	-16.2735	-16.2735	-16.2557	-16.2378	-16.2198	-16.2299	-16.2473	-16.2646	-16.2495	-16.2282	-16.2183	-16.2383	-16.2468	-16.2252	-16.2036	-16.1819
284	-16.1819	-16.2035	-16.2248	-16.2219	-16.2075	-16.2117	-16.2374	-16.2134	-16.2168	-16.2468	-16.2712	-16.2718	-16.2689	-16.3014	-16.2934	-16.2934	-16.3021	-16.2786	-16.2657	-16.2842	-16.2487	-16.2363	-16.2267	-16.2156	-16.2049	-16.2228	-16.2207	-16.2315	-16.2526	-16.2735	-16.2735	-16.2557	-16.2378	-16.2198	-16.2299	-16.2473	-16.2396	-16.2185	-16.1983	-16.2071	-16.1857	-16.1642	-16.1601	-16.171	-16.1819
285	-16.1819	-16.1384	-16.1541	-16.181	-16.1896	-16.2102	-16.1936	-16.2041	-16.2108	-16.2351	-16.2475	-16.2668	-16.2625	-16.2813	-16.2934	-16.2934	-16.2843	-16.2752	-16.2583	-16.2561	-16.2463	-16.2363	-16.2267	-16.2156	-16.2049	-16.1941	-16.2102	-16.2005	-16.1802	-16.1597	-16.1597	-16.1773	-16.1949	-16.2124	-16.2018	-16.1837	-16.1655	-16.1782	-16.1983	-16.2069	-16.1855	-16.1641	-16.1601	-16.171	-16.1819
286	-16.0995	-16.1269	-16.154	-16.1809	-16.1895	-16.2101	-16.1936	-16.204	-16.2107	-16.2351	-16.2473	-16.2667	-16.2617	-16.2813	-16.2934	-16.2934	-16.2843	-16.2752	-16.2583	-16.2561	-16.2463	-16.2286	-16.226	-16.2147	-16.1864	-16.1941	-16.2102	-16.2005	-16.1802	-16.1597	-16.1597	-16.1773	-16.1949	-16.2124	-16.2018	-16.1837	-16.1655	-16.1782	-16.1973	-16.1761	-16.1548	-16.1491	-16.1427	-16.1211	-16.0995
287	-16.0995	-16.1268	-16.1305	-16.1456	-16.1736	-16.175	-16.1891	-16.2031	-16.2061	-16.2303	-16.2435	-16.2564	-16.2616	-16.2636	-16.2933	-16.2933	-16.2665	-16.25	-16.2549	-16.2246	-16.221	-16.2286	-16.226	-16.2147	-16.1864	-16.1887	-16.183	-16.1717	-16.1602	-16.1597	-16.1597	-16.1692	-16.1898	-16.2104	-16.1993	-16.1784	-16.158	-16.1473	-16.129	-16.1268	-16.138	-16.1491	-16.1425	-16.121	-16.0995
288	-16.0995	-16.1151	-16.1304	-16.1455	-16.1735	-16.1749	-16.1891	-16.2031	-16.206	-16.2303	-16.2434	-16.2563	-16.2595	-16.2635	-16.2933	-16.2933	-16.2665	-16.25	-16.2549	-16.2246	-16.221	-16.2121	-16.2252	-16.1911	-16.1833	-16.1887	-16.183	-16.1717	-16.1602	-16.1597	-16.1597	-16.1692	-16.1898	-16.2104	-16.1991	-16.1781	-16.158	-16.1473	-16.129	-16.1268	-16.138	-16.1335	-16.1121	-16.0916	-16.0995
289	-16.0995	-16.1151	-16.1117	-16.1351	-16.1604	-16.1734	-16.1713	-16.1736	-16.2054	-16.2227	-16.2246	-16.2205	-16.238	-16.2517	-16.2933	-16.2933	-16.2577	-16.2395	-16.2457	-16.2131	-16.1942	-16.1895	-16.2252	-16.1911	-16.1833	-16.1771	-16.1394	-16.1245	-16.1389	-16.1485	-16.1485	-16.142	-16.1242	-16.1064	-16.1175	-16.1377	-16.1573	-16.1363	-16.1156	-16.1107	-16.0923	-16.0756	-16.0836	-16.0916	-16.0995
290	-16.0995	-16.0906	-16.1117	-16.135	-16.1603	-16.1734	-16.1712	-16.1735	-16.2037	-16.2225	-16.2245	-16.2175	-16.2379	-16.2516	-16.2933	-16.2933	-16.2577	-16.2395	-16.2457	-16.2131	-16.1942	-16.1895	-16.1753	-16.1499	-16.167	-16.1517	-16.1199	-16.1245	-16.1389	-16.1485	-16.1485	-16.142	-16.1242	-16.1064	-16.1175	-16.1377	-16.1571	-16.1361	-16.1156	-16.1107	-16.0923	-16.0756	-16.0836	-16.0907	-16.0995
291	-16.0994	-16.0905	-16.0964	-16.1326	-16.1532	-16.157	-16.1465	-16.1722	-16.1976	-16.1662	-16.1782	-16.2137	-16.2336	-16.2207	-16.1796	-16.1796	-16.2149	-16.2322	-16.2122	-16.2125	-16.1792	-16.1635	-16.1327	-16.1499	-16.167	-16.1517	-16.1199	-16.118	-16.1366	-16.1485	-16.1485	-16.1278	-16.107	-16.0971	-16.0885	-16.0816	-16.093	-16.1044	-16.1152	-16.094	-16.0728	-16.0739	-16.0718	-16.0857	-16.0994
292	-16.0692	-16.0574	-16.0963	-16.1325	-16.1531	-16.1568	-16.1464	-16.172	-16.1974	-16.1661	-16.1752	-16.2137	-16.2335	-16.2207	-16.1796	-16.1796	-16.2149	-16.2322	-16.2122	-16.2125	-16.1792	-16.1635	-16.1327	-16.1451	-16.1567	-16.1223	-16.1121	-16.118	-16.1366	-16.1485	-16.1485	-16.1278	-16.107	-16.0971	-16.0885	-16.0816	-16.093	-16.1044	-16.1149	-16.0938	-16.0725	-16.0739	-16.0718	-16.0857	-16.0692
293	-16.0692	-16.0573	-16.0947	-16.0681	-16.0945	-16.1207	-16.1361	-16.1621	-16.1704	-16.1419	-16.1727	-16.2033	-16.2098	-16.2089	-16.1796	-16.1796	-16.206	-16.2218	-16.205	-16.1848	-16.1572	-16.1457	-16.1231	-16.1451	-16.1567	-16.1223	-16.1121	-16.1015	-16.0634	-16.0357	-16.0357	-16.0563	-16.0767	-16.0861	-16.0701	-16.0705	-16.0525	-16.0427	-16.051	-16.0593	-16.0675	-16.0579	-16.0553	-16.0584	-16.0692
294	-16.0692	-16.0562	-16.0414	-16.068	-16.0944	-16.1205	-16.136	-16.1605	-16.1703	-16.1418	-16.1726	-16.2031	-16.2097	-16.2088	-16.1796	-16.1796	-16.206	-16.2218	-16.205	-16.1848	-16.1572	-16.1457	-16.1231	-16.1384	-16.1013	-16.0996	-16.0969	-16.088	-16.0559	-16.0357	-16.0357	-16.0563	-16.0767	-16.0861	-16.0701	-16.0705	-16.0525	-16.0427	-16.051	-16.0593	-16.0675	-16.0579	-16.0553	-16.0584	-16.0692
295	-16.0182	-16.0561	-16.0413	-16.0508	-16.0605	-16.0984	-16.124	-16.1322	-16.1108	-16.1365	-16.1301	-16.1676	-16.2026	-16.1912	-16.1795	-16.1795	-16.1882	-16.1967	-16.1857	-16.1495	-16.1522	-16.1294	-16.1132	-16.1023	-16.0917	-16.0996	-16.0969	-16.088	-16.0559	-16.0357	-16.0357	-16.0353	-16.047	-16.0586	-16.0652	-16.0442	-16.0343	-16.0344	-16.0229	-16.0299	-16.0439	-16.0515	-16.0475	-16.0368	-16.0182
296	-16.0182	-16.026	-16.018	-16.033	-16.0604	-16.0983	-16.1239	-16.1321	-16.1107	-16.1363	-16.13	-16.1675	-16.2026	-16.1912	-16.1795	-16.1795	-16.1882	-16.1967	-16.1857	-16.1495	-16.1522	-16.1294	-16.1132	-16.1023	-16.0917	-16.081	-16.0876	-16.0588	-16.0473	-16.0357	-16.0357	-16.0353	-16.047	-16.0586	-16.0652	-16.0442	-16.0343	-16.0344	-16.0229	-16.0299	-16.0439	-16.0513	-16.0475	-16.0368	-16.0182
297	-16.0181	-16.016	-16.018	-16.0329	-16.0476	-16.0749	-16.1186	-16.0908	-16.1037	-16.1358	-16.126	-16.1428	-16.1553	-16.1676	-16.1795	-16.1795	-16.1706	-16.1614	-16.1521	-16.1426	-16.1328	-16.1229	-16.1127	-16.1017	-16.0869	-16.081	-16.0876	-16.0588	-16.0473	-16.0251	-16.0251	-16.0251	-16.025	-16.0248	-16.0246	-16.0259	-16.0239	-16.0234	-16.0163	-16.0223	-16.0256	-16.0366	-16.0302	-16.0192	-16.0181
298	-16.0181	-16.016	-16.0136	-16.0223	-16.0476	-16.0734	-16.117	-16.0907	-16.1036	-16.1328	-16.1259	-16.1428	-16.1553	-16.1675	-16.1795	-16.1795	-16.1706	-16.1614	-16.1521	-16.1426	-16.1328	-16.1229	-16.1127	-16.1017	-16.0869	-16.0756	-16.07	-16.0528	-16.0239	-16.0251	-16.0251	-16.0251	-16.025	-16.0248	-16.0246	-16.0259	-16.0239	-16.0234	-16.0163	-16.0223	-16.0256	-16.0366	-16.0299	-16.0192	-16.0181
299	-16.0181	-16.0145	-16.0136	-16.0222	-16.031	-16.0621	-16.0762	-16.0901	-16.0931	-16.117	-16.1252	-16.0901	-16.1202	-16.15	-16.1795	-16.1795	-16.1529	-16.1261	-16.0991	-16.1147	-16.1131	-16.1008	-16.112	-16.0781	-16.0705	-16.0756	-16.07	-16.0528	-16.0239	-16.0236	-16.0236	-16.0152	-16.0001	-16.0088	-16.0173	-16.0243	-16.0232	-16.0021	-16.0158	-16.0145	-16.0216	-16.0209	-16.0201	-16.0088	-16.0181
300	-16.0181	-16.0144	-16.0126	-16.0109	-16.0295	-16.062	-16.0762	-16.09	-16.0928	-16.117	-16.1252	-16.09	-16.1201	-16.1499	-16.1795	-16.1795	-16.1529	-16.1261	-16.0991	-16.1147	-16.1131	-16.1008	-16.112	-16.0781	-16.0705	-16.064	-16.0266	-16.0119	-16.0178	-16.0236	-16.0236	-16.0152	-16.0001	-16.0088	-16.0173	-16.0243	-16.0232	-16.0021	-16.0158	-16.0145	-16.0216	-16.0209	-16.0201	-16.0085	-16.0181
301	-15.9873	-16.0028	-16.0125	-16.0109	-16.008	-16.016	-16.0479	-16.0794	-16.0927	-16.0826	-16.1023	-16.0856	-16.0966	-16.1382	-16.1795	-16.1795	-16.1442	-16.1085	-16.0771	-16.0719	-16.0783	-16.0765	-16.1015	-16.0739	-16.054	-16.0392	-16.0077	-16.0119	-16.0178	-16.0236	-16.0236	-16.0118	-16	-15.988	-15.976	-15.9731	-15.9874	-16.0016	-16.0034	-15.9981	-15.9799	-15.9636	-15.9787	-15.9984	-15.9873
302	-15.9873	-16.0027	-15.9839	-15.9869	-16.008	-16.0159	-16.0478	-16.0793	-16.0901	-16.0825	-16.1022	-16.0855	-16.0965	-16.1381	-16.1795	-16.1795	-16.1442	-16.1085	-16.077	-16.0719	-16.0783	-16.0765	-16.1015	-16.0739	-16.054	-16.0392	-16.0077	-15.989	-15.9912	-16.0236	-16.0236	-16.0118	-16	-15.988	-15.976	-15.9731	-15.9874	-16.0016	-16.0034	-15.9981	-15.9799	-15.9636	-15.9787	-15.9984	-15.9873
303	-15.9873	-15.9808	-15.9838	-15.9854	-16.0067	-16.0047	-16.0071	-16.0502	-16.0574	-16.0532	-16.0598	-16.0678	-16.045	-16.0041	-15.9631	-15.9631	-16.0012	-16.0392	-16.0728	-16.0556	-16.0445	-16.0764	-16.0608	-16.0733	-16.045	-16.0164	-15.9997	-15.976	-15.9912	-15.9826	-15.9826	-15.9914	-15.9945	-15.9738	-15.959	-15.9696	-15.981	-15.9922	-15.981	-15.9598	-15.9555	-15.9616	-15.9716	-15.9795	-15.9873
304	-15.9872	-15.9807	-15.9826	-15.9687	-15.984	-16.0047	-16.004	-16.0471	-16.0573	-16.0531	-16.0597	-16.0677	-16.0449	-16.004	-15.9631	-15.9631	-16.0012	-16.0392	-16.0728	-16.0556	-16.0445	-16.0764	-16.0608	-16.0733	-16.045	-16.0164	-15.9997	-15.976	-15.9867	-15.9826	-15.9826	-15.9914	-15.9945	-15.9738	-15.959	-15.9696	-15.981	-15.9922	-15.981	-15.9598	-15.9555	-15.9616	-15.9716	-15.9795	-15.9872
305	-15.9872	-15.9453	-15.9431	-15.9687	-15.9839	-15.9638	-16.0012	-15.9974	-16.0398	-16.0292	-16.0134	-16.0548	-16.0332	-15.9982	-15.9631	-15.9631	-15.9864	-16.0097	-16.0327	-16.0368	-16.0393	-16.0474	-16.0398	-16.0323	-16.0441	-16.0099	-15.9878	-15.9589	-15.9512	-15.9826	-15.9826	-15.9737	-15.9648	-15.9558	-15.958	-15.964	-15.9519	-15.9397	-15.9392	-15.9474	-15.939	-15.9589	-15.9598	-15.9736	-15.9872
306	-15.9871	-15.9451	-15.943	-15.9516	-15.9247	-15.9623	-16.0012	-15.9974	-16.0397	-16.0291	-16.0132	-16.0547	-16.033	-15.9981	-15.9631	-15.9631	-15.9864	-16.0097	-16.0327	-16.0368	-16.0393	-16.0474	-16.0398	-16.0323	-16.0441	-16.0099	-15.9877	-15.9589	-15.9473	-15.9826	-15.9826	-15.9737	-15.9648	-15.9558	-15.958	-15.964	-15.9519	-15.9397	-15.9392	-15.9474	-15.939	-15.9589	-15.9598	-15.9736	-15.9871
307	-15.9064	-15.9443	-15.9426	-15.9515	-15.9247	-15.9606	-15.9535	-15.9967	-15.9984	-16.0237	-16.0127	-15.9794	-15.9742	-15.9687	-15.963	-15.963	-15.9775	-15.9919	-16.0061	-16.0201	-16.0339	-16.0169	-16.0104	-16.0029	-15.9746	-15.9872	-15.9755	-15.9586	-15.9473	-15.9132	-15.9132	-15.9238	-15.9354	-15.947	-15.9531	-15.9377	-15.9285	-15.931	-15.9275	-15.9191	-15.9386	-15.946	-15.9432	-15.9248	-15.9064
308	-15.9064	-15.9442	-15.9411	-15.9391	-15.9203	-15.91	-15.9534	-15.9967	-15.9983	-16.0236	-16.0127	-15.9794	-15.9742	-15.9687	-15.963	-15.963	-15.9775	-15.9919	-16.0061	-16.0201	-16.0339	-16.0169	-16.0104	-16.0029	-15.9746	-15.9872	-15.9755	-15.9586	-15.9442	-15.9132	-15.9132	-15.9238	-15.9354	-15.947	-15.9531	-15.9377	-15.9285	-15.931	-15.9275	-15.9191	-15.9386	-15.946	-15.9432	-15.9248	-15.9064
309	-15.9063	-15.9042	-15.9191	-15.9052	-15.9171	-15.9099	-15.9359	-15.9673	-15.9933	-15.989	-15.9898	-15.9733	-15.9506	-15.9569	-15.963	-15.963	-15.9482	-15.9332	-15.9648	-16.0022	-16.0007	-15.9883	-15.9892	-15.9617	-15.9658	-15.9286	-15.9258	-15.9482	-15.9442	-15.9122	-15.9122	-15.9152	-15.9297	-15.9442	-15.9468	-15.9323	-15.9226	-15.9192	-15.911	-15.9182	-15.9322	-15.9173	-15.9082	-15.9073	-15.9063
310	-15.9063	-15.9042	-15.919	-15.9051	-15.8962	-15.9044	-15.9358	-15.9672	-15.9933	-15.989	-15.9897	-15.9732	-15.9506	-15.9569	-15.963	-15.963	-15.9482	-15.9332	-15.9648	-16.0021	-16.0007	-15.9883	-15.9892	-15.9617	-15.9658	-15.9286	-15.9258	-15.9409	-15.9298	-15.9122	-15.9122	-15.9152	-15.9297	-15.9442	-15.9468	-15.9323	-15.9226	-15.9192	-15.911	-15.9182	-15.9322	-15.9173	-15.9082	-15.9073	-15.9063
311	-15.9063	-15.8981	-15.9018	-15.8991	-15.8962	-15.9043	-15.9178	-15.9148	-15.928	-15.9705	-15.9843	-15.9557	-15.933	-15.9277	-15.9629	-15.9629	-15.9393	-15.9273	-15.9208	-15.9435	-15.966	-15.9644	-15.9487	-15.9613	-15.9332	-15.9049	-15.9094	-15.9409	-15.9298	-15.9122	-15.9122	-15.9132	-15.9131	-15.9129	-15.9127	-15.9143	-15.912	-15.9115	-15.9099	-15.9152	-15.9097	-15.909	-15.896	-15.8867	-15.9063
312	-15.9063	-15.8967	-15.9018	-15.8991	-15.8953	-15.8986	-15.9068	-15.9148	-15.9279	-15.9704	-15.9843	-15.9555	-15.9329	-15.9275	-15.9629	-15.9629	-15.9393	-15.9272	-15.9208	-15.9435	-15.966	-15.9644	-15.9487	-15.9613	-15.9332	-15.9049	-15.8912	-15.9118	-15.9062	-15.9122	-15.9122	-15.9132	-15.9131	-15.9129	-15.9127	-15.9143	-15.912	-15.9115	-15.9099	-15.9152	-15.9097	-15.909	-15.896	-15.8867	-15.9063
313	-15.8542	-15.8863	-15.9011	-15.8812	-15.89	-15.8986	-15.9068	-15.8857	-15.9225	-15.93	-15.9371	-15.944	-15.9212	-15.9218	-15.9629	-15.9629	-15.9248	-15.9155	-15.918	-15.9083	-15.922	-15.9354	-15.9279	-15.8913	-15.8598	-15.8929	-15.8912	-15.9118	-15.9062	-15.9006	-15.9006	-15.9005	-15.8887	-15.8973	-15.9058	-15.9124	-15.9115	-15.8906	-15.9042	-15.9104	-15.9028	-15.8904	-15.8779	-15.8746	-15.8542
314	-15.8534	-15.8862	-15.9009	-15.8812	-15.89	-15.893	-15.8895	-15.8857	-15.9225	-15.93	-15.9371	-15.944	-15.9211	-15.9217	-15.9629	-15.9629	-15.9247	-15.9155	-15.918	-15.9083	-15.922	-15.9354	-15.9279	-15.8913	-15.8598	-15.8929	-15.8764	-15.8536	-15.88	-15.9006	-15.9006	-15.9005	-15.8887	-15.8973	-15.9058	-15.9124	-15.9115	-15.8906	-15.9042	-15.9104	-15.9028	-15.8904	-15.8779	-15.8746	-15.8534
315	-15.8534	-15.8692	-15.8721	-15.8765	-15.8725	-15.893	-15.8895	-15.8853	-15.8817	-15.8774	-15.8728	-15.8679	-15.892	-15.8925	-15.8517	-15.8517	-15.8896	-15.8979	-15.8944	-15.9026	-15.8869	-15.8711	-15.8551	-15.8389	-15.8546	-15.8705	-15.8764	-15.8536	-15.88	-15.9006	-15.9006	-15.8859	-15.8887	-15.8769	-15.865	-15.8618	-15.876	-15.8902	-15.8992	-15.9005	-15.8911	-15.8816	-15.872	-15.8654	-15.8534
316	-15.8532	-15.8691	-15.8721	-15.8733	-15.8724	-15.8805	-15.8424	-15.8852	-15.8817	-15.8774	-15.8728	-15.8679	-15.8919	-15.8923	-15.8517	-15.8517	-15.8896	-15.8979	-15.8944	-15.9026	-15.8869	-15.8711	-15.8551	-15.8389	-15.8546	-15.8404	-15.8762	-15.8478	-15.8751	-15.9006	-15.9006	-15.8859	-15.8887	-15.8769	-15.865	-15.8618	-15.876	-15.8902	-15.8992	-15.9005	-15.8911	-15.8816	-15.872	-15.8654	-15.8532
317	-15.8532	-15.8628	-15.8326	-15.8576	-15.867	-15.8805	-15.8423	-15.8731	-15.8282	-15.8189	-15.826	-15.8561	-15.8802	-15.8866	-15.8517	-15.8517	-15.8749	-15.8863	-15.8915	-15.8673	-15.8429	-15.8183	-15.7935	-15.8265	-15.8314	-15.8404	-15.8762	-15.8478	-15.8712	-15.8713	-15.8713	-15.8801	-15.8712	-15.8564	-15.8476	-15.8531	-15.8591	-15.8791	-15.8696	-15.8486	-15.8331	-15.8475	-15.8672	-15.8622	-15.8532
318	-15.8531	-15.8628	-15.8318	-15.8575	-15.8669	-15.8514	-15.8361	-15.8039	-15.8115	-15.8189	-15.826	-15.856	-15.8801	-15.8865	-15.8517	-15.8517	-15.8749	-15.8863	-15.8915	-15.8672	-15.8429	-15.8183	-15.7935	-15.8265	-15.8225	-15.8176	-15.8152	-15.8477	-15.8712	-15.8713	-15.8713	-15.8801	-15.8712	-15.8564	-15.8476	-15.8531	-15.8591	-15.8791	-15.8696	-15.8486	-15.8331	-15.8475	-15.8672	-15.8622	-15.8531
319	-15.8531	-15.8334	-15.8317	-15.8405	-15.8664	-15.8286	-15.8361	-15.8039	-15.8115	-15.7836	-15.82	-15.8385	-15.8627	-15.8573	-15.8516	-15.8516	-15.8661	-15.8804	-15.8476	-15.8088	-15.7762	-15.7605	-15.7931	-15.7922	-15.8225	-15.8176	-15.8152	-15.8477	-15.8363	-15.8713	-15.8713	-15.8626	-15.8537	-15.8448	-15.8416	-15.8389	-15.8411	-15.829	-15.8226	-15.8279	-15.8278	-15.8382	-15.8433	-15.8483	-15.8531
320	-15.8531	-15.8331	-15.8294	-15.8404	-15.8663	-15.8285	-15.8072	-15.7915	-15.747	-15.7835	-15.8199	-15.8384	-15.8627	-15.8573	-15.8516	-15.8516	-15.8661	-15.8803	-15.8476	-15.8088	-15.7762	-15.7605	-15.7931	-15.7686	-15.8044	-15.8059	-15.8119	-15.8416	-15.8363	-15.8713	-15.8713	-15.8626	-15.8537	-15.8448	-15.8416	-15.8389	-15.8411	-15.829	-15.8226	-15.8279	-15.8278	-15.8382	-15.8433	-15.8483	-15.8531
321	-15.8531	-15.8272	-15.8134	-15.8225	-15.8139	-15.7993	-15.796	-15.7915	-15.7469	-15.7831	-15.7965	-15.8328	-15.8393	-15.8456	-15.8516	-15.8516	-15.8369	-15.822	-15.8069	-15.7917	-15.7699	-15.7596	-15.7528	-15.7686	-15.8044	-15.8059	-15.8119	-15.8416	-15.819	-15.79	-15.79	-15.8045	-15.8189	-15.8333	-15.8358	-15.8268	-15.8176	-15.8173	-15.8169	-15.8081	-15.8275	-15.8064	-15.8198	-15.8365	-15.8531
322	-15.852	-15.8269	-15.8132	-15.8224	-15.8138	-15.7992	-15.796	-15.7629	-15.7468	-15.7544	-15.7964	-15.8328	-15.8393	-15.8456	-15.8516	-15.8516	-15.8369	-15.822	-15.8069	-15.7917	-15.7699	-15.7596	-15.7446	-15.7684	-15.7521	-15.7829	-15.7984	-15.8368	-15.819	-15.79	-15.79	-15.8045	-15.8189	-15.8333	-15.8358	-15.8268	-15.8176	-15.8173	-15.8169	-15.8081	-15.8275	-15.8064	-15.8198	-15.8365	-15.852
323	-15.852	-15.8102	-15.8082	-15.7942	-15.7793	-15.7878	-15.79	-15.7511	-15.7467	-15.7543	-15.7379	-15.7456	-15.7812	-15.8166	-15.8516	-15.8516	-15.8281	-15.8045	-15.7807	-15.7567	-15.7325	-15.7308	-15.7446	-15.7684	-15.7521	-15.7829	-15.789	-15.8011	-15.8159	-15.79	-15.79	-15.7839	-15.7896	-15.7985	-15.8187	-15.8266	-15.8119	-15.8084	-15.7992	-15.8047	-15.7925	-15.8031	-15.8093	-15.8318	-15.852
324	-15.8512	-15.8101	-15.8081	-15.7941	-15.7793	-15.7878	-15.7899	-15.751	-15.7183	-15.7018	-15.7097	-15.7455	-15.7811	-15.8165	-15.8516	-15.8516	-15.8281	-15.8045	-15.7807	-15.7567	-15.7325	-15.7307	-15.7321	-15.7285	-15.7495	-15.7817	-15.789	-15.8011	-15.8159	-15.79	-15.79	-15.7839	-15.7896	-15.7985	-15.8187	-15.8266	-15.8119	-15.8084	-15.7992	-15.8047	-15.7925	-15.8031	-15.8064	-15.8288	-15.8512
325	-15.7451	-15.7885	-15.8016	-15.7932	-15.7729	-15.7701	-15.7313	-15.7102	-15.7121	-15.7018	-15.7096	-15.7281	-15.7695	-15.8107	-15.8516	-15.8516	-15.8137	-15.7755	-15.7372	-15.6987	-15.7259	-15.7133	-15.7321	-15.7285	-15.7495	-15.7817	-15.7805	-15.772	-15.7608	-15.7781	-15.7781	-15.7754	-15.7782	-15.7953	-15.8009	-15.8064	-15.8117	-15.7966	-15.7882	-15.7899	-15.7863	-15.7868	-15.7852	-15.764	-15.7451
326	-15.7442	-15.7852	-15.8014	-15.7931	-15.7727	-15.77	-15.7313	-15.7102	-15.712	-15.6737	-15.6865	-15.728	-15.7694	-15.8106	-15.8516	-15.8516	-15.8137	-15.7755	-15.7372	-15.6987	-15.7259	-15.7081	-15.6915	-15.7219	-15.7434	-15.7598	-15.7805	-15.772	-15.7608	-15.7781	-15.7781	-15.7754	-15.7782	-15.7953	-15.8009	-15.8064	-15.8117	-15.7966	-15.7882	-15.7899	-15.7863	-15.7839	-15.7852	-15.764	-15.7442
327	-15.7442	-15.7756	-15.7784	-15.7757	-15.7563	-15.7522	-15.7261	-15.7101	-15.7119	-15.6737	-15.6864	-15.6925	-15.6469	-15.6012	-15.5555	-15.5555	-15.5897	-15.624	-15.6581	-15.6921	-15.6736	-15.7081	-15.6915	-15.7219	-15.7434	-15.7303	-15.7658	-15.7433	-15.7548	-15.7781	-15.7781	-15.7722	-15.7663	-15.7603	-15.7542	-15.748	-15.7485	-15.7684	-15.7815	-15.7694	-15.7805	-15.7802	-15.768	-15.7558	-15.7442
328	-15.7428	-15.7755	-15.7784	-15.7756	-15.7562	-15.7521	-15.726	-15.7101	-15.7119	-15.6736	-15.6567	-15.6232	-15.6009	-15.5783	-15.5555	-15.5555	-15.5897	-15.624	-15.6581	-15.6921	-15.66	-15.6957	-15.6915	-15.7166	-15.7211	-15.7303	-15.7658	-15.7433	-15.7548	-15.7781	-15.7781	-15.7722	-15.7663	-15.7603	-15.7542	-15.748	-15.7485	-15.7684	-15.7815	-15.7694	-15.7805	-15.7802	-15.768	-15.7558	-15.7428
329	-15.7428	-15.7523	-15.7669	-15.7706	-15.756	-15.7231	-15.6964	-15.6819	-15.6888	-15.6728	-15.6567	-15.6232	-15.6008	-15.5782	-15.5554	-15.5554	-15.5554	-15.5551	-15.5938	-15.6338	-15.66	-15.6957	-15.6915	-15.7166	-15.7122	-15.7181	-15.7021	-15.7315	-15.7401	-15.7374	-15.7374	-15.7578	-15.7608	-15.7461	-15.7314	-15.7285	-15.7418	-15.7356	-15.7525	-15.7664	-15.7642	-15.771	-15.7613	-15.7515	-15.7428
330	-15.7427	-15.7523	-15.7668	-15.7706	-15.7559	-15.723	-15.6964	-15.6817	-15.6888	-15.6726	-15.6453	-15.6115	-15.566	-15.5324	-15.5554	-15.5554	-15.5554	-15.5551	-15.5858	-15.6226	-15.6592	-15.6609	-15.6835	-15.6821	-15.7122	-15.7181	-15.7021	-15.7315	-15.7401	-15.7374	-15.7374	-15.7578	-15.7608	-15.7461	-15.7314	-15.7285	-15.7418	-15.7356	-15.7525	-15.7664	-15.7613	-15.771	-15.7613	-15.7515	-15.7427
331	-15.7427	-15.7342	-15.7616	-15.7234	-15.7495	-15.7182	-15.6799	-15.6696	-15.6424	-15.6672	-15.6453	-15.6114	-15.566	-15.5323	-15.5554	-15.5554	-15.5209	-15.5537	-15.5858	-15.6226	-15.6592	-15.6609	-15.6835	-15.6589	-15.6946	-15.6957	-15.6926	-15.7019	-15.7198	-15.7374	-15.7374	-15.7169	-15.6964	-15.6883	-15.7084	-15.7166	-15.7185	-15.7355	-15.7292	-15.7417	-15.7512	-15.7359	-15.733	-15.7379	-15.7427
332	-15.7427	-15.7341	-15.7616	-15.7233	-15.7494	-15.7181	-15.6798	-15.6695	-15.6424	-15.6671	-15.6332	-15.5935	-15.5535	-15.5205	-15.5554	-15.5554	-15.5209	-15.5489	-15.5685	-15.5994	-15.6303	-15.6503	-15.6835	-15.6589	-15.6946	-15.6957	-15.6926	-15.7019	-15.7198	-15.7374	-15.7374	-15.7169	-15.6964	-15.6883	-15.7084	-15.7166	-15.7185	-15.7355	-15.7292	-15.7388	-15.7512	-15.7359	-15.733	-15.7379	-15.7427
333	-15.7427	-15.7241	-15.704	-15.7125	-15.6798	-15.6432	-15.6732	-15.6694	-15.6375	-15.6447	-15.6331	-15.5934	-15.5534	-15.5204	-15.4749	-15.4749	-15.5134	-15.5489	-15.5684	-15.5994	-15.6303	-15.6503	-15.6835	-15.6588	-15.6473	-15.6724	-15.6839	-15.7019	-15.7059	-15.6684	-15.6684	-15.6741	-15.6798	-15.6854	-15.691	-15.7014	-15.7019	-15.7072	-15.719	-15.7228	-15.7229	-15.728	-15.7205	-15.7262	-15.7427
334	-15.7409	-15.7236	-15.7037	-15.7124	-15.6797	-15.643	-15.6731	-15.6693	-15.6374	-15.6446	-15.6288	-15.5838	-15.5386	-15.5133	-15.4749	-15.4749	-15.5119	-15.5373	-15.5545	-15.5834	-15.6169	-15.6212	-15.6431	-15.6588	-15.6473	-15.6724	-15.6839	-15.7019	-15.7059	-15.6684	-15.6684	-15.6741	-15.6798	-15.6854	-15.691	-15.7014	-15.7019	-15.7072	-15.7162	-15.7228	-15.7229	-15.728	-15.7205	-15.7262	-15.7409
335	-15.7409	-15.7169	-15.6917	-15.6839	-15.6636	-15.6359	-15.6266	-15.6414	-15.6374	-15.6151	-15.5875	-15.5596	-15.5316	-15.5132	-15.4748	-15.4748	-15.5119	-15.5373	-15.5545	-15.5834	-15.6169	-15.6212	-15.6229	-15.6521	-15.6426	-15.6657	-15.679	-15.6669	-15.645	-15.6684	-15.6684	-15.6625	-15.6682	-15.6758	-15.6843	-15.6965	-15.7018	-15.6963	-15.7125	-15.7177	-15.7163	-15.7098	-15.7097	-15.7229	-15.7409
336	-15.7401	-15.7164	-15.6914	-15.6837	-15.6634	-15.6359	-15.6265	-15.6413	-15.6373	-15.6151	-15.5875	-15.5596	-15.5316	-15.5094	-15.4748	-15.4748	-15.5061	-15.5159	-15.5497	-15.5538	-15.5717	-15.6039	-15.6229	-15.6521	-15.6426	-15.6657	-15.679	-15.6669	-15.645	-15.6684	-15.6684	-15.6625	-15.6682	-15.6758	-15.6843	-15.6965	-15.7018	-15.6935	-15.7125	-15.7177	-15.7163	-15.7098	-15.7097	-15.7179	-15.7401
337	-15.6898	-15.7001	-15.6688	-15.666	-15.6401	-15.6358	-15.6224	-15.6015	-15.6026	-15.5929	-15.5482	-15.5251	-15.5091	-15.5033	-15.4748	-15.4748	-15.5061	-15.5159	-15.5497	-15.5538	-15.5717	-15.5909	-15.6099	-15.6287	-15.6338	-15.6252	-15.6636	-15.6621	-15.6411	-15.6277	-15.6277	-15.648	-15.6566	-15.667	-15.6552	-15.6509	-15.6736	-15.6868	-15.6719	-15.6597	-15.6764	-15.6931	-15.7032	-15.7051	-15.6898
338	-15.6898	-15.7	-15.6687	-15.6659	-15.64	-15.6358	-15.6223	-15.6013	-15.6026	-15.5928	-15.5481	-15.525	-15.509	-15.5033	-15.4748	-15.4748	-15.493	-15.513	-15.5327	-15.5523	-15.5645	-15.5909	-15.6099	-15.6287	-15.6338	-15.6252	-15.6636	-15.6621	-15.6411	-15.6277	-15.6277	-15.648	-15.6566	-15.667	-15.6552	-15.6481	-15.6708	-15.6868	-15.6719	-15.6597	-15.6764	-15.6931	-15.7032	-15.7051	-15.6898
339	-15.6897	-15.676	-15.6621	-15.6479	-15.6334	-15.6187	-15.6037	-15.6008	-15.6025	-15.5636	-15.5414	-15.5152	-15.5085	-15.4933	-15.4747	-15.4747	-15.493	-15.513	-15.5327	-15.5523	-15.5529	-15.5869	-15.5826	-15.6127	-15.6125	-15.6087	-15.5835	-15.5928	-15.6307	-15.6277	-15.6277	-15.6324	-15.6498	-15.6507	-15.6447	-15.6386	-15.6324	-15.6262	-15.6429	-15.6568	-15.656	-15.6783	-15.7006	-15.6965	-15.6897
340	-15.6897	-15.676	-15.6621	-15.6479	-15.6334	-15.6187	-15.6037	-15.6007	-15.6025	-15.5635	-15.5413	-15.515	-15.5085	-15.4918	-15.4747	-15.4747	-15.482	-15.4863	-15.4911	-15.525	-15.5529	-15.5869	-15.5826	-15.6127	-15.6125	-15.6087	-15.5835	-15.5928	-15.6307	-15.6277	-15.6277	-15.6324	-15.6498	-15.6507	-15.6447	-15.6386	-15.6324	-15.6262	-15.6429	-15.6568	-15.6509	-15.6733	-15.6956	-15.6965	-15.6897
341	-15.6897	-15.6587	-15.6572	-15.6141	-15.5983	-15.614	-15.5919	-15.5885	-15.5803	-15.559	-15.5371	-15.5033	-15.4931	-15.4917	-15.4747	-15.4747	-15.482	-15.4863	-15.4911	-15.5143	-15.5507	-15.5523	-15.5823	-15.5489	-15.5866	-15.5728	-15.5747	-15.5926	-15.6103	-15.6151	-15.6151	-15.6074	-15.5871	-15.6053	-15.6281	-15.6345	-15.6137	-15.6261	-15.6199	-15.6336	-15.6417	-15.6266	-15.6451	-15.6674	-15.6897
342	-15.6897	-15.6586	-15.6571	-15.614	-15.5983	-15.6139	-15.5918	-15.5884	-15.5802	-15.559	-15.5369	-15.5032	-15.4929	-15.4727	-15.4747	-15.4747	-15.4804	-15.4859	-15.4853	-15.5143	-15.5507	-15.5523	-15.5823	-15.5489	-15.5866	-15.5728	-15.5747	-15.5926	-15.6103	-15.6151	-15.6151	-15.6074	-15.5871	-15.6026	-15.6254	-15.6345	-15.6137	-15.6261	-15.6199	-15.6285	-15.6417	-15.6266	-15.6451	-15.6674	-15.6897
343	-15.5808	-15.6249	-15.6273	-15.5958	-15.5708	-15.5836	-15.5876	-15.5609	-15.573	-15.5571	-15.5244	-15.4856	-15.4723	-15.4727	-15.4747	-15.4747	-15.4804	-15.4859	-15.4779	-15.4962	-15.5219	-15.5518	-15.5504	-15.5479	-15.5472	-15.5566	-15.5548	-15.5625	-15.5889	-15.6151	-15.6151	-15.5976	-15.5824	-15.5667	-15.5752	-15.5922	-15.6092	-15.593	-15.6112	-15.6136	-15.6072	-15.6227	-15.6114	-15.5961	-15.5808
344	-15.5808	-15.6248	-15.6273	-15.5957	-15.5707	-15.5835	-15.5875	-15.5608	-15.5729	-15.5569	-15.5243	-15.4855	-15.4723	-15.4707	-15.4747	-15.4747	-15.4689	-15.4629	-15.4779	-15.4961	-15.5219	-15.5518	-15.5504	-15.5479	-15.5472	-15.5566	-15.5548	-15.5625	-15.5889	-15.6151	-15.6151	-15.5976	-15.5801	-15.5667	-15.5752	-15.5922	-15.6092	-15.593	-15.6061	-15.6136	-15.6071	-15.6227	-15.6114	-15.5961	-15.5808
345	-15.5808	-15.5672	-15.5534	-15.5606	-15.564	-15.532	-15.5641	-15.5604	-15.534	-15.5069	-15.4795	-15.485	-15.4633	-15.4705	-15.4729	-15.4729	-15.4689	-15.4629	-15.4606	-15.4913	-15.501	-15.5056	-15.51	-15.5432	-15.5384	-15.5452	-15.5431	-15.558	-15.5383	-15.5366	-15.5366	-15.5595	-15.5801	-15.5626	-15.5462	-15.5437	-15.5663	-15.5888	-15.5721	-15.5779	-15.6003	-15.6007	-15.5941	-15.5875	-15.5808
346	-15.5808	-15.5672	-15.5534	-15.5605	-15.564	-15.5319	-15.564	-15.5603	-15.534	-15.5068	-15.4795	-15.4849	-15.4583	-15.4575	-15.4729	-15.4729	-15.4525	-15.4476	-15.4606	-15.4913	-15.501	-15.5056	-15.51	-15.5432	-15.5384	-15.5452	-15.5431	-15.558	-15.5383	-15.5366	-15.5366	-15.5569	-15.5797	-15.5626	-15.5462	-15.5385	-15.5611	-15.5836	-15.5721	-15.5779	-15.6003	-15.6007	-15.5941	-15.5875	-15.5808
347	-15.5807	-15.55	-15.5226	-15.5393	-15.5404	-15.5273	-15.5179	-15.5477	-15.5033	-15.4694	-15.4706	-15.4716	-15.4582	-15.4575	-15.4728	-15.4728	-15.4525	-15.4476	-15.4566	-15.4502	-15.4634	-15.4824	-15.5091	-15.5199	-15.5182	-15.522	-15.536	-15.5408	-15.5324	-15.534	-15.534	-15.5238	-15.541	-15.5581	-15.545	-15.5273	-15.5103	-15.5329	-15.5554	-15.5512	-15.5303	-15.5144	-15.5366	-15.5587	-15.5807
348	-15.5807	-15.5499	-15.5226	-15.5393	-15.5403	-15.5272	-15.5178	-15.5476	-15.5032	-15.4694	-15.4706	-15.4716	-15.4453	-15.446	-15.4728	-15.4728	-15.448	-15.4455	-15.4566	-15.4502	-15.4634	-15.4824	-15.5091	-15.5199	-15.5182	-15.522	-15.536	-15.5408	-15.5324	-15.534	-15.534	-15.5238	-15.541	-15.5581	-15.545	-15.5273	-15.5103	-15.5329	-15.5554	-15.5512	-15.5303	-15.5144	-15.5365	-15.5587	-15.5807
349	-15.4461	-15.4845	-15.5189	-15.4971	-15.525	-15.5271	-15.4997	-15.4805	-15.4679	-15.4588	-15.4618	-15.4519	-15.4452	-15.446	-15.4728	-15.4728	-15.448	-15.4413	-15.4516	-15.4463	-15.4458	-15.4701	-15.5013	-15.5142	-15.5039	-15.5167	-15.533	-15.5289	-15.532	-15.5066	-15.5066	-15.5136	-15.4906	-15.4986	-15.5212	-15.5257	-15.5096	-15.4918	-15.4739	-15.4699	-15.4922	-15.5093	-15.4882	-15.4671	-15.4461
350	-15.4461	-15.4844	-15.5189	-15.497	-15.525	-15.527	-15.4997	-15.4804	-15.4679	-15.4587	-15.4617	-15.4519	-15.4401	-15.4323	-15.4728	-15.4728	-15.4432	-15.4413	-15.4516	-15.4463	-15.4458	-15.4701	-15.5013	-15.5142	-15.5039	-15.5167	-15.5329	-15.5289	-15.532	-15.5066	-15.5066	-15.511	-15.4881	-15.4933	-15.516	-15.5257	-15.5096	-15.4918	-15.4739	-15.4699	-15.4922	-15.5093	-15.4882	-15.4671	-15.4461
351	-15.446	-15.4497	-15.4535	-15.4876	-15.4898	-15.5104	-15.4956	-15.4672	-15.4651	-15.4495	-15.4337	-15.4223	-15.44	-15.4322	-15.4481	-15.4481	-15.4432	-15.432	-15.4471	-15.4441	-15.4432	-15.4445	-15.4432	-15.4554	-15.4824	-15.5093	-15.5256	-15.493	-15.4806	-15.5066	-15.5066	-15.4893	-15.476	-15.4676	-15.4651	-15.4877	-15.5051	-15.4845	-15.4638	-15.456	-15.4381	-15.44	-15.4421	-15.4441	-15.446
352	-15.446	-15.4497	-15.4534	-15.4876	-15.4898	-15.5104	-15.4955	-15.4672	-15.4651	-15.4495	-15.4336	-15.4222	-15.4241	-15.429	-15.4481	-15.4481	-15.4375	-15.432	-15.4471	-15.4441	-15.4432	-15.4445	-15.4432	-15.4554	-15.4824	-15.5093	-15.5256	-15.493	-15.4806	-15.5066	-15.5066	-15.4893	-15.4719	-15.4651	-15.4651	-15.4877	-15.5051	-15.4845	-15.4638	-15.456	-15.4381	-15.44	-15.4421	-15.4441	-15.446
353	-15.446	-15.4098	-15.4531	-15.4563	-15.4591	-15.4753	-15.4837	-15.4661	-15.4345	-15.4378	-15.414	-15.4176	-15.4241	-15.4289	-15.4479	-15.4479	-15.4375	-15.4298	-15.4247	-15.4167	-15.431	-15.4365	-15.4294	-15.4417	-15.4785	-15.4645	-15.436	-15.4544	-15.4528	-15.4306	-15.4306	-15.4533	-15.4719	-15.4545	-15.4445	-15.4261	-15.4285	-15.431	-15.4476	-15.4431	-15.4378	-15.4201	-15.4073	-15.4267	-15.446
354	-15.446	-15.4097	-15.4531	-15.4562	-15.4591	-15.4752	-15.4836	-15.4661	-15.4345	-15.4377	-15.414	-15.4175	-15.4171	-15.4252	-15.4479	-15.4479	-15.4324	-15.4298	-15.4247	-15.4167	-15.431	-15.4365	-15.4294	-15.4417	-15.4785	-15.4645	-15.436	-15.4544	-15.4528	-15.4306	-15.4306	-15.448	-15.4707	-15.4545	-15.4421	-15.4261	-15.4285	-15.431	-15.4476	-15.4431	-15.4378	-15.4201	-15.4073	-15.4267	-15.446
355	-15.3659	-15.4036	-15.4147	-15.4524	-15.4561	-15.4617	-15.4641	-15.4398	-15.4136	-15.4016	-15.4044	-15.4172	-15.417	-15.425	-15.4479	-15.4479	-15.4137	-15.4116	-15.4112	-15.3918	-15.3938	-15.4008	-15.4282	-15.4401	-15.44	-15.4381	-15.4281	-15.4339	-15.4318	-15.4253	-15.4253	-15.4154	-15.4197	-15.4424	-15.437	-15.4215	-15.4029	-15.4253	-15.4333	-15.4356	-15.4223	-15.4015	-15.402	-15.3839	-15.3659
356	-15.3659	-15.4035	-15.4147	-15.4523	-15.4561	-15.4617	-15.4641	-15.4397	-15.4135	-15.4016	-15.4043	-15.3879	-15.4021	-15.4131	-15.4479	-15.4479	-15.4137	-15.4116	-15.4112	-15.3918	-15.3938	-15.4008	-15.4282	-15.4401	-15.44	-15.4381	-15.4281	-15.4339	-15.4318	-15.4253	-15.4253	-15.4154	-15.4197	-15.4424	-15.437	-15.4195	-15.4029	-15.4253	-15.4333	-15.4356	-15.4223	-15.4015	-15.402	-15.3839	-15.3659
357	-15.3658	-15.3769	-15.361	-15.3895	-15.4325	-15.4243	-15.3923	-15.3892	-15.3958	-15.3861	-15.3709	-15.3879	-15.4019	-15.413	-15.3679	-15.3679	-15.4055	-15.4051	-15.384	-15.3903	-15.3818	-15.3984	-15.4027	-15.4222	-15.4147	-15.4146	-15.425	-15.4212	-15.4239	-15.4126	-15.4126	-15.4097	-15.4182	-15.4209	-15.4235	-15.4195	-15.4019	-15.3908	-15.3875	-15.384	-15.3805	-15.388	-15.3806	-15.3696	-15.3658
358	-15.3658	-15.3768	-15.3609	-15.3894	-15.4324	-15.4243	-15.3923	-15.389	-15.3957	-15.386	-15.3685	-15.3788	-15.4012	-15.4055	-15.3679	-15.3679	-15.4046	-15.4051	-15.384	-15.3903	-15.3818	-15.3984	-15.4027	-15.4222	-15.4147	-15.4145	-15.425	-15.4212	-15.4239	-15.4126	-15.4126	-15.4097	-15.4182	-15.4209	-15.4235	-15.4191	-15.4019	-15.3908	-15.3875	-15.384	-15.3805	-15.388	-15.3806	-15.3696	-15.3658
359	-15.3658	-15.3581	-15.3501	-15.3489	-15.3517	-15.3543	-15.3645	-15.3601	-15.3677	-15.3619	-15.3685	-15.3786	-15.4012	-15.4054	-15.3678	-15.3678	-15.4046	-15.4001	-15.3798	-15.389	-15.3733	-15.3629	-15.4016	-15.4069	-15.4108	-15.407	-15.418	-15.391	-15.3827	-15.4126	-15.4126	-15.4079	-15.4067	-15.4037	-15.4006	-15.3974	-15.3984	-15.3843	-15.3666	-15.349	-15.3685	-15.377	-15.3733	-15.3597	-15.3658
360	-15.3658	-15.358	-15.35	-15.3488	-15.3517	-15.3543	-15.3644	-15.3601	-15.3676	-15.3619	-15.3631	-15.3692	-15.3915	-15.4024	-15.3678	-15.3678	-15.3988	-15.4001	-15.3798	-15.389	-15.3733	-15.3629	-15.4016	-15.4069	-15.4108	-15.407	-15.418	-15.391	-15.3827	-15.4126	-15.4126	-15.4025	-15.4067	-15.4037	-15.4006	-15.3974	-15.396	-15.3843	-15.3666	-15.349	-15.3685	-15.377	-15.3733	-15.3597	-15.3658
361	-15.3388	-15.3424	-15.3463	-15.3418	-15.3333	-15.3396	-15.3566	-15.3586	-15.3604	-15.3516	-15.3631	-15.3691	-15.3914	-15.3961	-15.3678	-15.3678	-15.3988	-15.3917	-15.3627	-15.348	-15.3692	-15.348	-15.3265	-15.3482	-15.375	-15.4017	-15.3991	-15.3853	-15.3722	-15.3742	-15.3742	-15.3969	-15.3852	-15.3624	-15.3581	-15.3805	-15.3942	-15.3753	-15.3521	-15.3488	-15.331	-15.3328	-15.3348	-15.3438	-15.3388
362	-15.3388	-15.3423	-15.3462	-15.3417	-15.3332	-15.3395	-15.3566	-15.3586	-15.3604	-15.3516	-15.3587	-15.3641	-15.383	-15.3961	-15.3678	-15.3678	-15.3853	-15.3794	-15.3627	-15.348	-15.3692	-15.348	-15.3265	-15.3482	-15.375	-15.4017	-15.3991	-15.3853	-15.3722	-15.3742	-15.3742	-15.3969	-15.3797	-15.3569	-15.3581	-15.3805	-15.3942	-15.373	-15.3499	-15.3488	-15.331	-15.3328	-15.3348	-15.3438	-15.3388
363	-15.3387	-15.3294	-15.3457	-15.3182	-15.3146	-15.3245	-15.3301	-15.349	-15.3277	-15.3318	-15.3586	-15.3641	-15.3829	-15.3846	-15.3677	-15.3677	-15.3853	-15.3794	-15.3524	-15.3457	-15.3367	-15.3468	-15.3229	-15.3189	-15.3286	-15.3381	-15.3474	-15.3565	-15.3655	-15.3742	-15.3742	-15.3514	-15.3285	-15.3356	-15.3396	-15.319	-15.3214	-15.3238	-15.3295	-15.329	-15.3306	-15.3132	-15.3217	-15.3368	-15.3387
364	-15.3387	-15.3293	-15.3457	-15.3181	-15.3144	-15.3244	-15.33	-15.3489	-15.3277	-15.3315	-15.3551	-15.3505	-15.3648	-15.3846	-15.3677	-15.3677	-15.3734	-15.3788	-15.3524	-15.3457	-15.3367	-15.3468	-15.3229	-15.3189	-15.3286	-15.3381	-15.3474	-15.3565	-15.3655	-15.3742	-15.3742	-15.3514	-15.3285	-15.3356	-15.3341	-15.319	-15.3214	-15.3238	-15.3295	-15.3284	-15.3306	-15.3132	-15.3217	-15.3368	-15.3387
365	-15.3387	-15.3029	-15.2926	-15.2893	-15.2916	-15.311	-15.3155	-15.3061	-15.3077	-15.3286	-15.355	-15.3504	-15.3648	-15.3652	-15.3677	-15.3677	-15.3734	-15.3788	-15.3508	-15.3434	-15.3242	-15.3299	-15.3213	-15.3156	-15.3082	-15.3006	-15.2927	-15.3316	-15.3455	-15.3056	-15.3056	-15.3084	-15.3131	-15.3138	-15.3164	-15.3168	-15.294	-15.3099	-15.3262	-15.3284	-15.3058	-15.2996	-15.3004	-15.3195	-15.3387
366	-15.3387	-15.3028	-15.2926	-15.2891	-15.2915	-15.3109	-15.3154	-15.3061	-15.3074	-15.3286	-15.3093	-15.337	-15.3567	-15.3652	-15.3677	-15.3677	-15.362	-15.356	-15.3498	-15.3433	-15.3242	-15.3299	-15.3213	-15.3156	-15.3082	-15.3006	-15.2927	-15.3316	-15.3455	-15.3056	-15.3056	-15.3084	-15.3131	-15.3138	-15.3164	-15.3112	-15.2902	-15.3099	-15.3262	-15.3268	-15.3037	-15.2996	-15.3004	-15.3195	-15.3387
367	-15.2594	-15.2967	-15.2638	-15.272	-15.2752	-15.2345	-15.2591	-15.2835	-15.299	-15.3246	-15.3092	-15.3369	-15.3334	-15.3507	-15.3677	-15.3677	-15.362	-15.356	-15.3498	-15.3251	-15.316	-15.2988	-15.3117	-15.3049	-15.283	-15.261	-15.291	-15.2847	-15.2764	-15.3056	-15.3056	-15.3027	-15.3111	-15.3057	-15.2937	-15.2906	-15.2902	-15.2841	-15.2808	-15.2774	-15.2775	-15.2826	-15.2952	-15.2773	-15.2594
368	-15.2594	-15.2966	-15.2636	-15.2719	-15.2751	-15.2342	-15.2588	-15.2832	-15.2989	-15.2951	-15.3073	-15.3351	-15.3333	-15.3507	-15.3677	-15.3677	-15.3451	-15.3247	-15.3451	-15.3251	-15.316	-15.2988	-15.3117	-15.3049	-15.283	-15.261	-15.291	-15.2847	-15.2764	-15.3056	-15.3056	-15.3027	-15.3111	-15.3057	-15.2937	-15.2906	-15.2884	-15.2841	-15.2808	-15.2774	-15.2775	-15.2811	-15.2952	-15.2773	-15.2594
369	-15.2593	-15.2517	-15.2544	-15.2557	-15.2271	-15.232	-15.2387	-15.269	-15.2966	-15.2951	-15.3072	-15.3351	-15.3242	-15.3393	-15.3654	-15.3654	-15.3451	-15.3247	-15.3451	-15.3106	-15.2885	-15.2942	-15.3089	-15.2766	-15.2414	-15.2502	-15.2415	-15.2505	-15.2655	-15.268	-15.268	-15.2906	-15.2998	-15.2968	-15.2828	-15.2705	-15.2874	-15.2712	-15.2483	-15.2553	-15.2739	-15.2811	-15.2668	-15.2631	-15.2593
370	-15.2593	-15.2516	-15.2543	-15.2557	-15.2271	-15.2319	-15.2386	-15.2689	-15.2965	-15.2868	-15.2981	-15.3158	-15.3241	-15.3393	-15.3654	-15.3654	-15.3365	-15.313	-15.3179	-15.3106	-15.2885	-15.2942	-15.3089	-15.2766	-15.2414	-15.2502	-15.2415	-15.2505	-15.2655	-15.268	-15.268	-15.2906	-15.2998	-15.2968	-15.2828	-15.2705	-15.2874	-15.2655	-15.2426	-15.2553	-15.2739	-15.2805	-15.2668	-15.2631	-15.2593
371	-15.2593	-15.2382	-15.2522	-15.2356	-15.2186	-15.2184	-15.2245	-15.2433	-15.2782	-15.2867	-15.298	-15.3158	-15.3106	-15.3251	-15.3653	-15.3653	-15.3365	-15.313	-15.3179	-15.3098	-15.2875	-15.284	-15.2518	-15.2196	-15.2228	-15.2322	-15.2388	-15.2253	-15.2594	-15.268	-15.268	-15.2454	-15.2228	-15.2309	-15.2507	-15.2599	-15.237	-15.2141	-15.2331	-15.2425	-15.2618	-15.2704	-15.2594	-15.2375	-15.2593
372	-15.2593	-15.2378	-15.2521	-15.2355	-15.2186	-15.2184	-15.2245	-15.2432	-15.2618	-15.28	-15.2909	-15.311	-15.3106	-15.325	-15.3653	-15.3653	-15.3309	-15.3052	-15.3042	-15.2853	-15.2875	-15.284	-15.2518	-15.2196	-15.2228	-15.2322	-15.2388	-15.2253	-15.2594	-15.268	-15.268	-15.2454	-15.2228	-15.2309	-15.2507	-15.2599	-15.237	-15.2141	-15.2331	-15.2425	-15.2618	-15.2704	-15.2574	-15.2375	-15.2593
373	-15.213	-15.2321	-15.2437	-15.2119	-15.2098	-15.2083	-15.2095	-15.2318	-15.2617	-15.28	-15.2908	-15.2817	-15.3016	-15.3224	-15.3653	-15.3653	-15.3309	-15.3052	-15.3042	-15.2853	-15.276	-15.2498	-15.2201	-15.2131	-15.2093	-15.2061	-15.185	-15.2165	-15.1939	-15.1712	-15.1712	-15.1912	-15.2111	-15.2002	-15.1775	-15.1663	-15.1886	-15.2109	-15.2231	-15.2254	-15.2026	-15.1937	-15.2156	-15.2362	-15.213
374	-15.212	-15.2321	-15.2437	-15.2118	-15.2094	-15.2082	-15.2094	-15.2003	-15.2263	-15.2679	-15.2767	-15.2817	-15.3016	-15.3223	-15.3653	-15.3653	-15.3251	-15.2939	-15.2738	-15.2835	-15.276	-15.2498	-15.2201	-15.2131	-15.2093	-15.2061	-15.185	-15.2165	-15.1939	-15.1712	-15.1712	-15.1912	-15.2111	-15.2002	-15.1775	-15.1663	-15.1886	-15.2109	-15.2231	-15.2197	-15.1967	-15.1937	-15.2156	-15.2343	-15.212
375	-15.212	-15.2232	-15.1867	-15.1848	-15.1863	-15.2055	-15.1886	-15.2002	-15.2262	-15.2678	-15.2766	-15.2663	-15.2846	-15.279	-15.2338	-15.2338	-15.2734	-15.2939	-15.2738	-15.2835	-15.2687	-15.2414	-15.2121	-15.1987	-15.1873	-15.1552	-15.1708	-15.1354	-15.1483	-15.1712	-15.1712	-15.1512	-15.1312	-15.1254	-15.145	-15.1646	-15.1842	-15.2037	-15.1911	-15.1681	-15.1718	-15.1812	-15.1915	-15.2017	-15.212
376	-15.2118	-15.2231	-15.1867	-15.1844	-15.1863	-15.2055	-15.1885	-15.1845	-15.1986	-15.2448	-15.2652	-15.2662	-15.2845	-15.279	-15.2338	-15.2338	-15.2734	-15.29	-15.2672	-15.2779	-15.2669	-15.2414	-15.2121	-15.1987	-15.1873	-15.1552	-15.1708	-15.1354	-15.1483	-15.1712	-15.1712	-15.1512	-15.1312	-15.1254	-15.145	-15.1646	-15.1842	-15.2037	-15.1911	-15.1681	-15.1718	-15.1812	-15.1915	-15.2017	-15.2118
377	-15.2118	-15.1656	-15.1598	-15.1669	-15.1776	-15.1812	-15.1854	-15.1844	-15.1984	-15.2447	-15.2622	-15.2629	-15.2769	-15.2678	-15.2338	-15.2338	-15.2619	-15.29	-15.2672	-15.2779	-15.2669	-15.2413	-15.2065	-15.1744	-15.177	-15.155	-15.1332	-15.1253	-15.1001	-15.0662	-15.0662	-15.0859	-15.1057	-15.1215	-15.1439	-15.1548	-15.1321	-15.1395	-15.15	-15.1604	-15.1708	-15.1797	-15.1858	-15.1989	-15.2118
378	-15.2111	-15.1655	-15.1593	-15.1668	-15.1775	-15.1812	-15.1437	-15.1639	-15.1937	-15.2232	-15.2622	-15.2628	-15.2768	-15.2678	-15.2338	-15.2338	-15.2619	-15.2848	-15.2568	-15.2422	-15.2625	-15.2413	-15.2065	-15.1744	-15.177	-15.155	-15.1332	-15.1253	-15.1001	-15.0662	-15.0662	-15.0859	-15.1057	-15.1215	-15.1439	-15.1548	-15.1321	-15.1395	-15.15	-15.1604	-15.1708	-15.1738	-15.1858	-15.1989	-15.2111
379	-15.1111	-15.135	-15.1472	-15.1501	-15.1693	-15.1391	-15.1437	-15.1639	-15.1936	-15.2232	-15.2526	-15.2439	-15.2557	-15.2449	-15.2338	-15.2338	-15.2451	-15.2563	-15.2568	-15.2422	-15.2625	-15.2275	-15.2033	-15.1716	-15.1377	-15.1446	-15.1226	-15.111	-15.0887	-15.0662	-15.0662	-15.0767	-15.0991	-15.111	-15.1077	-15.1184	-15.129	-15.1197	-15.133	-15.1498	-15.1595	-15.1726	-15.1568	-15.1339	-15.1111
380	-15.11	-15.1342	-15.147	-15.1501	-15.1692	-15.1264	-15.1425	-15.1523	-15.1908	-15.2193	-15.2525	-15.2439	-15.2556	-15.2448	-15.2338	-15.2338	-15.2451	-15.2563	-15.2463	-15.2395	-15.2106	-15.1932	-15.2033	-15.1716	-15.1377	-15.1446	-15.1226	-15.111	-15.0887	-15.0662	-15.0662	-15.0767	-15.0991	-15.111	-15.1077	-15.1184	-15.129	-15.1197	-15.133	-15.1498	-15.1595	-15.1726	-15.1509	-15.1279	-15.11
381	-15.11	-15.127	-15.1193	-15.1468	-15.1133	-15.1264	-15.1424	-15.1522	-15.1907	-15.1811	-15.2031	-15.2314	-15.2182	-15.2225	-15.2338	-15.2338	-15.2223	-15.2105	-15.2463	-15.2395	-15.2106	-15.1932	-15.1861	-15.1683	-15.1356	-15.1095	-15.1021	-15.0901	-15.0683	-15.0647	-15.0647	-15.0755	-15.0863	-15.097	-15.0909	-15.0929	-15.1063	-15.1094	-15.1278	-15.1462	-15.1452	-15.1222	-15.0992	-15.099	-15.11
382	-15.1056	-15.1267	-15.1192	-15.1467	-15.1133	-15.1229	-15.1362	-15.1493	-15.1734	-15.181	-15.203	-15.2312	-15.2182	-15.2223	-15.2338	-15.2338	-15.2223	-15.2105	-15.2442	-15.2196	-15.183	-15.1789	-15.1489	-15.1682	-15.1356	-15.1095	-15.1021	-15.0901	-15.0683	-15.0647	-15.0647	-15.0755	-15.0863	-15.097	-15.0909	-15.0929	-15.1063	-15.1094	-15.1278	-15.1462	-15.1452	-15.1222	-15.0992	-15.099	-15.1056
383	-15.1056	-15.0846	-15.1158	-15.0957	-15.1094	-15.1228	-15.136	-15.1491	-15.1621	-15.1746	-15.1869	-15.2292	-15.2109	-15.1996	-15.2337	-15.2337	-15.2053	-15.2072	-15.212	-15.2196	-15.183	-15.1789	-15.1489	-15.1446	-15.1228	-15.1024	-15.096	-15.0822	-15.0577	-15.0647	-15.0647	-15.0539	-15.0524	-15.0659	-15.0794	-15.0707	-15.0836	-15.1057	-15.0867	-15.064	-15.0677	-15.078	-15.0884	-15.0937	-15.1056
384	-15.105	-15.0844	-15.1157	-15.0955	-15.1093	-15.1038	-15.134	-15.1451	-15.1619	-15.1745	-15.1868	-15.2291	-15.2107	-15.1996	-15.2337	-15.2337	-15.2053	-15.2072	-15.212	-15.2036	-15.1823	-15.1616	-15.1471	-15.1359	-15.1228	-15.1024	-15.096	-15.0822	-15.0577	-15.0647	-15.0647	-15.0538	-15.0524	-15.0659	-15.0794	-15.0707	-15.0836	-15.1057	-15.0867	-15.064	-15.0677	-15.078	-15.0884	-15.0937	-15.105
385	-15.0532	-15.0676	-15.0818	-15.0731	-15.0928	-15.1037	-15.1339	-15.145	-15.1207	-15.162	-15.1857	-15.199	-15.1959	-15.1884	-15.2337	-15.2337	-15.194	-15.1843	-15.1986	-15.1865	-15.1823	-15.1616	-15.1471	-15.1359	-15.104	-15.098	-15.0675	-15.0325	-15.0435	-15.0542	-15.0542	-15.0463	-15.0429	-15.032	-15.0394	-15.0615	-15.0504	-15.0366	-15.047	-15.0573	-15.0555	-15.0684	-15.0812	-15.0762	-15.0532
386	-15.0532	-15.0674	-15.0815	-15.0729	-15.0735	-15.1003	-15.1061	-15.1275	-15.1206	-15.1619	-15.1856	-15.1989	-15.1959	-15.1883	-15.2337	-15.2337	-15.194	-15.1843	-15.1986	-15.1865	-15.1741	-15.1449	-15.1271	-15.1152	-15.104	-15.098	-15.0675	-15.0325	-15.0435	-15.0542	-15.0542	-15.0463	-15.0429	-15.032	-15.0394	-15.0615	-15.0504	-15.0366	-15.047	-15.0573	-15.0555	-15.0684	-15.0812	-15.0762	-15.0532
387	-15.053	-15.0643	-15.0186	-15.0466	-15.0734	-15.1002	-15.106	-15.106	-15.1014	-15.14	-15.1711	-15.1609	-15.1652	-15.1735	-15.1287	-15.1287	-15.168	-15.1769	-15.1618	-15.1725	-15.1741	-15.1449	-15.1271	-15.1152	-15.103	-15.0787	-15.0602	-15.0254	-15.0399	-15.0542	-15.0542	-15.0388	-15.0264	-15.0172	-15.021	-15.0157	-15.0261	-15.0301	-15.0294	-15.0425	-15.0412	-15.031	-15.0384	-15.0457	-15.053
388	-15.053	-15.0597	-15.0139	-15.0429	-15.0579	-15.0763	-15.0835	-15.106	-15.1013	-15.1399	-15.171	-15.1608	-15.1652	-15.1734	-15.1287	-15.1287	-15.168	-15.1769	-15.1618	-15.1725	-15.1628	-15.1219	-15.1075	-15.0701	-15.0832	-15.0787	-15.0601	-15.0254	-15.0399	-15.0542	-15.0542	-15.0388	-15.0264	-15.0172	-15.021	-15.0157	-15.0261	-15.0301	-15.0294	-15.0425	-15.0412	-15.031	-15.0384	-15.0457	-15.053
389	-15.053	-15.007	-15.0122	-15.0428	-15.0579	-15.0763	-15.0834	-15.0792	-15.0943	-15.0702	-15.0958	-15.1306	-15.1504	-15.1624	-15.1287	-15.1287	-15.1565	-15.1542	-15.1483	-15.1196	-15.0908	-15.0859	-15.1075	-15.0701	-15.0832	-15.0613	-15.0194	-15.0222	-15.0294	-15.0252	-15.0252	-15.0317	-15.0092	-15.0065	-15.0051	-15.01	-15.0031	-15.0163	-15.0098	-15.0161	-15.0236	-15.0185	-15.0214	-15.0372	-15.053
390	-15.0529	-15.0069	-15.0121	-15.0154	-15.0271	-15.06	-15.0817	-15.0792	-15.0942	-15.07	-15.0958	-15.1306	-15.1503	-15.1624	-15.1287	-15.1287	-15.1565	-15.1542	-15.1483	-15.1196	-15.0908	-15.0859	-15.0809	-15.0633	-15.0551	-15.0513	-15.0192	-15.0222	-15.0294	-15.0252	-15.0252	-15.0317	-15.0092	-15.0065	-15.0051	-15.01	-15.0031	-15.0163	-15.0098	-15.0161	-15.0236	-15.0185	-15.0214	-15.0372	-15.0529
391	-14.9502	-14.9813	-15.0005	-15.0153	-15.0266	-15.0598	-15.039	-15.0486	-15.068	-15.0608	-15.0824	-15.0974	-15.1429	-15.1397	-15.1287	-15.1287	-15.1399	-15.151	-15.1142	-15.0817	-15.0695	-15.0619	-15.0444	-15.0633	-15.0551	-15.0513	-15.0192	-15.0206	-14.9976	-15.0252	-15.0252	-15.0116	-14.9979	-14.9946	-14.9865	-14.9899	-14.9989	-15.0009	-15.0085	-14.9894	-14.9896	-15.0055	-14.9957	-14.973	-14.9502
392	-14.9502	-14.9812	-14.9784	-14.9922	-15.0139	-15.0359	-15.039	-15.0484	-15.068	-15.0608	-15.0822	-15.0973	-15.1428	-15.1396	-15.1287	-15.1287	-15.1399	-15.151	-15.1142	-15.0817	-15.0695	-15.0619	-15.0444	-15.0397	-15.0326	-15.0053	-15.0107	-15.0206	-14.9976	-15.0252	-15.0252	-15.0116	-14.9979	-14.9946	-14.9865	-14.9899	-14.9989	-15.0009	-15.0085	-14.9894	-14.9896	-15.0055	-14.9957	-14.973	-14.9502
393	-14.9501	-14.9644	-14.9782	-14.992	-15.0137	-15.0191	-15.0376	-15.0451	-15.0578	-15.0576	-15.0517	-15.0943	-15.106	-15.1175	-15.1287	-15.1287	-15.1172	-15.1056	-15.0938	-15.0742	-15.0445	-15.057	-15.0329	-15.0316	-15.0326	-15.0053	-15.0107	-14.9941	-14.9928	-14.9627	-14.9627	-14.9734	-14.995	-14.9867	-14.9778	-14.9856	-14.9933	-14.9878	-14.9767	-14.9737	-14.969	-14.9485	-14.9357	-14.9429	-14.9501
394	-14.9501	-14.9642	-14.9727	-14.973	-15.0058	-15.0189	-15.0375	-15.045	-15.0576	-15.0575	-15.0516	-15.0942	-15.1059	-15.1174	-15.1287	-15.1287	-15.1172	-15.1056	-15.0938	-15.0742	-15.0445	-15.057	-15.0329	-15.0316	-15.0185	-14.9958	-14.9976	-14.9941	-14.9928	-14.9627	-14.9627	-14.9734	-14.995	-14.9867	-14.9778	-14.9856	-14.9933	-14.9878	-14.9767	-14.9737	-14.969	-14.9485	-14.9357	-14.9429	-14.9501
395	-14.95	-14.9547	-14.9726	-14.9681	-15.0056	-14.9958	-15.0322	-15.0403	-15.0256	-15.0299	-15.0136	-15.0264	-15.0607	-15.0948	-15.1286	-15.1286	-15.1005	-15.0723	-15.044	-15.0156	-15.0341	-14.994	-15.0225	-15.0314	-15.0185	-14.9958	-14.9976	-14.9872	-14.9842	-14.9627	-14.9627	-14.9727	-14.984	-14.9841	-14.9766	-14.9665	-14.9464	-14.9416	-14.9577	-14.9655	-14.9543	-14.943	-14.9317	-14.9344	-14.95
396	-14.95	-14.9299	-14.9611	-14.9679	-14.9901	-14.9957	-15.0321	-15.0402	-15.0256	-15.0299	-15.0135	-15.0264	-15.0607	-15.0948	-15.1286	-15.1286	-15.1005	-15.0723	-15.044	-15.0156	-15.0341	-14.994	-15.0225	-15.0314	-14.9984	-14.9951	-14.9919	-14.9872	-14.9842	-14.9627	-14.9627	-14.9727	-14.984	-14.9841	-14.9766	-14.9665	-14.9464	-14.9416	-14.9577	-14.9655	-14.9543	-14.943	-14.9317	-14.9344	-14.95
397	-14.9094	-14.9298	-14.961	-14.9677	-14.9538	-14.9812	-15.0029	-15.0016	-14.997	-15.006	-14.9919	-14.9935	-15.0387	-15.0837	-15.1286	-15.1286	-15.0893	-15.0498	-15.0102	-15.0031	-14.9871	-14.9835	-15.0075	-15.0039	-14.9807	-14.995	-14.9919	-14.9783	-14.9645	-14.9505	-14.9505	-14.9543	-14.9622	-14.97	-14.9704	-14.9566	-14.9427	-14.9289	-14.915	-14.9136	-14.921	-14.9284	-14.928	-14.9204	-14.9094
398	-14.9091	-14.9046	-14.9221	-14.9445	-14.9537	-14.9805	-15.0027	-15.0016	-14.9969	-15.006	-14.9919	-14.9935	-15.0386	-15.0836	-15.1286	-15.1286	-15.0893	-15.0498	-15.0102	-15.0031	-14.9871	-14.9835	-15.0075	-15.0039	-14.9807	-14.9744	-14.9589	-14.9783	-14.9645	-14.9505	-14.9505	-14.9542	-14.9621	-14.97	-14.9704	-14.9566	-14.9427	-14.9289	-14.915	-14.9136	-14.921	-14.9284	-14.928	-14.9204	-14.9091
399	-14.9091	-14.9045	-14.9218	-14.9152	-14.9276	-14.9573	-14.9547	-14.9903	-14.964	-14.9573	-14.9915	-14.9694	-14.9252	-14.8808	-14.8364	-14.8364	-14.8782	-14.9199	-14.9615	-14.9706	-14.9593	-14.9816	-14.9538	-14.9655	-14.9747	-14.9744	-14.9589	-14.9774	-14.9551	-14.9505	-14.9505	-14.952	-14.9499	-14.9633	-14.9641	-14.9415	-14.9256	-14.9262	-14.9062	-14.901	-14.89	-14.9031	-14.9188	-14.9074	-14.9091
400	-14.8868	-14.8867	-14.8991	-14.9151	-14.9225	-14.9571	-14.9546	-14.9902	-14.964	-14.9572	-14.9915	-14.9694	-14.9251	-14.8807	-14.8364	-14.8364	-14.8781	-14.9199	-14.9615	-14.9706	-14.9593	-14.9816	-14.9538	-14.9655	-14.9747	-14.9571	-14.9575	-14.9604	-14.9551	-14.9505	-14.9505	-14.952	-14.9499	-14.9633	-14.9641	-14.9415	-14.9256	-14.9262	-14.9062	-14.901	-14.8899	-14.9031	-14.9188	-14.9074	-14.8868
401	-14.8868	-14.8863	-14.8827	-14.9116	-14.9117	-14.919	-14.9355	-14.9146	-14.9603	-14.9535	-14.9484	-14.953	-14.9143	-14.8754	-14.8364	-14.8364	-14.8611	-14.8859	-14.9105	-14.935	-14.9406	-14.9586	-14.95	-14.9276	-14.9511	-14.9455	-14.9575	-14.9604	-14.9363	-14.9463	-14.9463	-14.9383	-14.9413	-14.9306	-14.9198	-14.9095	-14.9189	-14.8987	-14.9061	-14.8906	-14.8873	-14.8893	-14.8885	-14.8877	-14.8868
402	-14.8868	-14.8849	-14.8826	-14.9115	-14.9116	-14.9189	-14.9346	-14.9145	-14.9603	-14.9534	-14.9483	-14.953	-14.9143	-14.8754	-14.8364	-14.8364	-14.8611	-14.8859	-14.9105	-14.935	-14.9406	-14.9586	-14.95	-14.9276	-14.9511	-14.9455	-14.928	-14.9219	-14.9363	-14.9463	-14.9463	-14.9383	-14.9413	-14.9306	-14.9198	-14.9095	-14.9189	-14.8987	-14.9061	-14.8906	-14.8873	-14.8893	-14.8885	-14.8877	-14.8868
403	-14.8868	-14.8848	-14.8693	-14.8802	-14.8831	-14.8824	-14.8713	-14.8901	-14.9224	-14.9262	-14.9099	-14.8662	-14.8466	-14.8416	-14.8363	-14.8363	-14.8532	-14.8698	-14.8862	-14.9024	-14.9309	-14.9343	-14.9299	-14.9136	-14.8887	-14.9237	-14.928	-14.9219	-14.9354	-14.9463	-14.9463	-14.9365	-14.9302	-14.9221	-14.9138	-14.9093	-14.8992	-14.8963	-14.8911	-14.8858	-14.8871	-14.8731	-14.8642	-14.8868	-14.8868
404	-14.8868	-14.8765	-14.8692	-14.8802	-14.883	-14.877	-14.8712	-14.8889	-14.9223	-14.9262	-14.9098	-14.8661	-14.8465	-14.8415	-14.8363	-14.8363	-14.8532	-14.8698	-14.8862	-14.9024	-14.9309	-14.9343	-14.9299	-14.9136	-14.8887	-14.9237	-14.9163	-14.92	-14.9279	-14.9463	-14.9463	-14.9365	-14.9302	-14.9221	-14.9138	-14.9093	-14.8992	-14.8963	-14.8911	-14.8858	-14.8871	-14.8731	-14.8591	-14.8652	-14.8868
405	-14.8868	-14.8762	-14.8638	-14.8663	-14.8775	-14.8745	-14.8689	-14.8873	-14.8641	-14.9032	-14.8882	-14.8514	-14.8251	-14.8309	-14.8363	-14.8363	-14.8194	-14.8171	-14.8584	-14.8996	-14.9185	-14.8911	-14.9039	-14.9011	-14.8776	-14.8957	-14.9163	-14.92	-14.9279	-14.9231	-14.9231	-14.9282	-14.9059	-14.8929	-14.8933	-14.9054	-14.8963	-14.8916	-14.8817	-14.8733	-14.8656	-14.8564	-14.8591	-14.8652	-14.8868
406	-14.8316	-14.854	-14.8634	-14.8662	-14.8774	-14.8745	-14.8688	-14.8872	-14.864	-14.9031	-14.8882	-14.8513	-14.825	-14.8308	-14.8363	-14.8363	-14.8194	-14.8171	-14.8584	-14.8995	-14.9185	-14.8911	-14.9039	-14.9011	-14.8776	-14.8957	-14.9156	-14.8931	-14.9084	-14.9231	-14.9231	-14.9282	-14.9059	-14.8929	-14.8933	-14.9054	-14.8963	-14.8916	-14.8817	-14.8733	-14.8656	-14.8564	-14.848	-14.845	-14.8316
407	-14.8312	-14.8455	-14.8592	-14.847	-14.8694	-14.8238	-14.8521	-14.8678	-14.8579	-14.8601	-14.8559	-14.85	-14.8223	-14.7971	-14.8362	-14.8362	-14.8112	-14.8022	-14.8078	-14.832	-14.8561	-14.8801	-14.8513	-14.8624	-14.8733	-14.8925	-14.9073	-14.8931	-14.9084	-14.9231	-14.9231	-14.9096	-14.8961	-14.8836	-14.8927	-14.8924	-14.892	-14.8902	-14.8754	-14.8715	-14.8649	-14.8453	-14.848	-14.845	-14.8312
408	-14.8311	-14.8455	-14.8591	-14.8469	-14.8693	-14.8237	-14.852	-14.8677	-14.8579	-14.86	-14.8558	-14.85	-14.8223	-14.7971	-14.8362	-14.8362	-14.8112	-14.8022	-14.8078	-14.832	-14.8561	-14.8801	-14.8513	-14.8624	-14.8733	-14.8925	-14.9073	-14.887	-14.8911	-14.9231	-14.9231	-14.9096	-14.8961	-14.8836	-14.8927	-14.8924	-14.892	-14.8902	-14.8754	-14.8715	-14.8649	-14.8453	-14.8437	-14.8395	-14.8311
409	-14.8311	-14.8268	-14.8211	-14.8408	-14.8178	-14.8233	-14.8374	-14.8127	-14.8451	-14.8065	-14.8129	-14.8192	-14.8116	-14.7917	-14.8362	-14.8362	-14.7945	-14.7861	-14.7849	-14.7999	-14.8158	-14.8315	-14.8471	-14.8539	-14.8723	-14.8435	-14.8585	-14.887	-14.8911	-14.8932	-14.8932	-14.8932	-14.8931	-14.8826	-14.8759	-14.8836	-14.8912	-14.8861	-14.8737	-14.8645	-14.8535	-14.8425	-14.8436	-14.8395	-14.8311
410	-14.8308	-14.8267	-14.8209	-14.8404	-14.8174	-14.8232	-14.8318	-14.8126	-14.8435	-14.8063	-14.8128	-14.819	-14.8116	-14.7917	-14.8362	-14.8362	-14.7944	-14.7861	-14.7849	-14.7999	-14.8158	-14.8315	-14.8471	-14.8539	-14.8723	-14.8435	-14.8585	-14.8739	-14.8824	-14.8932	-14.8932	-14.8932	-14.8931	-14.8826	-14.8759	-14.8836	-14.8912	-14.8861	-14.8737	-14.8645	-14.8535	-14.8425	-14.8314	-14.8202	-14.8308
411	-14.8308	-14.8143	-14.8108	-14.8139	-14.7811	-14.8167	-14.7857	-14.7928	-14.7998	-14.8005	-14.7564	-14.7491	-14.7577	-14.7784	-14.7344	-14.7344	-14.7757	-14.7834	-14.7838	-14.7673	-14.7507	-14.7848	-14.8192	-14.8315	-14.8636	-14.833	-14.8327	-14.8705	-14.8824	-14.845	-14.845	-14.8528	-14.8609	-14.8771	-14.869	-14.8553	-14.8417	-14.8399	-14.8557	-14.851	-14.8284	-14.8417	-14.8314	-14.8202	-14.8308
412	-14.8096	-14.8138	-14.8106	-14.8138	-14.781	-14.8166	-14.7855	-14.7928	-14.7996	-14.7985	-14.754	-14.749	-14.7577	-14.7783	-14.7344	-14.7344	-14.7757	-14.7834	-14.7838	-14.7673	-14.7506	-14.7848	-14.8192	-14.8315	-14.8636	-14.833	-14.8327	-14.8705	-14.8577	-14.845	-14.845	-14.8528	-14.8609	-14.8771	-14.869	-14.8553	-14.8417	-14.8399	-14.8557	-14.851	-14.8284	-14.822	-14.8249	-14.8091	-14.8096
413	-14.8091	-14.8032	-14.8039	-14.7798	-14.7777	-14.7947	-14.7784	-14.7926	-14.7617	-14.7577	-14.7536	-14.7181	-14.7471	-14.7731	-14.7344	-14.7344	-14.7589	-14.7675	-14.7608	-14.7355	-14.7496	-14.768	-14.7997	-14.8115	-14.7896	-14.8239	-14.8273	-14.8591	-14.8577	-14.845	-14.845	-14.8447	-14.8605	-14.8683	-14.8612	-14.8389	-14.824	-14.828	-14.8143	-14.8005	-14.8194	-14.822	-14.8249	-14.8086	-14.8091
414	-14.8091	-14.8028	-14.8039	-14.7793	-14.7776	-14.7942	-14.7783	-14.7869	-14.7616	-14.7577	-14.7535	-14.7181	-14.747	-14.773	-14.7344	-14.7344	-14.7589	-14.7675	-14.7608	-14.7355	-14.7496	-14.768	-14.7996	-14.8115	-14.7896	-14.8239	-14.8272	-14.8591	-14.8509	-14.845	-14.845	-14.8447	-14.8605	-14.8683	-14.8612	-14.8388	-14.824	-14.828	-14.8143	-14.8005	-14.8003	-14.8057	-14.7867	-14.8045	-14.8091
415	-14.7841	-14.7872	-14.7971	-14.7776	-14.7749	-14.7782	-14.7715	-14.7654	-14.7485	-14.7049	-14.7112	-14.7174	-14.7444	-14.7395	-14.7343	-14.7343	-14.751	-14.7525	-14.7105	-14.7169	-14.7366	-14.7317	-14.7215	-14.7554	-14.7717	-14.7955	-14.8146	-14.8085	-14.8322	-14.8284	-14.8284	-14.8371	-14.8292	-14.8213	-14.8133	-14.808	-14.8165	-14.7941	-14.7884	-14.7972	-14.8003	-14.8057	-14.7862	-14.8045	-14.7841
416	-14.7841	-14.7867	-14.7966	-14.7776	-14.7749	-14.778	-14.7711	-14.7653	-14.7423	-14.7048	-14.7111	-14.7172	-14.7443	-14.7394	-14.7343	-14.7343	-14.751	-14.7525	-14.7105	-14.7169	-14.7366	-14.7317	-14.7215	-14.7554	-14.7717	-14.7955	-14.8146	-14.7857	-14.8075	-14.8284	-14.8284	-14.8371	-14.8292	-14.8213	-14.8133	-14.808	-14.8165	-14.7941	-14.7884	-14.7878	-14.7872	-14.7865	-14.7858	-14.7873	-14.7841
417	-14.7841	-14.7822	-14.78	-14.7627	-14.7706	-14.772	-14.7688	-14.7483	-14.7251	-14.7047	-14.6787	-14.7131	-14.7233	-14.7289	-14.7343	-14.7343	-14.7175	-14.7005	-14.6836	-14.7054	-14.71	-14.6879	-14.7136	-14.7323	-14.7638	-14.795	-14.7927	-14.7857	-14.8075	-14.8284	-14.8284	-14.812	-14.7957	-14.7901	-14.7921	-14.8053	-14.7972	-14.7891	-14.781	-14.7878	-14.7872	-14.7865	-14.7858	-14.785	-14.7841
418	-14.7841	-14.7822	-14.78	-14.7625	-14.7704	-14.7719	-14.7687	-14.7478	-14.7246	-14.7019	-14.6784	-14.71	-14.7231	-14.7288	-14.7343	-14.7343	-14.7175	-14.7005	-14.6836	-14.7054	-14.71	-14.6879	-14.7136	-14.7323	-14.7638	-14.795	-14.7927	-14.7702	-14.7991	-14.8284	-14.8284	-14.812	-14.7957	-14.7901	-14.7921	-14.8053	-14.7972	-14.7891	-14.781	-14.7786	-14.7868	-14.773	-14.7831	-14.785	-14.7841
419	-14.7841	-14.7762	-14.7751	-14.7622	-14.7687	-14.7449	-14.7675	-14.7333	-14.6983	-14.7014	-14.6783	-14.7023	-14.6705	-14.6954	-14.7342	-14.7342	-14.7095	-14.6846	-14.6832	-14.6684	-14.6547	-14.6844	-14.701	-14.7202	-14.7575	-14.7318	-14.7661	-14.7702	-14.7991	-14.7904	-14.7904	-14.7904	-14.7903	-14.7793	-14.7899	-14.7896	-14.7893	-14.7888	-14.7751	-14.7786	-14.7868	-14.7729	-14.7831	-14.7627	-14.7841
420	-14.7841	-14.776	-14.7746	-14.7622	-14.7686	-14.7443	-14.7675	-14.7332	-14.6981	-14.6982	-14.6782	-14.7023	-14.6668	-14.6954	-14.7342	-14.7342	-14.7095	-14.6846	-14.6832	-14.6684	-14.6547	-14.6844	-14.701	-14.7202	-14.7575	-14.7318	-14.7406	-14.7698	-14.7568	-14.7904	-14.7904	-14.7904	-14.7903	-14.7793	-14.7899	-14.7896	-14.7893	-14.7888	-14.7717	-14.7728	-14.7646	-14.7644	-14.7652	-14.7627	-14.7841
421	-14.7378	-14.7743	-14.7646	-14.7473	-14.7624	-14.7237	-14.7273	-14.7097	-14.6921	-14.6744	-14.6617	-14.6556	-14.6564	-14.6901	-14.7342	-14.7342	-14.6928	-14.6512	-14.6746	-14.6658	-14.6483	-14.67	-14.683	-14.6953	-14.6824	-14.7235	-14.7406	-14.7698	-14.7567	-14.7278	-14.7278	-14.744	-14.76	-14.7761	-14.7629	-14.7464	-14.7314	-14.7532	-14.7717	-14.7728	-14.7646	-14.7638	-14.7591	-14.7604	-14.7378
422	-14.7378	-14.7742	-14.7641	-14.7468	-14.7618	-14.7237	-14.7267	-14.7091	-14.6914	-14.6737	-14.6576	-14.6551	-14.6563	-14.6901	-14.7342	-14.7342	-14.6928	-14.6512	-14.6746	-14.6658	-14.6483	-14.6699	-14.683	-14.6953	-14.6824	-14.7115	-14.7329	-14.7524	-14.7485	-14.7278	-14.7278	-14.7439	-14.76	-14.7761	-14.7629	-14.7464	-14.7299	-14.7351	-14.7569	-14.7493	-14.7422	-14.7563	-14.7591	-14.7604	-14.7378
423	-14.7376	-14.7463	-14.7546	-14.7454	-14.7215	-14.7224	-14.6843	-14.6914	-14.6885	-14.6442	-14.6575	-14.6391	-14.6459	-14.6289	-14.5904	-14.5904	-14.6191	-14.6509	-14.6596	-14.6345	-14.6391	-14.6461	-14.6588	-14.6536	-14.6809	-14.7115	-14.7329	-14.7524	-14.7122	-14.7278	-14.7278	-14.7117	-14.6955	-14.6868	-14.6917	-14.7098	-14.7299	-14.7351	-14.7569	-14.7493	-14.7416	-14.7563	-14.7481	-14.7453	-14.7376
424	-14.7376	-14.7461	-14.7544	-14.7453	-14.7208	-14.7223	-14.6842	-14.6912	-14.6884	-14.6441	-14.6567	-14.6382	-14.6458	-14.6245	-14.5904	-14.5904	-14.6191	-14.6509	-14.6596	-14.6345	-14.6391	-14.6461	-14.6588	-14.6536	-14.6769	-14.6958	-14.6919	-14.7065	-14.7122	-14.7278	-14.7278	-14.7117	-14.6955	-14.6868	-14.6917	-14.6965	-14.7133	-14.7134	-14.7107	-14.7201	-14.7269	-14.7431	-14.7481	-14.7453	-14.7376
425	-14.7375	-14.7431	-14.7095	-14.7416	-14.7204	-14.6981	-14.679	-14.6527	-14.6301	-14.6385	-14.656	-14.6194	-14.6326	-14.61	-14.59	-14.59	-14.6137	-14.6441	-14.6096	-14.6219	-14.6263	-14.6305	-14.6249	-14.6382	-14.6769	-14.6958	-14.6919	-14.6701	-14.699	-14.672	-14.672	-14.677	-14.6819	-14.6793	-14.6885	-14.6965	-14.7133	-14.7134	-14.7107	-14.7195	-14.7269	-14.7244	-14.7413	-14.7398	-14.7375
426	-14.7375	-14.7431	-14.7093	-14.7411	-14.7204	-14.6974	-14.6789	-14.6518	-14.6292	-14.6384	-14.6547	-14.6172	-14.6322	-14.6098	-14.5869	-14.5869	-14.6137	-14.6441	-14.6096	-14.6219	-14.6263	-14.6305	-14.6249	-14.633	-14.6588	-14.6582	-14.6644	-14.6701	-14.6989	-14.672	-14.672	-14.677	-14.6819	-14.6793	-14.6696	-14.6915	-14.7013	-14.706	-14.6983	-14.7153	-14.7212	-14.7244	-14.7413	-14.7397	-14.7375
427	-14.732	-14.715	-14.702	-14.7323	-14.7164	-14.6887	-14.6753	-14.6346	-14.6036	-14.6127	-14.6004	-14.6171	-14.6214	-14.6036	-14.5866	-14.5866	-14.5912	-14.5933	-14.5954	-14.6086	-14.6095	-14.6008	-14.6125	-14.633	-14.6588	-14.6582	-14.6414	-14.6521	-14.6318	-14.6719	-14.6719	-14.6669	-14.6618	-14.6674	-14.6696	-14.6915	-14.7013	-14.706	-14.6975	-14.7153	-14.7199	-14.7199	-14.7289	-14.7333	-14.732
428	-14.7316	-14.7146	-14.7019	-14.7322	-14.716	-14.6883	-14.6745	-14.6345	-14.603	-14.6127	-14.6003	-14.6119	-14.6204	-14.6024	-14.5866	-14.5866	-14.5884	-14.5906	-14.5928	-14.6086	-14.6095	-14.5982	-14.6125	-14.6221	-14.6072	-14.6222	-14.6414	-14.6521	-14.6318	-14.6719	-14.6719	-14.6669	-14.6618	-14.6566	-14.6631	-14.6468	-14.6551	-14.6766	-14.6969	-14.6994	-14.7199	-14.7199	-14.7289	-14.7333	-14.7316
429	-14.7315	-14.704	-14.6982	-14.6813	-14.6774	-14.6784	-14.6604	-14.632	-14.5984	-14.6076	-14.5852	-14.6016	-14.578	-14.57	-14.5858	-14.5858	-14.5843	-14.5817	-14.5898	-14.5974	-14.6093	-14.5964	-14.6022	-14.622	-14.6072	-14.6127	-14.6394	-14.6204	-14.6123	-14.6069	-14.6069	-14.626	-14.6465	-14.6566	-14.6631	-14.6468	-14.6541	-14.6757	-14.6969	-14.6803	-14.6984	-14.7044	-14.7008	-14.7192	-14.7315
430	-14.7315	-14.7036	-14.6978	-14.6808	-14.6773	-14.6784	-14.66	-14.6315	-14.5983	-14.6066	-14.5841	-14.6015	-14.57	-14.5697	-14.5842	-14.5842	-14.5822	-14.5794	-14.5898	-14.5948	-14.6092	-14.5964	-14.5997	-14.6035	-14.6045	-14.6127	-14.6394	-14.6204	-14.6123	-14.6044	-14.6044	-14.6039	-14.6258	-14.6478	-14.6514	-14.6462	-14.6409	-14.6563	-14.6778	-14.6803	-14.6984	-14.7044	-14.7008	-14.7192	-14.7315
431	-14.7313	-14.6923	-14.687	-14.6618	-14.6695	-14.677	-14.6362	-14.6128	-14.5956	-14.5784	-14.5778	-14.5631	-14.5527	-14.5632	-14.5842	-14.5842	-14.5594	-14.5584	-14.5786	-14.5753	-14.5992	-14.5842	-14.5954	-14.6009	-14.602	-14.6054	-14.6061	-14.6065	-14.6068	-14.5819	-14.5819	-14.6039	-14.6258	-14.6478	-14.6514	-14.6462	-14.6409	-14.6356	-14.6554	-14.6769	-14.6639	-14.6824	-14.6878	-14.7098	-14.7313
432	-14.7313	-14.6922	-14.6869	-14.6616	-14.6693	-14.6768	-14.6362	-14.6124	-14.5952	-14.578	-14.5777	-14.5619	-14.5523	-14.5619	-14.5838	-14.5838	-14.5594	-14.5584	-14.5784	-14.5733	-14.5966	-14.5841	-14.5855	-14.5944	-14.5842	-14.6029	-14.6035	-14.604	-14.6043	-14.5819	-14.5819	-14.5857	-14.5823	-14.5919	-14.6127	-14.6338	-14.6351	-14.6356	-14.6554	-14.6769	-14.6639	-14.6824	-14.6873	-14.7094	-14.7313
433	-14.6372	-14.6734	-14.6761	-14.6606	-14.6642	-14.6471	-14.63	-14.5939	-14.5905	-14.575	-14.5611	-14.5573	-14.5414	-14.5496	-14.5823	-14.5823	-14.5528	-14.5485	-14.5784	-14.5733	-14.5718	-14.584	-14.5855	-14.5944	-14.5842	-14.5813	-14.5554	-14.5917	-14.6013	-14.5819	-14.5819	-14.5774	-14.5823	-14.5905	-14.6115	-14.6327	-14.6305	-14.6338	-14.6302	-14.6454	-14.6637	-14.6658	-14.682	-14.6596	-14.6372
434	-14.6372	-14.6733	-14.6757	-14.6606	-14.6638	-14.6467	-14.6296	-14.5939	-14.5905	-14.5745	-14.5607	-14.5572	-14.541	-14.5433	-14.5823	-14.5823	-14.5528	-14.5485	-14.5763	-14.5729	-14.5694	-14.5839	-14.5641	-14.56	-14.58	-14.5813	-14.5554	-14.5917	-14.6013	-14.5819	-14.5819	-14.5774	-14.5714	-14.5871	-14.5932	-14.614	-14.6305	-14.6338	-14.6302	-14.6454	-14.6637	-14.6654	-14.682	-14.6596	-14.6372
435	-14.637	-14.6456	-14.6538	-14.6482	-14.6202	-14.5922	-14.5642	-14.5582	-14.5679	-14.547	-14.5572	-14.5438	-14.54	-14.5376	-14.5012	-14.5012	-14.528	-14.5316	-14.5375	-14.5679	-14.5682	-14.5681	-14.5617	-14.5576	-14.5761	-14.5577	-14.5518	-14.5428	-14.5624	-14.5725	-14.5725	-14.5675	-14.5699	-14.5871	-14.5919	-14.5966	-14.6122	-14.6142	-14.6269	-14.6248	-14.644	-14.6471	-14.6305	-14.6328	-14.637
436	-14.637	-14.6454	-14.6536	-14.6477	-14.6197	-14.5917	-14.5636	-14.5581	-14.5678	-14.5469	-14.5572	-14.5435	-14.5398	-14.5291	-14.4996	-14.4996	-14.528	-14.5316	-14.5375	-14.5679	-14.5682	-14.5656	-14.5586	-14.5558	-14.5761	-14.5576	-14.5518	-14.5428	-14.5624	-14.5725	-14.5725	-14.5675	-14.5661	-14.5726	-14.5919	-14.5966	-14.6122	-14.6142	-14.6269	-14.6248	-14.6436	-14.6471	-14.6305	-14.6327	-14.637
437	-14.637	-14.642	-14.6471	-14.6325	-14.6191	-14.5775	-14.5357	-14.5362	-14.5515	-14.5382	-14.5467	-14.5358	-14.5263	-14.5203	-14.4995	-14.4995	-14.5188	-14.5229	-14.5128	-14.5403	-14.5262	-14.5525	-14.5586	-14.5558	-14.5557	-14.5512	-14.5466	-14.5417	-14.5368	-14.5725	-14.5725	-14.56	-14.5625	-14.5575	-14.5689	-14.5906	-14.6013	-14.6083	-14.6106	-14.6224	-14.6196	-14.624	-14.6284	-14.6188	-14.637
438	-14.637	-14.6419	-14.647	-14.6325	-14.6191	-14.5775	-14.5357	-14.5356	-14.5515	-14.5381	-14.5461	-14.5352	-14.526	-14.5187	-14.4995	-14.4995	-14.5188	-14.5229	-14.5128	-14.5403	-14.5262	-14.5493	-14.542	-14.5377	-14.5532	-14.5487	-14.5441	-14.5393	-14.5344	-14.5725	-14.5725	-14.56	-14.5625	-14.5575	-14.5689	-14.5906	-14.6013	-14.6083	-14.6106	-14.6219	-14.6196	-14.624	-14.6284	-14.6188	-14.637
439	-14.5976	-14.5922	-14.5879	-14.602	-14.557	-14.5403	-14.5286	-14.5231	-14.5081	-14.5129	-14.5191	-14.5189	-14.515	-14.5083	-14.4979	-14.4979	-14.5018	-14.5032	-14.5049	-14.5067	-14.5133	-14.5493	-14.542	-14.5331	-14.5139	-14.5151	-14.539	-14.5295	-14.5328	-14.5327	-14.5327	-14.5513	-14.5523	-14.5472	-14.5525	-14.5711	-14.5898	-14.606	-14.6009	-14.6151	-14.6194	-14.6139	-14.6084	-14.6138	-14.5976
440	-14.5976	-14.5922	-14.5878	-14.6019	-14.5569	-14.5397	-14.528	-14.523	-14.5076	-14.5128	-14.5184	-14.5184	-14.5149	-14.5083	-14.4979	-14.4979	-14.5001	-14.5023	-14.5049	-14.5048	-14.5133	-14.5099	-14.5277	-14.5331	-14.5125	-14.5143	-14.539	-14.5295	-14.5328	-14.5305	-14.5305	-14.5494	-14.538	-14.5472	-14.5525	-14.5711	-14.5897	-14.606	-14.6004	-14.6151	-14.6194	-14.6139	-14.6084	-14.6138	-14.5976
441	-14.5973	-14.5864	-14.575	-14.5635	-14.552	-14.5122	-14.5179	-14.5168	-14.505	-14.5089	-14.504	-14.5178	-14.5124	-14.4821	-14.491	-14.491	-14.49	-14.5022	-14.5049	-14.4823	-14.5096	-14.5081	-14.5277	-14.5126	-14.5076	-14.512	-14.5229	-14.5214	-14.5264	-14.5303	-14.5303	-14.5323	-14.538	-14.5471	-14.5524	-14.5472	-14.5585	-14.5796	-14.5979	-14.5815	-14.5651	-14.5823	-14.6006	-14.6029	-14.5973
442	-14.5973	-14.5859	-14.5745	-14.563	-14.5514	-14.5121	-14.5178	-14.5161	-14.5043	-14.5089	-14.504	-14.5177	-14.5048	-14.4805	-14.491	-14.491	-14.4874	-14.5014	-14.5031	-14.4799	-14.5083	-14.4998	-14.5113	-14.511	-14.5076	-14.5119	-14.5229	-14.5202	-14.5241	-14.5281	-14.5281	-14.512	-14.5255	-14.5338	-14.5524	-14.5472	-14.558	-14.5791	-14.5978	-14.5815	-14.5651	-14.5823	-14.6006	-14.6029	-14.5973
443	-14.5972	-14.5643	-14.5475	-14.5029	-14.4639	-14.4774	-14.4783	-14.4938	-14.4985	-14.5028	-14.497	-14.4775	-14.4902	-14.4737	-14.4908	-14.4908	-14.4708	-14.488	-14.4937	-14.4795	-14.5065	-14.4998	-14.5096	-14.4998	-14.4994	-14.5046	-14.5172	-14.5202	-14.5132	-14.5136	-14.5136	-14.5095	-14.5255	-14.5338	-14.5284	-14.5377	-14.5421	-14.5369	-14.5316	-14.5458	-14.5641	-14.5487	-14.5533	-14.5754	-14.5972
444	-14.5972	-14.5639	-14.5474	-14.5028	-14.4635	-14.4773	-14.4782	-14.4938	-14.4984	-14.502	-14.4959	-14.4695	-14.4896	-14.4736	-14.4882	-14.4882	-14.4708	-14.4858	-14.4937	-14.4795	-14.4789	-14.4845	-14.4953	-14.4998	-14.4977	-14.5035	-14.5168	-14.5197	-14.5112	-14.5115	-14.5115	-14.5038	-14.5151	-14.5159	-14.517	-14.5371	-14.5421	-14.5368	-14.5316	-14.5458	-14.5641	-14.5487	-14.5533	-14.5754	-14.5972
445	-14.4997	-14.5435	-14.5308	-14.4974	-14.4584	-14.4438	-14.4676	-14.4712	-14.4868	-14.4931	-14.4813	-14.4687	-14.4649	-14.4695	-14.4878	-14.4878	-14.4676	-14.4858	-14.4854	-14.4778	-14.4767	-14.4845	-14.487	-14.4934	-14.4828	-14.5029	-14.5085	-14.5118	-14.5035	-14.482	-14.482	-14.5038	-14.5151	-14.5159	-14.5164	-14.5102	-14.4926	-14.509	-14.5274	-14.5263	-14.521	-14.5313	-14.5322	-14.5158	-14.4997
446	-14.4997	-14.5434	-14.5305	-14.497	-14.4584	-14.4433	-14.4675	-14.4703	-14.486	-14.4924	-14.4805	-14.4683	-14.4634	-14.4693	-14.4878	-14.4878	-14.4675	-14.4856	-14.483	-14.4778	-14.4732	-14.4804	-14.4849	-14.4914	-14.4828	-14.5029	-14.5083	-14.5103	-14.5035	-14.482	-14.482	-14.4963	-14.4931	-14.4966	-14.4939	-14.4722	-14.4906	-14.509	-14.5274	-14.5263	-14.521	-14.5313	-14.5322	-14.5158	-14.4997
447	-14.4993	-14.4887	-14.4776	-14.4665	-14.4552	-14.4414	-14.456	-14.4587	-14.4685	-14.4802	-14.4662	-14.4618	-14.4577	-14.4622	-14.4355	-14.4355	-14.4607	-14.4512	-14.4588	-14.4667	-14.4722	-14.4782	-14.4713	-14.4672	-14.4723	-14.482	-14.4564	-14.4932	-14.5012	-14.482	-14.482	-14.4963	-14.4902	-14.496	-14.4939	-14.4722	-14.4906	-14.4756	-14.4662	-14.4878	-14.5095	-14.5156	-14.5102	-14.5048	-14.4993
448	-14.4993	-14.4883	-14.4772	-14.466	-14.4547	-14.4405	-14.4551	-14.4586	-14.4684	-14.4795	-14.4662	-14.4617	-14.4569	-14.4615	-14.4354	-14.4354	-14.4607	-14.4489	-14.4565	-14.4661	-14.4722	-14.4751	-14.469	-14.4649	-14.4723	-14.482	-14.4564	-14.4932	-14.5012	-14.482	-14.482	-14.4931	-14.4766	-14.4747	-14.4568	-14.4718	-14.4498	-14.4449	-14.4662	-14.4878	-14.5095	-14.5156	-14.5102	-14.5048	-14.4993
449	-14.4993	-14.4668	-14.4337	-14.414	-14.4368	-14.4336	-14.4324	-14.4338	-14.4544	-14.4755	-14.4523	-14.4486	-14.4488	-14.4613	-14.4348	-14.4348	-14.459	-14.444	-14.4427	-14.4656	-14.4711	-14.4728	-14.4427	-14.4624	-14.4628	-14.4583	-14.4537	-14.4486	-14.4627	-14.4776	-14.4776	-14.4603	-14.476	-14.4713	-14.4537	-14.4718	-14.4498	-14.4448	-14.4592	-14.4436	-14.4287	-14.4344	-14.4561	-14.4779	-14.4993
450	-14.4993	-14.4663	-14.4333	-14.413	-14.4366	-14.4335	-14.4319	-14.4327	-14.4532	-14.4743	-14.4516	-14.4471	-14.4484	-14.4512	-14.4348	-14.4348	-14.4589	-14.444	-14.4427	-14.4656	-14.4554	-14.4528	-14.4427	-14.4624	-14.4606	-14.456	-14.4537	-14.4464	-14.4627	-14.4776	-14.4776	-14.4602	-14.4741	-14.4556	-14.4537	-14.4396	-14.4238	-14.4277	-14.4056	-14.3915	-14.4129	-14.4344	-14.4561	-14.4778	-14.4993
451	-14.3786	-14.3895	-14.4013	-14.4006	-14.4273	-14.4304	-14.4187	-14.4241	-14.4517	-14.4174	-14.4451	-14.428	-14.426	-14.446	-14.4348	-14.4348	-14.4434	-14.4321	-14.4236	-14.4639	-14.4554	-14.4329	-14.442	-14.4329	-14.4576	-14.4154	-14.4536	-14.4432	-14.4516	-14.4775	-14.4775	-14.4588	-14.4399	-14.4352	-14.4528	-14.4349	-14.4237	-14.4277	-14.4056	-14.3915	-14.4129	-14.4147	-14.4016	-14.3895	-14.3786
452	-14.3776	-14.3885	-14.4003	-14.4001	-14.4264	-14.43	-14.4186	-14.4241	-14.4517	-14.416	-14.434	-14.4275	-14.4204	-14.4451	-14.4348	-14.4348	-14.4411	-14.4321	-14.4187	-14.4449	-14.4388	-14.4329	-14.442	-14.4329	-14.4576	-14.4154	-14.4513	-14.4432	-14.4516	-14.4775	-14.4775	-14.4587	-14.4399	-14.4352	-14.4375	-14.4198	-14.423	-14.4072	-14.3922	-14.3835	-14.365	-14.3631	-14.3676	-14.3725	-14.3776
453	-14.3776	-14.3591	-14.3551	-14.396	-14.389	-14.4142	-14.4139	-14.4234	-14.4095	-14.4159	-14.4327	-14.4244	-14.4203	-14.4228	-14.4332	-14.4332	-14.4273	-14.4189	-14.4187	-14.4449	-14.4388	-14.4213	-14.4122	-14.4019	-14.4085	-14.4148	-14.4235	-14.4308	-14.4435	-14.4385	-14.4385	-14.4568	-14.4385	-14.4211	-14.4022	-14.4027	-14.4175	-14.4007	-14.3846	-14.3835	-14.3614	-14.3631	-14.3676	-14.3725	-14.3776
454	-14.3236	-14.3328	-14.355	-14.3959	-14.3889	-14.4141	-14.4127	-14.4233	-14.4089	-14.4096	-14.4313	-14.4237	-14.415	-14.4218	-14.4331	-14.4331	-14.4249	-14.4166	-14.418	-14.4016	-14.4103	-14.4213	-14.4122	-14.4009	-14.4062	-14.4144	-14.4235	-14.4308	-14.4412	-14.4378	-14.4378	-14.4561	-14.4385	-14.4211	-14.4022	-14.4027	-14.4027	-14.3861	-14.3703	-14.3781	-14.3614	-14.3529	-14.3419	-14.3321	-14.3236
455	-14.3217	-14.331	-14.346	-14.3598	-14.3766	-14.3947	-14.397	-14.421	-14.4027	-14.4095	-14.4073	-14.4234	-14.4114	-14.4066	-14.4322	-14.4322	-14.4083	-14.4081	-14.418	-14.3992	-14.4005	-14.4134	-14.3952	-14.4009	-14.3837	-14.4143	-14.4209	-14.4269	-14.4326	-14.4363	-14.4363	-14.4183	-14.4167	-14.4167	-14.3948	-14.3833	-14.3644	-14.3492	-14.3703	-14.3693	-14.3589	-14.3411	-14.3283	-14.318	-14.3217
456	-14.3217	-14.3165	-14.3449	-14.3583	-14.3752	-14.3934	-14.3965	-14.4204	-14.4013	-14.4025	-14.4066	-14.4234	-14.4104	-14.4059	-14.4322	-14.4322	-14.4083	-14.4081	-14.4103	-14.3947	-14.4005	-14.4134	-14.3937	-14.3997	-14.3837	-14.4125	-14.4187	-14.4257	-14.4303	-14.4355	-14.4355	-14.4175	-14.4167	-14.4166	-14.3948	-14.3833	-14.3644	-14.3492	-14.3701	-14.355	-14.3589	-14.3393	-14.3172	-14.318	-14.3217
457	-14.306	-14.3149	-14.3433	-14.3445	-14.3675	-14.3786	-14.3798	-14.3885	-14.3903	-14.3981	-14.3893	-14.4003	-14.3967	-14.395	-14.4322	-14.4322	-14.4004	-14.3918	-14.408	-14.3947	-14.3926	-14.3883	-14.3937	-14.3935	-14.377	-14.4037	-14.3999	-14.4257	-14.4052	-14.3795	-14.3795	-14.3981	-14.3997	-14.3816	-14.3821	-14.373	-14.3511	-14.3482	-14.3514	-14.355	-14.3547	-14.3393	-14.3172	-14.3166	-14.306
458	-14.3043	-14.3142	-14.3274	-14.3444	-14.367	-14.3785	-14.3798	-14.387	-14.3795	-14.3975	-14.3882	-14.3992	-14.396	-14.3948	-14.4322	-14.4322	-14.4004	-14.3917	-14.4047	-14.3796	-14.3903	-14.3861	-14.393	-14.3935	-14.377	-14.4037	-14.3999	-14.4246	-14.4051	-14.3795	-14.3795	-14.3981	-14.3989	-14.3807	-14.382	-14.373	-14.3511	-14.3482	-14.3514	-14.3548	-14.3403	-14.3265	-14.3148	-14.3017	-14.3043
459	-14.3043	-14.314	-14.3259	-14.3385	-14.3499	-14.362	-14.3749	-14.369	-14.3794	-14.3869	-14.3866	-14.3929	-14.3805	-14.38	-14.3427	-14.3427	-14.3742	-14.3841	-14.4046	-14.3796	-14.3812	-14.3835	-14.3899	-14.3683	-14.3752	-14.3741	-14.3732	-14.3438	-14.3539	-14.3795	-14.3795	-14.3609	-14.3423	-14.3616	-14.3639	-14.3468	-14.3453	-14.3455	-14.3265	-14.3077	-14.3097	-14.3121	-14.3148	-14.2994	-14.3043
460	-14.2907	-14.3085	-14.3104	-14.3385	-14.3484	-14.3606	-14.3735	-14.3635	-14.3741	-14.3861	-14.386	-14.381	-14.3804	-14.38	-14.3427	-14.3427	-14.3741	-14.384	-14.3664	-14.3784	-14.379	-14.3811	-14.3898	-14.3683	-14.3752	-14.3741	-14.3732	-14.3437	-14.3539	-14.3795	-14.3795	-14.3609	-14.3423	-14.3616	-14.363	-14.3458	-14.3453	-14.3455	-14.3265	-14.3076	-14.3097	-14.312	-14.3136	-14.2994	-14.2907
461	-14.2895	-14.3008	-14.309	-14.3369	-14.3384	-14.342	-14.3702	-14.363	-14.3688	-14.3785	-14.3673	-14.3753	-14.3793	-14.3691	-14.3421	-14.3421	-14.366	-14.3806	-14.3642	-14.3784	-14.3723	-14.3549	-14.3741	-14.3646	-14.3591	-14.3631	-14.3519	-14.3311	-14.3388	-14.3371	-14.3371	-14.3373	-14.3415	-14.3392	-14.3408	-14.3429	-14.3302	-14.3293	-14.3074	-14.3076	-14.2886	-14.2909	-14.2949	-14.2952	-14.2895
462	-14.2895	-14.2995	-14.3009	-14.3197	-14.3382	-14.3385	-14.3701	-14.3581	-14.3675	-14.3774	-14.3672	-14.3746	-14.3786	-14.3683	-14.3421	-14.3421	-14.366	-14.3683	-14.3608	-14.3739	-14.3723	-14.3548	-14.3718	-14.3636	-14.3591	-14.3631	-14.3519	-14.3311	-14.3388	-14.3371	-14.3371	-14.3373	-14.3415	-14.3392	-14.3408	-14.3429	-14.3293	-14.3293	-14.3074	-14.3076	-14.2886	-14.2909	-14.2949	-14.2951	-14.2895
463	-14.2731	-14.2864	-14.3003	-14.3183	-14.3372	-14.3372	-14.3528	-14.3568	-14.366	-14.3362	-14.3625	-14.3523	-14.3639	-14.3527	-14.3421	-14.3421	-14.3508	-14.3682	-14.3608	-14.3717	-14.3535	-14.3517	-14.3433	-14.3636	-14.3549	-14.345	-14.3349	-14.3283	-14.3141	-14.3034	-14.3034	-14.3217	-14.338	-14.3236	-14.3049	-14.3077	-14.3283	-14.3143	-14.3059	-14.2856	-14.2872	-14.2733	-14.2787	-14.2842	-14.2731
464	-14.2731	-14.276	-14.3002	-14.2993	-14.3291	-14.3356	-14.3482	-14.3494	-14.3652	-14.3361	-14.3496	-14.3515	-14.3632	-14.352	-14.3421	-14.3421	-14.3486	-14.3587	-14.3585	-14.3677	-14.3535	-14.3517	-14.3433	-14.3622	-14.3525	-14.3426	-14.3325	-14.3283	-14.3117	-14.3034	-14.3034	-14.3217	-14.338	-14.3236	-14.3049	-14.3077	-14.3283	-14.3133	-14.3059	-14.2856	-14.2872	-14.2732	-14.2787	-14.2842	-14.2731
465	-14.2729	-14.2758	-14.2787	-14.298	-14.3277	-14.3356	-14.3469	-14.3468	-14.3302	-14.3353	-14.3257	-14.3249	-14.3582	-14.3375	-14.3405	-14.3405	-14.3375	-14.3565	-14.3585	-14.3388	-14.3181	-14.3301	-14.333	-14.3362	-14.349	-14.3324	-14.3189	-14.3246	-14.3023	-14.301	-14.301	-14.3003	-14.3005	-14.3009	-14.3015	-14.3023	-14.3032	-14.3045	-14.2991	-14.2846	-14.2709	-14.2696	-14.2698	-14.2714	-14.2729
466	-14.2729	-14.271	-14.2785	-14.2978	-14.3036	-14.3344	-14.3291	-14.3458	-14.3296	-14.3214	-14.3249	-14.3248	-14.358	-14.3374	-14.3405	-14.3405	-14.3345	-14.3373	-14.3373	-14.3387	-14.3181	-14.3301	-14.333	-14.3362	-14.349	-14.3324	-14.3188	-14.3222	-14.3023	-14.301	-14.301	-14.3002	-14.3004	-14.3008	-14.3014	-14.3022	-14.3032	-14.3044	-14.298	-14.284	-14.2698	-14.2696	-14.2698	-14.2713	-14.2729
467	-14.2729	-14.2563	-14.2736	-14.2812	-14.2915	-14.3338	-14.3276	-14.3264	-14.3119	-14.2996	-14.2992	-14.3237	-14.3199	-14.3306	-14.3396	-14.3396	-14.3322	-14.3373	-14.3372	-14.3085	-14.3163	-14.3228	-14.3086	-14.3231	-14.3485	-14.3174	-14.3028	-14.3087	-14.2926	-14.3002	-14.3002	-14.2832	-14.271	-14.2719	-14.2873	-14.2862	-14.2764	-14.2786	-14.2811	-14.284	-14.2678	-14.2681	-14.2506	-14.2523	-14.2729
468	-14.2729	-14.2562	-14.2576	-14.281	-14.2914	-14.3136	-14.3265	-14.3264	-14.2969	-14.2987	-14.2984	-14.3234	-14.3191	-14.3298	-14.3396	-14.3396	-14.3165	-14.326	-14.3251	-14.3076	-14.3163	-14.3228	-14.3086	-14.3231	-14.3485	-14.3174	-14.3028	-14.3086	-14.2902	-14.3001	-14.3001	-14.2832	-14.271	-14.2718	-14.2873	-14.2862	-14.2764	-14.2786	-14.2811	-14.2835	-14.2678	-14.2681	-14.2506	-14.2523	-14.2729
469	-14.2253	-14.2402	-14.2575	-14.2732	-14.2907	-14.3088	-14.3012	-14.2926	-14.2905	-14.2969	-14.2935	-14.3094	-14.294	-14.3143	-14.3395	-14.3395	-14.3165	-14.3238	-14.3173	-14.3076	-14.3022	-14.2989	-14.2979	-14.3165	-14.3023	-14.2906	-14.2816	-14.2815	-14.289	-14.2703	-14.2703	-14.2705	-14.2647	-14.2671	-14.273	-14.2745	-14.2675	-14.2611	-14.2629	-14.2647	-14.2664	-14.2581	-14.2462	-14.2353	-14.2253
470	-14.224	-14.2387	-14.2574	-14.2719	-14.2895	-14.3077	-14.3006	-14.289	-14.2904	-14.2964	-14.2935	-14.3086	-14.2939	-14.3134	-14.3395	-14.3395	-14.3159	-14.293	-14.3151	-14.3062	-14.3022	-14.2989	-14.2978	-14.3165	-14.3023	-14.2906	-14.2816	-14.2791	-14.289	-14.2703	-14.2703	-14.2705	-14.2646	-14.2671	-14.273	-14.2745	-14.2675	-14.2611	-14.2629	-14.2647	-14.2664	-14.2569	-14.2449	-14.234	-14.224
471	-14.2239	-14.2288	-14.2563	-14.2663	-14.2835	-14.2855	-14.2874	-14.2889	-14.2831	-14.2917	-14.2926	-14.2934	-14.2873	-14.3031	-14.2944	-14.2944	-14.3159	-14.293	-14.2706	-14.2815	-14.2994	-14.2902	-14.2975	-14.2892	-14.272	-14.2774	-14.2756	-14.2753	-14.2716	-14.247	-14.247	-14.2491	-14.2512	-14.2533	-14.2553	-14.2573	-14.2592	-14.2524	-14.2573	-14.2625	-14.2637	-14.2418	-14.2317	-14.2316	-14.2239
472	-14.2239	-14.2287	-14.255	-14.2497	-14.2833	-14.2854	-14.2873	-14.2768	-14.2831	-14.2916	-14.2926	-14.2934	-14.2864	-14.3031	-14.2944	-14.2944	-14.3083	-14.2825	-14.2705	-14.2815	-14.2972	-14.288	-14.2974	-14.2892	-14.272	-14.2774	-14.2756	-14.2753	-14.2715	-14.247	-14.247	-14.2491	-14.2512	-14.2533	-14.2553	-14.2573	-14.2592	-14.2523	-14.2573	-14.2624	-14.2637	-14.2418	-14.2317	-14.2316	-14.2239
473	-14.2229	-14.2287	-14.234	-14.2475	-14.2646	-14.2686	-14.2781	-14.2708	-14.2798	-14.2893	-14.2917	-14.2604	-14.2824	-14.2943	-14.2944	-14.2944	-14.3082	-14.2766	-14.2606	-14.2783	-14.2795	-14.2729	-14.2815	-14.2711	-14.2613	-14.2589	-14.2703	-14.2365	-14.2307	-14.247	-14.247	-14.2448	-14.2472	-14.2466	-14.2393	-14.2433	-14.2477	-14.2487	-14.2299	-14.2257	-14.2232	-14.2206	-14.2201	-14.2216	-14.2229
474	-14.2229	-14.2278	-14.2329	-14.2475	-14.2478	-14.2541	-14.2622	-14.2698	-14.2789	-14.2884	-14.2915	-14.2595	-14.2823	-14.2943	-14.2944	-14.2944	-14.2728	-14.2766	-14.2606	-14.2783	-14.2794	-14.2729	-14.2814	-14.2689	-14.2591	-14.2574	-14.2679	-14.2365	-14.2307	-14.247	-14.247	-14.2448	-14.2472	-14.2466	-14.2393	-14.2433	-14.2477	-14.2487	-14.2299	-14.2257	-14.2232	-14.2206	-14.22	-14.2215	-14.2229
475	-14.213	-14.2169	-14.2037	-14.24	-14.2467	-14.2531	-14.2615	-14.268	-14.274	-14.2632	-14.2637	-14.2515	-14.2672	-14.2512	-14.2943	-14.2943	-14.2728	-14.251	-14.246	-14.2492	-14.2482	-14.259	-14.2808	-14.266	-14.2527	-14.2574	-14.2455	-14.2339	-14.2245	-14.2287	-14.2287	-14.2299	-14.2425	-14.2403	-14.2379	-14.2356	-14.2332	-14.2307	-14.2283	-14.2172	-14.2179	-14.2188	-14.22	-14.2161	-14.213
476	-14.213	-14.2168	-14.2037	-14.2389	-14.2457	-14.2517	-14.2612	-14.2674	-14.2731	-14.2628	-14.2632	-14.2515	-14.2671	-14.2512	-14.2943	-14.2943	-14.2512	-14.251	-14.2459	-14.2492	-14.2482	-14.259	-14.2785	-14.266	-14.2527	-14.2565	-14.2455	-14.2339	-14.2244	-14.2286	-14.2286	-14.2298	-14.2425	-14.2402	-14.2379	-14.2356	-14.2332	-14.2307	-14.2282	-14.2172	-14.2178	-14.2188	-14.22	-14.216	-14.213
477	-14.2127	-14.2076	-14.2021	-14.1964	-14.1907	-14.2013	-14.2247	-14.249	-14.2383	-14.2403	-14.2339	-14.2332	-14.2105	-14.2398	-14.1971	-14.1971	-14.2398	-14.2396	-14.2408	-14.224	-14.2292	-14.2532	-14.229	-14.2355	-14.2522	-14.2513	-14.2411	-14.2307	-14.2201	-14.2236	-14.2236	-14.2276	-14.2325	-14.2357	-14.2291	-14.2176	-14.2171	-14.2168	-14.2168	-14.2112	-14.195	-14.211	-14.218	-14.2153	-14.2127
478	-14.2126	-14.2073	-14.2015	-14.1959	-14.1901	-14.2003	-14.2238	-14.2481	-14.2379	-14.2402	-14.2328	-14.2331	-14.2104	-14.2397	-14.1971	-14.1971	-14.2184	-14.2396	-14.2408	-14.224	-14.2292	-14.2531	-14.2289	-14.2331	-14.2521	-14.2491	-14.2389	-14.2285	-14.2179	-14.2235	-14.2235	-14.2276	-14.2324	-14.2356	-14.2291	-14.2176	-14.217	-14.2167	-14.2168	-14.2111	-14.1949	-14.211	-14.218	-14.2153	-14.2126
479	-14.2126	-14.2071	-14.1955	-14.1889	-14.1878	-14.1923	-14.2024	-14.2179	-14.2349	-14.2076	-14.2016	-14.2308	-14.208	-14.197	-14.1971	-14.1971	-14.2184	-14.208	-14.2291	-14.2163	-14.2208	-14.2113	-14.2235	-14.227	-14.2473	-14.2418	-14.2334	-14.2276	-14.2051	-14.2093	-14.2093	-14.2227	-14.2212	-14.2197	-14.2185	-14.2122	-14.196	-14.1805	-14.1819	-14.1883	-14.1924	-14.2018	-14.2088	-14.1981	-14.2126
480	-14.2125	-14.2063	-14.1945	-14.188	-14.187	-14.1916	-14.2018	-14.2174	-14.2343	-14.2065	-14.2016	-14.2301	-14.2079	-14.197	-14.1971	-14.1971	-14.1757	-14.2039	-14.2291	-14.2162	-14.2208	-14.2107	-14.2211	-14.227	-14.2449	-14.2417	-14.2333	-14.2276	-14.205	-14.2093	-14.2093	-14.2227	-14.2211	-14.2197	-14.2185	-14.2122	-14.1959	-14.1805	-14.1818	-14.1883	-14.1923	-14.2017	-14.2088	-14.1981	-14.2125
481	-14.1763	-14.1791	-14.1847	-14.1842	-14.1864	-14.1885	-14.1903	-14.1919	-14.1933	-14.2018	-14.1979	-14.1962	-14.198	-14.1708	-14.1971	-14.1971	-14.1757	-14.2039	-14.2	-14.2071	-14.1989	-14.2106	-14.2021	-14.2071	-14.1879	-14.1715	-14.1759	-14.1872	-14.1984	-14.2071	-14.2071	-14.1892	-14.1707	-14.1569	-14.1588	-14.1638	-14.1696	-14.1757	-14.1663	-14.1697	-14.1904	-14.1735	-14.173	-14.1914	-14.1763
482	-14.1762	-14.1789	-14.1847	-14.1841	-14.1863	-14.1883	-14.1902	-14.1918	-14.1932	-14.2012	-14.1978	-14.1962	-14.1973	-14.1706	-14.1971	-14.1971	-14.1678	-14.1768	-14.2	-14.2071	-14.1965	-14.2089	-14.2021	-14.207	-14.1878	-14.1715	-14.1736	-14.185	-14.1962	-14.2071	-14.2071	-14.1892	-14.1706	-14.1569	-14.1588	-14.1638	-14.1696	-14.1756	-14.1663	-14.1697	-14.1904	-14.1735	-14.173	-14.1914	-14.1762
483	-14.1761	-14.175	-14.1817	-14.1571	-14.1787	-14.1849	-14.1791	-14.1733	-14.1816	-14.1945	-14.1954	-14.1647	-14.1967	-14.1654	-14.1344	-14.1344	-14.1677	-14.1767	-14.1737	-14.1864	-14.188	-14.1774	-14.1938	-14.1787	-14.1656	-14.1643	-14.1583	-14.1633	-14.1923	-14.1507	-14.1507	-14.1528	-14.1548	-14.1529	-14.1583	-14.1608	-14.1627	-14.1645	-14.1659	-14.168	-14.1697	-14.1714	-14.1699	-14.1746	-14.1761
484	-14.1761	-14.1746	-14.1816	-14.156	-14.1776	-14.1843	-14.1784	-14.1726	-14.1805	-14.1944	-14.1954	-14.1646	-14.1967	-14.1648	-14.1344	-14.1344	-14.1544	-14.1607	-14.1713	-14.184	-14.188	-14.1774	-14.1937	-14.1786	-14.1656	-14.1621	-14.1582	-14.1632	-14.1922	-14.1507	-14.1507	-14.1528	-14.1548	-14.1528	-14.1582	-14.1608	-14.1627	-14.1645	-14.1658	-14.168	-14.1697	-14.1714	-14.1699	-14.1746	-14.1761
485	-14.1761	-14.1602	-14.1369	-14.1407	-14.0969	-14.1057	-14.1306	-14.1559	-14.1674	-14.1726	-14.1688	-14.1563	-14.1442	-14.1544	-14.1337	-14.1337	-14.1541	-14.1583	-14.1649	-14.1831	-14.185	-14.1628	-14.1405	-14.1407	-14.1526	-14.1548	-14.1465	-14.1483	-14.1416	-14.1506	-14.1506	-14.1485	-14.1478	-14.1525	-14.1418	-14.1395	-14.1371	-14.1347	-14.149	-14.1521	-14.1393	-14.1485	-14.1547	-14.1557	-14.1761
486	-14.1761	-14.1602	-14.1366	-14.1407	-14.0969	-14.1044	-14.1294	-14.1547	-14.1666	-14.1725	-14.1681	-14.1563	-14.1433	-14.1543	-14.1337	-14.1337	-14.1541	-14.1542	-14.1457	-14.183	-14.185	-14.1628	-14.1405	-14.1385	-14.1504	-14.1548	-14.1464	-14.1482	-14.1415	-14.1506	-14.1506	-14.1485	-14.1477	-14.1524	-14.1418	-14.1395	-14.1371	-14.1347	-14.149	-14.1521	-14.1393	-14.1485	-14.1547	-14.1557	-14.1761
487	-14.1174	-14.1324	-14.1365	-14.101	-14.0969	-14.0983	-14.1057	-14.1243	-14.1467	-14.1615	-14.1557	-14.1499	-14.1229	-14.1386	-14.1337	-14.1337	-14.1476	-14.1542	-14.1457	-14.1288	-14.1529	-14.161	-14.1354	-14.1182	-14.0957	-14.0801	-14.1216	-14.1408	-14.1379	-14.1382	-14.1382	-14.1428	-14.1463	-14.1441	-14.1347	-14.1183	-14.1151	-14.1283	-14.1323	-14.1298	-14.1273	-14.1276	-14.1353	-14.1358	-14.1174
488	-14.1174	-14.1324	-14.1355	-14.1006	-14.0954	-14.0968	-14.1054	-14.124	-14.1465	-14.1607	-14.1548	-14.149	-14.1218	-14.1377	-14.1337	-14.1337	-14.1452	-14.1117	-14.1326	-14.1288	-14.1529	-14.1609	-14.1354	-14.1182	-14.0957	-14.0801	-14.1216	-14.1407	-14.1379	-14.1381	-14.1381	-14.1428	-14.1463	-14.1441	-14.1346	-14.1182	-14.115	-14.1283	-14.1323	-14.1298	-14.1273	-14.1275	-14.1353	-14.1358	-14.1174
489	-14.117	-14.1173	-14.1066	-14.0989	-14.0954	-14.0914	-14.1003	-14.1029	-14.1061	-14.1097	-14.1214	-14.1358	-14.1155	-14.1279	-14.1319	-14.1319	-14.1209	-14.1088	-14.1326	-14.1217	-14.1038	-14.1163	-14.1286	-14.1115	-14.0893	-14.0732	-14.0507	-14.0678	-14.1092	-14.1381	-14.1381	-14.1337	-14.1295	-14.1255	-14.1218	-14.1173	-14.1076	-14.1121	-14.1094	-14.1069	-14.1272	-14.1248	-14.1222	-14.1196	-14.117
490	-14.117	-14.1162	-14.1061	-14.0985	-14.0949	-14.0911	-14.0988	-14.1015	-14.1047	-14.1084	-14.1213	-14.1351	-14.1155	-14.1268	-14.1319	-14.1319	-14.1185	-14.1088	-14.1051	-14.1108	-14.1016	-14.1141	-14.1264	-14.1114	-14.0892	-14.0732	-14.0507	-14.0677	-14.1091	-14.138	-14.138	-14.1336	-14.1294	-14.1255	-14.1217	-14.1173	-14.1076	-14.112	-14.1093	-14.1068	-14.1272	-14.1248	-14.1222	-14.1196	-14.117
491	-14.117	-14.112	-14.0965	-14.0963	-14.0819	-14.0897	-14.0839	-14.0781	-14.0722	-14.078	-14.1137	-14.1182	-14.1116	-14.1012	-14.1309	-14.1309	-14.1112	-14.1072	-14.1051	-14.1108	-14.0889	-14.067	-14.0449	-14.0228	-14.0389	-14.069	-14.0507	-14.0347	-14.0212	-14.0102	-14.0102	-14.0142	-14.0245	-14.0453	-14.0661	-14.0868	-14.1005	-14.0842	-14.0853	-14.1062	-14.1046	-14.1149	-14.1169	-14.1075	-14.117
492	-14.117	-14.1116	-14.0948	-14.0947	-14.0815	-14.0891	-14.0834	-14.0775	-14.0716	-14.078	-14.1125	-14.117	-14.1116	-14.1004	-14.1309	-14.1309	-14.1111	-14.1048	-14.0934	-14.0911	-14.0889	-14.067	-14.0449	-14.0228	-14.0389	-14.0689	-14.0506	-14.0346	-14.0211	-14.0102	-14.0102	-14.0141	-14.0245	-14.0453	-14.0661	-14.0868	-14.1005	-14.0841	-14.0853	-14.1061	-14.1046	-14.1148	-14.1169	-14.1074	-14.117
493	-14.0993	-14.0975	-14.0888	-14.0776	-14.0811	-14.0533	-14.01	-14.003	-14.0347	-14.0663	-14.0605	-14.0688	-14.1029	-14.0958	-14.1309	-14.1309	-14.0981	-14.0913	-14.091	-14.0889	-14.0786	-14.0508	-14.0362	-14.0215	-14.0065	-13.9954	-14.0265	-14.0281	-14.0055	-14.0102	-14.0102	-14.0066	-14.0185	-14.0231	-14.0281	-14.0334	-14.0441	-14.0646	-14.0684	-14.0739	-14.0944	-14.1027	-14.1009	-14.0994	-14.0993
494	-14.0993	-14.0957	-14.0888	-14.0772	-14.0798	-14.0533	-14.01	-14.0021	-14.0346	-14.0657	-14.0599	-14.0687	-14.1022	-14.0956	-14.1309	-14.1309	-14.0981	-14.0912	-14.0782	-14.0794	-14.0652	-14.0484	-14.0338	-14.019	-14.0041	-13.9953	-14.0265	-14.0281	-14.0055	-14.0102	-14.0102	-14.0065	-14.0184	-14.023	-14.028	-14.0333	-14.0441	-14.0646	-14.0683	-14.0739	-14.0944	-14.1026	-14.1008	-14.0993	-14.0993
495	-14.0981	-14.0856	-14.0788	-14.0571	-14.0609	-14.0229	-13.9992	-13.9914	-14.0071	-14.0116	-14.026	-14.0546	-14.0697	-14.0755	-14.0385	-14.0385	-14.0725	-14.0818	-14.076	-14.077	-14.0627	-14.0354	-14.0147	-14.0056	-14.0006	-13.9914	-13.9947	-13.9969	-14.0021	-13.9829	-13.9829	-14.0037	-14.0034	-14.0004	-14.004	-14.0239	-14.0391	-14.0452	-14.0535	-14.0584	-14.0655	-14.073	-14.0809	-14.0959	-14.0981
496	-14.098	-14.0852	-14.0784	-14.0556	-14.0604	-14.0224	-13.9983	-13.9913	-14.0063	-14.0107	-14.0259	-14.054	-14.0689	-14.0755	-14.0385	-14.0385	-14.0724	-14.0818	-14.0726	-14.0554	-14.0398	-14.0261	-14.0146	-14.0055	-14.0006	-13.989	-13.9946	-13.9968	-14.002	-13.9829	-13.9829	-14.0037	-14.0033	-14.0003	-14.004	-14.0239	-14.039	-14.0451	-14.0535	-14.0583	-14.0655	-14.073	-14.0808	-14.0959	-14.098
497	-14.0977	-14.0796	-14.0418	-14.0453	-14.002	-13.9959	-13.985	-13.9671	-13.9569	-13.9831	-14.0163	-14.0386	-14.0614	-14.0702	-14.0379	-14.0379	-14.059	-14.0652	-14.0725	-14.0553	-14.0397	-14.0261	-13.9924	-13.9979	-13.9991	-13.9854	-13.9761	-13.9607	-13.9603	-13.9829	-13.9829	-13.9621	-13.9652	-13.9845	-13.9977	-13.9954	-14.0124	-14.033	-14.0516	-14.0532	-14.0387	-14.0533	-14.0746	-14.0891	-14.0977
498	-14.0976	-14.0792	-14.0414	-14.0453	-14.0019	-13.995	-13.9845	-13.9671	-13.9565	-13.983	-14.0155	-14.0377	-14.0612	-14.0694	-14.0379	-14.0379	-14.0589	-14.065	-14.069	-14.0263	-13.9836	-13.9541	-13.9572	-13.9979	-13.999	-13.9854	-13.9737	-13.9582	-13.9603	-13.9829	-13.9829	-13.9621	-13.9652	-13.9844	-13.9977	-13.9953	-14.0124	-14.0329	-14.0515	-14.0532	-14.0386	-14.0533	-14.0745	-14.089	-14.0976
499	-13.9876	-14.0103	-14.0334	-14.004	-13.993	-13.9588	-13.9481	-13.9472	-13.949	-13.9782	-14.0081	-14.0298	-14.0488	-14.0431	-14.0379	-14.0379	-14.052	-14.0649	-14.0333	-14.0033	-13.9752	-13.9519	-13.9572	-13.9494	-13.9444	-13.9784	-13.9561	-13.9378	-13.945	-13.9292	-13.9292	-13.9464	-13.9413	-13.9508	-13.9714	-13.9919	-13.9933	-13.9915	-13.9904	-14.0112	-14.0322	-14.0248	-14.0116	-13.9992	-13.9876
500	-13.9875	-14.0087	-14.0319	-14.0035	-13.9921	-13.9588	-13.948	-13.9467	-13.9481	-13.9773	-14.0072	-14.0295	-14.0481	-14.0424	-14.0379	-14.0379	-14.0498	-14.063	-14.0333	-14.0033	-13.9751	-13.9493	-13.9394	-13.9245	-13.9444	-13.9784	-13.9561	-13.9378	-13.9426	-13.9292	-13.9292	-13.9464	-13.9413	-13.9508	-13.9714	-13.9919	-13.9932	-13.9915	-13.9903	-14.0112	-14.0322	-14.0247	-14.0115	-13.9991	-13.9875
501	-13.9865	-13.9879	-13.989	-13.9907	-13.9662	-13.9284	-13.9323	-13.9419	-13.9403	-13.9769	-14.0014	-14.0213	-14.0265	-14.0319	-14.0363	-14.0363	-14.0249	-14.0111	-13.9971	-13.983	-13.9686	-13.9492	-13.9372	-13.9223	-13.9094	-13.8942	-13.9153	-13.9338	-13.9132	-13.9267	-13.9267	-13.91	-13.9302	-13.9204	-13.9087	-13.9288	-13.9491	-13.9697	-13.99	-13.9888	-13.9878	-13.987	-13.9865	-13.9862	-13.9865
502	-13.9864	-13.9869	-13.988	-13.9897	-13.9657	-13.9284	-13.9319	-13.9415	-13.9402	-13.9766	-14.0011	-14.0205	-14.0257	-14.0311	-14.0363	-14.0363	-14.0227	-14.0089	-13.995	-13.9808	-13.9664	-13.941	-13.9258	-13.905	-13.9072	-13.893	-13.9153	-13.9338	-13.9114	-13.9267	-13.9267	-13.91	-13.9302	-13.9204	-13.9086	-13.9288	-13.9491	-13.9696	-13.99	-13.9887	-13.9877	-13.987	-13.9864	-13.9861	-13.9864
503	-13.9861	-13.9658	-13.9492	-13.9371	-13.9301	-13.9279	-13.9159	-13.9206	-13.9245	-13.8826	-13.9081	-13.9402	-13.9725	-14.0049	-14.0354	-14.0354	-14.0151	-13.9942	-13.9742	-13.955	-13.9369	-13.92	-13.9257	-13.9049	-13.9064	-13.893	-13.8806	-13.897	-13.9114	-13.8891	-13.8891	-13.9097	-13.8927	-13.8887	-13.8996	-13.892	-13.9018	-13.9118	-13.922	-13.9323	-13.9428	-13.9535	-13.9644	-13.9753	-13.9861
504	-13.986	-13.9655	-13.9489	-13.9367	-13.9296	-13.9278	-13.9159	-13.9196	-13.9245	-13.8826	-13.9071	-13.9392	-13.9715	-14.004	-14.0354	-14.0354	-14.015	-13.9942	-13.9741	-13.955	-13.9369	-13.92	-13.9043	-13.9037	-13.8872	-13.892	-13.8787	-13.8945	-13.9107	-13.8891	-13.8891	-13.9097	-13.8926	-13.8887	-13.8996	-13.8919	-13.9017	-13.9117	-13.9219	-13.9322	-13.9428	-13.9534	-13.9643	-13.9753	-13.986
505	-13.7511	-13.7716	-13.7935	-13.8189	-13.8619	-13.9049	-13.8931	-13.8975	-13.9095	-13.8762	-13.8955	-13.9282	-13.9628	-13.999	-14.0354	-14.0354	-14.0015	-13.9671	-13.9334	-13.9006	-13.877	-13.9168	-13.9042	-13.9037	-13.8871	-13.8725	-13.8782	-13.8631	-13.8667	-13.8891	-13.8891	-13.8685	-13.869	-13.8759	-13.8824	-13.8788	-13.8579	-13.8371	-13.8163	-13.7955	-13.7812	-13.7718	-13.7636	-13.7567	-13.7511
506	-13.7511	-13.7704	-13.7923	-13.8188	-13.8617	-13.9048	-13.8921	-13.8973	-13.9089	-13.8751	-13.8953	-13.9281	-13.9628	-13.999	-14.0354	-14.0354	-14.0014	-13.967	-13.9334	-13.9006	-13.8769	-13.9168	-13.8984	-13.89	-13.8774	-13.8724	-13.8766	-13.8609	-13.8667	-13.8891	-13.8891	-13.8685	-13.869	-13.8758	-13.8823	-13.8788	-13.8579	-13.8371	-13.8163	-13.7955	-13.7811	-13.7717	-13.7635	-13.7566	-13.7511
507	-13.7499	-13.7428	-13.7762	-13.8166	-13.841	-13.8665	-13.8905	-13.8733	-13.8445	-13.872	-13.8413	-13.8009	-13.7615	-13.7242	-13.6894	-13.6894	-13.7235	-13.7607	-13.7988	-13.8376	-13.8688	-13.8379	-13.8632	-13.8899	-13.8773	-13.8666	-13.861	-13.8528	-13.8479	-13.8461	-13.8461	-13.8549	-13.8638	-13.873	-13.8598	-13.8445	-13.8299	-13.8162	-13.8035	-13.7918	-13.7747	-13.7662	-13.7605	-13.755	-13.7499
508	-13.7498	-13.7424	-13.7761	-13.8155	-13.8399	-13.8655	-13.8899	-13.8732	-13.8434	-13.8714	-13.8412	-13.8008	-13.7615	-13.7235	-13.6894	-13.6894	-13.7234	-13.7607	-13.7987	-13.8375	-13.8687	-13.8379	-13.8631	-13.8559	-13.8708	-13.8665	-13.8609	-13.8527	-13.8478	-13.8461	-13.8461	-13.8548	-13.8637	-13.8729	-13.8598	-13.8444	-13.8298	-13.8161	-13.8034	-13.7917	-13.7747	-13.7661	-13.7604	-13.755	-13.7498
509	-13.7494	-13.7415	-13.7415	-13.7458	-13.7695	-13.812	-13.8547	-13.8527	-13.8364	-13.8648	-13.8347	-13.7976	-13.7607	-13.7235	-13.6886	-13.6886	-13.7076	-13.7257	-13.7436	-13.7635	-13.7842	-13.8229	-13.827	-13.8487	-13.8707	-13.8641	-13.8578	-13.8513	-13.8473	-13.846	-13.846	-13.8495	-13.8479	-13.8273	-13.8135	-13.806	-13.7987	-13.7917	-13.7849	-13.7784	-13.7722	-13.7539	-13.7331	-13.7396	-13.7494
510	-13.7493	-13.7397	-13.7411	-13.7454	-13.7693	-13.8119	-13.8546	-13.8521	-13.8362	-13.8645	-13.834	-13.7969	-13.76	-13.7234	-13.6886	-13.6886	-13.705	-13.7238	-13.7433	-13.7635	-13.7842	-13.8229	-13.8269	-13.8487	-13.8474	-13.8635	-13.8577	-13.8512	-13.8473	-13.846	-13.846	-13.8495	-13.8479	-13.8273	-13.8134	-13.8059	-13.7986	-13.7916	-13.7848	-13.7783	-13.7721	-13.7538	-13.7331	-13.7395	-13.7493
511	-13.6918	-13.7337	-13.7329	-13.7271	-13.7554	-13.7698	-13.7884	-13.813	-13.8309	-13.7891	-13.7477	-13.7069	-13.6901	-13.6889	-13.6886	-13.6886	-13.705	-13.7237	-13.7433	-13.7613	-13.7829	-13.8054	-13.8135	-13.8305	-13.8449	-13.8616	-13.8222	-13.8444	-13.8472	-13.8314	-13.8314	-13.8376	-13.8293	-13.8213	-13.8067	-13.7861	-13.7655	-13.7449	-13.7243	-13.704	-13.7124	-13.7211	-13.7302	-13.7123	-13.6918
512	-13.6918	-13.7336	-13.7311	-13.7269	-13.755	-13.7694	-13.7881	-13.8118	-13.8309	-13.7891	-13.7477	-13.7068	-13.6889	-13.6877	-13.6886	-13.6886	-13.7049	-13.7231	-13.741	-13.7587	-13.7829	-13.8054	-13.8109	-13.828	-13.8135	-13.8	-13.8222	-13.8444	-13.8452	-13.8314	-13.8314	-13.8375	-13.8292	-13.8212	-13.8067	-13.7861	-13.7655	-13.7449	-13.7243	-13.7039	-13.7123	-13.721	-13.7301	-13.7123	-13.6918
513	-13.6916	-13.6914	-13.6909	-13.7252	-13.7198	-13.7506	-13.7817	-13.8108	-13.8149	-13.7772	-13.7395	-13.7018	-13.6873	-13.6876	-13.6867	-13.6867	-13.671	-13.6651	-13.704	-13.7433	-13.7788	-13.7962	-13.8081	-13.7796	-13.7779	-13.8	-13.8208	-13.7989	-13.8152	-13.8292	-13.8292	-13.8113	-13.7927	-13.7743	-13.7563	-13.7386	-13.7213	-13.7044	-13.696	-13.7038	-13.6923	-13.6921	-13.6919	-13.6916	-13.6916
514	-13.6915	-13.691	-13.6905	-13.7234	-13.7185	-13.7494	-13.7805	-13.8105	-13.8143	-13.7765	-13.7388	-13.7011	-13.6863	-13.6866	-13.6867	-13.6867	-13.6702	-13.665	-13.7039	-13.7432	-13.7763	-13.7937	-13.808	-13.7796	-13.7779	-13.7711	-13.7824	-13.7968	-13.8131	-13.8292	-13.8292	-13.8113	-13.7926	-13.7743	-13.7563	-13.7386	-13.7213	-13.7043	-13.6959	-13.7038	-13.6922	-13.6921	-13.6918	-13.6916	-13.6915
515	-13.6914	-13.6504	-13.6849	-13.6905	-13.7184	-13.7125	-13.7073	-13.703	-13.6993	-13.6962	-13.6937	-13.6916	-13.6667	-13.6529	-13.6857	-13.6857	-13.6701	-13.6547	-13.6491	-13.6699	-13.6911	-13.7125	-13.7341	-13.7559	-13.7525	-13.7658	-13.7803	-13.7781	-13.7356	-13.6932	-13.6932	-13.6932	-13.6931	-13.6931	-13.693	-13.6929	-13.6928	-13.6927	-13.6926	-13.6924	-13.6832	-13.6627	-13.6501	-13.6709	-13.6914
516	-13.6914	-13.65	-13.6847	-13.6902	-13.7167	-13.7108	-13.7057	-13.7014	-13.6978	-13.6948	-13.6923	-13.6904	-13.6666	-13.6528	-13.6857	-13.6857	-13.6683	-13.6546	-13.6491	-13.6699	-13.6911	-13.7125	-13.7341	-13.7559	-13.7524	-13.7636	-13.7289	-13.6868	-13.6616	-13.6932	-13.6932	-13.6932	-13.6931	-13.6931	-13.693	-13.6929	-13.6928	-13.6927	-13.6926	-13.6924	-13.6832	-13.6627	-13.6501	-13.6709	-13.6914
517	-13.6014	-13.6429	-13.6591	-13.6892	-13.6898	-13.6892	-13.6887	-13.6882	-13.6878	-13.6875	-13.6872	-13.6872	-13.6642	-13.6522	-13.6857	-13.6857	-13.6521	-13.6524	-13.6446	-13.6624	-13.68	-13.6975	-13.7148	-13.7319	-13.7489	-13.7269	-13.7031	-13.6812	-13.6615	-13.6444	-13.6444	-13.6497	-13.6553	-13.6612	-13.6675	-13.6741	-13.6811	-13.6884	-13.6879	-13.6719	-13.6563	-13.6413	-13.6421	-13.6216	-13.6014
518	-13.6014	-13.6427	-13.6576	-13.6876	-13.6893	-13.6887	-13.6881	-13.6876	-13.6871	-13.6867	-13.6864	-13.6863	-13.6635	-13.6514	-13.6857	-13.6857	-13.6521	-13.6498	-13.6425	-13.6602	-13.6779	-13.6954	-13.7127	-13.7298	-13.7468	-13.7268	-13.703	-13.6811	-13.651	-13.6444	-13.6444	-13.6496	-13.6552	-13.6611	-13.6674	-13.674	-13.681	-13.6883	-13.6878	-13.6718	-13.6562	-13.6412	-13.6421	-13.6216	-13.6014
519	-13.6013	-13.6292	-13.609	-13.5992	-13.5984	-13.5975	-13.5966	-13.5957	-13.5947	-13.5937	-13.5928	-13.5927	-13.6212	-13.6273	-13.5903	-13.5903	-13.6266	-13.6286	-13.6406	-13.6283	-13.6179	-13.6098	-13.6041	-13.601	-13.6008	-13.6035	-13.6093	-13.6181	-13.6449	-13.6443	-13.6443	-13.6394	-13.6347	-13.6303	-13.6262	-13.6224	-13.6188	-13.6154	-13.6124	-13.6095	-13.6089	-13.6294	-13.6268	-13.6129	-13.6013
520	-13.6013	-13.6277	-13.6086	-13.599	-13.5981	-13.5972	-13.5963	-13.5953	-13.5943	-13.5933	-13.5924	-13.5925	-13.6211	-13.6272	-13.5903	-13.5903	-13.6265	-13.6286	-13.6406	-13.6282	-13.6179	-13.6097	-13.604	-13.6009	-13.6007	-13.6034	-13.6092	-13.618	-13.6298	-13.6443	-13.6443	-13.6393	-13.6346	-13.6302	-13.6261	-13.6223	-13.6187	-13.6153	-13.6123	-13.6094	-13.6089	-13.6294	-13.6267	-13.6128	-13.6013
521	-13.601	-13.6007	-13.6	-13.5916	-13.5899	-13.5886	-13.5878	-13.5872	-13.5869	-13.5869	-13.587	-13.5918	-13.617	-13.6267	-13.5897	-13.5897	-13.6085	-13.6266	-13.6337	-13.6148	-13.5958	-13.5766	-13.5573	-13.5379	-13.5183	-13.5257	-13.5672	-13.609	-13.6297	-13.6031	-13.6031	-13.6031	-13.6031	-13.603	-13.603	-13.6029	-13.6027	-13.6026	-13.6024	-13.6022	-13.6069	-13.6044	-13.6022	-13.6012	-13.601
522	-13.6009	-13.6005	-13.5997	-13.5907	-13.5891	-13.5879	-13.587	-13.5865	-13.5862	-13.5862	-13.5864	-13.5914	-13.6162	-13.6259	-13.5897	-13.5897	-13.6084	-13.6245	-13.631	-13.6121	-13.5931	-13.5739	-13.5546	-13.5351	-13.5154	-13.4985	-13.4791	-13.5202	-13.5616	-13.6031	-13.6031	-13.6031	-13.6031	-13.603	-13.603	-13.6028	-13.6027	-13.6026	-13.6024	-13.6022	-13.6068	-13.6043	-13.6021	-13.6012	-13.6009
523	-13.5997	-13.5964	-13.5937	-13.5678	-13.5268	-13.5185	-13.5173	-13.5218	-13.532	-13.5475	-13.5679	-13.5874	-13.5909	-13.59	-13.5897	-13.5897	-13.6084	-13.6184	-13.5864	-13.5563	-13.5283	-13.5027	-13.4798	-13.4598	-13.4844	-13.4957	-13.4787	-13.4587	-13.4386	-13.4184	-13.4184	-13.4346	-13.4526	-13.4711	-13.49	-13.5092	-13.5286	-13.5484	-13.5684	-13.5886	-13.602	-13.6018	-13.6015	-13.6001	-13.5997
524	-13.5996	-13.5955	-13.5928	-13.5673	-13.5262	-13.5181	-13.5169	-13.5214	-13.5316	-13.5472	-13.5676	-13.5868	-13.5904	-13.5895	-13.5897	-13.5897	-13.6064	-13.6183	-13.5864	-13.5562	-13.5282	-13.5026	-13.4797	-13.4597	-13.4429	-13.4384	-13.4758	-13.4557	-13.4356	-13.4184	-13.4184	-13.4345	-13.4526	-13.4711	-13.4899	-13.5091	-13.5286	-13.5484	-13.5683	-13.5885	-13.602	-13.6017	-13.6015	-13.6	-13.5996
525	-13.5987	-13.5745	-13.5538	-13.5372	-13.5253	-13.4859	-13.4452	-13.4506	-13.4823	-13.5149	-13.5483	-13.5823	-13.5879	-13.5885	-13.5882	-13.5882	-13.5719	-13.5534	-13.5347	-13.5159	-13.4985	-13.4826	-13.4678	-13.454	-13.4428	-13.4307	-13.4216	-13.4146	-13.4098	-13.4153	-13.4153	-13.4202	-13.4329	-13.4458	-13.4589	-13.4722	-13.4856	-13.4993	-13.5131	-13.527	-13.5411	-13.5553	-13.5697	-13.5841	-13.5987
526	-13.5986	-13.5741	-13.5534	-13.5368	-13.5248	-13.4853	-13.4446	-13.4495	-13.4812	-13.5139	-13.5473	-13.5813	-13.5873	-13.5879	-13.5882	-13.5882	-13.5698	-13.5513	-13.5327	-13.5152	-13.4984	-13.4826	-13.4677	-13.454	-13.4416	-13.4306	-13.4215	-13.4145	-13.4097	-13.4153	-13.4153	-13.4201	-13.4328	-13.4457	-13.4588	-13.4721	-13.4856	-13.4992	-13.513	-13.5269	-13.541	-13.5552	-13.5696	-13.584	-13.5986
527	-13.5982	-13.5604	-13.5196	-13.479	-13.4386	-13.3984	-13.4198	-13.4048	-13.3807	-13.4116	-13.4444	-13.4787	-13.5147	-13.5519	-13.5874	-13.5874	-13.5694	-13.5507	-13.5326	-13.5151	-13.497	-13.478	-13.4589	-13.4435	-13.4415	-13.4293	-13.419	-13.4121	-13.4083	-13.4077	-13.4077	-13.3997	-13.3834	-13.3793	-13.3988	-13.4185	-13.4383	-13.4583	-13.4784	-13.4986	-13.5189	-13.5394	-13.5599	-13.5806	-13.5982
528	-13.5981	-13.56	-13.5192	-13.4785	-13.4381	-13.3979	-13.4187	-13.4042	-13.3803	-13.4113	-13.4441	-13.4784	-13.5142	-13.551	-13.5874	-13.5874	-13.5694	-13.5507	-13.5326	-13.5139	-13.495	-13.476	-13.4568	-13.4396	-13.4203	-13.4292	-13.4189	-13.412	-13.4082	-13.4077	-13.4077	-13.3997	-13.3833	-13.3793	-13.3988	-13.4184	-13.4383	-13.4582	-13.4783	-13.4986	-13.5189	-13.5394	-13.5599	-13.5806	-13.5981
529	-13.2679	-13.2856	-13.3079	-13.3341	-13.3615	-13.3901	-13.3584	-13.3518	-13.3668	-13.4036	-13.4405	-13.4775	-13.514	-13.5509	-13.5874	-13.5874	-13.5509	-13.5138	-13.4773	-13.4414	-13.4061	-13.3715	-13.403	-13.4376	-13.4183	-13.4009	-13.3814	-13.3777	-13.3981	-13.4076	-13.4076	-13.3954	-13.3832	-13.3715	-13.3599	-13.3485	-13.3374	-13.3266	-13.316	-13.3057	-13.2957	-13.286	-13.2776	-13.2729	-13.2679
530	-13.2679	-13.2831	-13.3067	-13.3328	-13.3603	-13.3889	-13.3579	-13.3514	-13.3658	-13.4026	-13.4395	-13.4766	-13.5138	-13.5507	-13.5874	-13.5874	-13.5508	-13.5138	-13.4773	-13.4413	-13.406	-13.3714	-13.3376	-13.3577	-13.3979	-13.3989	-13.3794	-13.3745	-13.395	-13.4076	-13.4076	-13.3953	-13.3831	-13.3714	-13.3598	-13.3484	-13.3373	-13.3265	-13.3159	-13.3056	-13.2956	-13.2859	-13.2776	-13.2729	-13.2679
531	-13.2642	-13.2819	-13.2982	-13.3054	-13.3069	-13.3028	-13.3257	-13.3301	-13.3646	-13.3249	-13.2855	-13.2467	-13.2085	-13.1711	-13.1381	-13.1381	-13.1703	-13.2074	-13.2453	-13.2839	-13.3231	-13.3628	-13.3375	-13.3047	-13.3161	-13.3366	-13.3572	-13.3619	-13.3423	-13.3227	-13.3227	-13.3407	-13.3599	-13.3674	-13.3523	-13.3381	-13.3247	-13.3123	-13.301	-13.2908	-13.2863	-13.2821	-13.2765	-13.2673	-13.2642
532	-13.2598	-13.2652	-13.2731	-13.275	-13.2837	-13.3027	-13.3252	-13.3291	-13.3641	-13.3243	-13.2849	-13.246	-13.2078	-13.1704	-13.1381	-13.1381	-13.1549	-13.174	-13.1937	-13.2137	-13.24	-13.2787	-13.318	-13.3046	-13.3127	-13.3334	-13.354	-13.3599	-13.3403	-13.3226	-13.3226	-13.3407	-13.3599	-13.3673	-13.3523	-13.338	-13.3246	-13.3122	-13.3009	-13.2907	-13.2863	-13.2821	-13.2764	-13.2672	-13.2598
533	-13.2597	-13.2576	-13.2598	-13.2692	-13.2832	-13.3023	-13.2936	-13.3188	-13.2796	-13.2408	-13.2026	-13.1688	-13.1373	-13.1352	-13.1325	-13.1325	-13.1509	-13.1701	-13.1899	-13.2099	-13.2339	-13.2544	-13.2749	-13.2954	-13.2727	-13.2842	-13.2943	-13.3014	-13.3057	-13.3207	-13.3207	-13.3069	-13.3062	-13.3051	-13.3037	-13.3017	-13.2994	-13.2967	-13.2936	-13.2901	-13.2819	-13.2742	-13.268	-13.2632	-13.2597
534	-13.2585	-13.2561	-13.2594	-13.2687	-13.271	-13.261	-13.2928	-13.3183	-13.279	-13.2403	-13.2021	-13.165	-13.1369	-13.1349	-13.1325	-13.1325	-13.1186	-13.1276	-13.1643	-13.2018	-13.2303	-13.2508	-13.2714	-13.292	-13.2726	-13.2842	-13.2942	-13.3014	-13.3056	-13.3207	-13.3207	-13.3068	-13.3062	-13.3051	-13.3036	-13.3017	-13.2994	-13.2967	-13.2936	-13.2901	-13.2818	-13.2742	-13.2679	-13.2631	-13.2585
535	-13.2584	-13.2557	-13.2468	-13.2386	-13.2393	-13.2572	-13.2925	-13.2774	-13.2569	-13.2316	-13.202	-13.1644	-13.1323	-13.0992	-13.1319	-13.1319	-13.1151	-13.1129	-13.1415	-13.1685	-13.1936	-13.2166	-13.2373	-13.2556	-13.2713	-13.2444	-13.2638	-13.2834	-13.303	-13.3071	-13.3071	-13.3028	-13.2842	-13.2717	-13.2713	-13.2708	-13.2701	-13.269	-13.2677	-13.266	-13.2639	-13.2615	-13.2586	-13.2553	-13.2584
536	-13.258	-13.2539	-13.2432	-13.2354	-13.2297	-13.2561	-13.2455	-13.225	-13.1998	-13.1706	-13.1455	-13.1407	-13.1282	-13.0985	-13.1319	-13.1319	-13.0983	-13.1129	-13.1415	-13.1685	-13.1936	-13.2166	-13.2373	-13.2556	-13.2713	-13.2427	-13.2618	-13.2814	-13.301	-13.307	-13.307	-13.3028	-13.2841	-13.2716	-13.2713	-13.2708	-13.27	-13.269	-13.2676	-13.266	-13.2639	-13.2615	-13.2586	-13.2553	-13.258
537	-13.2579	-13.243	-13.2318	-13.2321	-13.2234	-13.2339	-13.2228	-13.2063	-13.1849	-13.159	-13.1445	-13.14	-13.1275	-13.093	-13.058	-13.058	-13.0915	-13.1025	-13.111	-13.1294	-13.148	-13.1669	-13.186	-13.2067	-13.2256	-13.2417	-13.2546	-13.2642	-13.27	-13.272	-13.272	-13.272	-13.2719	-13.2657	-13.2474	-13.2413	-13.2381	-13.2345	-13.2304	-13.226	-13.2213	-13.2289	-13.2418	-13.2536	-13.2579
538	-13.2515	-13.242	-13.2303	-13.2284	-13.221	-13.2251	-13.2147	-13.199	-13.1782	-13.1528	-13.1378	-13.1122	-13.0927	-13.0922	-13.058	-13.058	-13.0828	-13.099	-13.1096	-13.1278	-13.1464	-13.1652	-13.1852	-13.2067	-13.2256	-13.2417	-13.2546	-13.2641	-13.2699	-13.2719	-13.2719	-13.2719	-13.2718	-13.2656	-13.2473	-13.2413	-13.2381	-13.2345	-13.2304	-13.226	-13.2213	-13.2256	-13.236	-13.2468	-13.2515
539	-13.2514	-13.2411	-13.2281	-13.2164	-13.2202	-13.2104	-13.1965	-13.1815	-13.1656	-13.1514	-13.1309	-13.1096	-13.0901	-13.0915	-13.0569	-13.0569	-13.0828	-13.093	-13.088	-13.1073	-13.1353	-13.1613	-13.1852	-13.2053	-13.2247	-13.2416	-13.2337	-13.2422	-13.2474	-13.2491	-13.2491	-13.2488	-13.2478	-13.2462	-13.244	-13.2293	-13.2114	-13.2104	-13.2092	-13.2075	-13.2155	-13.2255	-13.2359	-13.2467	-13.2514
540	-13.2492	-13.2398	-13.2273	-13.2141	-13.2199	-13.2073	-13.1935	-13.1786	-13.1628	-13.1503	-13.1292	-13.102	-13.0658	-13.0723	-13.0569	-13.0569	-13.0752	-13.0917	-13.0848	-13.1073	-13.1353	-13.1613	-13.1842	-13.2034	-13.2228	-13.2414	-13.2337	-13.2422	-13.2474	-13.2491	-13.2491	-13.2488	-13.2478	-13.2462	-13.244	-13.2292	-13.2114	-13.2103	-13.2091	-13.2075	-13.2154	-13.2188	-13.2302	-13.2403	-13.2492
541	-13.2005	-13.219	-13.2254	-13.2128	-13.2007	-13.1875	-13.1767	-13.1671	-13.1586	-13.1487	-13.1282	-13.0958	-13.0653	-13.0698	-13.0563	-13.0563	-13.074	-13.0639	-13.0776	-13.0956	-13.122	-13.1467	-13.1692	-13.1895	-13.2071	-13.2219	-13.2125	-13.2021	-13.2049	-13.2052	-13.2052	-13.2068	-13.2086	-13.2099	-13.2108	-13.2112	-13.211	-13.1938	-13.1965	-13.2058	-13.215	-13.2163	-13.2111	-13.2058	-13.2005
542	-13.2005	-13.2084	-13.2213	-13.211	-13.1996	-13.1859	-13.1752	-13.1657	-13.1574	-13.146	-13.1232	-13.0899	-13.0636	-13.0573	-13.0563	-13.0563	-13.049	-13.0487	-13.0776	-13.0956	-13.122	-13.1467	-13.1692	-13.1895	-13.2071	-13.2219	-13.2124	-13.202	-13.2048	-13.2051	-13.2051	-13.2067	-13.2085	-13.2099	-13.2107	-13.2111	-13.211	-13.1937	-13.1964	-13.2057	-13.2062	-13.2163	-13.2111	-13.2058	-13.2005
543	-13.1984	-13.1899	-13.179	-13.185	-13.1983	-13.1834	-13.1647	-13.1449	-13.1239	-13.102	-13.079	-13.0575	-13.0593	-13.0573	-13.052	-13.052	-13.0484	-13.0481	-13.0676	-13.0837	-13.1064	-13.1272	-13.1459	-13.1622	-13.1762	-13.1876	-13.1963	-13.1931	-13.2001	-13.2032	-13.2032	-13.2011	-13.1978	-13.1939	-13.1895	-13.1847	-13.1793	-13.1876	-13.1844	-13.2002	-13.2053	-13.2025	-13.1991	-13.195	-13.1984
544	-13.1901	-13.1878	-13.1768	-13.1838	-13.1979	-13.1809	-13.1623	-13.1424	-13.1215	-13.0995	-13.0766	-13.0574	-13.0572	-13.0295	-13.052	-13.052	-13.0404	-13.0464	-13.0675	-13.0836	-13.1064	-13.1272	-13.1458	-13.1622	-13.1762	-13.1876	-13.1962	-13.1931	-13.2001	-13.2031	-13.2031	-13.201	-13.1977	-13.1938	-13.1894	-13.1846	-13.1793	-13.1875	-13.1778	-13.1925	-13.2052	-13.2025	-13.1991	-13.195	-13.1901
545	-13.1901	-13.1783	-13.1639	-13.1673	-13.1638	-13.1599	-13.1497	-13.1336	-13.1121	-13.0856	-13.0576	-13.0553	-13.0571	-13.0271	-13.0506	-13.0506	-13.0401	-13.0464	-13.0589	-13.0757	-13.066	-13.0861	-13.1107	-13.1329	-13.1524	-13.1691	-13.1827	-13.1848	-13.159	-13.1354	-13.1354	-13.1417	-13.1485	-13.1556	-13.163	-13.1708	-13.179	-13.1735	-13.1763	-13.1606	-13.1535	-13.1613	-13.1748	-13.1872	-13.1901
546	-13.1865	-13.1747	-13.1606	-13.1649	-13.1631	-13.1592	-13.1491	-13.133	-13.1115	-13.0851	-13.0575	-13.0529	-13.0531	-13.0235	-13.0506	-13.0506	-13.0228	-13.0385	-13.0589	-13.0729	-13.0637	-13.086	-13.1106	-13.1328	-13.1524	-13.1691	-13.1827	-13.1847	-13.1589	-13.1354	-13.1354	-13.1416	-13.1484	-13.1555	-13.1629	-13.1707	-13.1789	-13.1735	-13.1763	-13.1606	-13.1535	-13.15	-13.1633	-13.1755	-13.1865
547	-13.1212	-13.1398	-13.1535	-13.1616	-13.1544	-13.1405	-13.1255	-13.1095	-13.0925	-13.0746	-13.0559	-13.0365	-13.0307	-13.023	-13.0491	-13.0491	-13.0186	-13.0385	-13.0482	-13.0476	-13.0593	-13.0595	-13.0718	-13.0876	-13.1005	-13.1101	-13.1162	-13.1186	-13.1174	-13.1352	-13.1352	-13.1293	-13.1236	-13.1198	-13.1215	-13.1321	-13.1503	-13.1677	-13.1673	-13.1592	-13.1467	-13.146	-13.1381	-13.1298	-13.1212
548	-13.1211	-13.1392	-13.1528	-13.1609	-13.152	-13.1381	-13.1231	-13.1071	-13.0901	-13.0722	-13.0549	-13.0348	-13.0284	-13.0228	-13.0485	-13.0485	-13.0186	-13.0321	-13.0477	-13.047	-13.0593	-13.0576	-13.0717	-13.0876	-13.1004	-13.11	-13.1161	-13.1186	-13.1173	-13.1352	-13.1352	-13.1292	-13.1235	-13.1197	-13.1214	-13.128	-13.1455	-13.1621	-13.1672	-13.1591	-13.1423	-13.146	-13.1381	-13.1298	-13.1211
549	-13.1207	-13.1173	-13.1492	-13.1478	-13.1303	-13.1115	-13.0916	-13.0724	-13.0613	-13.0579	-13.0544	-13.0343	-13.0165	-13.0202	-12.9812	-12.9812	-13.0136	-13.0321	-13.031	-13.0306	-13.0468	-13.0532	-13.0564	-13.057	-13.0613	-13.0693	-13.081	-13.0961	-13.1143	-13.1125	-13.1125	-13.1153	-13.1177	-13.1181	-13.1131	-13.1229	-13.1239	-13.1246	-13.125	-13.1311	-13.1422	-13.1257	-13.1233	-13.1222	-13.1207
550	-13.1206	-13.1142	-13.1479	-13.1446	-13.1272	-13.1085	-13.0887	-13.0705	-13.0587	-13.0578	-13.0535	-13.0341	-13.0142	-13.0134	-12.9812	-12.9812	-13.0136	-13.0235	-13.0071	-13.0305	-13.0462	-13.0532	-13.0549	-13.0559	-13.0605	-13.0687	-13.0806	-13.0958	-13.1141	-13.1125	-13.1125	-13.1152	-13.1176	-13.118	-13.113	-13.1228	-13.1238	-13.1245	-13.1249	-13.125	-13.1357	-13.1256	-13.1233	-13.1221	-13.1206
551	-13.118	-13.1136	-13.1124	-13.1064	-13.0994	-13.0913	-13.0823	-13.0697	-13.0584	-13.0495	-13.0367	-13.023	-13.0084	-13.0073	-12.9797	-12.9797	-13.009	-13.0233	-13.0062	-13.0092	-13.0323	-13.0457	-13.0445	-13.0432	-13.0416	-13.0591	-13.077	-13.0921	-13.104	-13.1124	-13.1124	-13.1093	-13.1058	-13.1019	-13.113	-13.1082	-13.1037	-13.0995	-13.1146	-13.125	-13.1248	-13.1242	-13.1094	-13.1071	-13.118
552	-13.1179	-13.1123	-13.1094	-13.1034	-13.0965	-13.0885	-13.0794	-13.0676	-13.0583	-13.0468	-13.0341	-13.0205	-13.0068	-13.0054	-12.9797	-12.9797	-13.009	-12.9903	-13.0001	-13.0091	-13.0322	-13.0452	-13.044	-13.0426	-13.041	-13.059	-13.0769	-13.092	-13.1039	-13.1124	-13.1124	-13.1092	-13.1057	-13.1018	-13.1098	-13.1082	-13.1036	-13.0994	-13.1042	-13.1204	-13.1247	-13.1241	-13.1094	-13.1069	-13.1179
553	-13.0783	-13.1023	-13.0826	-13.0665	-13.064	-13.0619	-13.0604	-13.0592	-13.0487	-13.0259	-13.0076	-13.0204	-13.0059	-13.0031	-12.9791	-12.9791	-13.0028	-12.9869	-13.0001	-12.9996	-13.0002	-13.0043	-13.0082	-13.0154	-13.0384	-13.0398	-13.0379	-13.0358	-13.0336	-13.032	-13.032	-13.0526	-13.0733	-13.0935	-13.0976	-13.0929	-13.0878	-13.0972	-13.0956	-13.0919	-13.0884	-13.0852	-13.095	-13.0936	-13.0783
554	-13.0782	-13.0996	-13.0799	-13.0664	-13.0639	-13.0619	-13.0603	-13.0591	-13.0459	-13.0231	-13.0073	-13.02	-13.0044	-12.997	-12.9791	-12.9791	-13.0028	-12.9863	-12.9915	-12.9959	-12.9997	-13.0038	-13.0077	-13.0153	-13.0384	-13.0392	-13.0373	-13.0352	-13.0328	-13.0304	-13.0304	-13.0509	-13.0712	-13.0908	-13.0975	-13.0928	-13.0877	-13.0871	-13.0955	-13.0918	-13.0883	-13.0851	-13.0949	-13.0935	-13.0782
555	-13.0777	-13.0736	-13.0697	-13.0616	-13.0507	-13.0399	-13.0238	-13.0031	-12.985	-12.9854	-13.0022	-12.9839	-12.9909	-12.9946	-12.9786	-12.9786	-12.9823	-12.9846	-12.9909	-12.9954	-12.9744	-12.9687	-12.9902	-13.012	-13.0156	-13.019	-13.0222	-13.0252	-13.028	-13.0303	-13.0303	-13.0094	-12.9995	-13.0203	-13.0405	-13.0601	-13.079	-13.0824	-13.0766	-13.0704	-13.0681	-13.082	-13.0823	-13.0795	-13.0777
556	-13.0776	-13.0732	-13.0695	-13.0589	-13.0499	-13.0391	-13.0231	-13.0025	-12.9824	-12.9853	-12.9995	-12.9816	-12.9902	-12.9915	-12.9781	-12.9781	-12.9816	-12.9846	-12.9842	-12.9908	-12.9714	-12.9664	-12.9901	-13.0115	-13.0151	-13.0185	-13.0217	-13.0248	-13.0277	-13.0297	-13.0297	-13.0086	-12.9992	-13.0113	-13.0313	-13.0506	-13.0692	-13.0823	-13.0765	-13.0703	-13.068	-13.0819	-13.0822	-13.0794	-13.0776
557	-13.0769	-13.0484	-13.0549	-13.0558	-13.0394	-13.0161	-13.0055	-12.9959	-12.9784	-12.9731	-12.9605	-12.9777	-12.9829	-12.9891	-12.9781	-12.9781	-12.9732	-12.972	-12.9842	-12.9889	-12.97	-12.963	-12.9676	-12.9662	-12.9647	-12.9644	-12.9741	-12.9811	-12.9854	-12.9867	-12.9867	-12.9932	-12.9991	-13.0047	-13.0098	-13.0144	-13.0185	-13.0222	-13.0375	-13.0532	-13.0638	-13.0568	-13.0495	-13.0601	-13.0769
558	-13.0768	-13.0477	-13.0541	-13.055	-13.0367	-13.014	-13.0029	-12.9932	-12.9778	-12.9706	-12.9599	-12.9751	-12.9825	-12.9626	-12.9777	-12.9777	-12.9732	-12.9706	-12.9713	-12.9706	-12.9698	-12.963	-12.9652	-12.9638	-12.9624	-12.9643	-12.974	-12.9811	-12.9854	-12.9867	-12.9867	-12.9931	-12.9908	-13.0046	-13.0097	-13.0143	-13.0184	-13.0221	-13.0374	-13.0531	-13.0637	-13.0567	-13.0494	-13.06	-13.0768
559	-13.0343	-13.0476	-13.0307	-13.0266	-13.021	-13.0135	-12.9918	-12.9665	-12.9698	-12.9501	-12.9582	-12.9594	-12.9616	-12.9603	-12.9764	-12.9764	-12.969	-12.9681	-12.9693	-12.9684	-12.9674	-12.9578	-12.9413	-12.9384	-12.9525	-12.9631	-12.971	-12.9796	-12.9848	-12.9866	-12.9866	-12.9798	-12.9871	-12.9647	-12.9673	-12.9859	-13.0038	-13.021	-13.0253	-13.028	-13.0302	-13.0319	-13.0426	-13.0418	-13.0343
560	-13.0342	-13.0469	-13.0279	-13.0239	-13.0183	-13.0113	-12.9892	-12.964	-12.9697	-12.9496	-12.9574	-12.9586	-12.9525	-12.9533	-12.976	-12.976	-12.9665	-12.9681	-12.9594	-12.9538	-12.9479	-12.9536	-12.9357	-12.9383	-12.9524	-12.9607	-12.9709	-12.9795	-12.9847	-12.9866	-12.9866	-12.9797	-12.9866	-12.9646	-12.9672	-12.9858	-13.0037	-13.021	-13.0252	-13.0279	-13.0301	-13.0319	-13.0425	-13.0417	-13.0342
561	-13.0337	-13.0331	-13.0219	-12.9989	-12.9804	-12.9673	-12.9608	-12.9615	-12.9404	-12.9359	-12.9287	-12.9464	-12.95	-12.9511	-12.973	-12.973	-12.9493	-12.9647	-12.9594	-12.9537	-12.9479	-12.9425	-12.9357	-12.9342	-12.9437	-12.959	-12.9613	-12.9595	-12.9579	-12.9571	-12.9571	-12.9781	-12.9725	-12.9643	-12.9565	-12.948	-12.9395	-12.9564	-12.9735	-12.9906	-13.0079	-13.0252	-13.0332	-13.034	-13.0337
562	-13.0337	-13.0303	-13.0212	-12.9982	-12.9797	-12.9668	-12.9603	-12.9612	-12.9378	-12.9336	-12.9278	-12.9439	-12.9452	-12.9484	-12.973	-12.973	-12.9493	-12.9637	-12.9591	-12.9303	-12.9341	-12.9419	-12.9356	-12.9313	-12.9436	-12.9589	-12.9591	-12.9574	-12.956	-12.9554	-12.9554	-12.9697	-12.9724	-12.9643	-12.9565	-12.9479	-12.9394	-12.9563	-12.9734	-12.9905	-13.0078	-13.0251	-13.0331	-13.0339	-13.0337
563	-13.031	-13.017	-12.9984	-12.9785	-12.9573	-12.9349	-12.9123	-12.9016	-12.911	-12.9134	-12.9186	-12.9273	-12.9429	-12.9461	-12.9704	-12.9704	-12.9443	-12.9575	-12.9498	-12.9181	-12.934	-12.9418	-12.9304	-12.9291	-12.9377	-12.941	-12.9441	-12.9468	-12.9489	-12.9499	-12.9499	-12.9339	-12.9282	-12.948	-12.9414	-12.9227	-12.939	-12.9427	-12.9587	-12.9737	-12.9876	-13.0004	-13.0119	-13.0221	-13.031
564	-13.0309	-13.0138	-12.9952	-12.9754	-12.9542	-12.9319	-12.9115	-12.9009	-12.9088	-12.9108	-12.9182	-12.925	-12.9318	-12.9426	-12.9692	-12.9692	-12.9442	-12.9575	-12.9498	-12.9151	-12.9224	-12.9265	-12.9274	-12.9291	-12.9347	-12.9379	-12.9409	-12.9435	-12.9454	-12.9462	-12.9462	-12.9259	-12.9282	-12.948	-12.9412	-12.9226	-12.9389	-12.9427	-12.9587	-12.9737	-12.9876	-13.0003	-13.0119	-13.0221	-13.0309
565	-12.8543	-12.8766	-12.8946	-12.9076	-12.9152	-12.9168	-12.9114	-12.8868	-12.885	-12.8984	-12.9088	-12.9144	-12.9293	-12.9424	-12.9692	-12.9692	-12.9379	-12.9179	-12.9136	-12.914	-12.9194	-12.9235	-12.9224	-12.9252	-12.9226	-12.9158	-12.9089	-12.9017	-12.8944	-12.8869	-12.8869	-12.9078	-12.9112	-12.8897	-12.9061	-12.9182	-12.9258	-12.9296	-12.9199	-12.9098	-12.8993	-12.8885	-12.8775	-12.866	-12.8543
566	-12.8543	-12.8758	-12.8938	-12.9068	-12.9143	-12.916	-12.9084	-12.8857	-12.8843	-12.8973	-12.9065	-12.9041	-12.9282	-12.9362	-12.9673	-12.9673	-12.9379	-12.9179	-12.9106	-12.914	-12.9034	-12.9047	-12.9223	-12.9252	-12.9225	-12.9157	-12.9087	-12.9016	-12.8943	-12.8869	-12.8869	-12.9077	-12.9034	-12.8896	-12.906	-12.9177	-12.9257	-12.9295	-12.9198	-12.9097	-12.8992	-12.8885	-12.8774	-12.866	-12.8543
567	-12.8537	-12.8533	-12.8514	-12.8486	-12.845	-12.8406	-12.8598	-12.8839	-12.87	-12.8896	-12.8855	-12.9021	-12.9262	-12.935	-12.9019	-12.9019	-12.9345	-12.9089	-12.8857	-12.9035	-12.8853	-12.9046	-12.9175	-12.9249	-12.9089	-12.8937	-12.8797	-12.8714	-12.8793	-12.8868	-12.8868	-12.8655	-12.8737	-12.888	-12.8894	-12.908	-12.8945	-12.8705	-12.8506	-12.8518	-12.8527	-12.8533	-12.8537	-12.8538	-12.8537
568	-12.8536	-12.8502	-12.8484	-12.8456	-12.8421	-12.8377	-12.8577	-12.8835	-12.8679	-12.8874	-12.883	-12.8958	-12.9232	-12.9266	-12.9019	-12.9019	-12.9345	-12.9082	-12.8857	-12.9034	-12.8852	-12.8795	-12.9038	-12.9178	-12.9002	-12.883	-12.8667	-12.8714	-12.8792	-12.8868	-12.8868	-12.8655	-12.8736	-12.8805	-12.8894	-12.9079	-12.8938	-12.8695	-12.8505	-12.8517	-12.8526	-12.8532	-12.8536	-12.8538	-12.8536
569	-12.8511	-12.8295	-12.8043	-12.7794	-12.8067	-12.8335	-12.8354	-12.8498	-12.8678	-12.8628	-12.8798	-12.8935	-12.9208	-12.9266	-12.9017	-12.9017	-12.9294	-12.9082	-12.8828	-12.8771	-12.8774	-12.8795	-12.9037	-12.8956	-12.8772	-12.8628	-12.8634	-12.8674	-12.8574	-12.8503	-12.8503	-12.8589	-12.8502	-12.8701	-12.8645	-12.8453	-12.8474	-12.8491	-12.8462	-12.8216	-12.7966	-12.8111	-12.8253	-12.8386	-12.8511
570	-12.8511	-12.8269	-12.8017	-12.7781	-12.8046	-12.8314	-12.8326	-12.8477	-12.8667	-12.8623	-12.8778	-12.8844	-12.8904	-12.9241	-12.9017	-12.9017	-12.9294	-12.9059	-12.8798	-12.874	-12.8774	-12.8791	-12.8588	-12.8524	-12.8489	-12.8553	-12.8634	-12.8516	-12.8469	-12.8503	-12.8503	-12.8588	-12.8502	-12.8701	-12.8571	-12.8452	-12.8473	-12.849	-12.845	-12.8202	-12.7963	-12.8111	-12.8252	-12.8386	-12.8511
571	-12.7432	-12.7514	-12.7534	-12.7774	-12.7863	-12.808	-12.8292	-12.837	-12.8612	-12.8551	-12.8675	-12.8841	-12.8896	-12.9162	-12.8992	-12.8992	-12.9041	-12.9033	-12.8714	-12.8644	-12.8712	-12.8651	-12.8579	-12.8492	-12.8489	-12.8552	-12.8529	-12.8485	-12.8412	-12.8304	-12.8304	-12.834	-12.8436	-12.8403	-12.843	-12.8407	-12.8165	-12.7952	-12.7887	-12.7819	-12.7962	-12.7714	-12.7593	-12.7511	-12.7432
572	-12.7431	-12.7505	-12.7525	-12.7755	-12.7842	-12.8058	-12.827	-12.8357	-12.8583	-12.8531	-12.8657	-12.8571	-12.8803	-12.9138	-12.8988	-12.8988	-12.9011	-12.9033	-12.8714	-12.8644	-12.8681	-12.862	-12.8557	-12.842	-12.847	-12.8524	-12.8523	-12.8484	-12.8411	-12.8304	-12.8304	-12.8339	-12.8436	-12.8402	-12.8429	-12.8335	-12.8094	-12.7951	-12.7886	-12.7818	-12.795	-12.7697	-12.7592	-12.751	-12.7431
573	-12.7425	-12.748	-12.7517	-12.7642	-12.7544	-12.7746	-12.8059	-12.8294	-12.8299	-12.8384	-12.8652	-12.8546	-12.8653	-12.8829	-12.8982	-12.8982	-12.8938	-12.8884	-12.8713	-12.8526	-12.8528	-12.84	-12.8318	-12.8419	-12.8469	-12.8523	-12.8522	-12.8476	-12.8382	-12.8303	-12.8303	-12.8297	-12.8373	-12.8214	-12.8124	-12.807	-12.8013	-12.792	-12.7672	-12.7807	-12.7748	-12.7672	-12.7459	-12.7398	-12.7425
574	-12.7424	-12.7451	-12.7517	-12.7621	-12.7516	-12.7731	-12.8045	-12.8266	-12.8279	-12.8362	-12.8357	-12.8469	-12.8629	-12.8805	-12.8982	-12.8982	-12.8908	-12.8854	-12.8712	-12.8526	-12.8528	-12.84	-12.8317	-12.8403	-12.8457	-12.839	-12.832	-12.8249	-12.8189	-12.8303	-12.8303	-12.8297	-12.8372	-12.8213	-12.8123	-12.8069	-12.8012	-12.7851	-12.7645	-12.7806	-12.7747	-12.7671	-12.744	-12.7397	-12.7424
575	-12.7397	-12.7248	-12.7498	-12.7539	-12.7511	-12.7534	-12.7781	-12.8042	-12.8227	-12.8347	-12.8352	-12.8447	-12.8476	-12.8727	-12.8979	-12.8979	-12.8692	-12.8387	-12.8676	-12.8339	-12.8187	-12.8211	-12.8299	-12.8385	-12.8426	-12.8358	-12.8288	-12.8217	-12.8176	-12.8271	-12.8271	-12.8264	-12.8221	-12.8174	-12.7987	-12.7756	-12.7522	-12.7477	-12.7644	-12.7421	-12.727	-12.7317	-12.736	-12.7333	-12.7397
576	-12.7396	-12.7237	-12.7489	-12.751	-12.7485	-12.7515	-12.7762	-12.8023	-12.82	-12.8319	-12.8281	-12.8432	-12.8474	-12.8703	-12.8979	-12.8979	-12.8692	-12.8387	-12.8676	-12.8339	-12.8187	-12.821	-12.8298	-12.8385	-12.8269	-12.818	-12.8139	-12.8143	-12.8163	-12.8271	-12.8271	-12.8263	-12.822	-12.8173	-12.7987	-12.7756	-12.7522	-12.7476	-12.7605	-12.7355	-12.7269	-12.7316	-12.7359	-12.7332	-12.7396
577	-12.6954	-12.7218	-12.7416	-12.7494	-12.7435	-12.7506	-12.751	-12.7787	-12.8088	-12.8158	-12.8259	-12.8426	-12.8449	-12.8556	-12.8963	-12.8963	-12.8642	-12.8368	-12.8421	-12.8308	-12.8121	-12.8185	-12.802	-12.7633	-12.7705	-12.7787	-12.7868	-12.7991	-12.8162	-12.8102	-12.8102	-12.8188	-12.8043	-12.789	-12.7734	-12.7578	-12.7423	-12.7284	-12.7163	-12.7219	-12.7168	-12.7163	-12.7255	-12.7202	-12.6954
578	-12.6954	-12.7214	-12.7395	-12.7485	-12.7419	-12.7497	-12.7483	-12.7765	-12.8066	-12.8152	-12.8073	-12.8325	-12.8426	-12.8553	-12.8957	-12.8957	-12.8642	-12.8368	-12.8421	-12.8308	-12.8121	-12.8184	-12.802	-12.7633	-12.767	-12.7753	-12.7835	-12.799	-12.8143	-12.8102	-12.8102	-12.8187	-12.8043	-12.7889	-12.7733	-12.7577	-12.7422	-12.7284	-12.7162	-12.7218	-12.7104	-12.7162	-12.7254	-12.7182	-12.6954
579	-12.6949	-12.7186	-12.7051	-12.7127	-12.7397	-12.7258	-12.7482	-12.7682	-12.7887	-12.8126	-12.8071	-12.8166	-12.8278	-12.8086	-12.7678	-12.7678	-12.8033	-12.8275	-12.8049	-12.8238	-12.8024	-12.7841	-12.7535	-12.7621	-12.7323	-12.7569	-12.7792	-12.7948	-12.8025	-12.8069	-12.8069	-12.7868	-12.7648	-12.7423	-12.7193	-12.7124	-12.7303	-12.7269	-12.7117	-12.6965	-12.7056	-12.6913	-12.6714	-12.6833	-12.6949
580	-12.6949	-12.7164	-12.7018	-12.7111	-12.7388	-12.7248	-12.7472	-12.766	-12.7865	-12.8087	-12.8046	-12.8143	-12.8253	-12.8084	-12.7678	-12.7678	-12.8032	-12.8275	-12.8049	-12.8238	-12.8024	-12.7841	-12.75	-12.7586	-12.7322	-12.7568	-12.7791	-12.7914	-12.7992	-12.8069	-12.8069	-12.7868	-12.7648	-12.7422	-12.7193	-12.7124	-12.7302	-12.7268	-12.7116	-12.6964	-12.7056	-12.6849	-12.6714	-12.6833	-12.6949
581	-12.6943	-12.6527	-12.6824	-12.6972	-12.7245	-12.724	-12.746	-12.7472	-12.7648	-12.8064	-12.8045	-12.8043	-12.8094	-12.7979	-12.7678	-12.7678	-12.7936	-12.8185	-12.7938	-12.803	-12.7962	-12.7582	-12.7488	-12.7128	-12.7241	-12.6843	-12.6498	-12.6539	-12.6568	-12.6567	-12.6567	-12.6655	-12.674	-12.682	-12.6939	-12.697	-12.7039	-12.7103	-12.7044	-12.6937	-12.6815	-12.6667	-12.6663	-12.6807	-12.6943
582	-12.6921	-12.6509	-12.6807	-12.6955	-12.7228	-12.7235	-12.745	-12.7445	-12.7421	-12.7583	-12.7947	-12.8039	-12.8092	-12.7955	-12.7678	-12.7678	-12.7936	-12.8184	-12.7937	-12.803	-12.7962	-12.7582	-12.7488	-12.7128	-12.7241	-12.6843	-12.6491	-12.6538	-12.6567	-12.6567	-12.6567	-12.6654	-12.6739	-12.6819	-12.6939	-12.6969	-12.7038	-12.7102	-12.7044	-12.6937	-12.6814	-12.6666	-12.6663	-12.6807	-12.6921
583	-12.6238	-12.6428	-12.6695	-12.6841	-12.7038	-12.7233	-12.7054	-12.7128	-12.7395	-12.7561	-12.7943	-12.7982	-12.7887	-12.7784	-12.7672	-12.7672	-12.7749	-12.7844	-12.7928	-12.7838	-12.7926	-12.7534	-12.7197	-12.7059	-12.6763	-12.6609	-12.6477	-12.6479	-12.6536	-12.6566	-12.6566	-12.6475	-12.6556	-12.675	-12.6897	-12.696	-12.6723	-12.6663	-12.6806	-12.68	-12.6554	-12.6593	-12.6655	-12.6395	-12.6238
584	-12.6237	-12.6421	-12.6679	-12.6814	-12.7016	-12.7208	-12.7046	-12.6981	-12.7284	-12.745	-12.7877	-12.7956	-12.7861	-12.7759	-12.7672	-12.7672	-12.7747	-12.7843	-12.7928	-12.7838	-12.7926	-12.7534	-12.7197	-12.7058	-12.6763	-12.6603	-12.6477	-12.6478	-12.6535	-12.6566	-12.6566	-12.6474	-12.6556	-12.675	-12.6896	-12.696	-12.6723	-12.6662	-12.6805	-12.68	-12.6554	-12.6593	-12.6593	-12.6374	-12.6237
585	-12.6215	-12.6416	-12.6585	-12.6808	-12.6858	-12.7172	-12.6949	-12.6959	-12.7262	-12.7447	-12.7854	-12.7791	-12.7692	-12.756	-12.7672	-12.7672	-12.7554	-12.7601	-12.7898	-12.7714	-12.7372	-12.7448	-12.7133	-12.6828	-12.6719	-12.6391	-12.644	-12.6386	-12.6273	-12.6159	-12.6159	-12.6357	-12.6379	-12.628	-12.6178	-12.6346	-12.6509	-12.6483	-12.6241	-12.6349	-12.6471	-12.6517	-12.6519	-12.6373	-12.6215
586	-12.6214	-12.6403	-12.6561	-12.6791	-12.6836	-12.715	-12.6923	-12.6821	-12.6943	-12.7359	-12.7834	-12.7764	-12.7689	-12.7536	-12.7672	-12.7672	-12.7551	-12.7601	-12.7898	-12.7714	-12.7372	-12.7413	-12.7133	-12.6822	-12.6713	-12.6391	-12.644	-12.6378	-12.6264	-12.6159	-12.6159	-12.6357	-12.6378	-12.6279	-12.6177	-12.6345	-12.6509	-12.6483	-12.624	-12.6349	-12.6471	-12.6517	-12.6518	-12.6334	-12.6214
587	-12.6144	-12.635	-12.6218	-12.654	-12.6618	-12.6431	-12.6674	-12.6813	-12.6941	-12.7333	-12.7286	-12.7618	-12.7502	-12.7365	-12.7652	-12.7652	-12.7405	-12.7454	-12.7631	-12.7513	-12.736	-12.7042	-12.6935	-12.6807	-12.6412	-12.6383	-12.6398	-12.6032	-12.6044	-12.615	-12.615	-12.5948	-12.5806	-12.5993	-12.6173	-12.6073	-12.5975	-12.6101	-12.6225	-12.6223	-12.6371	-12.6305	-12.6053	-12.6081	-12.6144
588	-12.6144	-12.6324	-12.6197	-12.6518	-12.6586	-12.6409	-12.6652	-12.6746	-12.6895	-12.7331	-12.726	-12.7616	-12.7476	-12.7341	-12.7652	-12.7652	-12.7405	-12.7451	-12.763	-12.7513	-12.7324	-12.7037	-12.693	-12.6807	-12.6412	-12.6382	-12.6397	-12.6032	-12.6034	-12.615	-12.615	-12.5947	-12.5806	-12.5992	-12.6173	-12.6072	-12.5975	-12.6101	-12.6225	-12.6223	-12.6371	-12.6305	-12.6053	-12.608	-12.6144
589	-12.6133	-12.5951	-12.5924	-12.6097	-12.6266	-12.6382	-12.66	-12.6724	-12.6873	-12.7039	-12.7178	-12.7312	-12.7439	-12.731	-12.765	-12.765	-12.7307	-12.7404	-12.7353	-12.727	-12.7147	-12.7022	-12.6779	-12.6726	-12.6313	-12.6296	-12.6015	-12.5929	-12.562	-12.5431	-12.5431	-12.5609	-12.5734	-12.5594	-12.5722	-12.5849	-12.5965	-12.5926	-12.6075	-12.5995	-12.5746	-12.5803	-12.5941	-12.6015	-12.6133
590	-12.6101	-12.593	-12.5903	-12.6076	-12.6245	-12.6362	-12.659	-12.6657	-12.6818	-12.7017	-12.7155	-12.7288	-12.7415	-12.7309	-12.765	-12.765	-12.7307	-12.7403	-12.735	-12.725	-12.7143	-12.7022	-12.6778	-12.6726	-12.6313	-12.6295	-12.6015	-12.5917	-12.562	-12.5431	-12.5431	-12.5609	-12.5734	-12.5594	-12.5722	-12.5849	-12.5964	-12.5926	-12.6075	-12.5995	-12.5746	-12.5802	-12.594	-12.6015	-12.6101
591	-12.6101	-12.5892	-12.5894	-12.5727	-12.6047	-12.6351	-12.6569	-12.6633	-12.6555	-12.663	-12.713	-12.7203	-12.7112	-12.7247	-12.6924	-12.6924	-12.7259	-12.7123	-12.7178	-12.7247	-12.7122	-12.6723	-12.6666	-12.6304	-12.6254	-12.6012	-12.5812	-12.5652	-12.5542	-12.5382	-12.5382	-12.5335	-12.5465	-12.5521	-12.5473	-12.5625	-12.5776	-12.5855	-12.5742	-12.5626	-12.5667	-12.5767	-12.589	-12.5966	-12.6101
592	-12.6073	-12.5872	-12.5885	-12.5707	-12.6026	-12.6341	-12.6135	-12.6427	-12.6548	-12.6628	-12.7128	-12.7178	-12.7087	-12.7246	-12.6924	-12.6924	-12.7258	-12.7123	-12.7141	-12.7233	-12.7122	-12.6723	-12.6666	-12.6304	-12.6253	-12.6012	-12.58	-12.5634	-12.5494	-12.5382	-12.5382	-12.5335	-12.5465	-12.5521	-12.5473	-12.5625	-12.5776	-12.5854	-12.5741	-12.5626	-12.5666	-12.5767	-12.589	-12.5966	-12.6073
593	-12.5564	-12.5746	-12.5674	-12.5623	-12.5738	-12.6064	-12.6105	-12.6426	-12.6363	-12.6263	-12.6405	-12.6729	-12.7048	-12.7206	-12.6924	-12.6924	-12.716	-12.7085	-12.6833	-12.6534	-12.6398	-12.6485	-12.6318	-12.6092	-12.6175	-12.5895	-12.5762	-12.5634	-12.5319	-12.5204	-12.5204	-12.5198	-12.5168	-12.5321	-12.5303	-12.5081	-12.5148	-12.5273	-12.5402	-12.5533	-12.5644	-12.5682	-12.5825	-12.5799	-12.5564
594	-12.5564	-12.5725	-12.5653	-12.5613	-12.5728	-12.5799	-12.5903	-12.6297	-12.6338	-12.6257	-12.6394	-12.6706	-12.7025	-12.718	-12.6924	-12.6924	-12.7159	-12.7048	-12.6833	-12.6534	-12.6356	-12.6485	-12.6318	-12.6091	-12.6174	-12.5895	-12.5716	-12.5605	-12.5269	-12.5204	-12.5204	-12.5198	-12.5168	-12.5321	-12.5303	-12.5081	-12.5147	-12.5273	-12.5401	-12.5532	-12.5643	-12.5682	-12.5825	-12.5799	-12.5564
595	-12.5564	-12.5614	-12.546	-12.5404	-12.5521	-12.579	-12.5901	-12.5951	-12.612	-12.6252	-12.6382	-12.653	-12.6803	-12.701	-12.6895	-12.6895	-12.6991	-12.6929	-12.6601	-12.65	-12.6228	-12.6294	-12.619	-12.6085	-12.5978	-12.587	-12.5608	-12.5206	-12.5249	-12.5204	-12.5204	-12.5073	-12.4986	-12.4921	-12.4938	-12.5026	-12.5144	-12.527	-12.5395	-12.552	-12.5536	-12.5495	-12.5377	-12.5471	-12.5564
596	-12.5563	-12.5573	-12.5451	-12.5383	-12.5462	-12.563	-12.58	-12.5929	-12.6119	-12.6229	-12.6371	-12.6507	-12.6802	-12.6985	-12.6895	-12.6895	-12.6953	-12.6929	-12.656	-12.6459	-12.6228	-12.6252	-12.6147	-12.6041	-12.5936	-12.5825	-12.5608	-12.5199	-12.5249	-12.5204	-12.5204	-12.5073	-12.4986	-12.492	-12.4937	-12.5026	-12.5144	-12.527	-12.5395	-12.552	-12.5536	-12.5495	-12.5377	-12.5471	-12.5563
597	-12.5543	-12.5259	-12.5405	-12.5353	-12.5442	-12.5609	-12.5793	-12.5876	-12.6103	-12.6076	-12.595	-12.6344	-12.666	-12.6782	-12.6878	-12.6878	-12.6798	-12.67	-12.6543	-12.6149	-12.6178	-12.5911	-12.5898	-12.6039	-12.5936	-12.5695	-12.5472	-12.5199	-12.4989	-12.4859	-12.4859	-12.5014	-12.494	-12.4807	-12.4909	-12.5017	-12.4968	-12.5093	-12.5241	-12.5389	-12.5509	-12.5391	-12.5271	-12.5398	-12.5543
598	-12.5543	-12.525	-12.5384	-12.5342	-12.5141	-12.5371	-12.5792	-12.5847	-12.6082	-12.6062	-12.5946	-12.6344	-12.6636	-12.6759	-12.6878	-12.6878	-12.6759	-12.666	-12.6543	-12.6149	-12.6178	-12.5911	-12.5897	-12.6038	-12.5933	-12.5681	-12.5472	-12.5155	-12.4988	-12.4859	-12.4859	-12.5013	-12.494	-12.4807	-12.4908	-12.5017	-12.4967	-12.5093	-12.5241	-12.5389	-12.5509	-12.539	-12.527	-12.5398	-12.5543
599	-12.5029	-12.5078	-12.5114	-12.5291	-12.5119	-12.537	-12.5771	-12.574	-12.5743	-12.6053	-12.5872	-12.5957	-12.6276	-12.6591	-12.6878	-12.6878	-12.6627	-12.6344	-12.605	-12.5865	-12.5748	-12.5726	-12.5888	-12.5908	-12.5578	-12.5563	-12.5186	-12.5091	-12.4787	-12.4859	-12.4859	-12.488	-12.4901	-12.4798	-12.4889	-12.4954	-12.4943	-12.498	-12.4993	-12.509	-12.5187	-12.5283	-12.5242	-12.515	-12.5029
600	-12.5029	-12.5058	-12.5094	-12.527	-12.4995	-12.523	-12.5767	-12.5732	-12.5721	-12.6037	-12.5871	-12.5933	-12.6253	-12.6567	-12.6878	-12.6878	-12.6627	-12.6344	-12.605	-12.5865	-12.5748	-12.5725	-12.5888	-12.5908	-12.5562	-12.5563	-12.5186	-12.509	-12.4787	-12.4859	-12.4859	-12.4879	-12.49	-12.4798	-12.4889	-12.4953	-12.4943	-12.4979	-12.4993	-12.509	-12.5187	-12.5283	-12.5242	-12.515	-12.5029
601	-12.5023	-12.5045	-12.5077	-12.5011	-12.4965	-12.4973	-12.5076	-12.5602	-12.5617	-12.5434	-12.5759	-12.5617	-12.6024	-12.6471	-12.6857	-12.6857	-12.6532	-12.6153	-12.5765	-12.5746	-12.5552	-12.5673	-12.559	-12.5459	-12.5493	-12.5193	-12.516	-12.5044	-12.4784	-12.4856	-12.4856	-12.4831	-12.4803	-12.4774	-12.4742	-12.4792	-12.4856	-12.4894	-12.499	-12.5	-12.5007	-12.5065	-12.5232	-12.5021	-12.5023
602	-12.5022	-12.5045	-12.5037	-12.4981	-12.4832	-12.4945	-12.5075	-12.5601	-12.5611	-12.5429	-12.5734	-12.5615	-12.6023	-12.647	-12.6857	-12.6857	-12.6532	-12.6153	-12.5765	-12.5746	-12.5551	-12.5672	-12.559	-12.5443	-12.5493	-12.5192	-12.5159	-12.5044	-12.4784	-12.4856	-12.4856	-12.483	-12.4802	-12.4773	-12.4741	-12.4792	-12.4856	-12.4894	-12.499	-12.4999	-12.5006	-12.5064	-12.5232	-12.502	-12.5022
603	-12.4998	-12.5028	-12.5022	-12.4972	-12.4831	-12.4884	-12.5068	-12.5407	-12.5608	-12.5389	-12.5632	-12.556	-12.5267	-12.4901	-12.4533	-12.4533	-12.4866	-12.5207	-12.554	-12.5373	-12.5437	-12.5341	-12.5341	-12.5262	-12.5191	-12.5073	-12.5092	-12.4803	-12.4698	-12.4855	-12.4855	-12.4703	-12.4699	-12.4769	-12.4673	-12.4707	-12.4795	-12.4632	-12.459	-12.4728	-12.4897	-12.5013	-12.5018	-12.4987	-12.4998
604	-12.4997	-12.4998	-12.4992	-12.4534	-12.4806	-12.4861	-12.5046	-12.5385	-12.5579	-12.5389	-12.5609	-12.5559	-12.5265	-12.49	-12.4533	-12.4533	-12.4866	-12.5207	-12.5539	-12.5373	-12.5437	-12.5341	-12.5323	-12.5262	-12.519	-12.5073	-12.5041	-12.4803	-12.4698	-12.4855	-12.4855	-12.4703	-12.4698	-12.4769	-12.4673	-12.4706	-12.4794	-12.4631	-12.4589	-12.4728	-12.4897	-12.5012	-12.5017	-12.4987	-12.4997
605	-12.4749	-12.4934	-12.4554	-12.4496	-12.4793	-12.4726	-12.4946	-12.4913	-12.4969	-12.5329	-12.5195	-12.5452	-12.5143	-12.4832	-12.4533	-12.4533	-12.4747	-12.4964	-12.5171	-12.5362	-12.5417	-12.5222	-12.5079	-12.5153	-12.4928	-12.4978	-12.4695	-12.4696	-12.4659	-12.4589	-12.4589	-12.4621	-12.4632	-12.4761	-12.4641	-12.4694	-12.4671	-12.4628	-12.4559	-12.4546	-12.4501	-12.4628	-12.4753	-12.4877	-12.4749
606	-12.4749	-12.4913	-12.4527	-12.434	-12.4687	-12.4704	-12.4917	-12.4885	-12.4947	-12.5302	-12.5191	-12.5427	-12.5118	-12.4807	-12.4533	-12.4533	-12.4747	-12.4964	-12.5171	-12.5362	-12.5417	-12.5202	-12.5079	-12.5152	-12.4928	-12.4926	-12.4648	-12.4523	-12.4613	-12.4589	-12.4589	-12.4621	-12.4632	-12.4761	-12.4641	-12.4694	-12.467	-12.4628	-12.4559	-12.4545	-12.4501	-12.4627	-12.4752	-12.4876	-12.4749
607	-12.4749	-12.4784	-12.4519	-12.434	-12.4381	-12.4543	-12.4636	-12.4631	-12.4897	-12.5301	-12.5084	-12.4905	-12.4661	-12.4593	-12.4511	-12.4511	-12.4629	-12.4747	-12.4865	-12.5139	-12.5103	-12.5117	-12.4928	-12.4749	-12.4864	-12.4655	-12.4648	-12.4522	-12.4613	-12.4371	-12.4371	-12.4502	-12.4547	-12.449	-12.4593	-12.4538	-12.4403	-12.4389	-12.4397	-12.4373	-12.4499	-12.4465	-12.456	-12.4655	-12.4749
608	-12.4749	-12.4758	-12.4519	-12.4313	-12.4359	-12.4541	-12.4613	-12.4609	-12.4896	-12.528	-12.5084	-12.4903	-12.4634	-12.4567	-12.4511	-12.4511	-12.4597	-12.4718	-12.4839	-12.5138	-12.5081	-12.5117	-12.4928	-12.4694	-12.481	-12.4589	-12.4405	-12.4374	-12.4492	-12.4371	-12.4371	-12.4502	-12.4547	-12.449	-12.4592	-12.4538	-12.4403	-12.4389	-12.4397	-12.4373	-12.4498	-12.4465	-12.456	-12.4655	-12.4749
609	-12.4729	-12.4336	-12.4417	-12.431	-12.4336	-12.4322	-12.4298	-12.4396	-12.4874	-12.483	-12.5041	-12.4746	-12.4574	-12.4441	-12.4505	-12.4505	-12.4395	-12.4512	-12.4835	-12.4984	-12.4964	-12.4973	-12.4792	-12.451	-12.4578	-12.4589	-12.4346	-12.4365	-12.4465	-12.4371	-12.4371	-12.4283	-12.4387	-12.4488	-12.4548	-12.4323	-12.4218	-12.4266	-12.4243	-12.427	-12.4368	-12.4449	-12.4417	-12.4583	-12.4729
610	-12.4729	-12.4328	-12.4332	-12.4286	-12.4307	-12.4293	-12.4288	-12.4395	-12.4846	-12.4802	-12.5014	-12.4723	-12.4573	-12.4415	-12.4505	-12.4505	-12.4356	-12.4512	-12.4835	-12.496	-12.4964	-12.4972	-12.4792	-12.451	-12.4371	-12.4407	-12.4346	-12.4361	-12.4465	-12.4371	-12.4371	-12.4283	-12.4387	-12.4488	-12.4548	-12.4323	-12.4218	-12.4266	-12.4243	-12.427	-12.4368	-12.4448	-12.4417	-12.4583	-12.4729
611	-12.4285	-12.4312	-12.4319	-12.4286	-12.4148	-12.4252	-12.4272	-12.4394	-12.4221	-12.4596	-12.4779	-12.4719	-12.4446	-12.4216	-12.4505	-12.4505	-12.4284	-12.4279	-12.4486	-12.4673	-12.4836	-12.4553	-12.4633	-12.4467	-12.4122	-12.4199	-12.4244	-12.4361	-12.4417	-12.4192	-12.4192	-12.4239	-12.4335	-12.439	-12.4232	-12.4074	-12.4094	-12.411	-12.4172	-12.4164	-12.4185	-12.4249	-12.4396	-12.4339	-12.4285
612	-12.4284	-12.4282	-12.431	-12.4245	-12.4142	-12.4238	-12.4264	-12.4374	-12.4194	-12.4596	-12.4752	-12.4696	-12.4421	-12.4213	-12.4505	-12.4505	-12.4284	-12.4279	-12.4485	-12.4672	-12.4836	-12.4553	-12.4578	-12.446	-12.4122	-12.4199	-12.4244	-12.422	-12.4417	-12.4192	-12.4192	-12.4239	-12.4335	-12.439	-12.4232	-12.4074	-12.4094	-12.4109	-12.4172	-12.4163	-12.4185	-12.4249	-12.4395	-12.4338	-12.4284
613	-12.4279	-12.4228	-12.4302	-12.4236	-12.4136	-12.41	-12.4128	-12.4263	-12.4172	-12.417	-12.4171	-12.4265	-12.4351	-12.4206	-12.4476	-12.4476	-12.4169	-12.4279	-12.4168	-12.4284	-12.4401	-12.4517	-12.4327	-12.446	-12.4098	-12.4103	-12.4243	-12.422	-12.4292	-12.4178	-12.4178	-12.4181	-12.4107	-12.4025	-12.399	-12.4047	-12.4045	-12.4083	-12.4129	-12.4153	-12.4081	-12.4215	-12.4241	-12.4264	-12.4279
614	-12.4278	-12.4227	-12.3993	-12.4138	-12.4119	-12.4096	-12.412	-12.4234	-12.4154	-12.4143	-12.4146	-12.424	-12.4324	-12.418	-12.4476	-12.4476	-12.4169	-12.4237	-12.4165	-12.4227	-12.4344	-12.4461	-12.4187	-12.4296	-12.4097	-12.378	-12.3934	-12.4067	-12.4074	-12.4178	-12.4178	-12.4181	-12.4107	-12.4024	-12.399	-12.4047	-12.4045	-12.4082	-12.4129	-12.4153	-12.4081	-12.4214	-12.424	-12.4264	-12.4278
615	-12.4251	-12.415	-12.3963	-12.4034	-12.4003	-12.3975	-12.3885	-12.4123	-12.4098	-12.4072	-12.4112	-12.4048	-12.3985	-12.413	-12.3845	-12.3845	-12.4165	-12.4051	-12.4118	-12.4053	-12.3981	-12.4164	-12.4137	-12.4014	-12.4088	-12.378	-12.3934	-12.4067	-12.3951	-12.4178	-12.4178	-12.4164	-12.4098	-12.3974	-12.3875	-12.401	-12.3972	-12.4072	-12.4119	-12.3991	-12.3931	-12.4036	-12.4127	-12.4198	-12.4251
616	-12.425	-12.4118	-12.3736	-12.4012	-12.4002	-12.3946	-12.3884	-12.4118	-12.4098	-12.4048	-12.4085	-12.4021	-12.3957	-12.4115	-12.3845	-12.3845	-12.4165	-12.4031	-12.4109	-12.4001	-12.3942	-12.4048	-12.4137	-12.4013	-12.4088	-12.3779	-12.3867	-12.3946	-12.3951	-12.4178	-12.4178	-12.4163	-12.4097	-12.3974	-12.3875	-12.4009	-12.3972	-12.4072	-12.4118	-12.3991	-12.3931	-12.4035	-12.4126	-12.4198	-12.425
617	-12.329	-12.3856	-12.3735	-12.3986	-12.3985	-12.3945	-12.3817	-12.386	-12.4053	-12.3992	-12.3822	-12.362	-12.3879	-12.4112	-12.3845	-12.3845	-12.4047	-12.4031	-12.3775	-12.3782	-12.3885	-12.3835	-12.3922	-12.3819	-12.3961	-12.3777	-12.3859	-12.3894	-12.3814	-12.4027	-12.4027	-12.4072	-12.3965	-12.386	-12.3846	-12.3871	-12.3972	-12.3861	-12.3743	-12.3912	-12.3922	-12.3713	-12.3573	-12.3432	-12.329
618	-12.329	-12.3334	-12.3699	-12.3985	-12.3948	-12.3924	-12.3788	-12.3836	-12.4051	-12.399	-12.3821	-12.362	-12.3856	-12.4105	-12.3845	-12.3845	-12.4047	-12.3992	-12.3775	-12.3702	-12.3885	-12.3812	-12.392	-12.3715	-12.3601	-12.3661	-12.3792	-12.3894	-12.3813	-12.4027	-12.4027	-12.4072	-12.3965	-12.386	-12.3846	-12.3871	-12.3972	-12.3861	-12.3743	-12.3912	-12.3922	-12.3713	-12.3573	-12.3432	-12.329
619	-12.3273	-12.3312	-12.3699	-12.3809	-12.3797	-12.3775	-12.3746	-12.3668	-12.3968	-12.3896	-12.3687	-12.3573	-12.3708	-12.3896	-12.3817	-12.3817	-12.3934	-12.3799	-12.3571	-12.354	-12.3684	-12.381	-12.3733	-12.3715	-12.36	-12.3661	-12.3666	-12.3862	-12.3788	-12.4027	-12.4027	-12.3872	-12.3827	-12.3857	-12.384	-12.383	-12.3915	-12.3755	-12.3657	-12.3799	-12.3852	-12.3689	-12.3448	-12.3205	-12.3273
620	-12.2982	-12.3218	-12.3685	-12.3781	-12.3789	-12.3771	-12.3723	-12.3639	-12.3944	-12.3877	-12.3664	-12.3549	-12.3708	-12.387	-12.3817	-12.3817	-12.3874	-12.3799	-12.3503	-12.3536	-12.3681	-12.3771	-12.3676	-12.3625	-12.3527	-12.3654	-12.3666	-12.3856	-12.3787	-12.4027	-12.4027	-12.3872	-12.3827	-12.3857	-12.384	-12.383	-12.3915	-12.3755	-12.3657	-12.3799	-12.3852	-12.3689	-12.3448	-12.3205	-12.2982
621	-12.2981	-12.3202	-12.3663	-12.3663	-12.3597	-12.3629	-12.3693	-12.3592	-12.3527	-12.3393	-12.3429	-12.3532	-12.3629	-12.3721	-12.3778	-12.3778	-12.37	-12.3583	-12.3466	-12.3509	-12.3422	-12.3546	-12.366	-12.3551	-12.3516	-12.3504	-12.3432	-12.3528	-12.3739	-12.3732	-12.3732	-12.3782	-12.3716	-12.3703	-12.3769	-12.3773	-12.3682	-12.3587	-12.3625	-12.3433	-12.3301	-12.3208	-12.3117	-12.3031	-12.2981
622	-12.2981	-12.3179	-12.3583	-12.365	-12.3596	-12.3606	-12.3678	-12.3591	-12.3499	-12.3367	-12.3406	-12.3508	-12.3605	-12.3697	-12.3778	-12.3778	-12.3639	-12.3522	-12.3433	-12.3509	-12.3237	-12.3128	-12.3248	-12.338	-12.3441	-12.3504	-12.3432	-12.3528	-12.3739	-12.3732	-12.3732	-12.3781	-12.3715	-12.3703	-12.3769	-12.3773	-12.3681	-12.3586	-12.3625	-12.3433	-12.33	-12.3207	-12.3116	-12.3031	-12.2981
623	-12.2981	-12.3179	-12.3459	-12.3457	-12.3576	-12.3431	-12.3592	-12.3337	-12.3211	-12.3322	-12.3267	-12.3477	-12.3392	-12.3485	-12.3778	-12.3778	-12.3559	-12.3354	-12.3433	-12.3351	-12.3236	-12.3117	-12.3087	-12.336	-12.3288	-12.3433	-12.3342	-12.3488	-12.3633	-12.373	-12.373	-12.3678	-12.3623	-12.3666	-12.3749	-12.3705	-12.357	-12.3573	-12.3594	-12.3395	-12.3271	-12.3109	-12.305	-12.2993	-12.2981
624	-12.2969	-12.3119	-12.3445	-12.3456	-12.357	-12.3395	-12.3582	-12.3326	-12.3188	-12.3299	-12.326	-12.3454	-12.339	-12.3462	-12.3778	-12.3778	-12.3559	-12.3298	-12.3406	-12.3305	-12.3233	-12.3057	-12.3086	-12.3358	-12.3288	-12.334	-12.3335	-12.3484	-12.3633	-12.373	-12.373	-12.3677	-12.3622	-12.3666	-12.3748	-12.3705	-12.357	-12.3572	-12.3594	-12.3394	-12.3271	-12.3109	-12.3049	-12.2992	-12.2969
625	-12.2969	-12.3097	-12.3252	-12.3382	-12.3507	-12.3367	-12.3094	-12.3129	-12.3045	-12.2949	-12.3242	-12.3284	-12.3276	-12.3395	-12.3757	-12.3757	-12.344	-12.3298	-12.3384	-12.3289	-12.3174	-12.2957	-12.3001	-12.2885	-12.307	-12.3261	-12.333	-12.3297	-12.3622	-12.3352	-12.3352	-12.3457	-12.3562	-12.3567	-12.3683	-12.3639	-12.3529	-12.3501	-12.3491	-12.3388	-12.3163	-12.3106	-12.2946	-12.2988	-12.2969
626	-12.296	-12.3023	-12.323	-12.336	-12.3485	-12.3367	-12.3077	-12.3113	-12.3033	-12.2926	-12.3236	-12.3283	-12.3252	-12.3393	-12.3757	-12.3757	-12.3439	-12.3295	-12.3376	-12.3062	-12.3014	-12.2956	-12.2943	-12.2829	-12.307	-12.3261	-12.324	-12.3297	-12.3619	-12.3352	-12.3352	-12.3457	-12.3562	-12.3566	-12.3682	-12.3639	-12.3529	-12.3501	-12.349	-12.3387	-12.3162	-12.3105	-12.2946	-12.2911	-12.296
627	-12.296	-12.3005	-12.2907	-12.3246	-12.3447	-12.3353	-12.3076	-12.3096	-12.264	-12.2724	-12.2848	-12.3151	-12.3158	-12.3155	-12.3012	-12.3012	-12.3143	-12.3224	-12.32	-12.3062	-12.2785	-12.2794	-12.2792	-12.2811	-12.2979	-12.3164	-12.323	-12.3257	-12.354	-12.3352	-12.3352	-12.3356	-12.353	-12.3559	-12.351	-12.3452	-12.3402	-12.3434	-12.3307	-12.322	-12.3147	-12.2966	-12.2851	-12.2911	-12.296
628	-12.2923	-12.2988	-12.2905	-12.3226	-12.3446	-12.333	-12.3072	-12.3073	-12.2618	-12.2712	-12.2847	-12.3127	-12.3136	-12.3151	-12.3012	-12.3012	-12.3091	-12.321	-12.3027	-12.2913	-12.2686	-12.2793	-12.2668	-12.278	-12.2974	-12.3159	-12.323	-12.3235	-12.354	-12.3352	-12.3352	-12.3356	-12.3529	-12.3559	-12.3509	-12.3451	-12.3402	-12.3434	-12.3307	-12.3219	-12.3147	-12.2966	-12.285	-12.2805	-12.2923
629	-12.2922	-12.2837	-12.2893	-12.3165	-12.2844	-12.2902	-12.2975	-12.282	-12.256	-12.2499	-12.2522	-12.2826	-12.305	-12.3091	-12.2965	-12.2965	-12.3081	-12.3103	-12.3026	-12.2797	-12.2686	-12.2783	-12.2668	-12.2775	-12.2853	-12.2876	-12.3102	-12.3235	-12.3177	-12.3182	-12.3182	-12.3245	-12.3375	-12.3531	-12.3401	-12.3243	-12.3394	-12.3417	-12.3295	-12.3194	-12.308	-12.2903	-12.284	-12.2805	-12.2922
630	-12.291	-12.2831	-12.2873	-12.3164	-12.2843	-12.2901	-12.2953	-12.2801	-12.2543	-12.2489	-12.2511	-12.2805	-12.3028	-12.3071	-12.2965	-12.2965	-12.305	-12.3061	-12.2823	-12.2747	-12.2528	-12.2542	-12.2571	-12.2634	-12.2853	-12.2857	-12.3102	-12.3145	-12.3055	-12.3182	-12.3182	-12.3245	-12.3374	-12.353	-12.3401	-12.3243	-12.3393	-12.3417	-12.3295	-12.3194	-12.308	-12.2903	-12.284	-12.2782	-12.291
631	-12.2909	-12.2765	-12.2748	-12.267	-12.2725	-12.2853	-12.2871	-12.2494	-12.2542	-12.2401	-12.2489	-12.2558	-12.2962	-12.2976	-12.2946	-12.2946	-12.301	-12.306	-12.282	-12.2747	-12.2491	-12.2353	-12.2566	-12.2634	-12.2839	-12.2857	-12.2921	-12.308	-12.3035	-12.3182	-12.3182	-12.3217	-12.3138	-12.303	-12.3058	-12.323	-12.3335	-12.3336	-12.3278	-12.3158	-12.302	-12.2881	-12.2741	-12.2782	-12.2909
632	-12.2618	-12.2743	-12.2742	-12.2665	-12.2704	-12.283	-12.2836	-12.2491	-12.2528	-12.24	-12.2468	-12.2543	-12.2959	-12.2955	-12.2946	-12.2946	-12.2901	-12.2855	-12.2672	-12.2525	-12.249	-12.2347	-12.2565	-12.2599	-12.277	-12.2692	-12.2852	-12.308	-12.2913	-12.3182	-12.3182	-12.3217	-12.3138	-12.303	-12.3058	-12.323	-12.3335	-12.3335	-12.3277	-12.3158	-12.302	-12.2881	-12.2741	-12.2778	-12.2618
633	-12.2618	-12.2537	-12.2716	-12.2595	-12.2624	-12.2555	-12.2515	-12.2333	-12.2482	-12.2259	-12.2383	-12.2514	-12.2603	-12.2646	-12.2651	-12.2651	-12.2678	-12.2745	-12.2672	-12.2276	-12.2457	-12.2305	-12.2195	-12.2442	-12.2715	-12.2673	-12.2852	-12.2974	-12.2913	-12.3103	-12.3103	-12.3007	-12.2832	-12.2885	-12.2977	-12.316	-12.3084	-12.2925	-12.2764	-12.2622	-12.2696	-12.2769	-12.2703	-12.2777	-12.2618
634	-12.2617	-12.2517	-12.2699	-12.2573	-12.2623	-12.2554	-12.2514	-12.2309	-12.2479	-12.224	-12.237	-12.251	-12.2586	-12.2626	-12.2651	-12.2651	-12.2585	-12.2552	-12.2533	-12.2275	-12.2457	-12.2305	-12.2195	-12.2442	-12.2641	-12.2673	-12.2834	-12.2817	-12.289	-12.3103	-12.3103	-12.3007	-12.2831	-12.2885	-12.2976	-12.3159	-12.3084	-12.2925	-12.2764	-12.2622	-12.2695	-12.2768	-12.2658	-12.2735	-12.2617
635	-12.2617	-12.2486	-12.2598	-12.2435	-12.2604	-12.2552	-12.2352	-12.2307	-12.1945	-12.2151	-12.2053	-12.2215	-12.239	-12.2551	-12.2644	-12.2644	-12.2561	-12.2397	-12.2218	-12.2174	-12.2125	-12.2166	-12.2028	-12.2374	-12.2241	-12.2655	-12.2834	-12.2796	-12.2819	-12.297	-12.297	-12.2852	-12.2712	-12.279	-12.2921	-12.2812	-12.2701	-12.259	-12.2547	-12.2604	-12.2442	-12.2485	-12.2657	-12.2735	-12.2617
636	-12.26	-12.2485	-12.2575	-12.2425	-12.2602	-12.2551	-12.2351	-12.2273	-12.1945	-12.2131	-12.2052	-12.2189	-12.2364	-12.2525	-12.2644	-12.2644	-12.2559	-12.2393	-12.2215	-12.2173	-12.212	-12.2165	-12.2027	-12.2374	-12.224	-12.2602	-12.2751	-12.2796	-12.2819	-12.297	-12.297	-12.2852	-12.2711	-12.279	-12.2921	-12.2811	-12.2701	-12.259	-12.2547	-12.2604	-12.2442	-12.2485	-12.2634	-12.26	-12.26
637	-12.2599	-12.2382	-12.246	-12.241	-12.2275	-12.2121	-12.2031	-12.1822	-12.1809	-12.1987	-12.2048	-12.2031	-12.2191	-12.2473	-12.2624	-12.2624	-12.2526	-12.2299	-12.2052	-12.2044	-12.1874	-12.1754	-12.1924	-12.1806	-12.2075	-12.243	-12.2541	-12.247	-12.2724	-12.2363	-12.2363	-12.2538	-12.2694	-12.2656	-12.248	-12.2318	-12.2395	-12.2472	-12.2478	-12.2365	-12.2334	-12.2451	-12.2633	-12.26	-12.2599
638	-12.2459	-12.2364	-12.2439	-12.2408	-12.2251	-12.2096	-12.2009	-12.1797	-12.179	-12.1969	-12.2028	-12.2018	-12.2185	-12.2469	-12.2624	-12.2624	-12.2501	-12.2272	-12.2026	-12.2042	-12.1874	-12.1754	-12.1923	-12.1806	-12.2074	-12.243	-12.249	-12.247	-12.2723	-12.2363	-12.2363	-12.2537	-12.2693	-12.2656	-12.2479	-12.2318	-12.2395	-12.2472	-12.2478	-12.2365	-12.2333	-12.2451	-12.2628	-12.241	-12.2459
639	-12.2459	-12.2351	-12.2143	-12.2314	-12.2131	-12.2078	-12.1968	-12.1797	-12.1739	-12.1852	-12.1951	-12.1873	-12.1644	-12.1261	-12.0872	-12.0872	-12.1187	-12.1518	-12.1841	-12.1876	-12.1855	-12.1691	-12.1866	-12.1612	-12.2023	-12.2404	-12.2422	-12.2453	-12.2359	-12.2363	-12.2363	-12.2385	-12.2572	-12.2492	-12.2311	-12.2303	-12.2126	-12.1948	-12.2023	-12.218	-12.2274	-12.2416	-12.2628	-12.2409	-12.2459
640	-12.2442	-12.2349	-12.2125	-12.2313	-12.2115	-12.2077	-12.1943	-12.1796	-12.1706	-12.1827	-12.1933	-12.1866	-12.1632	-12.1248	-12.0872	-12.0872	-12.1186	-12.1517	-12.184	-12.1868	-12.1852	-12.1688	-12.1865	-12.1612	-12.2023	-12.2404	-12.2422	-12.2452	-12.2359	-12.2363	-12.2363	-12.2384	-12.2571	-12.2491	-12.231	-12.2303	-12.2125	-12.1948	-12.2022	-12.2179	-12.2273	-12.228	-12.2117	-12.2318	-12.2442
641	-12.2181	-12.2322	-12.1983	-12.1901	-12.2028	-12.1835	-12.1536	-12.1506	-12.1679	-12.1581	-12.1568	-12.1683	-12.1403	-12.1126	-12.0866	-12.0866	-12.1132	-12.1388	-12.1637	-12.1778	-12.1511	-12.161	-12.1534	-12.156	-12.1954	-12.177	-12.2082	-12.2427	-12.2314	-12.2201	-12.2201	-12.2188	-12.2081	-12.2161	-12.224	-12.2124	-12.1934	-12.1866	-12.1919	-12.2096	-12.2251	-12.228	-12.2117	-12.2316	-12.2181
642	-12.2181	-12.2301	-12.1982	-12.1883	-12.2026	-12.1818	-12.1527	-12.1482	-12.1678	-12.1576	-12.156	-12.1667	-12.1388	-12.1111	-12.0866	-12.0866	-12.1124	-12.138	-12.163	-12.1755	-12.149	-12.161	-12.1532	-12.156	-12.1954	-12.1769	-12.2082	-12.2378	-12.2268	-12.2201	-12.2201	-12.2188	-12.2081	-12.2161	-12.224	-12.2123	-12.1933	-12.1865	-12.1918	-12.2096	-12.2251	-12.2137	-12.2035	-12.2159	-12.2181
643	-12.2179	-12.2287	-12.1954	-12.1619	-12.1656	-12.1732	-12.1526	-12.1482	-12.1653	-12.1537	-12.141	-12.1263	-12.1129	-12.0996	-12.0853	-12.0853	-12.0919	-12.0997	-12.108	-12.1167	-12.131	-12.1465	-12.1449	-12.1555	-12.1658	-12.1763	-12.2025	-12.1983	-12.209	-12.2158	-12.2158	-12.2001	-12.2012	-12.1836	-12.1659	-12.1544	-12.1705	-12.1741	-12.177	-12.1839	-12.2128	-12.2137	-12.2034	-12.2107	-12.2179
644	-12.2179	-12.2269	-12.1936	-12.1601	-12.1638	-12.1709	-12.1519	-12.148	-12.1653	-12.1512	-12.1399	-12.1238	-12.1104	-12.0972	-12.0853	-12.0853	-12.0906	-12.0983	-12.1064	-12.1149	-12.131	-12.1464	-12.1424	-12.154	-12.1629	-12.1731	-12.2025	-12.1983	-12.2049	-12.2158	-12.2158	-12.2	-12.2012	-12.1835	-12.1659	-12.1543	-12.1704	-12.1741	-12.177	-12.181	-12.1886	-12.196	-12.2034	-12.2107	-12.2179
645	-12.216	-12.2174	-12.1887	-12.1596	-12.1439	-12.1409	-12.1335	-12.1465	-12.1238	-12.1252	-12.1391	-12.0828	-12.0607	-12.0736	-12.0852	-12.0852	-12.078	-12.072	-12.0668	-12.0863	-12.1258	-12.1353	-12.1368	-12.1539	-12.1331	-12.1709	-12.1871	-12.198	-12.1999	-12.1919	-12.1919	-12.1971	-12.1759	-12.167	-12.1585	-12.1501	-12.158	-12.1738	-12.1734	-12.181	-12.1885	-12.196	-12.2033	-12.2001	-12.216
646	-12.216	-12.2158	-12.187	-12.158	-12.1417	-12.1391	-12.131	-12.1447	-12.1237	-12.1242	-12.1374	-12.0809	-12.0583	-12.0712	-12.0852	-12.0852	-12.077	-12.0711	-12.066	-12.0863	-12.1239	-12.1331	-12.1368	-12.1529	-12.1331	-12.1708	-12.1836	-12.1942	-12.1998	-12.1919	-12.1919	-12.197	-12.1759	-12.1669	-12.1585	-12.1501	-12.1579	-12.1738	-12.1734	-12.1591	-12.1465	-12.175	-12.2022	-12.2001	-12.216
647	-12.179	-12.1675	-12.1778	-12.1494	-12.1304	-12.1166	-12.1158	-12.1234	-12.1101	-12.1167	-12.0591	-12.0479	-12.0333	-12.0589	-12.0844	-12.0844	-12.0603	-12.0332	-12.0415	-12.0768	-12.119	-12.1238	-12.1199	-12.1501	-12.125	-12.1577	-12.1459	-12.163	-12.1541	-12.1919	-12.1919	-12.1837	-12.1754	-12.1545	-12.1422	-12.1499	-12.1563	-12.1657	-12.155	-12.1591	-12.1463	-12.1749	-12.2022	-12.1954	-12.179
648	-12.179	-12.1673	-12.1778	-12.1492	-12.1288	-12.1141	-12.114	-12.1218	-12.1096	-12.1134	-12.0559	-12.0455	-12.0321	-12.0576	-12.0844	-12.0844	-12.0595	-12.0324	-12.0415	-12.0767	-12.119	-12.1218	-12.1199	-12.1501	-12.1249	-12.1577	-12.1459	-12.163	-12.1541	-12.1919	-12.1919	-12.1836	-12.1753	-12.1544	-12.1421	-12.1499	-12.1563	-12.1657	-12.1543	-12.1344	-12.1459	-12.1641	-12.1874	-12.1954	-12.179
649	-12.1789	-12.1554	-12.1315	-12.1474	-12.1282	-12.1008	-12.112	-12.0971	-12.0934	-12.0674	-12.0351	-12.0086	-12.0244	-12.0464	-12.0834	-12.0834	-12.052	-12.0187	-12.0342	-12.0623	-12.0587	-12.0928	-12.1052	-12.1377	-12.1241	-12.1113	-12.1259	-12.1144	-12.1477	-12.1096	-12.1096	-12.1179	-12.126	-12.1341	-12.1382	-12.1481	-12.1413	-12.1326	-12.1542	-12.1343	-12.1459	-12.164	-12.1821	-12.1906	-12.1789
650	-12.1789	-12.1536	-12.1297	-12.1474	-12.1264	-12.0992	-12.1102	-12.097	-12.093	-12.0674	-12.0327	-12.0075	-12.0224	-12.0451	-12.0834	-12.0834	-12.0519	-12.0186	-12.0342	-12.0616	-12.058	-12.0928	-12.1052	-12.1376	-12.124	-12.1112	-12.1259	-12.1144	-12.1476	-12.1096	-12.1096	-12.1178	-12.126	-12.1341	-12.1381	-12.1481	-12.1413	-12.1325	-12.1238	-12.1278	-12.1412	-12.1588	-12.1821	-12.1906	-12.1789
651	-12.1773	-12.1459	-12.1163	-12.1153	-12.1	-12.0942	-12.1012	-12.0904	-12.0924	-12.0623	-12.0314	-12.0011	-12.0056	-11.9655	-11.9064	-11.9064	-11.9513	-11.9964	-12.0056	-12.0041	-12.0486	-12.0783	-12.1046	-12.0951	-12.1152	-12.0934	-12.0998	-12.1032	-12.0825	-12.1096	-12.1096	-12.1013	-12.1056	-12.1219	-12.1326	-12.1386	-12.1304	-12.1259	-12.1237	-12.1278	-12.1412	-12.1233	-12.1208	-12.1491	-12.1773
652	-12.177	-12.1441	-12.116	-12.1131	-12.0974	-12.0924	-12.1012	-12.0887	-12.0914	-12.0607	-12.0298	-12.0003	-12.0042	-11.9635	-11.9064	-11.9064	-11.9513	-11.9964	-12.0048	-12.0041	-12.0486	-12.0783	-12.1045	-12.0951	-12.1152	-12.0934	-12.0997	-12.1032	-12.0824	-12.1096	-12.1096	-12.1013	-12.1055	-12.1218	-12.1326	-12.1386	-12.1303	-12.1125	-12.1096	-12.1179	-12.1301	-12.1233	-12.1205	-12.1488	-12.177
653	-12.0694	-12.1238	-12.1127	-12.1074	-12.096	-12.0774	-12.071	-12.0618	-12.0648	-12.0389	-12.0127	-11.9988	-11.9689	-11.9374	-11.9064	-11.9064	-11.9482	-11.9914	-11.9855	-11.9943	-12.0364	-12.0588	-12.096	-12.0678	-12.1127	-12.0884	-12.0614	-12.0895	-12.0806	-12.0729	-12.0729	-12.0893	-12.0929	-12.1031	-12.1209	-12.1106	-12.0967	-12.1125	-12.1096	-12.1177	-12.1143	-12.0969	-12.1054	-12.0874	-12.0694
654	-12.0693	-12.1238	-12.1109	-12.1056	-12.0959	-12.0756	-12.0694	-12.0611	-12.063	-12.0371	-12.0109	-11.998	-11.9675	-11.9362	-11.9064	-11.9064	-11.9482	-11.9914	-11.9854	-11.9943	-12.0364	-12.0588	-12.0941	-12.0674	-12.1127	-12.0884	-12.0614	-12.0894	-12.0804	-12.0729	-12.0729	-12.0892	-12.0929	-12.1031	-12.1208	-12.1105	-12.0883	-12.0914	-12.0946	-12.1149	-12.1142	-12.0969	-12.1053	-12.0873	-12.0693
655	-12.0693	-12.0603	-12.0955	-12.0834	-12.083	-12.0583	-12.0601	-12.0611	-12.0412	-12.0223	-12.0107	-11.9862	-11.9595	-11.9324	-11.9055	-11.9055	-11.9065	-11.9147	-11.9595	-11.9776	-12.0129	-12.0559	-12.0567	-12.0674	-12.0536	-12.0767	-12.0585	-12.0615	-12.0666	-12.0727	-12.0727	-12.0677	-12.0854	-12.0844	-12.0758	-12.0674	-12.0883	-12.0914	-12.0946	-12.1149	-12.1059	-12.094	-12.0878	-12.0786	-12.0693
656	-12.0693	-12.0583	-12.0953	-12.0809	-12.0812	-12.0565	-12.0583	-12.0603	-12.041	-12.02	-12.0106	-11.9844	-11.9575	-11.9303	-11.9055	-11.9055	-11.9065	-11.9147	-11.9595	-11.9768	-12.0128	-12.0554	-12.0567	-12.0661	-12.0533	-12.0766	-12.0585	-12.0612	-12.0664	-12.0727	-12.0727	-12.0677	-12.0854	-12.0844	-12.0758	-12.0672	-12.0731	-12.0658	-12.0891	-12.1013	-12.1059	-12.094	-12.0878	-12.0786	-12.0693
657	-12.0675	-12.0508	-12.0874	-12.0792	-12.0456	-12.0536	-12.0333	-12.041	-12.0107	-11.9848	-11.9851	-11.9643	-11.9428	-11.8842	-11.9043	-11.9043	-11.9006	-11.9091	-11.9519	-11.9667	-11.9791	-12.0181	-12.0541	-12.0636	-12.0506	-12.0551	-12.0577	-12.029	-12.0649	-12.0501	-12.0501	-12.0565	-12.0401	-12.0237	-12.0381	-12.0672	-12.0731	-12.0658	-12.0889	-12.0767	-12.0639	-12.0924	-12.0736	-12.053	-12.0675
658	-12.0674	-12.0506	-12.0853	-12.0775	-12.0438	-12.0536	-12.0315	-12.0394	-12.0096	-11.9847	-11.9841	-11.9629	-11.9397	-11.8811	-11.9043	-11.9043	-11.9006	-11.9091	-11.9519	-11.9667	-11.9791	-12.0181	-12.0536	-12.0635	-12.0506	-12.0547	-12.0574	-12.029	-12.0648	-12.0501	-12.0501	-12.0564	-12.04	-12.0236	-12.0366	-12.0549	-12.0585	-12.0603	-12.0724	-12.0767	-12.0636	-12.0921	-12.0735	-12.053	-12.0674
659	-12.0347	-12.0487	-12.0671	-12.0645	-12.0427	-12.044	-12.03	-12.0257	-12.0091	-11.9801	-11.9494	-11.9536	-11.8962	-11.8781	-11.9043	-11.9043	-11.8698	-11.9083	-11.9204	-11.9526	-11.9492	-11.9761	-12.0219	-12.0533	-12.0392	-12.0137	-12.038	-12.0198	-12.0173	-12.05	-12.05	-12.0325	-12.0149	-12.0182	-12.0365	-12.0548	-12.0585	-12.0601	-12.0431	-12.0353	-12.0587	-12.0407	-12.0226	-12.0401	-12.0347
660	-12.0346	-12.0484	-12.0646	-12.0641	-12.0411	-12.044	-12.0289	-12.024	-12.0072	-11.9786	-11.9479	-11.9536	-11.8961	-11.8768	-11.9043	-11.9043	-11.8698	-11.9083	-11.9204	-11.9525	-11.9484	-11.9761	-12.0219	-12.0529	-12.0376	-12.0137	-12.038	-12.0198	-12.0172	-12.05	-12.05	-12.0324	-12.0148	-12.0182	-12.0074	-12.0023	-12.0314	-12.0497	-12.0431	-12.0351	-12.0587	-12.0407	-12.0226	-12.0401	-12.0346
661	-12.0344	-12.0412	-12.0315	-12.0122	-12.0121	-12.0116	-12.0119	-12.008	-11.9912	-11.9628	-11.9305	-11.9184	-11.8872	-11.873	-11.9018	-11.9018	-11.866	-11.8984	-11.9101	-11.9399	-11.9302	-11.9354	-11.9741	-12.0125	-12.0216	-12.0103	-11.9812	-11.9995	-11.9962	-11.9631	-11.9631	-11.9815	-11.9999	-12.0086	-12.0073	-12.0022	-12.0312	-12.0497	-12.0409	-12.0319	-12.0229	-12.0139	-12.0183	-12.0263	-12.0344
662	-12.0343	-12.041	-12.0297	-12.0103	-12.0117	-12.0099	-12.0113	-12.0062	-11.9894	-11.962	-11.9287	-11.9169	-11.8859	-11.8709	-11.9018	-11.9018	-11.866	-11.8984	-11.9101	-11.9399	-11.9302	-11.9354	-11.9741	-12.0125	-12.0215	-12.0088	-11.9797	-11.9994	-11.9962	-11.9631	-11.9631	-11.9814	-11.9998	-11.9973	-11.9799	-11.991	-12.0144	-12.0435	-12.0408	-12.0319	-12.0229	-12.0138	-12.0183	-12.0263	-12.0343
663	-12.0323	-12.0332	-11.9969	-12.0081	-12.0055	-11.9987	-11.9917	-11.9968	-11.9824	-11.9566	-11.9281	-11.9041	-11.8775	-11.8559	-11.8252	-11.8252	-11.8623	-11.8739	-11.9004	-11.9117	-11.9201	-11.9205	-11.9158	-11.9237	-11.9688	-11.9794	-11.9746	-11.9841	-11.961	-11.963	-11.963	-11.9495	-11.9791	-11.9973	-11.9798	-11.9909	-11.9748	-11.9785	-12.0067	-12.0203	-12.0024	-12.0103	-12.0126	-12.0221	-12.0323
664	-12.0323	-12.0313	-11.9951	-12.0065	-12.0055	-11.9976	-11.9916	-11.9945	-11.9806	-11.9565	-11.9279	-11.9022	-11.8755	-11.8548	-11.8252	-11.8252	-11.8623	-11.8739	-11.9004	-11.9117	-11.92	-11.9197	-11.9158	-11.9236	-11.9687	-11.9793	-11.9746	-11.9841	-11.961	-11.963	-11.963	-11.9446	-11.9387	-11.9467	-11.9732	-11.9853	-11.9747	-11.9784	-12.0064	-12.0202	-12.0023	-12.0103	-12.0126	-12.022	-12.0323
665	-11.9864	-11.9929	-11.9736	-11.9606	-11.9925	-11.9726	-11.984	-11.9432	-11.9421	-11.9548	-11.9225	-11.8865	-11.8513	-11.8504	-11.8252	-11.8252	-11.8592	-11.8607	-11.8958	-11.893	-11.9132	-11.9146	-11.8914	-11.9169	-11.9178	-11.9291	-11.9506	-11.9517	-11.9295	-11.9228	-11.9228	-11.9446	-11.9387	-11.9466	-11.9731	-11.9626	-11.9705	-11.9779	-11.9864	-11.9944	-11.9972	-11.9978	-12.0098	-12.0045	-11.9864
666	-11.9863	-11.9926	-11.972	-11.9588	-11.9907	-11.9711	-11.9817	-11.9415	-11.9413	-11.9547	-11.9216	-11.8848	-11.8502	-11.8482	-11.8252	-11.8252	-11.8592	-11.8606	-11.8958	-11.893	-11.9132	-11.9146	-11.8907	-11.9169	-11.9178	-11.9291	-11.9505	-11.9504	-11.9295	-11.9228	-11.9228	-11.9308	-11.9262	-11.9441	-11.956	-11.9625	-11.9705	-11.9776	-11.9864	-11.9943	-11.9972	-11.9978	-12.0097	-12.0045	-11.9863
667	-11.9862	-11.9675	-11.9508	-11.957	-11.9678	-11.9708	-11.9775	-11.9389	-11.911	-11.89	-11.9211	-11.871	-11.8495	-11.8469	-11.8244	-11.8244	-11.8272	-11.8269	-11.8377	-11.884	-11.8964	-11.888	-11.8836	-11.8801	-11.8835	-11.9185	-11.9369	-11.9195	-11.922	-11.9227	-11.9227	-11.9307	-11.9262	-11.9439	-11.9546	-11.9624	-11.949	-11.9585	-11.9639	-11.9749	-11.9862	-11.985	-12.0047	-11.9955	-11.9862
668	-11.9862	-11.9657	-11.9505	-11.9569	-11.9667	-11.9688	-11.9758	-11.9389	-11.9092	-11.8882	-11.9198	-11.8708	-11.8488	-11.8448	-11.8244	-11.8244	-11.8272	-11.8269	-11.8377	-11.884	-11.8964	-11.8879	-11.8836	-11.8801	-11.8834	-11.9185	-11.9368	-11.9195	-11.9207	-11.9227	-11.9227	-11.9148	-11.9148	-11.9267	-11.9546	-11.9624	-11.9488	-11.9585	-11.9638	-11.9748	-11.9861	-11.985	-12.0047	-11.9955	-11.9862
669	-11.9845	-11.9498	-11.9484	-11.9455	-11.9581	-11.9619	-11.9524	-11.9318	-11.9087	-11.8805	-11.8686	-11.847	-11.8409	-11.8385	-11.8222	-11.8222	-11.8253	-11.8184	-11.8286	-11.8572	-11.8901	-11.8869	-11.8785	-11.8621	-11.8825	-11.9167	-11.9191	-11.8957	-11.9197	-11.9198	-11.9198	-11.9147	-11.9146	-11.9152	-11.9241	-11.9334	-11.9451	-11.9533	-11.9424	-11.9296	-11.9574	-11.9741	-11.9507	-11.9569	-11.9845
670	-11.9844	-11.948	-11.9466	-11.9435	-11.9557	-11.9613	-11.9505	-11.93	-11.907	-11.879	-11.8668	-11.8452	-11.839	-11.8384	-11.8222	-11.8222	-11.8253	-11.8184	-11.8286	-11.8572	-11.89	-11.8869	-11.8785	-11.8613	-11.8824	-11.9167	-11.9191	-11.8956	-11.9197	-11.9198	-11.9198	-11.8989	-11.9068	-11.9151	-11.924	-11.9333	-11.945	-11.9532	-11.9423	-11.9296	-11.9573	-11.974	-11.9506	-11.9569	-11.9844
671	-11.9059	-11.9392	-11.9323	-11.9369	-11.9242	-11.9592	-11.9059	-11.9229	-11.8858	-11.874	-11.8391	-11.8221	-11.825	-11.8159	-11.8222	-11.8222	-11.8207	-11.8166	-11.8177	-11.8303	-11.8318	-11.8332	-11.8565	-11.848	-11.8765	-11.8727	-11.8687	-11.8943	-11.8848	-11.892	-11.892	-11.8988	-11.9068	-11.9078	-11.8911	-11.9201	-11.9431	-11.9278	-11.9106	-11.9263	-11.9102	-11.9015	-11.9293	-11.9273	-11.9059
672	-11.9058	-11.9377	-11.9302	-11.9353	-11.9224	-11.9589	-11.9056	-11.9223	-11.8858	-11.8723	-11.8374	-11.8207	-11.8233	-11.8142	-11.8222	-11.8222	-11.8206	-11.8166	-11.8177	-11.8303	-11.8318	-11.8332	-11.8564	-11.8479	-11.8765	-11.8727	-11.8687	-11.8942	-11.8847	-11.892	-11.892	-11.8901	-11.9067	-11.9077	-11.8908	-11.9198	-11.9431	-11.9277	-11.9105	-11.9262	-11.9101	-11.9015	-11.9293	-11.9272	-11.9058
673	-11.905	-11.9191	-11.9132	-11.9291	-11.9113	-11.8901	-11.9055	-11.8522	-11.8382	-11.8324	-11.7939	-11.8084	-11.8135	-11.8029	-11.8197	-11.8197	-11.8187	-11.8134	-11.8141	-11.8113	-11.8095	-11.8331	-11.8343	-11.8377	-11.8363	-11.837	-11.8615	-11.8646	-11.8618	-11.8908	-11.8908	-11.8854	-11.9067	-11.8988	-11.8908	-11.8827	-11.8746	-11.8738	-11.9018	-11.8935	-11.8782	-11.8943	-11.8917	-11.8983	-11.905
674	-11.9049	-11.917	-11.9115	-11.9272	-11.9107	-11.8897	-11.9051	-11.8518	-11.8367	-11.8324	-11.7923	-11.8066	-11.8134	-11.8011	-11.8197	-11.8197	-11.8187	-11.8134	-11.8141	-11.8113	-11.8094	-11.8331	-11.8343	-11.8376	-11.8363	-11.837	-11.8614	-11.8646	-11.8606	-11.8908	-11.8908	-11.8853	-11.8973	-11.8987	-11.8907	-11.8826	-11.8746	-11.8738	-11.9017	-11.8934	-11.8781	-11.8942	-11.8916	-11.8983	-11.9049
675	-11.9037	-11.8775	-11.9086	-11.9085	-11.9094	-11.8895	-11.8692	-11.8487	-11.828	-11.8069	-11.7856	-11.804	-11.7871	-11.7968	-11.7804	-11.7804	-11.7851	-11.7914	-11.7976	-11.8036	-11.8083	-11.8152	-11.8208	-11.8354	-11.8323	-11.8368	-11.8418	-11.8472	-11.8604	-11.856	-11.856	-11.8845	-11.8782	-11.8724	-11.8893	-11.8709	-11.8585	-11.8666	-11.8646	-11.8714	-11.8765	-11.8849	-11.8784	-11.889	-11.9037
676	-11.9036	-11.876	-11.9083	-11.9081	-11.9076	-11.8878	-11.8674	-11.847	-11.8262	-11.8052	-11.7839	-11.8023	-11.785	-11.7957	-11.7804	-11.7804	-11.7851	-11.7914	-11.7975	-11.8036	-11.8083	-11.8152	-11.8208	-11.8354	-11.8316	-11.8367	-11.8418	-11.8471	-11.8603	-11.856	-11.856	-11.8844	-11.8781	-11.8723	-11.8893	-11.8708	-11.8584	-11.8665	-11.8645	-11.8713	-11.8764	-11.8848	-11.8783	-11.8889	-11.9036
677	-11.8485	-11.8588	-11.9065	-11.8765	-11.8768	-11.8876	-11.8513	-11.8148	-11.7981	-11.7653	-11.7787	-11.7641	-11.769	-11.7913	-11.7804	-11.7804	-11.7812	-11.7912	-11.7744	-11.7517	-11.7879	-11.8052	-11.8131	-11.8263	-11.8316	-11.827	-11.8376	-11.8466	-11.8515	-11.8558	-11.8558	-11.8679	-11.8602	-11.862	-11.8672	-11.8625	-11.8524	-11.8577	-11.8584	-11.8503	-11.8737	-11.8596	-11.8721	-11.8626	-11.8485
678	-11.8484	-11.8587	-11.9052	-11.8748	-11.8765	-11.886	-11.8495	-11.813	-11.7977	-11.7638	-11.7786	-11.7623	-11.7687	-11.7892	-11.7804	-11.7804	-11.7812	-11.7912	-11.7744	-11.7516	-11.7879	-11.8052	-11.8131	-11.8263	-11.8316	-11.8269	-11.8376	-11.8466	-11.8514	-11.8558	-11.8558	-11.8265	-11.8328	-11.8617	-11.8671	-11.8624	-11.8523	-11.8576	-11.8584	-11.8502	-11.8737	-11.8595	-11.872	-11.8625	-11.8484
679	-11.8469	-11.8584	-11.8568	-11.8656	-11.8661	-11.8236	-11.7812	-11.7958	-11.7784	-11.7436	-11.7757	-11.7411	-11.7677	-11.766	-11.7804	-11.7804	-11.7774	-11.778	-11.7674	-11.7426	-11.7446	-11.778	-11.8019	-11.8257	-11.7956	-11.8023	-11.81	-11.838	-11.8514	-11.8383	-11.8383	-11.8263	-11.8325	-11.8303	-11.8369	-11.8439	-11.8508	-11.855	-11.8522	-11.85	-11.8486	-11.8554	-11.8473	-11.8475	-11.8469
680	-11.8468	-11.8574	-11.8568	-11.8655	-11.8656	-11.8231	-11.7806	-11.7943	-11.7766	-11.7432	-11.7739	-11.7397	-11.767	-11.763	-11.7804	-11.7804	-11.7774	-11.778	-11.7674	-11.7426	-11.7446	-11.778	-11.8019	-11.8256	-11.7955	-11.8015	-11.8099	-11.838	-11.8514	-11.8383	-11.8383	-11.8158	-11.8229	-11.8299	-11.8368	-11.8438	-11.8507	-11.855	-11.8521	-11.8499	-11.8485	-11.8553	-11.8472	-11.8474	-11.8468
681	-11.8465	-11.8505	-11.8105	-11.8603	-11.8396	-11.8026	-11.7656	-11.7388	-11.7366	-11.7428	-11.7129	-11.7271	-11.7594	-11.7577	-11.7804	-11.7804	-11.7721	-11.7654	-11.7586	-11.7303	-11.7426	-11.7456	-11.7917	-11.7984	-11.7947	-11.7909	-11.8006	-11.8313	-11.8382	-11.8086	-11.8086	-11.8157	-11.8228	-11.8298	-11.8003	-11.8177	-11.8458	-11.8339	-11.8178	-11.8458	-11.8421	-11.8472	-11.8425	-11.8322	-11.8465
682	-11.8464	-11.8504	-11.8094	-11.8597	-11.8379	-11.801	-11.7639	-11.7382	-11.735	-11.7419	-11.7115	-11.7271	-11.7574	-11.7559	-11.7804	-11.7804	-11.7721	-11.7654	-11.7586	-11.7303	-11.7425	-11.7455	-11.7916	-11.7984	-11.7947	-11.7909	-11.7995	-11.8302	-11.8382	-11.8086	-11.8086	-11.8087	-11.797	-11.787	-11.7896	-11.8177	-11.8458	-11.8339	-11.8178	-11.8458	-11.8421	-11.8471	-11.8424	-11.8321	-11.8464
683	-11.8094	-11.8173	-11.8089	-11.7624	-11.742	-11.7248	-11.7533	-11.7284	-11.7098	-11.7411	-11.7056	-11.7252	-11.7422	-11.7558	-11.7787	-11.7787	-11.7445	-11.7375	-11.7152	-11.7213	-11.7272	-11.7374	-11.7387	-11.7571	-11.7922	-11.7732	-11.787	-11.7828	-11.7785	-11.8086	-11.8086	-11.8036	-11.7968	-11.7869	-11.7896	-11.7724	-11.7729	-11.7897	-11.8155	-11.8219	-11.8384	-11.834	-11.8257	-11.826	-11.8094
684	-11.8094	-11.8152	-11.8082	-11.7613	-11.74	-11.7227	-11.7517	-11.7268	-11.708	-11.7402	-11.7038	-11.7249	-11.7405	-11.7556	-11.7787	-11.7787	-11.7445	-11.7374	-11.7151	-11.7212	-11.7272	-11.7374	-11.7387	-11.7571	-11.7921	-11.7731	-11.7869	-11.7828	-11.7785	-11.8086	-11.8086	-11.8033	-11.7943	-11.7673	-11.7797	-11.7723	-11.7728	-11.7897	-11.8154	-11.8218	-11.8383	-11.8339	-11.8257	-11.8259	-11.8094
685	-11.8092	-11.7928	-11.7865	-11.7593	-11.7262	-11.7107	-11.7074	-11.7076	-11.6965	-11.6846	-11.6945	-11.7247	-11.7347	-11.7448	-11.7786	-11.7786	-11.7399	-11.732	-11.6973	-11.7211	-11.6993	-11.733	-11.7302	-11.7442	-11.7496	-11.7697	-11.772	-11.7647	-11.7695	-11.7742	-11.7742	-11.8015	-11.7942	-11.7671	-11.7797	-11.7702	-11.765	-11.7891	-11.8054	-11.797	-11.7901	-11.804	-11.818	-11.8175	-11.8092
686	-11.8091	-11.7905	-11.7845	-11.7576	-11.7238	-11.7091	-11.7053	-11.706	-11.6959	-11.6831	-11.6927	-11.7247	-11.7329	-11.743	-11.7786	-11.7786	-11.7399	-11.732	-11.6972	-11.7211	-11.6992	-11.733	-11.7301	-11.7442	-11.7495	-11.7687	-11.7713	-11.7647	-11.7695	-11.7742	-11.7742	-11.8014	-11.779	-11.7614	-11.7409	-11.7568	-11.7649	-11.789	-11.8053	-11.797	-11.79	-11.8039	-11.8179	-11.8174	-11.8091
687	-11.8072	-11.7764	-11.7759	-11.7556	-11.7135	-11.6966	-11.6784	-11.6898	-11.6911	-11.6641	-11.6889	-11.7114	-11.709	-11.7332	-11.6978	-11.6978	-11.738	-11.7089	-11.6936	-11.7069	-11.6859	-11.6861	-11.7217	-11.7228	-11.7385	-11.7663	-11.7598	-11.7415	-11.7657	-11.774	-11.774	-11.7448	-11.7331	-11.7613	-11.7408	-11.7567	-11.7615	-11.7576	-11.7627	-11.7763	-11.7786	-11.7602	-11.7576	-11.7824	-11.8072
688	-11.8072	-11.7746	-11.7736	-11.753	-11.7124	-11.6942	-11.6768	-11.6877	-11.6895	-11.6624	-11.6884	-11.7097	-11.7073	-11.7316	-11.6978	-11.6978	-11.738	-11.7089	-11.6936	-11.7069	-11.6859	-11.686	-11.7217	-11.7227	-11.7376	-11.7662	-11.7598	-11.7407	-11.7656	-11.774	-11.774	-11.7446	-11.733	-11.7493	-11.7376	-11.7333	-11.7615	-11.7575	-11.7626	-11.7762	-11.7785	-11.7601	-11.7575	-11.7824	-11.8072
689	-11.705	-11.7571	-11.7443	-11.7129	-11.6824	-11.6647	-11.6674	-11.6765	-11.672	-11.6618	-11.6879	-11.6731	-11.7065	-11.7221	-11.6978	-11.6978	-11.7335	-11.6992	-11.6862	-11.6685	-11.6746	-11.654	-11.6756	-11.7072	-11.737	-11.7548	-11.7379	-11.7228	-11.7106	-11.6795	-11.6795	-11.7047	-11.7153	-11.7252	-11.7374	-11.7332	-11.7401	-11.7492	-11.7501	-11.7426	-11.735	-11.7327	-11.7417	-11.7233	-11.705
690	-11.7049	-11.7564	-11.7425	-11.7112	-11.6806	-11.6636	-11.6651	-11.6747	-11.67	-11.66	-11.6861	-11.6714	-11.7035	-11.7221	-11.6978	-11.6978	-11.7334	-11.6991	-11.6862	-11.6685	-11.6746	-11.654	-11.6747	-11.7062	-11.7369	-11.7548	-11.7378	-11.7227	-11.7098	-11.6795	-11.6795	-11.7047	-11.7151	-11.7251	-11.7194	-11.7227	-11.7359	-11.7491	-11.75	-11.7425	-11.735	-11.7326	-11.7417	-11.7233	-11.7049
691	-11.7043	-11.6892	-11.6734	-11.6573	-11.6681	-11.6527	-11.643	-11.6387	-11.656	-11.6545	-11.6668	-11.6693	-11.6705	-11.7201	-11.6976	-11.6976	-11.7025	-11.6864	-11.6756	-11.6529	-11.6613	-11.6439	-11.6665	-11.7014	-11.7153	-11.7077	-11.7	-11.7105	-11.6843	-11.6787	-11.6787	-11.6943	-11.7097	-11.6968	-11.7097	-11.7226	-11.7358	-11.7099	-11.6796	-11.6828	-11.7078	-11.7274	-11.7198	-11.7121	-11.7043
692	-11.7043	-11.6873	-11.6714	-11.6554	-11.6665	-11.651	-11.6413	-11.6363	-11.6545	-11.6541	-11.6646	-11.6676	-11.6705	-11.7184	-11.6976	-11.6976	-11.7025	-11.6864	-11.6756	-11.6529	-11.6613	-11.643	-11.6664	-11.7013	-11.7152	-11.7076	-11.6999	-11.7104	-11.6842	-11.6787	-11.6787	-11.6942	-11.7096	-11.6967	-11.7096	-11.7078	-11.678	-11.6481	-11.6578	-11.6827	-11.7077	-11.7274	-11.7197	-11.712	-11.7043
693	-11.7029	-11.6676	-11.631	-11.6255	-11.6411	-11.6489	-11.6241	-11.6271	-11.64	-11.6538	-11.6371	-11.6467	-11.6635	-11.6751	-11.6976	-11.6976	-11.6894	-11.6826	-11.671	-11.6497	-11.6502	-11.6414	-11.6465	-11.639	-11.6354	-11.6437	-11.6799	-11.6922	-11.6841	-11.6763	-11.6763	-11.6714	-11.684	-11.6858	-11.7049	-11.7076	-11.6778	-11.6479	-11.6577	-11.6493	-11.6189	-11.6242	-11.6505	-11.6767	-11.7029
694	-11.7028	-11.6662	-11.6296	-11.6239	-11.6391	-11.6473	-11.6224	-11.6256	-11.6383	-11.6538	-11.636	-11.6438	-11.6635	-11.6734	-11.6976	-11.6976	-11.6893	-11.6825	-11.6709	-11.6497	-11.6501	-11.6414	-11.6465	-11.6389	-11.6353	-11.6436	-11.6798	-11.6921	-11.684	-11.6763	-11.6763	-11.6713	-11.6839	-11.6855	-11.7049	-11.6895	-11.6595	-11.6328	-11.6181	-11.5881	-11.5978	-11.6241	-11.6504	-11.6767	-11.7028
695	-11.4985	-11.5407	-11.5831	-11.5946	-11.6192	-11.6246	-11.6157	-11.6157	-11.6288	-11.6522	-11.6354	-11.6338	-11.6523	-11.6619	-11.696	-11.696	-11.6573	-11.652	-11.6582	-11.6402	-11.6119	-11.6324	-11.6186	-11.627	-11.6312	-11.637	-11.6519	-11.6601	-11.6682	-11.6763	-11.6763	-11.6643	-11.6496	-11.6765	-11.6562	-11.6265	-11.6077	-11.6327	-11.6179	-11.5879	-11.5977	-11.5884	-11.5579	-11.5273	-11.4985
696	-11.4984	-11.539	-11.5814	-11.5932	-11.6177	-11.6227	-11.6146	-11.614	-11.6271	-11.6521	-11.634	-11.6333	-11.6505	-11.6602	-11.696	-11.696	-11.6573	-11.6519	-11.6582	-11.6402	-11.611	-11.6323	-11.6186	-11.627	-11.6312	-11.6369	-11.6519	-11.6601	-11.6682	-11.6763	-11.6763	-11.6642	-11.6495	-11.6765	-11.6559	-11.6262	-11.6077	-11.6295	-11.5994	-11.5713	-11.558	-11.5312	-11.5199	-11.509	-11.4984
697	-11.4982	-11.5288	-11.5592	-11.5893	-11.5755	-11.6094	-11.6079	-11.5966	-11.6103	-11.6062	-11.6164	-11.6291	-11.6332	-11.6395	-11.696	-11.696	-11.6506	-11.6347	-11.6392	-11.617	-11.6056	-11.628	-11.5966	-11.5517	-11.5942	-11.6234	-11.6155	-11.6166	-11.6482	-11.6589	-11.6589	-11.6478	-11.6481	-11.6352	-11.6211	-11.6072	-11.5968	-11.5805	-11.5676	-11.5712	-11.5578	-11.5311	-11.5198	-11.5089	-11.4982
698	-11.4982	-11.5272	-11.5576	-11.5877	-11.5738	-11.6076	-11.606	-11.5956	-11.608	-11.6039	-11.6148	-11.6274	-11.6314	-11.6393	-11.696	-11.696	-11.6506	-11.6347	-11.6392	-11.617	-11.6055	-11.628	-11.5966	-11.5517	-11.5941	-11.6234	-11.6154	-11.6158	-11.6474	-11.6589	-11.6589	-11.6478	-11.648	-11.6351	-11.621	-11.6071	-11.5965	-11.5804	-11.5675	-11.5692	-11.5429	-11.5298	-11.5187	-11.5077	-11.4982
699	-11.4969	-11.4773	-11.5074	-11.5415	-11.5584	-11.5688	-11.5981	-11.595	-11.574	-11.6011	-11.6127	-11.6177	-11.626	-11.6161	-11.5616	-11.5616	-11.6067	-11.6167	-11.6064	-11.614	-11.6018	-11.6102	-11.5812	-11.5515	-11.5519	-11.5706	-11.5907	-11.6122	-11.6349	-11.6588	-11.6588	-11.6466	-11.6344	-11.6223	-11.6103	-11.5984	-11.5937	-11.5751	-11.5636	-11.5551	-11.5428	-11.5297	-11.5186	-11.5076	-11.4969
700	-11.4968	-11.477	-11.5057	-11.5398	-11.557	-11.5673	-11.5966	-11.5939	-11.572	-11.5993	-11.6119	-11.6157	-11.6243	-11.6161	-11.5616	-11.5616	-11.6066	-11.6166	-11.6064	-11.614	-11.6017	-11.6102	-11.5812	-11.5514	-11.5518	-11.5705	-11.5906	-11.6121	-11.6348	-11.6588	-11.6588	-11.6465	-11.6343	-11.6222	-11.6102	-11.5983	-11.5936	-11.575	-11.5635	-11.555	-11.5409	-11.5278	-11.4976	-11.4829	-11.4968
701	-11.4967	-11.4769	-11.4904	-11.516	-11.5413	-11.5664	-11.5912	-11.591	-11.5704	-11.5825	-11.6057	-11.6047	-11.5992	-11.5972	-11.5615	-11.5615	-11.5983	-11.6035	-11.5849	-11.5933	-11.5991	-11.5613	-11.53	-11.539	-11.5479	-11.5567	-11.5847	-11.6074	-11.5992	-11.5909	-11.5909	-11.6195	-11.6193	-11.5907	-11.562	-11.5827	-11.5867	-11.5669	-11.5448	-11.5522	-11.5408	-11.5276	-11.4974	-11.4829	-11.4967
702	-11.4965	-11.475	-11.4887	-11.5143	-11.5396	-11.5647	-11.5895	-11.5891	-11.5688	-11.5821	-11.604	-11.6047	-11.5972	-11.5955	-11.5615	-11.5615	-11.5982	-11.6034	-11.5848	-11.5933	-11.599	-11.5612	-11.53	-11.5389	-11.5478	-11.5566	-11.5839	-11.6074	-11.5992	-11.5909	-11.5909	-11.6195	-11.6192	-11.5906	-11.562	-11.5826	-11.5866	-11.5667	-11.5447	-11.5521	-11.539	-11.5087	-11.4784	-11.4754	-11.4965
703	-11.4964	-11.473	-11.4796	-11.5096	-11.5393	-11.5287	-11.5622	-11.5665	-11.5649	-11.5804	-11.5867	-11.5899	-11.5809	-11.5805	-11.5615	-11.5615	-11.568	-11.5764	-11.5776	-11.5919	-11.594	-11.5475	-11.519	-11.5346	-11.5203	-11.5526	-11.5654	-11.574	-11.5825	-11.5909	-11.5909	-11.5622	-11.5335	-11.5326	-11.5576	-11.5333	-11.5046	-11.5182	-11.5371	-11.5071	-11.4771	-11.452	-11.4674	-11.4754	-11.4964
704	-11.4386	-11.4714	-11.4781	-11.508	-11.5377	-11.527	-11.5605	-11.5654	-11.5632	-11.5801	-11.5838	-11.5883	-11.5807	-11.5785	-11.5615	-11.5615	-11.568	-11.5764	-11.5776	-11.5919	-11.5939	-11.5475	-11.5189	-11.5345	-11.5195	-11.5518	-11.5654	-11.574	-11.5825	-11.5909	-11.5909	-11.5622	-11.5335	-11.5325	-11.5575	-11.5333	-11.5045	-11.5181	-11.5368	-11.5069	-11.4769	-11.452	-11.4674	-11.4673	-11.4386
705	-11.4386	-11.4646	-11.4599	-11.461	-11.4949	-11.5224	-11.5096	-11.534	-11.5582	-11.5566	-11.555	-11.579	-11.5784	-11.5425	-11.5614	-11.5614	-11.5514	-11.5599	-11.5758	-11.5797	-11.5756	-11.5339	-11.5168	-11.5343	-11.5066	-11.482	-11.4753	-11.4689	-11.4629	-11.4573	-11.4573	-11.4824	-11.5075	-11.5047	-11.4758	-11.4649	-11.4916	-11.4758	-11.4469	-11.4209	-11.4364	-11.4471	-11.4545	-11.4671	-11.4386
706	-11.4385	-11.4629	-11.4596	-11.4593	-11.4932	-11.5211	-11.5079	-11.5323	-11.5565	-11.5548	-11.5537	-11.5774	-11.5779	-11.5405	-11.5614	-11.5614	-11.5513	-11.5598	-11.5757	-11.5789	-11.5755	-11.5339	-11.5168	-11.5343	-11.5066	-11.4819	-11.4752	-11.4689	-11.4629	-11.4573	-11.4573	-11.4823	-11.5074	-11.5047	-11.4758	-11.4648	-11.4915	-11.4757	-11.4469	-11.4209	-11.4364	-11.4468	-11.4544	-11.448	-11.4385
707	-11.4385	-11.4494	-11.4557	-11.4446	-11.4601	-11.485	-11.4924	-11.5287	-11.5453	-11.5455	-11.5526	-11.5712	-11.5415	-11.5258	-11.5597	-11.5597	-11.5246	-11.5431	-11.5562	-11.5667	-11.5445	-11.5209	-11.5088	-11.4961	-11.4889	-11.4613	-11.4432	-11.4474	-11.4521	-11.4573	-11.4573	-11.4323	-11.4072	-11.4113	-11.4381	-11.4469	-11.4179	-11.3896	-11.4052	-11.418	-11.4127	-11.4336	-11.417	-11.4255	-11.4385
708	-11.437	-11.4479	-11.4538	-11.4444	-11.4584	-11.4833	-11.4907	-11.527	-11.5431	-11.544	-11.5521	-11.5703	-11.54	-11.5241	-11.5597	-11.5597	-11.5246	-11.5431	-11.5561	-11.5666	-11.5445	-11.5209	-11.5087	-11.496	-11.4888	-11.4613	-11.4431	-11.4473	-11.4521	-11.4573	-11.4573	-11.4322	-11.4071	-11.4113	-11.4381	-11.4469	-11.4179	-11.3896	-11.4052	-11.418	-11.4126	-11.4335	-11.4167	-11.4255	-11.437
709	-11.4368	-11.4368	-11.4268	-11.435	-11.4317	-11.4561	-11.4867	-11.4843	-11.5172	-11.5264	-11.5456	-11.5279	-11.53	-11.5228	-11.5596	-11.5596	-11.5163	-11.541	-11.5474	-11.5347	-11.5191	-11.5116	-11.5033	-11.4877	-11.4872	-11.4399	-11.4159	-11.3702	-11.3401	-11.3307	-11.3307	-11.3576	-11.3845	-11.3822	-11.3572	-11.3581	-11.3738	-11.3889	-11.3711	-11.3919	-11.3891	-11.3991	-11.4123	-11.4213	-11.4368
710	-11.419	-11.3925	-11.4252	-11.4349	-11.4316	-11.4544	-11.4855	-11.482	-11.516	-11.5235	-11.5456	-11.5255	-11.5291	-11.5223	-11.5596	-11.5596	-11.5163	-11.5409	-11.5466	-11.5346	-11.519	-11.5115	-11.5033	-11.487	-11.4871	-11.4399	-11.4159	-11.3702	-11.34	-11.3307	-11.3307	-11.3575	-11.3844	-11.3821	-11.3571	-11.3581	-11.3738	-11.3888	-11.3711	-11.3918	-11.3891	-11.399	-11.4123	-11.4213	-11.419
711	-11.419	-11.3909	-11.4096	-11.4333	-11.4198	-11.4212	-11.4229	-11.4513	-11.4809	-11.5173	-11.5391	-11.5221	-11.5232	-11.5068	-11.467	-11.467	-11.5132	-11.5148	-11.5353	-11.5269	-11.5118	-11.5039	-11.501	-11.4721	-11.4366	-11.4396	-11.3925	-11.3496	-11.3244	-11.3306	-11.3306	-11.3037	-11.3104	-11.3264	-11.3422	-11.3322	-11.332	-11.3505	-11.3598	-11.3724	-11.3858	-11.3866	-11.404	-11.4038	-11.419
712	-11.4175	-11.384	-11.4079	-11.4329	-11.4181	-11.4212	-11.4207	-11.4502	-11.4793	-11.5157	-11.5372	-11.5219	-11.5212	-11.5067	-11.467	-11.467	-11.5132	-11.514	-11.5352	-11.5269	-11.5117	-11.5038	-11.5009	-11.4721	-11.4365	-11.4395	-11.3925	-11.3495	-11.3244	-11.3306	-11.3306	-11.3037	-11.3104	-11.3264	-11.3422	-11.3321	-11.332	-11.3504	-11.3597	-11.3724	-11.3857	-11.3866	-11.4039	-11.4038	-11.4175
713	-11.3582	-11.3823	-11.3751	-11.3835	-11.4143	-11.394	-11.4134	-11.4443	-11.4658	-11.4863	-11.5223	-11.5214	-11.5035	-11.504	-11.4669	-11.4669	-11.5041	-11.5049	-11.535	-11.5087	-11.4933	-11.497	-11.4921	-11.4542	-11.4273	-11.3823	-11.3592	-11.345	-11.3214	-11.2785	-11.2785	-11.2945	-11.2773	-11.291	-11.3047	-11.3184	-11.3299	-11.3455	-11.359	-11.3518	-11.3692	-11.3731	-11.3884	-11.3868	-11.3582
714	-11.3582	-11.3778	-11.3472	-11.3818	-11.4123	-11.392	-11.4133	-11.4427	-11.463	-11.4863	-11.5208	-11.5195	-11.5017	-11.5025	-11.4669	-11.4669	-11.504	-11.5048	-11.5349	-11.5087	-11.4933	-11.497	-11.4921	-11.4542	-11.4273	-11.3822	-11.3591	-11.345	-11.3213	-11.2785	-11.2785	-11.2945	-11.2772	-11.291	-11.3047	-11.3184	-11.3298	-11.3455	-11.359	-11.3517	-11.3692	-11.3731	-11.3884	-11.3865	-11.3582
715	-11.358	-11.3777	-11.3455	-11.3398	-11.3611	-11.3821	-11.4076	-11.4235	-11.4438	-11.4677	-11.4839	-11.5037	-11.5011	-11.4891	-11.4665	-11.4665	-11.4821	-11.4875	-11.4933	-11.5026	-11.4911	-11.4665	-11.455	-11.45	-11.4078	-11.3688	-11.3371	-11.3121	-11.2973	-11.2785	-11.2785	-11.2634	-11.2767	-11.2685	-11.2889	-11.3093	-11.3072	-11.3168	-11.3343	-11.3421	-11.3576	-11.3601	-11.332	-11.3451	-11.358
716	-11.358	-11.3579	-11.3183	-11.338	-11.3592	-11.3802	-11.406	-11.4216	-11.4419	-11.4665	-11.482	-11.5017	-11.4986	-11.4882	-11.4665	-11.4665	-11.4813	-11.4874	-11.4932	-11.5025	-11.491	-11.4664	-11.4542	-11.45	-11.4078	-11.3687	-11.3371	-11.312	-11.2973	-11.2785	-11.2785	-11.2634	-11.2766	-11.2684	-11.2888	-11.3092	-11.3072	-11.3168	-11.3343	-11.3421	-11.3576	-11.3601	-11.332	-11.345	-11.358
717	-11.3566	-11.3109	-11.3167	-11.3131	-11.3339	-11.3708	-11.4029	-11.4083	-11.4268	-11.464	-11.463	-11.5007	-11.4906	-11.4853	-11.4664	-11.4664	-11.4757	-11.4839	-11.4693	-11.4796	-11.4612	-11.4518	-11.4494	-11.4342	-11.4073	-11.3653	-11.3227	-11.2917	-11.2462	-11.2495	-11.2495	-11.2624	-11.2482	-11.2497	-11.2642	-11.2818	-11.2993	-11.311	-11.3266	-11.3306	-11.3057	-11.3189	-11.3311	-11.3409	-11.3566
718	-11.3563	-11.3092	-11.3167	-11.2969	-11.3324	-11.3692	-11.401	-11.408	-11.4268	-11.4621	-11.4628	-11.4993	-11.4889	-11.4835	-11.4664	-11.4664	-11.4756	-11.4839	-11.4692	-11.4795	-11.4611	-11.4518	-11.4494	-11.4341	-11.4073	-11.3653	-11.3227	-11.2917	-11.2462	-11.2495	-11.2495	-11.2624	-11.2481	-11.2496	-11.2641	-11.2817	-11.2993	-11.311	-11.3266	-11.3306	-11.3056	-11.3188	-11.3311	-11.3409	-11.3563
719	-11.2747	-11.2976	-11.3165	-11.2954	-11.2997	-11.3614	-11.3739	-11.4051	-11.4164	-11.4065	-11.4211	-11.4556	-11.481	-11.4748	-11.4651	-11.4651	-11.4745	-11.4713	-11.45	-11.4326	-11.4317	-11.4318	-11.4326	-11.4018	-11.3784	-11.3603	-11.3131	-11.2799	-11.2368	-11.2495	-11.2495	-11.2356	-11.2463	-11.2482	-11.264	-11.2797	-11.2954	-11.2823	-11.2791	-11.2924	-11.3014	-11.3062	-11.3235	-11.302	-11.2747
720	-11.2747	-11.2974	-11.2966	-11.2555	-11.2973	-11.3591	-11.372	-11.4022	-11.4155	-11.4059	-11.4195	-11.4539	-11.4797	-11.4724	-11.4651	-11.4651	-11.4745	-11.4713	-11.45	-11.4326	-11.4317	-11.4317	-11.4325	-11.4018	-11.3783	-11.3602	-11.313	-11.2798	-11.2368	-11.2495	-11.2495	-11.2356	-11.2463	-11.2482	-11.264	-11.2797	-11.2954	-11.2822	-11.2791	-11.2924	-11.3014	-11.3061	-11.3235	-11.302	-11.2747
721	-11.2747	-11.2967	-11.2599	-11.2554	-11.2707	-11.2913	-11.3441	-11.3671	-11.4056	-11.4037	-11.4181	-11.4151	-11.4519	-11.4632	-11.465	-11.465	-11.4556	-11.4605	-11.4363	-11.4267	-11.4243	-11.422	-11.4101	-11.3881	-11.3541	-11.3063	-11.303	-11.2657	-11.2323	-11.2079	-11.2079	-11.228	-11.2323	-11.2466	-11.2253	-11.2389	-11.2523	-11.2658	-11.2574	-11.2713	-11.2888	-11.2721	-11.2525	-11.2636	-11.2747
722	-11.2746	-11.2948	-11.2583	-11.2498	-11.2689	-11.2895	-11.3413	-11.3671	-11.4054	-11.4034	-11.4169	-11.4142	-11.4518	-11.462	-11.465	-11.465	-11.4556	-11.4604	-11.4363	-11.4267	-11.4242	-11.4212	-11.4101	-11.388	-11.3541	-11.3063	-11.3029	-11.2657	-11.2323	-11.2079	-11.2079	-11.2279	-11.2323	-11.2465	-11.2253	-11.2388	-11.2523	-11.2657	-11.2573	-11.2713	-11.2887	-11.2721	-11.2525	-11.2636	-11.2746
723	-11.2729	-11.2227	-11.2367	-11.248	-11.251	-11.2828	-11.3117	-11.3541	-11.3531	-11.3867	-11.4093	-11.4104	-11.4294	-11.4483	-11.4491	-11.4491	-11.4527	-11.4459	-11.4345	-11.4124	-11.4171	-11.4135	-11.3977	-11.3682	-11.326	-11.2941	-11.2585	-11.224	-11.2182	-11.2078	-11.2078	-11.2165	-11.2289	-11.2301	-11.2226	-11.2011	-11.2187	-11.2363	-11.2538	-11.2326	-11.2302	-11.2414	-11.2428	-11.2566	-11.2729
724	-11.2729	-11.2212	-11.2366	-11.2377	-11.2246	-11.2801	-11.3099	-11.3521	-11.3519	-11.385	-11.4084	-11.4086	-11.4276	-11.4464	-11.4491	-11.4491	-11.4526	-11.4459	-11.4344	-11.4123	-11.417	-11.4135	-11.3977	-11.3681	-11.326	-11.294	-11.2585	-11.224	-11.2182	-11.2078	-11.2078	-11.2165	-11.2289	-11.2301	-11.2225	-11.2011	-11.2187	-11.2363	-11.2538	-11.2325	-11.2301	-11.2413	-11.2428	-11.2566	-11.2729
725	-11.1859	-11.2164	-11.2287	-11.2354	-11.223	-11.2556	-11.3072	-11.3319	-11.3514	-11.3817	-11.3911	-11.3969	-11.4234	-11.4343	-11.4484	-11.4484	-11.4414	-11.4374	-11.4264	-11.3824	-11.3888	-11.4074	-11.3657	-11.3178	-11.2853	-11.2837	-11.2412	-11.2107	-11.2153	-11.2005	-11.2005	-11.2113	-11.2216	-11.2117	-11.2139	-11.1977	-11.1848	-11.1962	-11.2076	-11.2189	-11.2078	-11.2205	-11.2386	-11.2135	-11.1859
726	-11.1858	-11.2164	-11.2269	-11.2351	-11.2214	-11.254	-11.3072	-11.3301	-11.3501	-11.3804	-11.3893	-11.3968	-11.4225	-11.4334	-11.4484	-11.4484	-11.4413	-11.4373	-11.4264	-11.3823	-11.388	-11.4073	-11.3657	-11.3178	-11.2852	-11.2837	-11.2412	-11.2107	-11.2152	-11.2005	-11.2005	-11.2112	-11.2216	-11.2117	-11.2139	-11.1977	-11.1847	-11.1962	-11.2075	-11.2189	-11.2077	-11.2205	-11.2385	-11.2134	-11.1858
727	-11.1855	-11.2074	-11.1755	-11.1945	-11.2187	-11.2471	-11.2874	-11.32	-11.3441	-11.3716	-11.348	-11.3728	-11.3978	-11.429	-11.4479	-11.4479	-11.4296	-11.3956	-11.3717	-11.3817	-11.3746	-11.3365	-11.2982	-11.2776	-11.2698	-11.246	-11.2343	-11.1985	-11.2019	-11.2005	-11.2005	-11.1879	-11.1981	-11.2076	-11.1934	-11.1955	-11.1814	-11.1651	-11.1666	-11.1845	-11.2025	-11.183	-11.1638	-11.1747	-11.1855
728	-11.1855	-11.2056	-11.1732	-11.1929	-11.2041	-11.2471	-11.2858	-11.3183	-11.3439	-11.3698	-11.3477	-11.3704	-11.3954	-11.4274	-11.4479	-11.4479	-11.4295	-11.3955	-11.3716	-11.3817	-11.3745	-11.3364	-11.2982	-11.2775	-11.2697	-11.2459	-11.2342	-11.1985	-11.2018	-11.2005	-11.2005	-11.1878	-11.1981	-11.2075	-11.1934	-11.1954	-11.1814	-11.1651	-11.1665	-11.1845	-11.2025	-11.1829	-11.1637	-11.1746	-11.1855
729	-11.1841	-11.1373	-11.1653	-11.1807	-11.2017	-11.2276	-11.2513	-11.2844	-11.3344	-11.3235	-11.3465	-11.3684	-11.3915	-11.4232	-11.4478	-11.4478	-11.4211	-11.392	-11.3542	-11.3553	-11.3373	-11.3087	-11.2908	-11.2731	-11.2592	-11.2217	-11.1937	-11.1972	-11.2016	-11.1936	-11.1936	-11.1845	-11.1685	-11.1658	-11.1835	-11.1793	-11.1684	-11.1508	-11.1487	-11.1323	-11.1418	-11.1528	-11.1583	-11.1673	-11.1841
730	-11.184	-11.1358	-11.1638	-11.1783	-11.1941	-11.2252	-11.2489	-11.2841	-11.3324	-11.3211	-11.3456	-11.3672	-11.39	-11.4208	-11.4478	-11.4478	-11.421	-11.392	-11.3542	-11.3546	-11.3372	-11.3086	-11.2907	-11.273	-11.2591	-11.2216	-11.1936	-11.1971	-11.2016	-11.1936	-11.1936	-11.1845	-11.1685	-11.1658	-11.1834	-11.1793	-11.1683	-11.1507	-11.1487	-11.1323	-11.1417	-11.1527	-11.1582	-11.1672	-11.184
731	-11.1112	-11.1342	-11.158	-11.1757	-11.194	-11.1886	-11.2244	-11.2751	-11.2992	-11.3149	-11.3418	-11.3541	-11.3692	-11.4109	-11.4464	-11.4464	-11.4196	-11.3827	-11.3492	-11.3491	-11.328	-11.2928	-11.2679	-11.2597	-11.221	-11.1913	-11.1735	-11.186	-11.1628	-11.1936	-11.1936	-11.1844	-11.1679	-11.1524	-11.1617	-11.1733	-11.165	-11.1487	-11.1364	-11.1307	-11.1159	-11.13	-11.1486	-11.1336	-11.1112
732	-11.1111	-11.1319	-11.1579	-11.1755	-11.1869	-11.1642	-11.2241	-11.2728	-11.2968	-11.3129	-11.3417	-11.3526	-11.3681	-11.4103	-11.4464	-11.4464	-11.4196	-11.382	-11.3485	-11.349	-11.3279	-11.2927	-11.2678	-11.2597	-11.221	-11.1912	-11.1734	-11.186	-11.1628	-11.1936	-11.1936	-11.1844	-11.1678	-11.1524	-11.1617	-11.1732	-11.165	-11.1486	-11.1364	-11.1306	-11.1159	-11.13	-11.1486	-11.1335	-11.1111
733	-11.1105	-11.1269	-11.1574	-11.1598	-11.1868	-11.1639	-11.1681	-11.2051	-11.2422	-11.2867	-11.3167	-11.3302	-11.3545	-11.4087	-11.4463	-11.4463	-11.416	-11.3729	-11.3408	-11.3163	-11.2817	-11.2598	-11.2488	-11.205	-11.1901	-11.1822	-11.1431	-11.1536	-11.1556	-11.1706	-11.1706	-11.1759	-11.1582	-11.1501	-11.1363	-11.1202	-11.1308	-11.1412	-11.1195	-11.122	-11.1114	-11.0994	-11.0875	-11.099	-11.1105
734	-11.1104	-11.1265	-11.1551	-11.157	-11.1733	-11.1324	-11.1668	-11.2037	-11.2408	-11.2865	-11.3152	-11.329	-11.354	-11.4076	-11.4463	-11.4463	-11.4153	-11.3728	-11.3407	-11.3162	-11.281	-11.2597	-11.2487	-11.2049	-11.19	-11.1821	-11.143	-11.1536	-11.1556	-11.1706	-11.1706	-11.1759	-11.1581	-11.1501	-11.1363	-11.1201	-11.1307	-11.1411	-11.1195	-11.122	-11.1113	-11.0994	-11.0874	-11.0989	-11.1104
735	-11.109	-11.1132	-11.098	-11.1264	-11.1145	-11.1324	-11.1432	-11.1797	-11.2315	-11.2794	-11.2955	-11.3142	-11.3187	-11.269	-11.2195	-11.2195	-11.2585	-11.2995	-11.326	-11.3154	-11.2779	-11.2477	-11.2135	-11.1899	-11.1616	-11.1184	-11.1396	-11.1252	-11.1547	-11.1706	-11.1706	-11.1568	-11.1481	-11.1481	-11.1283	-11.113	-11.1039	-11.1083	-11.114	-11.0927	-11.1075	-11.093	-11.0857	-11.0983	-11.109
736	-11.1089	-11.1108	-11.0952	-11.1264	-11.1143	-11.1314	-11.1418	-11.1785	-11.2313	-11.278	-11.2936	-11.3131	-11.3174	-11.2677	-11.2195	-11.2195	-11.2584	-11.2994	-11.3259	-11.3148	-11.2779	-11.247	-11.2128	-11.1898	-11.1615	-11.1184	-11.1396	-11.1251	-11.1547	-11.1706	-11.1706	-11.1568	-11.1481	-11.148	-11.1282	-11.1129	-11.1039	-11.1083	-11.1139	-11.0927	-11.1075	-11.093	-11.0856	-11.0982	-11.1089
737	-11.0506	-11.062	-11.0678	-11.0994	-11.1038	-11.1301	-11.1261	-11.1758	-11.2162	-11.2537	-11.2916	-11.298	-11.2814	-11.2493	-11.2188	-11.2188	-11.2538	-11.2878	-11.3217	-11.2791	-11.2518	-11.2395	-11.2008	-11.1791	-11.1445	-11.1098	-11.1055	-11.1087	-11.1502	-11.115	-11.115	-11.1303	-11.1429	-11.1404	-11.1227	-11.1086	-11.0971	-11.0877	-11.0741	-11.0868	-11.0646	-11.0761	-11.083	-11.0666	-11.0506
738	-11.0506	-11.0614	-11.0673	-11.0994	-11.1036	-11.1114	-11.1208	-11.1755	-11.2149	-11.2524	-11.2905	-11.2974	-11.2803	-11.2483	-11.2188	-11.2188	-11.2531	-11.2871	-11.321	-11.279	-11.2517	-11.2394	-11.2008	-11.1784	-11.1439	-11.1092	-11.1055	-11.1087	-11.1502	-11.115	-11.115	-11.1303	-11.1429	-11.1404	-11.1226	-11.1085	-11.097	-11.0877	-11.074	-11.0867	-11.0645	-11.076	-11.083	-11.0666	-11.0506
739	-11.0498	-11.0359	-11.0659	-11.0585	-11.0948	-11.1075	-11.1206	-11.0867	-11.1273	-11.1844	-11.2413	-11.2763	-11.2572	-11.2381	-11.2181	-11.2181	-11.2233	-11.2299	-11.2368	-11.2442	-11.2322	-11.1923	-11.1906	-11.162	-11.1229	-11.093	-11.0757	-11.1066	-11.1229	-11.1149	-11.1149	-11.1268	-11.1385	-11.129	-11.115	-11.1049	-11.0891	-11.0727	-11.0714	-11.0551	-11.0617	-11.0735	-11.0784	-11.0635	-11.0498
740	-11.0482	-11.0332	-11.0658	-11.0572	-11.0935	-11.1061	-11.0706	-11.0847	-11.1266	-11.1837	-11.2407	-11.2743	-11.2552	-11.2361	-11.2181	-11.2181	-11.2232	-11.2298	-11.2368	-11.2441	-11.2321	-11.1922	-11.1905	-11.1619	-11.1229	-11.093	-11.0756	-11.1066	-11.1229	-11.1149	-11.1149	-11.1267	-11.1384	-11.129	-11.115	-11.1048	-11.089	-11.0727	-11.0714	-11.0551	-11.0617	-11.0734	-11.0783	-11.0635	-11.0482
741	-11.0482	-11.0203	-11.0224	-11.0433	-11.0724	-11.0654	-11.0706	-11.07	-11.1057	-11.1246	-11.1435	-11.1624	-11.1813	-11.2002	-11.2181	-11.2181	-11.2115	-11.2064	-11.2018	-11.1979	-11.1947	-11.1853	-11.1384	-11.0915	-11.0462	-11.0837	-11.0749	-11.1038	-11.0768	-11.1126	-11.1126	-11.1031	-11.0913	-11.0793	-11.0952	-11.101	-11.0871	-11.0696	-11.0585	-11.0531	-11.0595	-11.0322	-11.0059	-11.0185	-11.0482
742	-11.0458	-11.0192	-11.0212	-11.043	-11.071	-11.0652	-11.0677	-11.0694	-11.1037	-11.1226	-11.1415	-11.1604	-11.1793	-11.1982	-11.2181	-11.2181	-11.2114	-11.2063	-11.2017	-11.1978	-11.1946	-11.1852	-11.1383	-11.0915	-11.0462	-11.0836	-11.0743	-11.1037	-11.0768	-11.1126	-11.1126	-11.1031	-11.0912	-11.0793	-11.0951	-11.101	-11.087	-11.0695	-11.0585	-11.0531	-11.0594	-11.0321	-11.0059	-11.0145	-11.0458
743	-10.9737	-11.0157	-11.0132	-11.038	-11.0408	-11.053	-11.0657	-11.0634	-11.0539	-11.0778	-11.1033	-11.1301	-11.1583	-11.1876	-11.217	-11.217	-11.1851	-11.1504	-11.1156	-11.0805	-11.0453	-11.0099	-10.9742	-10.9993	-11.0447	-11.0573	-11.0629	-11.075	-11.0693	-11.1125	-11.1125	-11.0948	-11.0769	-11.0775	-11.0744	-11.0858	-11.0869	-11.0693	-11.0514	-11.0503	-11.0387	-11.0223	-11.005	-10.9897	-10.9737
744	-10.9737	-11.0136	-11.0125	-11.0365	-11.0407	-11.0528	-11.0492	-11.0316	-11.0533	-11.0772	-11.1026	-11.1294	-11.1575	-11.1868	-11.217	-11.217	-11.1844	-11.1497	-11.1149	-11.0798	-11.0446	-11.0092	-10.9736	-10.9993	-11.0446	-11.0573	-11.0628	-11.075	-11.0693	-11.1125	-11.1125	-11.0947	-11.0769	-11.0774	-11.0744	-11.0857	-11.0869	-11.0692	-11.0514	-11.0503	-11.0387	-11.0223	-11.0049	-10.9897	-10.9737
745	-10.973	-11.0051	-11.0041	-11.0102	-11.0294	-11.0486	-11.0126	-11.0312	-11.0004	-10.9711	-11.0206	-11.0701	-11.1198	-11.1695	-11.2169	-11.2169	-11.1779	-11.1384	-11.0994	-11.0609	-11.0232	-10.9862	-10.9523	-10.9605	-11.009	-11.0189	-11.0625	-11.0398	-11.0671	-11.0284	-11.0284	-11.0422	-11.0598	-11.063	-11.0673	-11.0553	-11.0432	-11.0554	-11.0503	-11.0442	-11.0299	-11.0155	-11.0009	-10.9862	-10.973
746	-10.971	-11.0051	-11.0027	-11.0084	-11.0275	-11.0466	-11.0119	-11.0087	-10.9465	-10.9696	-11.0191	-11.0687	-11.1184	-11.1681	-11.2169	-11.2169	-11.1778	-11.1383	-11.0993	-11.0609	-11.0231	-10.9861	-10.9523	-10.9605	-11.0089	-11.0189	-11.0625	-11.0392	-11.0671	-11.0284	-11.0284	-11.0421	-11.0597	-11.0629	-11.0673	-11.0552	-11.0431	-11.0553	-11.0502	-11.0442	-11.0299	-11.0154	-11.0009	-10.9862	-10.971
747	-10.971	-10.9867	-10.9908	-11.0082	-11.0101	-10.9929	-11.0113	-11.0086	-10.9464	-10.9373	-10.874	-10.8106	-10.747	-10.6832	-10.6192	-10.6192	-10.6672	-10.715	-10.7627	-10.8103	-10.8578	-10.9051	-10.9499	-10.9384	-10.9748	-11.0163	-11.0442	-11.0334	-11.0643	-11.0283	-11.0283	-11.04	-11.0515	-11.059	-11.0411	-11.0232	-11.0367	-11.031	-11.0417	-11.0336	-11.0158	-10.9979	-10.9871	-10.9777	-10.971
748	-10.9686	-10.9855	-10.9905	-11.008	-11.0099	-10.9926	-11.0109	-10.9869	-10.9244	-10.8842	-10.8218	-10.7592	-10.6964	-10.6511	-10.6192	-10.6192	-10.6672	-10.715	-10.7627	-10.8103	-10.8578	-10.9051	-10.9498	-10.9378	-10.9748	-11.0163	-11.0442	-11.0333	-11.0643	-11.0283	-11.0283	-11.0399	-11.0515	-11.059	-11.0411	-11.0231	-11.0367	-11.0309	-11.0416	-11.0336	-11.0157	-10.9979	-10.9831	-10.9776	-10.9686
749	-10.9523	-10.9725	-10.9892	-10.9647	-10.9767	-10.982	-10.9914	-10.9296	-10.9217	-10.8841	-10.8217	-10.7591	-10.6963	-10.6496	-10.6192	-10.6192	-10.6195	-10.6684	-10.7172	-10.766	-10.8148	-10.8634	-10.912	-10.9305	-10.9698	-10.9979	-11.027	-11.0259	-11.0046	-11.0247	-11.0247	-11.0167	-11.005	-10.9933	-11.0001	-11.0181	-11.0189	-11.0303	-11.0394	-11.031	-11.0118	-10.9928	-10.98	-10.9622	-10.9523
750	-10.9522	-10.9714	-10.9888	-10.964	-10.9765	-10.982	-10.9912	-10.9294	-10.9202	-10.8617	-10.7988	-10.7358	-10.6829	-10.6335	-10.6192	-10.6192	-10.6194	-10.6683	-10.7172	-10.766	-10.8147	-10.8634	-10.912	-10.9305	-10.9698	-10.9978	-11.027	-11.0259	-11.004	-11.0247	-11.0247	-11.0167	-11.005	-10.9932	-11.0001	-11.018	-11.0188	-11.0302	-11.0393	-11.0309	-11.0117	-10.9927	-10.98	-10.9621	-10.9522
751	-10.9513	-10.9697	-10.9825	-10.9628	-10.9489	-10.955	-10.9232	-10.8725	-10.8676	-10.8055	-10.7459	-10.7145	-10.6814	-10.6334	-10.6177	-10.6177	-10.6176	-10.6615	-10.7067	-10.7518	-10.7967	-10.8415	-10.8861	-10.9232	-10.9307	-10.9789	-10.9823	-11.0193	-10.9916	-11.0246	-11.0246	-11.0072	-10.9898	-10.9915	-10.9993	-11.0092	-11.0188	-11.0288	-11.0188	-11.0065	-10.9941	-10.9818	-10.9738	-10.9568	-10.9513
752	-10.9512	-10.9674	-10.9823	-10.9627	-10.9485	-10.9544	-10.9231	-10.871	-10.8674	-10.8052	-10.7444	-10.713	-10.6726	-10.6093	-10.6177	-10.6177	-10.6176	-10.6614	-10.7067	-10.7518	-10.7967	-10.8415	-10.8861	-10.9232	-10.9307	-10.9789	-10.9823	-11.0192	-10.9915	-11.0246	-11.0246	-11.0071	-10.9897	-10.9914	-10.9992	-11.0091	-11.0187	-11.0287	-11.0187	-11.0064	-10.9941	-10.9817	-10.9737	-10.9568	-10.9512
753	-10.9504	-10.9436	-10.9822	-10.9606	-10.9305	-10.9002	-10.8697	-10.8643	-10.8082	-10.7771	-10.7431	-10.6807	-10.6401	-10.6053	-10.5705	-10.5705	-10.6161	-10.6409	-10.6883	-10.7355	-10.7827	-10.8297	-10.8765	-10.9145	-10.9024	-10.9386	-10.9714	-11.0046	-10.9848	-10.9692	-10.9692	-10.9759	-10.9834	-10.9846	-10.996	-11.0074	-11.0052	-10.9872	-10.9692	-10.9511	-10.9337	-10.9556	-10.9693	-10.9549	-10.9504
754	-10.9504	-10.9425	-10.9804	-10.9592	-10.929	-10.8987	-10.8682	-10.8642	-10.8067	-10.7756	-10.7429	-10.6804	-10.6384	-10.6037	-10.5705	-10.5705	-10.616	-10.6409	-10.6883	-10.7355	-10.7827	-10.8297	-10.8765	-10.9144	-10.9018	-10.9385	-10.9714	-11.0045	-10.9847	-10.9692	-10.9692	-10.9758	-10.9833	-10.9845	-10.9959	-11.0073	-11.0052	-10.9872	-10.9692	-10.9511	-10.9336	-10.9516	-10.9693	-10.9548	-10.9504
755	-10.9443	-10.9424	-10.9513	-10.9548	-10.9165	-10.8893	-10.8469	-10.839	-10.8053	-10.7463	-10.7095	-10.6748	-10.6265	-10.5986	-10.5705	-10.5705	-10.5934	-10.6174	-10.6391	-10.688	-10.7367	-10.7854	-10.8339	-10.8823	-10.8947	-10.9236	-10.9512	-10.9448	-10.9799	-10.9686	-10.9686	-10.9625	-10.9731	-10.9807	-10.9815	-10.9696	-10.9577	-10.9457	-10.9355	-10.9342	-10.9331	-10.9338	-10.9346	-10.9418	-10.9443
756	-10.9442	-10.9423	-10.9513	-10.9546	-10.9157	-10.8888	-10.8452	-10.8375	-10.8053	-10.7462	-10.7078	-10.6732	-10.6247	-10.5968	-10.5705	-10.5705	-10.5934	-10.6174	-10.6391	-10.6879	-10.7367	-10.7853	-10.8339	-10.8823	-10.8946	-10.9236	-10.9511	-10.9447	-10.9798	-10.9686	-10.9686	-10.9624	-10.9731	-10.9806	-10.9814	-10.9695	-10.9576	-10.9456	-10.9354	-10.9341	-10.933	-10.9337	-10.9345	-10.9415	-10.9442
757	-10.9442	-10.9387	-10.914	-10.9487	-10.9149	-10.881	-10.8294	-10.8127	-10.7784	-10.744	-10.6872	-10.6541	-10.618	-10.5871	-10.5704	-10.5704	-10.5721	-10.5902	-10.6278	-10.6727	-10.7174	-10.7619	-10.8063	-10.8506	-10.8799	-10.8663	-10.9046	-10.9313	-10.9648	-10.9503	-10.9503	-10.9617	-10.9621	-10.9725	-10.9554	-10.9434	-10.94	-10.9374	-10.9336	-10.9215	-10.9242	-10.9219	-10.9317	-10.9414	-10.9442
758	-10.9442	-10.9365	-10.9127	-10.9469	-10.9132	-10.8793	-10.829	-10.811	-10.7767	-10.7423	-10.6871	-10.6524	-10.6178	-10.5856	-10.5704	-10.5704	-10.5721	-10.5902	-10.6278	-10.6726	-10.7173	-10.7619	-10.8063	-10.8505	-10.8798	-10.8656	-10.9045	-10.9312	-10.9647	-10.9503	-10.9503	-10.9616	-10.962	-10.9724	-10.9553	-10.9433	-10.9399	-10.9373	-10.9336	-10.9215	-10.9202	-10.9218	-10.9316	-10.9374	-10.9442
759	-10.9425	-10.9216	-10.9054	-10.8844	-10.8973	-10.8686	-10.8234	-10.7738	-10.7358	-10.7088	-10.6816	-10.6403	-10.609	-10.5775	-10.5704	-10.5704	-10.5711	-10.5828	-10.6171	-10.6383	-10.6856	-10.733	-10.7806	-10.8282	-10.8759	-10.8642	-10.8826	-10.9045	-10.9336	-10.9502	-10.9502	-10.9434	-10.9568	-10.9516	-10.947	-10.9379	-10.921	-10.9041	-10.8922	-10.9021	-10.912	-10.915	-10.9171	-10.9368	-10.9425
760	-10.9425	-10.9213	-10.9035	-10.883	-10.8966	-10.8678	-10.8218	-10.773	-10.7341	-10.7071	-10.6798	-10.6388	-10.6075	-10.5759	-10.5704	-10.5704	-10.5711	-10.5827	-10.6171	-10.6382	-10.6855	-10.733	-10.7805	-10.8281	-10.8758	-10.8641	-10.8826	-10.9044	-10.933	-10.9502	-10.9502	-10.9433	-10.9567	-10.9515	-10.9469	-10.9379	-10.921	-10.9041	-10.8921	-10.902	-10.9119	-10.9149	-10.917	-10.9367	-10.9425
761	-10.938	-10.919	-10.8996	-10.8718	-10.8545	-10.8245	-10.821	-10.7694	-10.7333	-10.7025	-10.6715	-10.6281	-10.569	-10.5552	-10.5689	-10.5689	-10.5654	-10.5753	-10.5911	-10.6182	-10.6596	-10.7009	-10.742	-10.7829	-10.8236	-10.8463	-10.8619	-10.8978	-10.9095	-10.9247	-10.9247	-10.9388	-10.9274	-10.9159	-10.9045	-10.893	-10.8815	-10.8822	-10.8873	-10.8926	-10.9094	-10.8999	-10.9106	-10.9338	-10.938
762	-10.9379	-10.9172	-10.8993	-10.87	-10.8531	-10.823	-10.8201	-10.7689	-10.7317	-10.7009	-10.67	-10.628	-10.5689	-10.5551	-10.5689	-10.5689	-10.5653	-10.5753	-10.5911	-10.6181	-10.6596	-10.7008	-10.7419	-10.7828	-10.8235	-10.8462	-10.8613	-10.8972	-10.9094	-10.9247	-10.9247	-10.9388	-10.9273	-10.9158	-10.9044	-10.8929	-10.8814	-10.8821	-10.8873	-10.8886	-10.9093	-10.8998	-10.9062	-10.9337	-10.9379
763	-10.9361	-10.9084	-10.8935	-10.8678	-10.8418	-10.8156	-10.7943	-10.7639	-10.727	-10.6807	-10.6347	-10.5973	-10.5624	-10.555	-10.5686	-10.5686	-10.5442	-10.5619	-10.5784	-10.6167	-10.6429	-10.6798	-10.7166	-10.7532	-10.7896	-10.834	-10.8299	-10.8694	-10.8845	-10.9247	-10.9247	-10.9061	-10.8874	-10.8688	-10.8521	-10.8622	-10.8722	-10.87	-10.8611	-10.8706	-10.8827	-10.8972	-10.9039	-10.9198	-10.9361
764	-10.936	-10.9068	-10.8917	-10.866	-10.84	-10.8139	-10.7928	-10.7626	-10.7261	-10.6797	-10.6337	-10.5957	-10.5608	-10.5422	-10.5686	-10.5686	-10.5442	-10.5618	-10.5783	-10.6167	-10.6424	-10.6793	-10.716	-10.7526	-10.789	-10.8339	-10.8299	-10.8693	-10.8845	-10.9247	-10.9247	-10.906	-10.8874	-10.8687	-10.852	-10.8621	-10.8721	-10.8699	-10.8584	-10.8706	-10.8826	-10.8971	-10.9038	-10.9197	-10.936
765	-10.9359	-10.9014	-10.8727	-10.8395	-10.838	-10.8041	-10.7893	-10.7624	-10.7093	-10.6668	-10.6322	-10.5892	-10.5549	-10.5405	-10.5458	-10.5458	-10.5412	-10.5441	-10.5767	-10.6058	-10.6161	-10.644	-10.6876	-10.7364	-10.7852	-10.8258	-10.8298	-10.8441	-10.858	-10.8115	-10.8115	-10.8217	-10.8319	-10.842	-10.8502	-10.8316	-10.8154	-10.832	-10.8583	-10.8656	-10.8723	-10.888	-10.8968	-10.9121	-10.9359
766	-10.9358	-10.8992	-10.871	-10.8388	-10.8363	-10.8024	-10.7875	-10.7608	-10.7088	-10.6652	-10.6305	-10.5882	-10.5533	-10.5355	-10.5458	-10.5458	-10.5412	-10.544	-10.5766	-10.6053	-10.6161	-10.644	-10.6876	-10.7364	-10.7852	-10.8253	-10.8292	-10.8441	-10.8579	-10.8115	-10.8115	-10.8216	-10.8318	-10.8419	-10.8501	-10.8315	-10.8153	-10.8319	-10.8571	-10.8656	-10.8722	-10.8879	-10.8968	-10.912	-10.9358
767	-10.8605	-10.897	-10.8643	-10.8369	-10.8012	-10.7745	-10.77	-10.7358	-10.7014	-10.6491	-10.6017	-10.5746	-10.5474	-10.5339	-10.5458	-10.5458	-10.5376	-10.544	-10.5686	-10.5814	-10.6096	-10.6387	-10.6794	-10.7158	-10.753	-10.791	-10.8138	-10.7934	-10.7652	-10.8114	-10.8114	-10.8013	-10.791	-10.7807	-10.7826	-10.7989	-10.813	-10.8295	-10.8487	-10.8568	-10.8541	-10.8793	-10.8849	-10.8787	-10.8605
768	-10.8605	-10.8959	-10.8621	-10.8352	-10.7995	-10.7729	-10.7683	-10.7341	-10.6997	-10.6485	-10.5999	-10.5729	-10.5456	-10.5273	-10.5458	-10.5458	-10.5376	-10.5439	-10.568	-10.5813	-10.6095	-10.6387	-10.6793	-10.7157	-10.7529	-10.791	-10.8137	-10.7927	-10.7651	-10.8114	-10.8114	-10.8012	-10.7909	-10.7806	-10.7825	-10.7988	-10.8129	-10.8261	-10.8486	-10.8567	-10.854	-10.875	-10.8849	-10.8786	-10.8605
769	-10.8602	-10.8443	-10.8425	-10.828	-10.7921	-10.7655	-10.7299	-10.6944	-10.659	-10.6285	-10.5887	-10.5538	-10.5442	-10.5257	-10.5442	-10.5442	-10.5248	-10.5351	-10.5583	-10.5762	-10.5899	-10.6154	-10.6395	-10.6808	-10.7219	-10.7628	-10.8036	-10.7822	-10.7566	-10.7226	-10.7226	-10.737	-10.7516	-10.7665	-10.781	-10.7959	-10.8109	-10.826	-10.8414	-10.8469	-10.848	-10.851	-10.8815	-10.8726	-10.8602
770	-10.8602	-10.844	-10.8415	-10.8257	-10.7898	-10.7639	-10.7283	-10.6928	-10.6574	-10.6268	-10.5887	-10.5528	-10.5431	-10.5199	-10.5442	-10.5442	-10.5248	-10.535	-10.5582	-10.5761	-10.5898	-10.6154	-10.6394	-10.6807	-10.7218	-10.7627	-10.8035	-10.7821	-10.756	-10.7226	-10.7226	-10.7369	-10.7515	-10.7664	-10.7809	-10.7958	-10.8108	-10.8254	-10.8413	-10.8468	-10.8437	-10.8509	-10.8815	-10.8726	-10.8602
771	-10.8587	-10.8355	-10.8104	-10.7877	-10.7595	-10.7567	-10.7217	-10.6871	-10.6551	-10.6237	-10.5881	-10.5521	-10.5202	-10.5182	-10.4923	-10.4923	-10.5215	-10.531	-10.544	-10.5546	-10.5842	-10.5981	-10.6146	-10.6137	-10.6126	-10.6272	-10.673	-10.719	-10.7518	-10.7225	-10.7225	-10.7349	-10.7506	-10.7662	-10.7703	-10.7661	-10.7978	-10.7945	-10.7853	-10.8167	-10.8353	-10.8377	-10.8214	-10.8281	-10.8587
772	-10.8587	-10.8338	-10.8087	-10.7867	-10.7578	-10.7544	-10.7194	-10.6848	-10.6534	-10.6221	-10.587	-10.5505	-10.5191	-10.5139	-10.4923	-10.4923	-10.5215	-10.5305	-10.5439	-10.5545	-10.5842	-10.598	-10.6146	-10.6137	-10.6126	-10.6271	-10.6729	-10.7189	-10.7517	-10.7225	-10.7225	-10.7349	-10.7505	-10.7661	-10.7702	-10.7621	-10.7938	-10.7944	-10.7809	-10.8123	-10.8352	-10.8376	-10.8213	-10.8281	-10.8587
773	-10.7893	-10.8238	-10.7873	-10.7851	-10.7329	-10.7337	-10.7077	-10.6815	-10.653	-10.6192	-10.5858	-10.5282	-10.5179	-10.5123	-10.4923	-10.4923	-10.498	-10.523	-10.5436	-10.5431	-10.5564	-10.587	-10.5896	-10.5921	-10.5959	-10.6183	-10.6425	-10.6679	-10.6946	-10.7197	-10.7197	-10.7083	-10.6941	-10.7026	-10.7344	-10.7599	-10.7495	-10.7538	-10.7759	-10.7898	-10.8204	-10.8237	-10.8121	-10.8052	-10.7893
774	-10.7892	-10.8223	-10.7857	-10.7833	-10.7318	-10.732	-10.706	-10.6798	-10.6506	-10.6169	-10.5835	-10.5276	-10.5175	-10.51	-10.4923	-10.4923	-10.498	-10.523	-10.5436	-10.5431	-10.5564	-10.587	-10.5896	-10.5921	-10.5958	-10.6182	-10.6424	-10.6678	-10.6945	-10.7197	-10.7197	-10.7082	-10.694	-10.6986	-10.7304	-10.7598	-10.7494	-10.7495	-10.7758	-10.7897	-10.8204	-10.8237	-10.8121	-10.8052	-10.7892
775	-10.7889	-10.7659	-10.7815	-10.7507	-10.7258	-10.678	-10.6474	-10.6233	-10.5991	-10.5747	-10.5502	-10.5256	-10.5137	-10.5098	-10.4921	-10.4921	-10.4973	-10.5129	-10.5012	-10.541	-10.5508	-10.5469	-10.5546	-10.5745	-10.5945	-10.6115	-10.6102	-10.6454	-10.6827	-10.7191	-10.7191	-10.7042	-10.6892	-10.68	-10.6661	-10.6909	-10.7224	-10.739	-10.7592	-10.7574	-10.7389	-10.7668	-10.7975	-10.8005	-10.7889
776	-10.7888	-10.7637	-10.7808	-10.7491	-10.7241	-10.6773	-10.6452	-10.6212	-10.597	-10.5726	-10.5481	-10.5235	-10.512	-10.5074	-10.4921	-10.4921	-10.4972	-10.5128	-10.5012	-10.5409	-10.5508	-10.5469	-10.5545	-10.5744	-10.5945	-10.6115	-10.6102	-10.6448	-10.682	-10.7191	-10.7191	-10.7041	-10.6891	-10.6799	-10.666	-10.6865	-10.7181	-10.7389	-10.7591	-10.7573	-10.7388	-10.7667	-10.7974	-10.8004	-10.7888
777	-10.7872	-10.7573	-10.7424	-10.7188	-10.714	-10.6768	-10.6405	-10.6036	-10.5668	-10.5406	-10.522	-10.5225	-10.5008	-10.5073	-10.4921	-10.4921	-10.4944	-10.4978	-10.5009	-10.516	-10.5425	-10.5418	-10.551	-10.5593	-10.5813	-10.5968	-10.608	-10.6089	-10.6077	-10.6071	-10.6071	-10.639	-10.6708	-10.6744	-10.66	-10.6671	-10.6978	-10.7285	-10.7285	-10.718	-10.736	-10.7205	-10.7321	-10.7596	-10.7872
778	-10.7871	-10.7557	-10.7403	-10.7167	-10.7125	-10.6758	-10.639	-10.6022	-10.5654	-10.5393	-10.5211	-10.5209	-10.5006	-10.4997	-10.4921	-10.4921	-10.4942	-10.4977	-10.4921	-10.5147	-10.5425	-10.5417	-10.543	-10.54	-10.5812	-10.5968	-10.6074	-10.6089	-10.6077	-10.6071	-10.6071	-10.635	-10.6668	-10.6744	-10.6599	-10.667	-10.6977	-10.7284	-10.7284	-10.7179	-10.736	-10.7204	-10.732	-10.7596	-10.7871
779	-10.6653	-10.7235	-10.7266	-10.6967	-10.6951	-10.6713	-10.623	-10.5874	-10.5632	-10.5387	-10.5195	-10.5042	-10.4989	-10.4985	-10.4907	-10.4907	-10.4942	-10.4841	-10.492	-10.5146	-10.5294	-10.541	-10.543	-10.54	-10.5658	-10.5708	-10.5989	-10.6008	-10.6024	-10.6031	-10.6031	-10.5768	-10.5961	-10.6277	-10.6593	-10.6522	-10.6384	-10.6436	-10.6745	-10.7053	-10.7074	-10.7046	-10.702	-10.6836	-10.6653
780	-10.6652	-10.7227	-10.725	-10.6952	-10.693	-10.6692	-10.6219	-10.586	-10.5618	-10.5379	-10.5183	-10.5032	-10.4986	-10.4879	-10.4906	-10.4906	-10.4941	-10.4828	-10.489	-10.5045	-10.519	-10.5361	-10.5408	-10.5395	-10.5483	-10.5704	-10.5989	-10.6008	-10.6023	-10.6031	-10.6031	-10.5767	-10.5918	-10.6234	-10.655	-10.6521	-10.6383	-10.6436	-10.6744	-10.7052	-10.7073	-10.7045	-10.702	-10.6836	-10.6652
781	-10.6646	-10.6436	-10.6289	-10.6772	-10.6677	-10.6398	-10.613	-10.5681	-10.5541	-10.5299	-10.4929	-10.5002	-10.4909	-10.4857	-10.4904	-10.4904	-10.4922	-10.4828	-10.4889	-10.5045	-10.5189	-10.536	-10.5408	-10.5388	-10.539	-10.5698	-10.5741	-10.5758	-10.576	-10.5747	-10.5747	-10.5752	-10.5811	-10.6056	-10.6363	-10.6457	-10.6318	-10.6247	-10.6222	-10.6497	-10.6771	-10.6967	-10.6861	-10.6754	-10.6646
782	-10.6645	-10.6417	-10.6272	-10.6755	-10.6662	-10.6383	-10.6115	-10.5681	-10.5534	-10.5284	-10.4915	-10.499	-10.4854	-10.4847	-10.4904	-10.4904	-10.492	-10.479	-10.4823	-10.5033	-10.5077	-10.5188	-10.5296	-10.5387	-10.5388	-10.5561	-10.5627	-10.568	-10.5721	-10.5747	-10.5747	-10.5712	-10.581	-10.6055	-10.6363	-10.6457	-10.6317	-10.6246	-10.6222	-10.6496	-10.677	-10.6967	-10.686	-10.6753	-10.6645
783	-10.6634	-10.628	-10.6217	-10.6065	-10.5997	-10.5909	-10.5804	-10.5674	-10.5132	-10.4783	-10.4899	-10.485	-10.4845	-10.4832	-10.4563	-10.4563	-10.4867	-10.4789	-10.4787	-10.5032	-10.5076	-10.5107	-10.5213	-10.5359	-10.5388	-10.5453	-10.55	-10.5531	-10.5546	-10.5546	-10.5546	-10.5644	-10.5748	-10.586	-10.5909	-10.5954	-10.6127	-10.6182	-10.6111	-10.6092	-10.6114	-10.6132	-10.6144	-10.6342	-10.6634
784	-10.6633	-10.6267	-10.6199	-10.6063	-10.5994	-10.5905	-10.5798	-10.567	-10.512	-10.4777	-10.4884	-10.4833	-10.4829	-10.4821	-10.4563	-10.4563	-10.4867	-10.4759	-10.4787	-10.495	-10.5072	-10.5107	-10.5174	-10.5358	-10.5347	-10.5407	-10.5461	-10.5503	-10.5532	-10.5546	-10.5546	-10.5601	-10.5747	-10.586	-10.5908	-10.5953	-10.6127	-10.6181	-10.611	-10.6091	-10.6113	-10.6131	-10.6143	-10.6342	-10.6633
785	-10.6154	-10.6144	-10.6115	-10.5997	-10.5776	-10.5552	-10.5327	-10.51	-10.4871	-10.464	-10.4705	-10.4655	-10.4818	-10.4758	-10.4558	-10.4558	-10.483	-10.4758	-10.475	-10.4863	-10.4973	-10.5098	-10.5136	-10.531	-10.5347	-10.5375	-10.5361	-10.5347	-10.5334	-10.5327	-10.5327	-10.5522	-10.5464	-10.5391	-10.5508	-10.5818	-10.5995	-10.6032	-10.6065	-10.5976	-10.5842	-10.5759	-10.6051	-10.6152	-10.6154
786	-10.6153	-10.6144	-10.6113	-10.5979	-10.5757	-10.5534	-10.5308	-10.5081	-10.4852	-10.4622	-10.4698	-10.4639	-10.4817	-10.4736	-10.4558	-10.4558	-10.4829	-10.4725	-10.4747	-10.4819	-10.4967	-10.5077	-10.5136	-10.5262	-10.534	-10.5375	-10.5361	-10.5347	-10.5334	-10.5327	-10.5327	-10.5521	-10.5463	-10.539	-10.5508	-10.5817	-10.5994	-10.6031	-10.6064	-10.5975	-10.5841	-10.5758	-10.605	-10.6151	-10.6153
787	-10.533	-10.5809	-10.5916	-10.5554	-10.5194	-10.4838	-10.4836	-10.4848	-10.483	-10.4584	-10.4561	-10.4597	-10.4803	-10.4675	-10.4549	-10.4549	-10.4656	-10.4724	-10.4747	-10.4746	-10.4716	-10.4763	-10.4907	-10.5164	-10.5326	-10.5306	-10.5263	-10.5259	-10.5276	-10.5284	-10.5284	-10.544	-10.5432	-10.5198	-10.5309	-10.5402	-10.5675	-10.5949	-10.605	-10.592	-10.5794	-10.5709	-10.5576	-10.5444	-10.533
788	-10.5329	-10.5791	-10.5903	-10.5542	-10.5182	-10.4827	-10.4834	-10.4845	-10.4826	-10.4572	-10.4544	-10.4589	-10.4675	-10.4664	-10.4549	-10.4549	-10.4642	-10.4695	-10.4727	-10.4745	-10.4716	-10.4762	-10.4906	-10.5164	-10.532	-10.5305	-10.5262	-10.5259	-10.5276	-10.5284	-10.5284	-10.5439	-10.5392	-10.5198	-10.5308	-10.5401	-10.5674	-10.5948	-10.6049	-10.5919	-10.5793	-10.5708	-10.5575	-10.5443	-10.5329
789	-10.5313	-10.5107	-10.4919	-10.4752	-10.473	-10.4797	-10.4517	-10.4531	-10.4534	-10.4571	-10.4512	-10.456	-10.4669	-10.4659	-10.4549	-10.4549	-10.4641	-10.4639	-10.4726	-10.467	-10.4703	-10.4659	-10.481	-10.4946	-10.519	-10.5215	-10.5238	-10.522	-10.5176	-10.5131	-10.5131	-10.501	-10.4888	-10.5113	-10.5129	-10.522	-10.5126	-10.5027	-10.4923	-10.5175	-10.5467	-10.5672	-10.5554	-10.544	-10.5313
790	-10.5312	-10.5103	-10.4916	-10.475	-10.4729	-10.4796	-10.4515	-10.453	-10.4534	-10.4557	-10.4511	-10.4546	-10.4489	-10.4649	-10.4549	-10.4549	-10.457	-10.4579	-10.4655	-10.467	-10.4702	-10.4658	-10.4809	-10.494	-10.519	-10.5215	-10.5238	-10.5219	-10.5175	-10.5131	-10.5131	-10.4967	-10.4888	-10.5072	-10.5128	-10.5219	-10.5125	-10.5026	-10.4922	-10.5174	-10.5466	-10.5671	-10.5553	-10.5439	-10.5312
791	-10.531	-10.5069	-10.4811	-10.4638	-10.4607	-10.4492	-10.4486	-10.432	-10.4273	-10.4528	-10.4407	-10.4496	-10.4485	-10.4644	-10.4541	-10.4541	-10.4536	-10.4579	-10.4624	-10.432	-10.4282	-10.4458	-10.4614	-10.4856	-10.4903	-10.4949	-10.4995	-10.5041	-10.5086	-10.5131	-10.5131	-10.4823	-10.4692	-10.4857	-10.4792	-10.4472	-10.4297	-10.459	-10.4882	-10.4814	-10.4701	-10.4598	-10.4834	-10.5072	-10.531
792	-10.5309	-10.5049	-10.4792	-10.4636	-10.4606	-10.449	-10.4477	-10.4316	-10.4269	-10.4527	-10.4389	-10.4487	-10.4441	-10.4627	-10.4541	-10.4541	-10.4536	-10.4502	-10.4624	-10.4319	-10.4281	-10.4457	-10.4613	-10.4855	-10.4902	-10.4948	-10.4994	-10.504	-10.5086	-10.5131	-10.5131	-10.4822	-10.4649	-10.4856	-10.4752	-10.4431	-10.4296	-10.4589	-10.4882	-10.4813	-10.47	-10.4597	-10.4833	-10.5071	-10.5309
793	-10.4228	-10.4379	-10.452	-10.4556	-10.4457	-10.4485	-10.4386	-10.4134	-10.4243	-10.4271	-10.4305	-10.4485	-10.444	-10.4568	-10.454	-10.454	-10.4533	-10.4502	-10.436	-10.4275	-10.4266	-10.4245	-10.4565	-10.4567	-10.452	-10.4471	-10.4422	-10.4371	-10.4319	-10.4267	-10.4267	-10.4578	-10.4585	-10.4374	-10.4055	-10.4004	-10.4151	-10.384	-10.3902	-10.4127	-10.4362	-10.4583	-10.4462	-10.4337	-10.4228
794	-10.4227	-10.4375	-10.4517	-10.4536	-10.4453	-10.4484	-10.4384	-10.4121	-10.4228	-10.4253	-10.4288	-10.4481	-10.4427	-10.4552	-10.454	-10.454	-10.4468	-10.4476	-10.4359	-10.4262	-10.4247	-10.4244	-10.4559	-10.4567	-10.4519	-10.4471	-10.4421	-10.437	-10.4319	-10.4267	-10.4267	-10.4577	-10.4584	-10.4331	-10.4013	-10.4003	-10.411	-10.3839	-10.3901	-10.4126	-10.4361	-10.4582	-10.4461	-10.4336	-10.4227
795	-10.4217	-10.4283	-10.4352	-10.441	-10.4303	-10.4052	-10.3802	-10.3913	-10.3978	-10.4253	-10.426	-10.4293	-10.4419	-10.4453	-10.4506	-10.4506	-10.4468	-10.4432	-10.433	-10.4262	-10.4173	-10.4236	-10.421	-10.4177	-10.4147	-10.4119	-10.4103	-10.4158	-10.4213	-10.4266	-10.4266	-10.4313	-10.4514	-10.4205	-10.3896	-10.3736	-10.3775	-10.383	-10.3892	-10.3961	-10.4017	-10.4071	-10.4123	-10.4173	-10.4217
796	-10.4216	-10.4277	-10.4347	-10.4406	-10.4283	-10.4032	-10.3782	-10.3898	-10.396	-10.4248	-10.4254	-10.4287	-10.4363	-10.4452	-10.4506	-10.4506	-10.4443	-10.4431	-10.4329	-10.4252	-10.4172	-10.4222	-10.4209	-10.4176	-10.4146	-10.4118	-10.4102	-10.4158	-10.4212	-10.4266	-10.4266	-10.4312	-10.4513	-10.4205	-10.3895	-10.3708	-10.3774	-10.3789	-10.3891	-10.396	-10.4016	-10.407	-10.4122	-10.4172	-10.4216
797	-10.4167	-10.3938	-10.3652	-10.3352	-10.3038	-10.325	-10.3582	-10.3683	-10.3789	-10.3954	-10.4172	-10.4265	-10.4352	-10.4437	-10.4505	-10.4505	-10.4442	-10.4401	-10.4286	-10.4225	-10.4012	-10.4182	-10.4188	-10.4121	-10.405	-10.4048	-10.4095	-10.4073	-10.4056	-10.4042	-10.4042	-10.3955	-10.3644	-10.3565	-10.3711	-10.3707	-10.3426	-10.3659	-10.357	-10.3686	-10.3797	-10.3903	-10.4004	-10.4096	-10.4167
798	-10.4166	-10.3922	-10.3637	-10.3336	-10.3021	-10.3235	-10.3567	-10.3665	-10.3777	-10.3938	-10.4157	-10.4173	-10.4346	-10.4429	-10.4505	-10.4505	-10.4438	-10.44	-10.4285	-10.4224	-10.4011	-10.4176	-10.4176	-10.4111	-10.4049	-10.4048	-10.4094	-10.4072	-10.4055	-10.4042	-10.4042	-10.3955	-10.3643	-10.3564	-10.371	-10.3694	-10.3425	-10.3658	-10.3569	-10.3685	-10.3796	-10.3902	-10.4003	-10.4095	-10.4166
799	-10.189	-10.2136	-10.2371	-10.2594	-10.2916	-10.3088	-10.3386	-10.3554	-10.3604	-10.3847	-10.4035	-10.4154	-10.4345	-10.4292	-10.4503	-10.4503	-10.4437	-10.4357	-10.4264	-10.4025	-10.391	-10.413	-10.4096	-10.4069	-10.4035	-10.4034	-10.4029	-10.4029	-10.4033	-10.4041	-10.4041	-10.3772	-10.3501	-10.3418	-10.3638	-10.3587	-10.3417	-10.3449	-10.3508	-10.3186	-10.2864	-10.2541	-10.2219	-10.2008	-10.189
800	-10.1889	-10.2121	-10.2357	-10.2581	-10.2902	-10.3069	-10.3368	-10.3534	-10.3587	-10.3831	-10.4023	-10.4081	-10.4214	-10.429	-10.4503	-10.4503	-10.4429	-10.4357	-10.4234	-10.4023	-10.3906	-10.4129	-10.4095	-10.4068	-10.4027	-10.4033	-10.4028	-10.4028	-10.4032	-10.4041	-10.4041	-10.3771	-10.3501	-10.3417	-10.3637	-10.3586	-10.3375	-10.3448	-10.3468	-10.3146	-10.2824	-10.2501	-10.2178	-10.2007	-10.1889
801	-10.1887	-10.1911	-10.2246	-10.2581	-10.2804	-10.3	-10.3183	-10.3352	-10.352	-10.3648	-10.3796	-10.4063	-10.4198	-10.4276	-10.4502	-10.4502	-10.4429	-10.4306	-10.4233	-10.3868	-10.3798	-10.3812	-10.3872	-10.393	-10.3988	-10.3931	-10.3808	-10.3667	-10.3508	-10.3331	-10.3331	-10.341	-10.3489	-10.3332	-10.306	-10.3194	-10.3323	-10.3098	-10.2778	-10.2466	-10.2356	-10.2243	-10.2127	-10.1895	-10.1887
802	-10.1886	-10.19	-10.2233	-10.2568	-10.2791	-10.2988	-10.3172	-10.3342	-10.3507	-10.3639	-10.3779	-10.3881	-10.4191	-10.4275	-10.4502	-10.4502	-10.435	-10.4305	-10.4233	-10.3868	-10.3792	-10.3811	-10.3871	-10.393	-10.3988	-10.3923	-10.3801	-10.366	-10.3502	-10.3331	-10.3331	-10.3409	-10.3488	-10.3331	-10.3059	-10.3193	-10.3322	-10.3055	-10.2735	-10.2465	-10.2355	-10.2242	-10.2126	-10.1874	-10.1886
803	-10.1873	-10.1872	-10.218	-10.2484	-10.2787	-10.2711	-10.2903	-10.3253	-10.3504	-10.351	-10.3773	-10.3874	-10.4183	-10.4261	-10.4482	-10.4482	-10.4343	-10.4239	-10.4133	-10.3743	-10.3777	-10.3785	-10.3652	-10.351	-10.336	-10.3201	-10.3035	-10.2929	-10.3136	-10.3325	-10.3325	-10.3244	-10.3156	-10.3232	-10.302	-10.3193	-10.3277	-10.2968	-10.2658	-10.2458	-10.2137	-10.1855	-10.1868	-10.1873	-10.1873
804	-10.1872	-10.1864	-10.2159	-10.2465	-10.2768	-10.2694	-10.2887	-10.3237	-10.3498	-10.3492	-10.3765	-10.3858	-10.4177	-10.4247	-10.4482	-10.4482	-10.4274	-10.4231	-10.4132	-10.3743	-10.3777	-10.3781	-10.3647	-10.3505	-10.3354	-10.3196	-10.3029	-10.2925	-10.3131	-10.3325	-10.3325	-10.3243	-10.3155	-10.3231	-10.3019	-10.3192	-10.3277	-10.2967	-10.2657	-10.2415	-10.2095	-10.1854	-10.1867	-10.1855	-10.1872
805	-10.1581	-10.1862	-10.181	-10.1863	-10.2205	-10.2553	-10.286	-10.3191	-10.3308	-10.3448	-10.362	-10.3842	-10.4009	-10.4237	-10.4481	-10.4481	-10.4273	-10.4231	-10.4022	-10.369	-10.3751	-10.3291	-10.2987	-10.2921	-10.2856	-10.2792	-10.2727	-10.2852	-10.2676	-10.2537	-10.2537	-10.2831	-10.3124	-10.3066	-10.2973	-10.2877	-10.2779	-10.2677	-10.2573	-10.2348	-10.2038	-10.1816	-10.1628	-10.1761	-10.1581
806	-10.1581	-10.1849	-10.1808	-10.1853	-10.2195	-10.2537	-10.2845	-10.3176	-10.3288	-10.3437	-10.3502	-10.3808	-10.4002	-10.4215	-10.4481	-10.4481	-10.4258	-10.4189	-10.4022	-10.369	-10.3751	-10.3291	-10.2986	-10.2921	-10.2856	-10.2791	-10.2726	-10.2849	-10.2671	-10.2537	-10.2537	-10.283	-10.3123	-10.3065	-10.2972	-10.2876	-10.2778	-10.2676	-10.2572	-10.2348	-10.2038	-10.1774	-10.1627	-10.176	-10.1581
807	-10.1572	-10.1639	-10.1526	-10.1849	-10.2189	-10.2529	-10.2639	-10.2931	-10.3221	-10.3229	-10.35	-10.3807	-10.3997	-10.4214	-10.4461	-10.4461	-10.4248	-10.4015	-10.3771	-10.3569	-10.3405	-10.3127	-10.2942	-10.2772	-10.2617	-10.2477	-10.2695	-10.2663	-10.26	-10.2536	-10.2536	-10.2635	-10.278	-10.2922	-10.2963	-10.2709	-10.2428	-10.216	-10.1894	-10.1805	-10.1834	-10.1728	-10.1495	-10.1421	-10.1572
808	-10.1556	-10.1622	-10.1514	-10.1836	-10.2179	-10.2513	-10.2621	-10.2913	-10.3204	-10.3224	-10.3488	-10.376	-10.3985	-10.4206	-10.4461	-10.4461	-10.4183	-10.4014	-10.377	-10.3568	-10.3405	-10.3126	-10.2941	-10.2771	-10.2616	-10.2476	-10.269	-10.2662	-10.2599	-10.2536	-10.2536	-10.2634	-10.2779	-10.2921	-10.2963	-10.2708	-10.2427	-10.2159	-10.1893	-10.1804	-10.1833	-10.1728	-10.1453	-10.1421	-10.1556
809	-10.1556	-10.1191	-10.1506	-10.175	-10.2048	-10.2345	-10.244	-10.2705	-10.2968	-10.321	-10.3486	-10.3747	-10.3962	-10.4166	-10.4447	-10.4447	-10.4178	-10.4013	-10.375	-10.3542	-10.3327	-10.3067	-10.286	-10.2646	-10.2426	-10.2452	-10.2371	-10.2415	-10.2475	-10.2488	-10.2488	-10.2333	-10.2503	-10.2732	-10.2962	-10.2693	-10.2393	-10.208	-10.177	-10.1628	-10.1363	-10.1493	-10.1418	-10.1392	-10.1556
810	-10.1532	-10.118	-10.1489	-10.1731	-10.203	-10.2326	-10.2421	-10.2686	-10.2949	-10.3209	-10.3486	-10.3746	-10.3956	-10.4149	-10.4447	-10.4447	-10.4151	-10.4012	-10.3637	-10.3541	-10.3326	-10.3052	-10.2804	-10.2587	-10.237	-10.2447	-10.237	-10.2414	-10.2474	-10.2488	-10.2488	-10.2332	-10.2502	-10.2731	-10.2962	-10.2692	-10.2393	-10.208	-10.1769	-10.1627	-10.1362	-10.1492	-10.1417	-10.1392	-10.1532
811	-10.086	-10.116	-10.145	-10.1726	-10.1906	-10.2174	-10.2372	-10.2624	-10.2931	-10.3144	-10.3469	-10.3728	-10.3936	-10.4123	-10.4433	-10.4433	-10.412	-10.3996	-10.3629	-10.3541	-10.3266	-10.3051	-10.2804	-10.2316	-10.2236	-10.2292	-10.233	-10.2232	-10.2292	-10.2483	-10.2483	-10.2274	-10.2178	-10.2019	-10.1857	-10.1693	-10.1677	-10.1727	-10.1767	-10.1453	-10.1354	-10.1107	-10.1264	-10.1174	-10.086
812	-10.086	-10.1146	-10.143	-10.1726	-10.1887	-10.2155	-10.2354	-10.2608	-10.2916	-10.3129	-10.3309	-10.3617	-10.3927	-10.4111	-10.4433	-10.4433	-10.4084	-10.3937	-10.3628	-10.3541	-10.3252	-10.3001	-10.2797	-10.2316	-10.2235	-10.2291	-10.2329	-10.2231	-10.2288	-10.2483	-10.2483	-10.2273	-10.2177	-10.2018	-10.1856	-10.1692	-10.1676	-10.1726	-10.1766	-10.1453	-10.1353	-10.1107	-10.1263	-10.1132	-10.086
813	-10.0852	-10.1143	-10.1377	-10.1636	-10.1628	-10.1967	-10.2302	-10.2427	-10.2786	-10.3062	-10.3283	-10.359	-10.3918	-10.4067	-10.4085	-10.4085	-10.4084	-10.3936	-10.3561	-10.3487	-10.3252	-10.2941	-10.2615	-10.2298	-10.2193	-10.2201	-10.197	-10.2091	-10.2134	-10.2047	-10.2047	-10.2243	-10.1949	-10.1655	-10.1554	-10.1618	-10.1525	-10.1355	-10.1182	-10.1212	-10.1139	-10.1098	-10.1225	-10.1108	-10.0852
814	-10.0835	-10.1124	-10.1365	-10.1617	-10.1628	-10.1951	-10.2286	-10.2411	-10.277	-10.3042	-10.3176	-10.3544	-10.39	-10.4062	-10.4085	-10.4085	-10.404	-10.3803	-10.3555	-10.3457	-10.321	-10.2941	-10.2476	-10.2181	-10.2188	-10.2147	-10.192	-10.2086	-10.2133	-10.2047	-10.2047	-10.2242	-10.1948	-10.1655	-10.1554	-10.1617	-10.1524	-10.1354	-10.1181	-10.1211	-10.1139	-10.1097	-10.1225	-10.1107	-10.0835
815	-10.0835	-10.1091	-10.136	-10.1258	-10.1606	-10.1801	-10.2099	-10.2398	-10.27	-10.3003	-10.3173	-10.3502	-10.3832	-10.4024	-10.4069	-10.4069	-10.404	-10.3802	-10.3555	-10.3411	-10.3197	-10.2919	-10.2475	-10.218	-10.197	-10.1814	-10.1883	-10.1909	-10.1972	-10.2046	-10.2046	-10.182	-10.1594	-10.1483	-10.1362	-10.1068	-10.0777	-10.092	-10.1068	-10.1007	-10.0951	-10.1057	-10.0834	-10.0702	-10.0835
816	-10.0816	-10.1072	-10.1346	-10.124	-10.1589	-10.1776	-10.2074	-10.2373	-10.2674	-10.2977	-10.3172	-10.3487	-10.3815	-10.4019	-10.4069	-10.4069	-10.3949	-10.3798	-10.3444	-10.3406	-10.3117	-10.2761	-10.227	-10.2009	-10.1827	-10.1813	-10.1879	-10.1908	-10.1971	-10.2046	-10.2046	-10.1819	-10.1593	-10.1482	-10.1361	-10.1068	-10.0776	-10.0919	-10.1067	-10.1006	-10.0951	-10.1056	-10.0833	-10.0702	-10.0816
817	-10.0816	-10.0933	-10.0917	-10.121	-10.1505	-10.1707	-10.2067	-10.2233	-10.2541	-10.2973	-10.316	-10.3485	-10.3694	-10.3915	-10.3973	-10.3973	-10.3942	-10.3725	-10.3443	-10.3384	-10.3116	-10.2761	-10.2269	-10.2008	-10.1827	-10.167	-10.1856	-10.1734	-10.1494	-10.1249	-10.1249	-10.1322	-10.1406	-10.1369	-10.1145	-10.0921	-10.0769	-10.05	-10.0638	-10.0794	-10.0887	-10.0825	-10.0547	-10.0677	-10.0816
818	-10.0815	-10.0909	-10.0892	-10.1185	-10.148	-10.1691	-10.2052	-10.2217	-10.2525	-10.2856	-10.3112	-10.3474	-10.3681	-10.3913	-10.3973	-10.3973	-10.3942	-10.3661	-10.3421	-10.3182	-10.3059	-10.2576	-10.2135	-10.1919	-10.1782	-10.1665	-10.1855	-10.1687	-10.1449	-10.1249	-10.1249	-10.1321	-10.1405	-10.1368	-10.1144	-10.092	-10.0768	-10.0499	-10.0637	-10.0794	-10.0887	-10.0824	-10.0547	-10.0677	-10.0815
819	-10.0814	-10.0624	-10.0887	-10.1105	-10.1356	-10.1639	-10.1932	-10.2021	-10.2351	-10.284	-10.3102	-10.3276	-10.366	-10.3822	-10.3459	-10.3459	-10.3883	-10.366	-10.3416	-10.3181	-10.3059	-10.2576	-10.2127	-10.1915	-10.1781	-10.1631	-10.1281	-10.0922	-10.1	-10.1206	-10.1206	-10.1128	-10.1025	-10.0916	-10.08	-10.0679	-10.0696	-10.048	-10.0548	-10.0718	-10.0829	-10.0649	-10.0537	-10.067	-10.0814
820	-10.0812	-10.06	-10.0869	-10.1087	-10.1344	-10.1623	-10.1916	-10.2015	-10.2335	-10.2674	-10.2983	-10.327	-10.3657	-10.3808	-10.3459	-10.3459	-10.3882	-10.3578	-10.3311	-10.3097	-10.2749	-10.2448	-10.2126	-10.181	-10.1541	-10.1337	-10.0847	-10.0747	-10.0959	-10.1206	-10.1206	-10.1127	-10.1024	-10.0915	-10.0799	-10.0678	-10.0695	-10.048	-10.0547	-10.0717	-10.0828	-10.0648	-10.0537	-10.067	-10.0812
821	-10.0797	-10.0563	-10.0815	-10.108	-10.1341	-10.1479	-10.1668	-10.2003	-10.2325	-10.2659	-10.2968	-10.3263	-10.3552	-10.3805	-10.3458	-10.3458	-10.3872	-10.3577	-10.3247	-10.3096	-10.2653	-10.2266	-10.2092	-10.1779	-10.154	-10.1337	-10.0847	-10.0708	-10.0553	-10.0176	-10.0176	-10.0176	-10.0177	-10.03	-10.0459	-10.0616	-10.0552	-10.0458	-10.0283	-10.0154	-10.026	-10.0401	-10.0511	-10.0644	-10.0797
822	-10.0796	-10.0549	-10.0801	-10.1065	-10.1328	-10.1477	-10.1652	-10.1999	-10.2032	-10.2537	-10.2903	-10.3257	-10.3539	-10.3794	-10.3458	-10.3458	-10.3811	-10.357	-10.3246	-10.3038	-10.2648	-10.2262	-10.2092	-10.1779	-10.1474	-10.1127	-10.0771	-10.0406	-10.0033	-10.0176	-10.0176	-10.0176	-10.0177	-10.0299	-10.0458	-10.0615	-10.0551	-10.0457	-10.0282	-10.0153	-10.026	-10.04	-10.051	-10.0644	-10.0796
823	-10.0333	-10.0505	-10.0621	-10.0983	-10.0953	-10.131	-10.1469	-10.1724	-10.2017	-10.2536	-10.2852	-10.3027	-10.3324	-10.3698	-10.3453	-10.3453	-10.3503	-10.3566	-10.3235	-10.3037	-10.2637	-10.2175	-10.1879	-10.1758	-10.1451	-10.1071	-10.06	-10.0356	-9.98634	-9.98057	-9.98057	-9.99726	-10.0136	-10.0174	-10.0172	-10.017	-10.0323	-10.042	-10.0266	-10.0141	-10.0237	-10.039	-10.0503	-10.0571	-10.0333
824	-10.0332	-10.0487	-10.0606	-10.0968	-10.0942	-10.1292	-10.1451	-10.1706	-10.1978	-10.2439	-10.2838	-10.3024	-10.3322	-10.368	-10.3453	-10.3453	-10.3503	-10.3565	-10.3235	-10.3033	-10.2636	-10.2175	-10.1874	-10.1758	-10.1446	-10.1071	-10.06	-10.0355	-9.98633	-9.98057	-9.98057	-9.99716	-10.0135	-10.0173	-10.0172	-10.017	-10.0323	-10.0419	-10.0265	-10.014	-10.0237	-10.039	-10.0503	-10.057	-10.0332
825	-10.0324	-10.0258	-10.043	-10.0692	-10.0935	-10.1212	-10.1317	-10.1676	-10.196	-10.2425	-10.2818	-10.2783	-10.2972	-10.3216	-10.3453	-10.3453	-10.3376	-10.3312	-10.3129	-10.295	-10.2455	-10.2076	-10.1743	-10.1607	-10.1288	-10.0798	-10.0489	-10.0128	-9.98498	-9.98041	-9.98041	-9.96523	-9.96895	-9.98484	-10.0007	-10.0165	-10.0207	-10.0377	-10.0177	-10.012	-10.0164	-10.0334	-10.0473	-10.0283	-10.0324
826	-10.0323	-10.0243	-10.0412	-10.0674	-10.0924	-10.1194	-10.1315	-10.1631	-10.1901	-10.2261	-10.2798	-10.2772	-10.2954	-10.3198	-10.3453	-10.3453	-10.3375	-10.3311	-10.3128	-10.2949	-10.2455	-10.2075	-10.1743	-10.1607	-10.1288	-10.0797	-10.0453	-10.0128	-9.98487	-9.98041	-9.98041	-9.96521	-9.96894	-9.98483	-10.0007	-10.0165	-10.0206	-10.0377	-10.0176	-10.012	-10.0164	-10.0334	-10.0472	-10.0282	-10.0323
827	-10.0309	-10.0216	-10.0284	-10.0564	-10.0822	-10.0846	-10.1236	-10.1616	-10.19	-10.2229	-10.2479	-10.2734	-10.294	-10.3085	-10.344	-10.344	-10.3033	-10.2694	-10.3119	-10.2808	-10.238	-10.196	-10.1713	-10.1489	-10.1121	-10.0706	-10.0312	-9.99168	-9.97932	-9.9649	-9.9649	-9.96306	-9.96444	-9.96941	-9.98651	-10.0036	-10.0167	-10.0163	-10.0159	-10.0083	-10.0148	-10.0301	-10.0467	-10.0218	-10.0309
828	-10.0308	-10.0196	-10.026	-10.0546	-10.0804	-10.083	-10.122	-10.1263	-10.1659	-10.2211	-10.2461	-10.2731	-10.2927	-10.3071	-10.344	-10.344	-10.3032	-10.2693	-10.3118	-10.2808	-10.2379	-10.1959	-10.1712	-10.1485	-10.1121	-10.0701	-10.0308	-9.99123	-9.97443	-9.9649	-9.9649	-9.96297	-9.96443	-9.96937	-9.98648	-10.0036	-10.0167	-10.0163	-10.0159	-10.0083	-10.0147	-10.0301	-10.0466	-10.0217	-10.0308
829	-10.0114	-10.0195	-10.0177	-10.0084	-10.0462	-10.0529	-10.1026	-10.1262	-10.1641	-10.1756	-10.2392	-10.2726	-10.2717	-10.2849	-10.3439	-10.3439	-10.2964	-10.2634	-10.3024	-10.2661	-10.2207	-10.195	-10.1632	-10.1249	-10.1098	-10.0635	-10.0308	-9.98801	-9.97415	-9.93706	-9.93706	-9.95303	-9.9523	-9.96371	-9.9627	-9.96141	-9.96975	-9.98388	-9.99797	-10.0045	-10.0131	-10.0141	-10.0133	-10.0196	-10.0114
830	-10.0114	-10.0188	-10.016	-10.0067	-10.0446	-10.051	-10.0625	-10.1132	-10.1618	-10.1753	-10.2389	-10.2708	-10.2703	-10.2843	-10.3439	-10.3439	-10.2964	-10.2628	-10.3018	-10.2661	-10.2207	-10.1949	-10.1627	-10.1248	-10.1094	-10.0634	-10.0307	-9.98791	-9.96549	-9.93706	-9.93706	-9.95301	-9.95226	-9.96369	-9.96267	-9.96138	-9.96968	-9.98382	-9.99791	-10.0044	-10.013	-10.014	-10.0133	-10.0195	-10.0114
831	-10.0099	-10.0165	-10.0047	-10.0014	-9.99759	-10.0374	-10.0624	-10.1128	-10.1256	-10.1619	-10.2143	-10.2574	-10.2459	-10.2393	-10.185	-10.185	-10.2262	-10.2605	-10.2176	-10.198	-10.2027	-10.1756	-10.1518	-10.1227	-10.0783	-10.0317	-10.0147	-9.9818	-9.96545	-9.93705	-9.93705	-9.93517	-9.94614	-9.93011	-9.94135	-9.95557	-9.96182	-9.97735	-9.99284	-9.99931	-9.99936	-10.0001	-10.0108	-10.0179	-10.0099
832	-10.0099	-10.0147	-10.0044	-10.0011	-9.99723	-10.0175	-10.0534	-10.0973	-10.1243	-10.1606	-10.2141	-10.2554	-10.2449	-10.238	-10.185	-10.185	-10.2261	-10.2604	-10.2175	-10.1979	-10.2026	-10.1756	-10.1518	-10.1222	-10.0783	-10.0317	-10.0147	-9.98174	-9.952	-9.93705	-9.93705	-9.93513	-9.94603	-9.93001	-9.94129	-9.95551	-9.9618	-9.97733	-9.99283	-9.99928	-9.99928	-9.99996	-10.0107	-10.0178	-10.0099
833	-10.0096	-10.0075	-9.97111	-9.96348	-9.98197	-10.0163	-10.0521	-10.0894	-10.1119	-10.1553	-10.1984	-10.235	-10.2331	-10.2143	-10.1844	-10.1844	-10.2243	-10.2476	-10.1987	-10.1745	-10.1736	-10.1736	-10.1464	-10.1085	-10.0651	-10.0228	-9.98957	-9.96681	-9.95156	-9.91804	-9.91804	-9.92106	-9.92353	-9.9286	-9.93721	-9.94625	-9.95985	-9.96502	-9.98218	-9.99607	-9.98974	-9.98888	-10.0034	-10.0124	-10.0096
834	-10.0096	-10.0073	-9.9694	-9.96108	-9.98076	-9.99855	-10.0328	-10.0881	-10.1116	-10.1551	-10.1971	-10.2337	-10.2311	-10.2134	-10.1844	-10.1844	-10.2237	-10.2475	-10.1987	-10.1745	-10.1735	-10.1735	-10.1464	-10.1084	-10.065	-10.0215	-9.98947	-9.9667	-9.93288	-9.91804	-9.91804	-9.92105	-9.92343	-9.9285	-9.93711	-9.94623	-9.95982	-9.96499	-9.98215	-9.996	-9.98965	-9.98878	-10.0033	-10.0124	-10.0096
835	-9.98994	-9.98102	-9.95757	-9.94669	-9.97214	-9.99845	-10.0225	-10.048	-10.0964	-10.1287	-10.1013	-10.1626	-10.2238	-10.2089	-10.1836	-10.1836	-10.186	-10.1896	-10.1937	-10.1743	-10.1313	-10.1331	-10.1309	-10.0968	-10.0471	-10.0214	-9.98494	-9.9658	-9.93282	-9.918	-9.918	-9.91749	-9.91278	-9.92709	-9.93064	-9.94483	-9.953	-9.96287	-9.97915	-9.9885	-9.98264	-9.98421	-9.96991	-9.99003	-9.98994
836	-9.98987	-9.98018	-9.95744	-9.94558	-9.94204	-9.99321	-10.0206	-10.0477	-10.0961	-10.1268	-10.1007	-10.1619	-10.2231	-10.2069	-10.1836	-10.1836	-10.1859	-10.1895	-10.1936	-10.1742	-10.1312	-10.1327	-10.1308	-10.0967	-10.047	-10.0193	-9.9849	-9.96579	-9.92601	-9.918	-9.918	-9.9174	-9.91272	-9.92703	-9.93063	-9.94474	-9.9529	-9.96279	-9.97908	-9.98841	-9.98254	-9.98413	-9.96984	-9.98996	-9.98987
837	-9.98952	-9.97826	-9.95688	-9.92698	-9.94187	-9.99281	-9.99089	-10.0375	-10.0924	-10.0695	-10.0905	-10.1121	-10.1363	-10.1605	-10.1835	-10.1835	-10.1798	-10.1775	-10.1756	-10.1499	-10.1018	-10.0879	-10.0998	-10.0865	-10.0426	-9.99916	-9.97773	-9.93976	-9.91685	-9.91218	-9.91218	-9.90707	-9.90503	-9.91499	-9.91334	-9.93059	-9.94782	-9.96065	-9.97031	-9.97983	-9.9744	-9.96091	-9.96862	-9.97614	-9.98952
838	-9.98945	-9.97647	-9.95443	-9.92673	-9.94162	-9.96808	-9.9889	-10.0372	-10.0919	-10.069	-10.0885	-10.1101	-10.1343	-10.1585	-10.1835	-10.1835	-10.1797	-10.1774	-10.1755	-10.1499	-10.1014	-10.0879	-10.0993	-10.0865	-10.0425	-9.99908	-9.97765	-9.93807	-9.91684	-9.91217	-9.91217	-9.90698	-9.90502	-9.91498	-9.9133	-9.93056	-9.94779	-9.96056	-9.97021	-9.97974	-9.97431	-9.96081	-9.96854	-9.97607	-9.98945
839	-9.98806	-9.9735	-9.9349	-9.91751	-9.94005	-9.9665	-9.98825	-10.0152	-10.0395	-10.0637	-10.088	-10.0968	-10.1246	-10.1536	-10.1826	-10.1826	-10.1456	-10.106	-10.0662	-10.0693	-10.1012	-10.0764	-10.0444	-10.0008	-9.99636	-9.99726	-9.95748	-9.93803	-9.89111	-9.91173	-9.91173	-9.9009	-9.90273	-9.89897	-9.91169	-9.9284	-9.94511	-9.95802	-9.95593	-9.95994	-9.95913	-9.94958	-9.9627	-9.97178	-9.98806
840	-9.98799	-9.97205	-9.9334	-9.91551	-9.93456	-9.96451	-9.98783	-10.0132	-10.0375	-10.0618	-10.086	-10.096	-10.1238	-10.1527	-10.1826	-10.1826	-10.145	-10.1054	-10.0657	-10.0689	-10.1011	-10.0759	-10.0443	-10.0007	-9.99304	-9.99721	-9.95738	-9.93385	-9.89107	-9.91173	-9.91173	-9.90085	-9.90263	-9.89887	-9.91162	-9.92832	-9.94504	-9.95798	-9.95588	-9.95985	-9.95904	-9.94951	-9.96264	-9.97171	-9.98799
841	-9.93808	-9.93437	-9.92918	-9.91033	-9.93446	-9.95882	-9.98406	-9.9984	-10.0208	-10.0447	-10.0701	-10.0513	-10.0759	-10.1303	-10.1825	-10.1825	-10.1413	-10.0996	-10.0584	-10.0282	-10.0525	-10.0525	-10.0039	-9.98613	-9.98857	-9.98974	-9.95608	-9.93376	-9.88979	-9.88403	-9.88403	-9.89843	-9.89931	-9.89607	-9.9108	-9.90221	-9.91663	-9.93106	-9.94549	-9.95357	-9.95096	-9.94923	-9.95362	-9.9526	-9.93808
842	-9.93801	-9.93264	-9.92829	-9.90969	-9.90328	-9.95849	-9.98375	-9.99792	-10.0202	-10.0441	-10.0694	-10.0493	-10.0745	-10.1289	-10.1825	-10.1825	-10.1412	-10.0995	-10.0583	-10.0278	-10.0521	-10.0524	-10.0038	-9.98603	-9.98847	-9.98964	-9.95599	-9.91354	-9.88971	-9.88403	-9.88403	-9.89837	-9.89929	-9.89603	-9.9107	-9.90212	-9.91654	-9.93096	-9.9454	-9.95352	-9.95091	-9.94916	-9.95355	-9.95253	-9.93801
843	-9.93658	-9.92874	-9.91999	-9.90677	-9.89977	-9.92027	-9.97872	-9.99137	-9.97851	-10.04	-10.0447	-10.0217	-10.0113	-9.97041	-9.92902	-9.92902	-9.96546	-10.0011	-10.0357	-10.0263	-9.9862	-9.97766	-9.98247	-9.96954	-9.95695	-9.94651	-9.94754	-9.91345	-9.88772	-9.88397	-9.88397	-9.88358	-9.88375	-9.89504	-9.89581	-9.89325	-9.89131	-9.89486	-9.90852	-9.92213	-9.9357	-9.94811	-9.945	-9.94166	-9.93658
844	-9.93651	-9.92822	-9.91941	-9.89558	-9.89907	-9.92003	-9.9784	-9.98923	-9.97781	-10.0393	-10.044	-10.0202	-10.0093	-9.96839	-9.92902	-9.92902	-9.96502	-10.0006	-10.0353	-10.0257	-9.98567	-9.97756	-9.98237	-9.96637	-9.95687	-9.94641	-9.94748	-9.89772	-9.8877	-9.88397	-9.88397	-9.88356	-9.88371	-9.89496	-9.89571	-9.89315	-9.89121	-9.89479	-9.90845	-9.92207	-9.93564	-9.94804	-9.94494	-9.94159	-9.93651
845	-9.93619	-9.92685	-9.91527	-9.89538	-9.89842	-9.91975	-9.9777	-9.98251	-9.97691	-9.97016	-9.9676	-10.0181	-9.98975	-9.95991	-9.92861	-9.92861	-9.95287	-9.97838	-10.0035	-10.0179	-9.97805	-9.94597	-9.94237	-9.95531	-9.93384	-9.913	-9.89981	-9.89766	-9.8722	-9.86781	-9.86781	-9.8696	-9.87885	-9.88896	-9.8878	-9.89274	-9.88115	-9.88998	-9.88928	-9.90833	-9.92906	-9.93545	-9.9393	-9.9178	-9.93619
846	-9.93611	-9.92635	-9.91485	-9.89531	-9.89602	-9.91933	-9.9773	-9.98221	-9.97624	-9.96951	-9.96609	-10.0173	-9.98896	-9.95906	-9.92861	-9.92861	-9.95245	-9.97796	-10.0031	-10.0178	-9.97795	-9.94544	-9.93936	-9.95523	-9.93374	-9.91292	-9.86891	-9.88637	-9.87176	-9.86781	-9.86781	-9.86953	-9.87885	-9.88895	-9.8877	-9.89264	-9.88109	-9.88988	-9.88919	-9.90826	-9.92898	-9.93538	-9.9392	-9.9177	-9.93611
847	-9.89827	-9.90427	-9.91111	-9.89406	-9.86148	-9.88831	-9.87596	-9.91699	-9.95849	-9.9252	-9.96287	-9.95499	-9.94651	-9.9374	-9.92769	-9.92769	-9.93831	-9.94804	-9.95689	-9.96481	-9.97176	-9.93887	-9.90558	-9.91947	-9.90685	-9.85918	-9.86883	-9.83832	-9.87157	-9.8678	-9.8678	-9.86214	-9.87834	-9.87339	-9.87285	-9.8674	-9.87444	-9.86634	-9.88743	-9.89912	-9.91729	-9.92972	-9.90029	-9.91617	-9.89827
848	-9.89817	-9.90409	-9.90947	-9.89237	-9.86112	-9.88756	-9.87514	-9.91627	-9.95663	-9.92324	-9.9622	-9.95429	-9.94576	-9.93661	-9.92769	-9.92769	-9.93821	-9.94794	-9.95679	-9.96471	-9.97166	-9.93877	-9.90506	-9.91937	-9.90676	-9.85849	-9.84608	-9.8383	-9.87147	-9.8678	-9.8678	-9.86208	-9.8783	-9.87329	-9.87284	-9.86734	-9.87434	-9.86627	-9.88735	-9.89905	-9.91722	-9.92963	-9.9002	-9.9161	-9.89817
849	-9.89641	-9.90407	-9.8929	-9.8898	-9.85579	-9.83327	-9.8554	-9.8627	-9.85986	-9.91365	-9.89089	-9.89456	-9.90625	-9.91728	-9.92762	-9.92762	-9.91642	-9.90434	-9.89157	-9.87818	-9.88707	-9.91488	-9.90341	-9.86504	-9.82598	-9.8584	-9.81025	-9.83208	-9.87046	-9.84571	-9.84571	-9.86124	-9.85898	-9.86659	-9.85361	-9.85672	-9.84508	-9.86278	-9.88095	-9.88921	-9.88977	-9.89095	-9.89557	-9.89521	-9.89641
850	-9.89631	-9.90249	-9.8909	-9.87767	-9.8556	-9.83087	-9.85466	-9.86182	-9.85829	-9.91211	-9.88888	-9.89359	-9.90532	-9.9164	-9.92762	-9.92762	-9.91632	-9.90424	-9.89148	-9.87808	-9.88434	-9.91201	-9.90331	-9.86453	-9.82588	-9.80518	-9.81016	-9.83165	-9.87042	-9.84571	-9.84571	-9.86122	-9.85889	-9.86655	-9.85354	-9.85671	-9.84501	-9.86271	-9.88088	-9.88911	-9.88967	-9.89086	-9.8955	-9.89511	-9.89631
851	-9.89605	-9.87683	-9.8687	-9.87674	-9.85544	-9.81499	-9.8259	-9.84103	-9.85545	-9.86917	-9.8822	-9.85565	-9.8624	-9.89613	-9.92691	-9.92691	-9.90073	-9.87414	-9.84721	-9.85894	-9.8671	-9.88566	-9.90043	-9.86279	-9.82435	-9.79005	-9.79182	-9.82467	-9.84787	-9.84563	-9.84563	-9.85201	-9.85511	-9.84059	-9.84944	-9.83228	-9.84462	-9.85589	-9.83711	-9.83279	-9.85388	-9.87481	-9.89277	-9.87816	-9.89605
852	-9.89596	-9.87553	-9.86707	-9.87051	-9.85404	-9.81342	-9.82469	-9.83987	-9.85434	-9.86811	-9.88119	-9.85361	-9.86139	-9.89516	-9.92691	-9.92691	-9.90033	-9.87374	-9.84682	-9.85634	-9.86701	-9.88557	-9.90034	-9.86269	-9.82384	-9.78996	-9.79139	-9.82459	-9.84781	-9.84563	-9.84563	-9.85199	-9.85505	-9.84052	-9.84939	-9.83223	-9.84455	-9.85579	-9.83701	-9.83272	-9.85381	-9.87474	-9.89267	-9.87806	-9.89596
853	-9.84351	-9.8682	-9.86366	-9.87041	-9.83337	-9.81005	-9.79825	-9.80625	-9.84852	-9.83342	-9.81738	-9.8276	-9.84335	-9.88639	-9.92654	-9.92654	-9.89156	-9.8534	-9.83052	-9.8449	-9.86303	-9.84927	-9.83409	-9.81836	-9.81795	-9.7854	-9.78886	-9.82277	-9.83526	-9.84391	-9.84391	-9.84458	-9.83616	-9.83977	-9.82602	-9.82646	-9.84054	-9.82434	-9.81155	-9.81809	-9.82523	-9.84275	-9.86039	-9.87085	-9.84351
854	-9.84341	-9.8662	-9.86315	-9.83839	-9.83329	-9.80879	-9.79799	-9.80464	-9.84759	-9.83243	-9.81633	-9.82656	-9.84128	-9.88434	-9.92654	-9.92654	-9.89111	-9.85294	-9.82804	-9.8448	-9.86293	-9.84918	-9.834	-9.81827	-9.80212	-9.78532	-9.78884	-9.82273	-9.8352	-9.84391	-9.84391	-9.84448	-9.83615	-9.8397	-9.82596	-9.82639	-9.84054	-9.82433	-9.81148	-9.81799	-9.82513	-9.84265	-9.86029	-9.87076	-9.84341
855	-9.84255	-9.85579	-9.84129	-9.83201	-9.82763	-9.79374	-9.77374	-9.80178	-9.80238	-9.80002	-9.79528	-9.80039	-9.81952	-9.78254	-9.74547	-9.74547	-9.7728	-9.8018	-9.82221	-9.81996	-9.79239	-9.76452	-9.73636	-9.77615	-9.80203	-9.78351	-9.77496	-9.78657	-9.8187	-9.84387	-9.84387	-9.8294	-9.82588	-9.82028	-9.80831	-9.82366	-9.81512	-9.79796	-9.8081	-9.80784	-9.79885	-9.8052	-9.81768	-9.83012	-9.84255
856	-9.84245	-9.85346	-9.81374	-9.83037	-9.82646	-9.79299	-9.77209	-9.80138	-9.80185	-9.79936	-9.79437	-9.79966	-9.81744	-9.78043	-9.74547	-9.74547	-9.77208	-9.79943	-9.82211	-9.81957	-9.792	-9.76414	-9.73598	-9.72174	-9.76372	-9.783	-9.77492	-9.78651	-9.81868	-9.84387	-9.84387	-9.82932	-9.82582	-9.82027	-9.80823	-9.82358	-9.81507	-9.79791	-9.8081	-9.80774	-9.79875	-9.80511	-9.81758	-9.83003	-9.84245
857	-9.84141	-9.78462	-9.81137	-9.80301	-9.82549	-9.79179	-9.76803	-9.73196	-9.71742	-9.75498	-9.79124	-9.79929	-9.78244	-9.76349	-9.74543	-9.74543	-9.77198	-9.7979	-9.8145	-9.77492	-9.73474	-9.72536	-9.73383	-9.70914	-9.71087	-9.75142	-9.76824	-9.7695	-9.80139	-9.83017	-9.83017	-9.82652	-9.81319	-9.79708	-9.80436	-9.8114	-9.79675	-9.79015	-9.79056	-9.79184	-9.7927	-9.79291	-9.80966	-9.82653	-9.84141
858	-9.84131	-9.78354	-9.8064	-9.80262	-9.82505	-9.79162	-9.76563	-9.7303	-9.71619	-9.75377	-9.78994	-9.79757	-9.78128	-9.76228	-9.74543	-9.74543	-9.77054	-9.79781	-9.81404	-9.77445	-9.73427	-9.72527	-9.71781	-9.70906	-9.71045	-9.75099	-9.76815	-9.76949	-9.80131	-9.83017	-9.83017	-9.82648	-9.81311	-9.797	-9.80435	-9.81134	-9.79669	-9.79008	-9.79047	-9.79183	-9.79261	-9.79282	-9.80957	-9.82644	-9.84131
859	-9.72012	-9.77572	-9.80629	-9.80038	-9.79422	-9.77615	-9.75283	-9.7027	-9.68964	-9.71052	-9.75537	-9.78624	-9.77515	-9.76128	-9.74352	-9.74352	-9.7441	-9.74311	-9.74067	-9.73685	-9.73173	-9.70671	-9.71772	-9.7079	-9.6994	-9.73935	-9.75506	-9.76213	-9.79671	-9.83008	-9.83008	-9.81577	-9.80909	-9.79163	-9.80207	-9.7884	-9.7724	-9.78205	-9.7808	-9.78017	-9.77629	-9.77938	-9.7597	-9.7398	-9.72012
860	-9.72002	-9.74223	-9.77339	-9.79986	-9.79346	-9.77523	-9.75118	-9.70032	-9.68795	-9.7084	-9.75327	-9.78545	-9.77423	-9.76026	-9.74352	-9.74352	-9.744	-9.74301	-9.74057	-9.73676	-9.73163	-9.70661	-9.6944	-9.70753	-9.69931	-9.73933	-9.75497	-9.76204	-9.79667	-9.83008	-9.83008	-9.81568	-9.80905	-9.79159	-9.802	-9.78839	-9.77239	-9.78199	-9.78076	-9.78008	-9.77619	-9.77928	-9.7596	-9.7397	-9.72002
861	-9.7197	-9.74212	-9.75806	-9.79152	-9.79272	-9.77086	-9.72568	-9.67909	-9.66514	-9.64681	-9.65485	-9.68056	-9.7042	-9.72561	-9.74286	-9.74286	-9.74171	-9.73805	-9.73276	-9.72576	-9.717	-9.69373	-9.6943	-9.68036	-9.6898	-9.72704	-9.74251	-9.75695	-9.78941	-9.79798	-9.79798	-9.81195	-9.80136	-9.79016	-9.78109	-9.76521	-9.76861	-9.77342	-9.76761	-9.76365	-9.77554	-9.75921	-9.74285	-9.72646	-9.7197
862	-9.71959	-9.73922	-9.75666	-9.79116	-9.79216	-9.77065	-9.72464	-9.67782	-9.66301	-9.6451	-9.65406	-9.67921	-9.70292	-9.7244	-9.74286	-9.74286	-9.74161	-9.73795	-9.73266	-9.72566	-9.71689	-9.69325	-9.67928	-9.68026	-9.68978	-9.727	-9.74202	-9.75687	-9.78932	-9.79798	-9.79798	-9.81189	-9.80127	-9.79009	-9.78101	-9.76513	-9.76854	-9.77332	-9.76752	-9.7636	-9.77553	-9.75921	-9.74285	-9.72646	-9.71959
863	-9.71809	-9.73922	-9.75611	-9.77614	-9.78244	-9.76278	-9.71534	-9.67576	-9.6373	-9.62908	-9.65343	-9.678	-9.70093	-9.72287	-9.74282	-9.74282	-9.71592	-9.68586	-9.65451	-9.62377	-9.64779	-9.69103	-9.65244	-9.67018	-9.67918	-9.68952	-9.73799	-9.75064	-9.7803	-9.79792	-9.79792	-9.78396	-9.77203	-9.78696	-9.77415	-9.75813	-9.75639	-9.75637	-9.7673	-9.75979	-9.74651	-9.72937	-9.71224	-9.70999	-9.71809
864	-9.71799	-9.739	-9.756	-9.77479	-9.78216	-9.7602	-9.71357	-9.67466	-9.63492	-9.6275	-9.65253	-9.67653	-9.69951	-9.7215	-9.74282	-9.74282	-9.71582	-9.68576	-9.65441	-9.62198	-9.59321	-9.63637	-9.65194	-9.66977	-9.679	-9.68945	-9.73792	-9.75056	-9.78022	-9.79792	-9.79792	-9.7839	-9.77195	-9.78686	-9.77411	-9.75804	-9.75629	-9.75636	-9.76725	-9.7597	-9.74646	-9.72932	-9.71219	-9.70989	-9.71799
865	-9.71005	-9.73777	-9.74467	-9.77209	-9.73701	-9.7552	-9.70893	-9.6746	-9.6331	-9.62723	-9.60351	-9.62632	-9.66648	-9.70587	-9.74136	-9.74136	-9.71397	-9.68416	-9.65409	-9.62195	-9.59306	-9.58839	-9.62936	-9.64021	-9.67896	-9.68865	-9.72023	-9.74939	-9.74806	-9.73579	-9.73579	-9.7539	-9.7699	-9.78033	-9.77254	-9.75665	-9.74945	-9.75502	-9.74343	-9.75252	-9.73769	-9.72282	-9.70791	-9.70766	-9.71005
866	-9.71005	-9.70829	-9.74426	-9.77054	-9.73648	-9.75342	-9.70879	-9.67283	-9.63131	-9.62576	-9.60177	-9.62415	-9.66434	-9.70375	-9.74136	-9.74136	-9.71191	-9.68219	-9.65221	-9.62185	-9.59149	-9.58798	-9.62894	-9.64019	-9.67881	-9.68856	-9.72022	-9.74935	-9.748	-9.73579	-9.73579	-9.75382	-9.76984	-9.78026	-9.77245	-9.7566	-9.74937	-9.75493	-9.74334	-9.75246	-9.73763	-9.72276	-9.70785	-9.70756	-9.71005
867	-9.70848	-9.68648	-9.72715	-9.77053	-9.73203	-9.69961	-9.69782	-9.64688	-9.62629	-9.59088	-9.58544	-9.55975	-9.51558	-9.47103	-9.42611	-9.42611	-9.47107	-9.51574	-9.56011	-9.60414	-9.58824	-9.56241	-9.59059	-9.63085	-9.66456	-9.67129	-9.71238	-9.74931	-9.73264	-9.73571	-9.73571	-9.73642	-9.75845	-9.7558	-9.74165	-9.74693	-9.7437	-9.73382	-9.7403	-9.72419	-9.70804	-9.69186	-9.69966	-9.69512	-9.70848
868	-9.67804	-9.68603	-9.72678	-9.7697	-9.73126	-9.69792	-9.69526	-9.64673	-9.62514	-9.58909	-9.58325	-9.55799	-9.5138	-9.46923	-9.42611	-9.42611	-9.44673	-9.46893	-9.50536	-9.54938	-9.58815	-9.56076	-9.59057	-9.63081	-9.66446	-9.6712	-9.7123	-9.74922	-9.73257	-9.73571	-9.73571	-9.73635	-9.75838	-9.75573	-9.74158	-9.74686	-9.74361	-9.73373	-9.74029	-9.72418	-9.70804	-9.69186	-9.69956	-9.69507	-9.67804
869	-9.67801	-9.67935	-9.72574	-9.67026	-9.73085	-9.69002	-9.64959	-9.63278	-9.60307	-9.57728	-9.54804	-9.50463	-9.46071	-9.42415	-9.42429	-9.42429	-9.44673	-9.46892	-9.49089	-9.51259	-9.54728	-9.55523	-9.58259	-9.61058	-9.64126	-9.67089	-9.70993	-9.72105	-9.71416	-9.71426	-9.71426	-9.71769	-9.69961	-9.70654	-9.72511	-9.7395	-9.74239	-9.72927	-9.71832	-9.70296	-9.68775	-9.68913	-9.69671	-9.69295	-9.67801
870	-9.6779	-9.6772	-9.72464	-9.66947	-9.72844	-9.68758	-9.64713	-9.63022	-9.60144	-9.57609	-9.54624	-9.50283	-9.4589	-9.42412	-9.42429	-9.42429	-9.4164	-9.46102	-9.49087	-9.51257	-9.54688	-9.55519	-9.58255	-9.61008	-9.64119	-9.67087	-9.70984	-9.72095	-9.71407	-9.71426	-9.71426	-9.71761	-9.69953	-9.70645	-9.72504	-9.7394	-9.7423	-9.72918	-9.71823	-9.70287	-9.68766	-9.68903	-9.69661	-9.6929	-9.6779
871	-9.67788	-9.67714	-9.64412	-9.66689	-9.6466	-9.67355	-9.64004	-9.61928	-9.59785	-9.57182	-9.52874	-9.48068	-9.43311	-9.41633	-9.42429	-9.42429	-9.40161	-9.42315	-9.46466	-9.50604	-9.53404	-9.55347	-9.57614	-9.59698	-9.63339	-9.66768	-9.70195	-9.70137	-9.69551	-9.71418	-9.71418	-9.69196	-9.69229	-9.70375	-9.72278	-9.72971	-9.73912	-9.72722	-9.71483	-9.70038	-9.68592	-9.68527	-9.67564	-9.67562	-9.67788
872	-9.67633	-9.67557	-9.64256	-9.66576	-9.64488	-9.67301	-9.63873	-9.61713	-9.59632	-9.56945	-9.5275	-9.47939	-9.43177	-9.41451	-9.42429	-9.42429	-9.40161	-9.42275	-9.46426	-9.50564	-9.53401	-9.55338	-9.5761	-9.59689	-9.63329	-9.66759	-9.70191	-9.70088	-9.69544	-9.71418	-9.71418	-9.69189	-9.6922	-9.70365	-9.72269	-9.72961	-9.73907	-9.72712	-9.71474	-9.70029	-9.68583	-9.68517	-9.67564	-9.65939	-9.67633
873	-9.67599	-9.66268	-9.6378	-9.61101	-9.60807	-9.60033	-9.61002	-9.60955	-9.58485	-9.54387	-9.50628	-9.45318	-9.42369	-9.38604	-9.37153	-9.37153	-9.39201	-9.41392	-9.4354	-9.45851	-9.49152	-9.54095	-9.5607	-9.59678	-9.62284	-9.65441	-9.67694	-9.69812	-9.69115	-9.66641	-9.66641	-9.67928	-9.68867	-9.70316	-9.71693	-9.72745	-9.71322	-9.72156	-9.70399	-9.68639	-9.6784	-9.67269	-9.6578	-9.65939	-9.67599
874	-9.6431	-9.6623	-9.63563	-9.60946	-9.60692	-9.599	-9.60946	-9.60707	-9.58469	-9.54167	-9.50391	-9.45064	-9.42364	-9.38465	-9.37153	-9.37153	-9.39201	-9.41391	-9.43538	-9.45841	-9.49142	-9.54093	-9.5606	-9.59674	-9.62276	-9.65437	-9.67686	-9.69806	-9.69107	-9.66641	-9.66641	-9.67919	-9.68857	-9.70308	-9.71683	-9.72739	-9.71316	-9.72151	-9.70394	-9.68634	-9.6783	-9.67261	-9.65771	-9.6442	-9.6431
875	-9.6431	-9.6479	-9.61761	-9.59552	-9.57781	-9.5493	-9.57297	-9.57602	-9.56991	-9.53063	-9.49173	-9.44067	-9.41498	-9.38086	-9.3697	-9.3697	-9.3815	-9.39588	-9.42662	-9.45644	-9.4913	-9.53422	-9.54465	-9.59249	-9.62148	-9.65019	-9.65699	-9.67641	-9.68806	-9.66632	-9.66632	-9.67241	-9.68108	-9.68155	-9.67952	-9.69525	-9.71115	-9.69894	-9.68462	-9.67025	-9.67334	-9.67145	-9.65697	-9.64386	-9.6431
876	-9.64148	-9.64601	-9.61572	-9.59382	-9.57626	-9.54811	-9.57081	-9.57433	-9.56764	-9.52812	-9.4892	-9.43832	-9.41242	-9.37902	-9.3697	-9.3697	-9.38111	-9.39578	-9.42652	-9.45641	-9.49127	-9.53418	-9.54457	-9.59241	-9.62146	-9.64983	-9.65693	-9.67634	-9.68796	-9.66632	-9.66632	-9.67231	-9.68101	-9.68146	-9.67942	-9.69516	-9.71106	-9.69888	-9.68456	-9.67019	-9.67324	-9.67136	-9.65688	-9.64308	-9.64148
877	-9.62853	-9.64373	-9.60963	-9.59333	-9.56004	-9.54452	-9.54792	-9.56685	-9.56741	-9.52284	-9.46088	-9.42292	-9.37501	-9.37711	-9.3697	-9.3697	-9.3809	-9.3787	-9.39201	-9.44165	-9.48573	-9.52559	-9.53279	-9.57788	-9.61713	-9.64707	-9.64816	-9.66432	-9.66008	-9.65607	-9.65607	-9.65888	-9.66954	-9.66396	-9.6635	-9.64548	-9.63344	-9.64499	-9.65633	-9.66747	-9.66877	-9.65113	-9.64273	-9.64299	-9.62853
878	-9.62844	-9.64201	-9.60845	-9.59206	-9.55867	-9.54299	-9.54618	-9.56528	-9.56509	-9.52267	-9.46069	-9.42285	-9.37266	-9.37454	-9.3697	-9.3697	-9.36634	-9.37869	-9.39199	-9.44162	-9.48569	-9.52549	-9.53271	-9.5778	-9.61708	-9.64697	-9.64809	-9.66424	-9.6596	-9.65607	-9.65607	-9.6588	-9.66947	-9.66387	-9.66342	-9.6454	-9.63334	-9.64489	-9.65623	-9.66736	-9.66872	-9.65108	-9.63348	-9.64247	-9.62844
879	-9.62796	-9.61041	-9.60792	-9.58716	-9.55655	-9.52635	-9.53437	-9.54641	-9.50164	-9.50242	-9.43712	-9.39896	-9.36856	-9.36942	-9.33971	-9.33971	-9.36624	-9.36787	-9.38839	-9.43713	-9.477	-9.49707	-9.53138	-9.57201	-9.60676	-9.63714	-9.62772	-9.64637	-9.65084	-9.65597	-9.65597	-9.65356	-9.6486	-9.647	-9.62434	-9.62168	-9.62749	-9.63486	-9.64811	-9.66095	-9.65584	-9.64139	-9.63342	-9.64238	-9.62796
880	-9.62788	-9.60879	-9.60764	-9.58526	-9.55464	-9.52578	-9.53276	-9.54584	-9.49944	-9.49988	-9.43459	-9.39876	-9.36851	-9.3694	-9.33971	-9.33971	-9.3519	-9.36777	-9.38836	-9.43709	-9.47697	-9.49703	-9.5298	-9.57199	-9.60672	-9.63709	-9.62762	-9.64629	-9.65077	-9.65597	-9.65597	-9.65347	-9.6485	-9.64692	-9.62426	-9.62158	-9.6274	-9.63476	-9.64801	-9.66085	-9.65578	-9.64134	-9.6269	-9.6158	-9.62788
881	-9.62628	-9.59945	-9.57758	-9.57562	-9.55254	-9.52416	-9.51116	-9.47774	-9.48273	-9.42042	-9.42183	-9.37429	-9.36016	-9.34801	-9.33933	-9.33933	-9.3518	-9.34243	-9.38502	-9.4034	-9.44901	-9.49675	-9.52248	-9.55901	-9.56825	-9.59819	-9.62094	-9.60798	-9.62566	-9.63655	-9.63655	-9.63979	-9.6407	-9.62781	-9.61489	-9.60714	-9.62119	-9.60952	-9.59158	-9.57367	-9.57688	-9.60981	-9.62684	-9.61574	-9.62628
882	-9.62619	-9.5993	-9.57596	-9.57393	-9.55033	-9.52386	-9.50965	-9.47624	-9.48214	-9.4203	-9.42173	-9.37323	-9.35916	-9.34708	-9.33933	-9.33933	-9.34701	-9.34241	-9.38493	-9.40331	-9.44893	-9.49668	-9.52245	-9.55898	-9.56773	-9.59812	-9.62058	-9.6079	-9.62557	-9.63655	-9.63655	-9.63969	-9.64061	-9.62772	-9.6148	-9.60704	-9.62109	-9.60943	-9.59149	-9.57358	-9.5558	-9.57993	-9.61207	-9.61237	-9.62619
883	-9.59811	-9.59772	-9.57156	-9.54471	-9.54173	-9.51866	-9.49485	-9.46377	-9.44425	-9.41898	-9.3903	-9.37174	-9.33711	-9.33005	-9.33808	-9.33808	-9.347	-9.33951	-9.35556	-9.40144	-9.44223	-9.48757	-9.5177	-9.53562	-9.55404	-9.57186	-9.60146	-9.6043	-9.62152	-9.63648	-9.63648	-9.63342	-9.62358	-9.60745	-9.60972	-9.60194	-9.58896	-9.57595	-9.56291	-9.54983	-9.55571	-9.57957	-9.61172	-9.61231	-9.59811
884	-9.59806	-9.59711	-9.5703	-9.54462	-9.54007	-9.5169	-9.49292	-9.46182	-9.44279	-9.41838	-9.38918	-9.36922	-9.33689	-9.32928	-9.33808	-9.33808	-9.32643	-9.33949	-9.35555	-9.40136	-9.44215	-9.48749	-9.51761	-9.53557	-9.55399	-9.5718	-9.60138	-9.60421	-9.62145	-9.63648	-9.63648	-9.63333	-9.62348	-9.60735	-9.60962	-9.60185	-9.58887	-9.57586	-9.56282	-9.54974	-9.54778	-9.54352	-9.57619	-9.60885	-9.59806
885	-9.59778	-9.56877	-9.56999	-9.54317	-9.51884	-9.50889	-9.49057	-9.4588	-9.43254	-9.41073	-9.37717	-9.36711	-9.3353	-9.32636	-9.33799	-9.33799	-9.3234	-9.33545	-9.35407	-9.39676	-9.42324	-9.47289	-9.51662	-9.50012	-9.5482	-9.55643	-9.58901	-9.59588	-9.61837	-9.61865	-9.61865	-9.61412	-9.59157	-9.59755	-9.59271	-9.60157	-9.57869	-9.55571	-9.53262	-9.54393	-9.54742	-9.53949	-9.56838	-9.59731	-9.59778
886	-9.59773	-9.56691	-9.56797	-9.54299	-9.5173	-9.50798	-9.48936	-9.45658	-9.43055	-9.4093	-9.3758	-9.36703	-9.33345	-9.32452	-9.33799	-9.33799	-9.32331	-9.32395	-9.35399	-9.39668	-9.42322	-9.47286	-9.51658	-9.49861	-9.54813	-9.55635	-9.58895	-9.59579	-9.61828	-9.61865	-9.61865	-9.61405	-9.5915	-9.59745	-9.59261	-9.60149	-9.57861	-9.55563	-9.53255	-9.51563	-9.53673	-9.5394	-9.56829	-9.59722	-9.59773
887	-9.59632	-9.56234	-9.54128	-9.54108	-9.51178	-9.50667	-9.4746	-9.44847	-9.42746	-9.40805	-9.3696	-9.3436	-9.32442	-9.30929	-9.33704	-9.33704	-9.311	-9.32394	-9.35118	-9.37356	-9.42303	-9.46322	-9.51117	-9.49821	-9.51423	-9.5402	-9.56742	-9.59143	-9.58395	-9.61817	-9.61817	-9.6037	-9.58918	-9.57792	-9.59141	-9.57545	-9.55957	-9.54378	-9.52805	-9.51526	-9.53663	-9.53796	-9.53166	-9.564	-9.59632
888	-9.59602	-9.56069	-9.53948	-9.53876	-9.51153	-9.5064	-9.47339	-9.4474	-9.42629	-9.4069	-9.36753	-9.34231	-9.32375	-9.30695	-9.33704	-9.33704	-9.31091	-9.31078	-9.35109	-9.37353	-9.42293	-9.46318	-9.51113	-9.49814	-9.51413	-9.5401	-9.56733	-9.59108	-9.58385	-9.61817	-9.61817	-9.60361	-9.58908	-9.57782	-9.59131	-9.57535	-9.55948	-9.54368	-9.52796	-9.51241	-9.51083	-9.53787	-9.53136	-9.5637	-9.59602
889	-9.48471	-9.54659	-9.53932	-9.51919	-9.50991	-9.50054	-9.4702	-9.44058	-9.41868	-9.40115	-9.36508	-9.33789	-9.31006	-9.30233	-9.33695	-9.33695	-9.2978	-9.31069	-9.32385	-9.36703	-9.41518	-9.44392	-9.46608	-9.48952	-9.51126	-9.52549	-9.52377	-9.57104	-9.57707	-9.55976	-9.55976	-9.57257	-9.58516	-9.5749	-9.56086	-9.54708	-9.53358	-9.52036	-9.51096	-9.51231	-9.51064	-9.52358	-9.52017	-9.50241	-9.48471
890	-9.48462	-9.54577	-9.53746	-9.51779	-9.50947	-9.4989	-9.46829	-9.43856	-9.41853	-9.39913	-9.36498	-9.33574	-9.30889	-9.29975	-9.33695	-9.33695	-9.29742	-9.30693	-9.32382	-9.36699	-9.41514	-9.44382	-9.46598	-9.48942	-9.51118	-9.52496	-9.52368	-9.57094	-9.57659	-9.55976	-9.55976	-9.57247	-9.58506	-9.5748	-9.56076	-9.54698	-9.53348	-9.52026	-9.50744	-9.50945	-9.51055	-9.52349	-9.52008	-9.50232	-9.48462
891	-9.48395	-9.48899	-9.52682	-9.50971	-9.4889	-9.49404	-9.46462	-9.43191	-9.40741	-9.37438	-9.35517	-9.32112	-9.30629	-9.29342	-9.24353	-9.24353	-9.29292	-9.30684	-9.31876	-9.33219	-9.34827	-9.39824	-9.44823	-9.481	-9.46863	-9.47671	-9.49348	-9.53535	-9.56168	-9.55966	-9.55966	-9.54734	-9.56279	-9.56892	-9.54617	-9.52332	-9.5004	-9.47797	-9.50735	-9.50938	-9.49683	-9.4993	-9.51041	-9.4972	-9.48395
892	-9.48386	-9.48715	-9.52518	-9.50784	-9.487	-9.49246	-9.46238	-9.43067	-9.40555	-9.37256	-9.35455	-9.32054	-9.30599	-9.29194	-9.24353	-9.24353	-9.29291	-9.30547	-9.31873	-9.33217	-9.34819	-9.39817	-9.44815	-9.4809	-9.46718	-9.47661	-9.49301	-9.53487	-9.56133	-9.55966	-9.55966	-9.54724	-9.56269	-9.56885	-9.54609	-9.52325	-9.50033	-9.47743	-9.48347	-9.49484	-9.49673	-9.499	-9.51032	-9.49711	-9.48386
893	-9.48272	-9.45801	-9.47783	-9.49125	-9.47994	-9.48241	-9.45295	-9.42339	-9.39375	-9.364	-9.34156	-9.30901	-9.30378	-9.27663	-9.24353	-9.24353	-9.29045	-9.30538	-9.30054	-9.29832	-9.32938	-9.37503	-9.42056	-9.46598	-9.44343	-9.45147	-9.48233	-9.50678	-9.53401	-9.53169	-9.53169	-9.54674	-9.5335	-9.52005	-9.50638	-9.49248	-9.47835	-9.47736	-9.4831	-9.49474	-9.48618	-9.48132	-9.46588	-9.45177	-9.48272
894	-9.48263	-9.45611	-9.47641	-9.48962	-9.47882	-9.4801	-9.45064	-9.42109	-9.39145	-9.36247	-9.33977	-9.30723	-9.30372	-9.27561	-9.24353	-9.24353	-9.29044	-9.28528	-9.30052	-9.29824	-9.3293	-9.37495	-9.42048	-9.46589	-9.44333	-9.45101	-9.48178	-9.50668	-9.53391	-9.53169	-9.53169	-9.54664	-9.5334	-9.51995	-9.50628	-9.49238	-9.47825	-9.46395	-9.45468	-9.48185	-9.48611	-9.48122	-9.46578	-9.45168	-9.48263
895	-9.43696	-9.44866	-9.43127	-9.45764	-9.47806	-9.4783	-9.44495	-9.41976	-9.3779	-9.36234	-9.33415	-9.3042	-9.28084	-9.27532	-9.24258	-9.24258	-9.26001	-9.28518	-9.29919	-9.28858	-9.3086	-9.31666	-9.35116	-9.38463	-9.42987	-9.44821	-9.47816	-9.47102	-9.50147	-9.53134	-9.53134	-9.5155	-9.49915	-9.48252	-9.46564	-9.4485	-9.44496	-9.46385	-9.45461	-9.48176	-9.48256	-9.47061	-9.45902	-9.4505	-9.43696
896	-9.43687	-9.44738	-9.42936	-9.45572	-9.4767	-9.47669	-9.44336	-9.41751	-9.37633	-9.36171	-9.33187	-9.30192	-9.279	-9.27508	-9.24258	-9.24258	-9.25993	-9.28112	-9.29909	-9.28849	-9.30857	-9.31656	-9.35106	-9.38453	-9.42978	-9.44811	-9.47806	-9.47068	-9.50112	-9.53134	-9.53134	-9.5154	-9.49905	-9.48242	-9.46554	-9.44841	-9.43114	-9.45131	-9.4531	-9.47811	-9.48246	-9.47052	-9.45893	-9.45041	-9.43687
897	-9.43519	-9.43601	-9.42547	-9.43139	-9.46549	-9.45002	-9.41993	-9.41661	-9.37434	-9.3442	-9.32018	-9.2913	-9.27676	-9.27382	-9.2412	-9.2412	-9.25964	-9.27415	-9.28981	-9.28361	-9.2812	-9.29097	-9.33698	-9.38329	-9.41701	-9.43693	-9.44034	-9.43881	-9.39495	-9.3508	-9.3508	-9.35431	-9.35795	-9.36149	-9.37889	-9.41194	-9.43104	-9.45093	-9.45301	-9.43562	-9.46692	-9.46283	-9.43939	-9.4478	-9.43519
898	-9.43509	-9.43456	-9.4235	-9.42931	-9.46381	-9.44813	-9.41803	-9.41643	-9.37332	-9.34265	-9.31969	-9.29067	-9.27498	-9.27142	-9.2412	-9.2412	-9.25956	-9.27412	-9.26087	-9.28353	-9.2811	-9.29087	-9.33689	-9.3832	-9.41691	-9.43554	-9.44001	-9.43825	-9.39438	-9.3508	-9.3508	-9.35422	-9.35787	-9.36141	-9.36493	-9.387	-9.41915	-9.4244	-9.44904	-9.43553	-9.46661	-9.46276	-9.43932	-9.44771	-9.43509
899	-9.43475	-9.41464	-9.41362	-9.42924	-9.45563	-9.41997	-9.41537	-9.41149	-9.37207	-9.32874	-9.31039	-9.28947	-9.27415	-9.24483	-9.2412	-9.2412	-9.24271	-9.27035	-9.26078	-9.27679	-9.2789	-9.28478	-9.32462	-9.36704	-9.40933	-9.40946	-9.40501	-9.37289	-9.34056	-9.35021	-9.35021	-9.34669	-9.34273	-9.34583	-9.36485	-9.3866	-9.41876	-9.42431	-9.44893	-9.43452	-9.42026	-9.405	-9.42081	-9.41588	-9.43475
900	-9.43465	-9.41416	-9.41244	-9.42761	-9.45401	-9.41836	-9.4142	-9.4099	-9.37205	-9.32839	-9.30889	-9.2876	-9.27186	-9.24398	-9.2412	-9.2412	-9.2427	-9.27032	-9.24839	-9.27677	-9.27881	-9.28475	-9.32417	-9.36659	-9.40887	-9.40912	-9.40368	-9.37161	-9.33933	-9.35021	-9.35021	-9.3466	-9.34264	-9.33867	-9.35485	-9.36827	-9.39575	-9.41354	-9.44538	-9.43421	-9.42016	-9.4049	-9.42072	-9.4158	-9.43465
901	-9.39383	-9.40638	-9.40099	-9.40484	-9.40832	-9.41143	-9.41399	-9.38969	-9.35929	-9.32678	-9.29804	-9.27649	-9.26539	-9.24306	-9.23874	-9.23874	-9.23857	-9.25575	-9.24831	-9.24485	-9.25272	-9.28385	-9.31555	-9.34705	-9.37836	-9.40506	-9.36595	-9.32615	-9.30637	-9.30803	-9.30803	-9.31536	-9.32257	-9.33858	-9.35445	-9.36819	-9.39566	-9.41345	-9.4021	-9.43012	-9.40722	-9.38985	-9.38958	-9.40883	-9.39383
902	-9.39376	-9.40426	-9.4007	-9.40457	-9.40807	-9.41121	-9.41314	-9.38777	-9.35929	-9.32612	-9.29603	-9.27505	-9.2628	-9.2417	-9.23874	-9.23874	-9.23855	-9.25537	-9.24349	-9.24475	-9.25269	-9.28353	-9.31523	-9.34673	-9.37803	-9.40496	-9.36585	-9.32606	-9.30577	-9.30803	-9.30803	-9.31526	-9.32247	-9.32914	-9.33858	-9.36715	-9.37985	-9.41263	-9.40179	-9.43004	-9.40714	-9.38976	-9.38948	-9.40873	-9.39376
903	-9.39229	-9.39688	-9.39578	-9.40439	-9.37736	-9.37137	-9.38428	-9.35553	-9.35913	-9.32163	-9.28195	-9.26717	-9.24791	-9.24077	-9.2137	-9.2137	-9.22454	-9.24305	-9.24346	-9.24399	-9.25196	-9.28206	-9.26214	-9.25496	-9.24852	-9.24613	-9.24632	-9.2617	-9.28573	-9.30685	-9.30685	-9.29901	-9.31276	-9.32904	-9.33849	-9.36705	-9.37151	-9.37465	-9.39574	-9.38062	-9.38346	-9.3862	-9.38884	-9.39138	-9.39229
904	-9.39221	-9.3965	-9.3953	-9.40248	-9.37545	-9.36914	-9.38268	-9.35535	-9.35735	-9.32124	-9.27967	-9.2651	-9.24638	-9.23827	-9.2137	-9.2137	-9.22452	-9.24303	-9.23773	-9.24395	-9.25165	-9.28162	-9.26204	-9.25486	-9.24842	-9.24612	-9.24632	-9.26108	-9.28563	-9.30685	-9.30685	-9.29891	-9.29067	-9.32273	-9.33506	-9.34707	-9.37143	-9.37456	-9.39564	-9.38054	-9.38338	-9.38612	-9.38876	-9.39131	-9.39221
905	-9.39185	-9.3922	-9.39215	-9.38021	-9.36392	-9.35093	-9.35121	-9.34857	-9.32546	-9.3148	-9.25638	-9.23505	-9.24252	-9.21084	-9.21361	-9.21361	-9.22172	-9.2381	-9.23764	-9.24393	-9.24527	-9.2701	-9.26075	-9.24558	-9.24588	-9.24276	-9.23768	-9.24646	-9.2753	-9.24657	-9.24657	-9.27967	-9.29026	-9.32232	-9.33496	-9.34032	-9.34489	-9.36966	-9.37768	-9.37774	-9.35982	-9.38391	-9.38298	-9.37397	-9.39185
906	-9.39178	-9.39025	-9.39046	-9.38004	-9.36392	-9.35089	-9.351	-9.34697	-9.32517	-9.31351	-9.25506	-9.23503	-9.24118	-9.20979	-9.21361	-9.21361	-9.2217	-9.23807	-9.23743	-9.23781	-9.24517	-9.27001	-9.26072	-9.24557	-9.24586	-9.24267	-9.23759	-9.24646	-9.27417	-9.24657	-9.24657	-9.25878	-9.28997	-9.31005	-9.3345	-9.34022	-9.34479	-9.36935	-9.3776	-9.37765	-9.35973	-9.38384	-9.38288	-9.37387	-9.39178
907	-9.35845	-9.35508	-9.38353	-9.37753	-9.34404	-9.3502	-9.34016	-9.33165	-9.31285	-9.27712	-9.24338	-9.23318	-9.23612	-9.20858	-9.21335	-9.21335	-9.21208	-9.21276	-9.23739	-9.23771	-9.24441	-9.24484	-9.24523	-9.2365	-9.2317	-9.23062	-9.22953	-9.24238	-9.24654	-9.24474	-9.24474	-9.25839	-9.28987	-9.30995	-9.33441	-9.33023	-9.33721	-9.34876	-9.35194	-9.35439	-9.3589	-9.35736	-9.36047	-9.37059	-9.35845
908	-9.35835	-9.35498	-9.38136	-9.37581	-9.3426	-9.34829	-9.34005	-9.33145	-9.31126	-9.27554	-9.2415	-9.23276	-9.23395	-9.20805	-9.21335	-9.21335	-9.21199	-9.21268	-9.23564	-9.23663	-9.24439	-9.24482	-9.24522	-9.23647	-9.23164	-9.23056	-9.22947	-9.24129	-9.24654	-9.24474	-9.24474	-9.25286	-9.28151	-9.28144	-9.31426	-9.33014	-9.3369	-9.34866	-9.35184	-9.35429	-9.35881	-9.35726	-9.36039	-9.37051	-9.35835
909	-9.35815	-9.35303	-9.37611	-9.34604	-9.34085	-9.34631	-9.32289	-9.29544	-9.26785	-9.24012	-9.2414	-9.22872	-9.22738	-9.20743	-9.21327	-9.21327	-9.21105	-9.21074	-9.21358	-9.23659	-9.23937	-9.2348	-9.2338	-9.23277	-9.21956	-9.22068	-9.22179	-9.23325	-9.2296	-9.24464	-9.24464	-9.25275	-9.28142	-9.28034	-9.27224	-9.30473	-9.32585	-9.32136	-9.31676	-9.32795	-9.35587	-9.3572	-9.35768	-9.35726	-9.35815
910	-9.35806	-9.35104	-9.37398	-9.34391	-9.34058	-9.34607	-9.32098	-9.29353	-9.26593	-9.2382	-9.23983	-9.22613	-9.22674	-9.2057	-9.21327	-9.21327	-9.21097	-9.21066	-9.21354	-9.21988	-9.23893	-9.23475	-9.23375	-9.23271	-9.21948	-9.2206	-9.22172	-9.23316	-9.22951	-9.24464	-9.24464	-9.25073	-9.25657	-9.28024	-9.27193	-9.30442	-9.32576	-9.32127	-9.31667	-9.32786	-9.35577	-9.3571	-9.35758	-9.35716	-9.35806
911	-9.3562	-9.34644	-9.34697	-9.33721	-9.32684	-9.31021	-9.29324	-9.2741	-9.25295	-9.22993	-9.21224	-9.20569	-9.18773	-9.2048	-9.21151	-9.21151	-9.19424	-9.19849	-9.21345	-9.21957	-9.23575	-9.22834	-9.21737	-9.21845	-9.21393	-9.2154	-9.21718	-9.22848	-9.22758	-9.22756	-9.22756	-9.25064	-9.25648	-9.26226	-9.27016	-9.27319	-9.27844	-9.28354	-9.29703	-9.31205	-9.33148	-9.34099	-9.34918	-9.341	-9.3562
912	-9.3561	-9.34438	-9.34671	-9.33709	-9.32488	-9.3101	-9.29303	-9.27379	-9.25255	-9.22946	-9.21032	-9.20413	-9.18543	-9.20243	-9.21151	-9.21151	-9.19423	-9.19841	-9.2132	-9.2144	-9.2357	-9.22831	-9.21729	-9.21837	-9.21384	-9.21531	-9.21708	-9.22842	-9.22752	-9.22756	-9.22756	-9.23858	-9.2486	-9.26218	-9.27006	-9.27311	-9.27836	-9.28345	-9.29694	-9.31196	-9.33139	-9.34089	-9.34911	-9.3409	-9.3561
913	-9.31507	-9.33535	-9.32823	-9.33482	-9.32488	-9.30982	-9.27592	-9.2424	-9.2093	-9.19706	-9.2052	-9.20292	-9.17834	-9.18331	-9.21142	-9.21142	-9.1918	-9.19173	-9.21059	-9.21432	-9.2161	-9.21632	-9.21186	-9.21276	-9.21205	-9.18739	-9.21681	-9.22285	-9.22369	-9.2273	-9.2273	-9.23849	-9.23228	-9.23974	-9.2678	-9.25943	-9.24819	-9.26617	-9.28849	-9.30583	-9.30724	-9.32774	-9.32332	-9.33693	-9.31507
914	-9.315	-9.33318	-9.32791	-9.33453	-9.3246	-9.30847	-9.27462	-9.24113	-9.20807	-9.19517	-9.20465	-9.20134	-9.17715	-9.18211	-9.21142	-9.21142	-9.19179	-9.19164	-9.2105	-9.2106	-9.216	-9.21625	-9.21177	-9.21267	-9.21201	-9.18734	-9.21617	-9.22278	-9.22362	-9.2273	-9.2273	-9.21575	-9.23219	-9.23942	-9.26772	-9.25934	-9.24809	-9.26608	-9.28841	-9.30573	-9.30715	-9.32767	-9.32322	-9.33686	-9.315
915	-9.31331	-9.32618	-9.29879	-9.28181	-9.31615	-9.28642	-9.25684	-9.22738	-9.19805	-9.17667	-9.19231	-9.19806	-9.17461	-9.18103	-9.17518	-9.17518	-9.17464	-9.17559	-9.20769	-9.21051	-9.21533	-9.21122	-9.20367	-9.18098	-9.18156	-9.18203	-9.20927	-9.21926	-9.22158	-9.22359	-9.22359	-9.21346	-9.20721	-9.22582	-9.2192	-9.21242	-9.23553	-9.25464	-9.28023	-9.29331	-9.30619	-9.30565	-9.32244	-9.31098	-9.31331
916	-9.31324	-9.32397	-9.29673	-9.27957	-9.31401	-9.28428	-9.2547	-9.22524	-9.1959	-9.17547	-9.18972	-9.19671	-9.17241	-9.18035	-9.17518	-9.17518	-9.17462	-9.17556	-9.20759	-9.19991	-9.21525	-9.21113	-9.20364	-9.18096	-9.18154	-9.18202	-9.20822	-9.21917	-9.22148	-9.22359	-9.22359	-9.198	-9.2069	-9.22573	-9.21911	-9.21233	-9.23544	-9.25454	-9.28013	-9.29323	-9.30612	-9.30555	-9.32235	-9.31091	-9.31324
917	-9.31302	-9.32106	-9.29318	-9.25969	-9.23976	-9.22695	-9.21378	-9.20015	-9.18604	-9.17144	-9.18894	-9.18422	-9.17002	-9.17772	-9.17518	-9.17518	-9.16964	-9.16977	-9.18762	-9.19982	-9.21081	-9.19574	-9.18029	-9.17871	-9.15471	-9.17598	-9.18241	-9.18267	-9.20322	-9.22338	-9.22338	-9.19788	-9.18033	-9.15437	-9.17978	-9.2062	-9.22891	-9.24107	-9.26286	-9.28456	-9.29801	-9.30236	-9.30673	-9.3037	-9.31302
918	-9.31295	-9.32072	-9.2909	-9.2572	-9.23874	-9.226	-9.21282	-9.19917	-9.18504	-9.17041	-9.18709	-9.1823	-9.16847	-9.17541	-9.17518	-9.17518	-9.16962	-9.16967	-9.18731	-9.19655	-9.21072	-9.19564	-9.18027	-9.17868	-9.15465	-9.17497	-9.1824	-9.18267	-9.20312	-9.22338	-9.22338	-9.19276	-9.16946	-9.15427	-9.17969	-9.20611	-9.2288	-9.24101	-9.26279	-9.2845	-9.29794	-9.30227	-9.30666	-9.3036	-9.31295
919	-9.28688	-9.27464	-9.26331	-9.25125	-9.22426	-9.18891	-9.15264	-9.11557	-9.15054	-9.16881	-9.15846	-9.17889	-9.15606	-9.16341	-9.17419	-9.17419	-9.16764	-9.16841	-9.17664	-9.19611	-9.19801	-9.17951	-9.17672	-9.15903	-9.15348	-9.17172	-9.16252	-9.16122	-9.18283	-9.18288	-9.18288	-9.19236	-9.16937	-9.15375	-9.1753	-9.20195	-9.21922	-9.23644	-9.25011	-9.26871	-9.28706	-9.30206	-9.29728	-9.29329	-9.28688
920	-9.28678	-9.27393	-9.2626	-9.25084	-9.22218	-9.18669	-9.15037	-9.11326	-9.14864	-9.16667	-9.15684	-9.17826	-9.15413	-9.16276	-9.17419	-9.17419	-9.16756	-9.16837	-9.17661	-9.18999	-9.17863	-9.17949	-9.17662	-9.15893	-9.15344	-9.17107	-9.16247	-9.16112	-9.18283	-9.18288	-9.18288	-9.17467	-9.16097	-9.15365	-9.17524	-9.20185	-9.21915	-9.23634	-9.25001	-9.26861	-9.28696	-9.30197	-9.29719	-9.29322	-9.28678
921	-9.28558	-9.26754	-9.2363	-9.25068	-9.20276	-9.15445	-9.10598	-9.10384	-9.12025	-9.15616	-9.15635	-9.14584	-9.1528	-9.15199	-9.1727	-9.1727	-9.16696	-9.15518	-9.16685	-9.17767	-9.17861	-9.16126	-9.15918	-9.15699	-9.14265	-9.15234	-9.14988	-9.14733	-9.14471	-9.14212	-9.14212	-9.17436	-9.16051	-9.15325	-9.17345	-9.19729	-9.21221	-9.23127	-9.22421	-9.21267	-9.23306	-9.2533	-9.27338	-9.29213	-9.28558
922	-9.28548	-9.26556	-9.23406	-9.24878	-9.20067	-9.15237	-9.10389	-9.10192	-9.11765	-9.15357	-9.15529	-9.14455	-9.15139	-9.15171	-9.1727	-9.1727	-9.16688	-9.15488	-9.16681	-9.17764	-9.16325	-9.16121	-9.15912	-9.15693	-9.14256	-9.15228	-9.14982	-9.14727	-9.14464	-9.14212	-9.14212	-9.15	-9.13385	-9.15319	-9.17335	-9.19723	-9.21211	-9.23117	-9.22411	-9.2126	-9.23299	-9.25323	-9.27331	-9.29204	-9.28548
923	-9.28479	-9.24849	-9.21982	-9.17188	-9.1304	-9.09012	-9.05697	-9.08455	-9.09607	-9.14261	-9.14455	-9.1411	-9.15114	-9.14306	-9.1727	-9.1727	-9.14863	-9.14499	-9.15493	-9.17127	-9.1632	-9.15191	-9.12103	-9.12422	-9.1425	-9.13041	-9.13341	-9.13746	-9.1392	-9.1418	-9.1418	-9.11375	-9.13375	-9.1472	-9.17216	-9.19294	-9.20549	-9.19839	-9.19213	-9.21152	-9.19838	-9.21235	-9.23682	-9.26123	-9.28479
924	-9.28469	-9.24726	-9.21784	-9.17023	-9.12908	-9.08878	-9.05505	-9.08195	-9.09421	-9.14076	-9.14339	-9.14076	-9.15052	-9.14182	-9.1727	-9.1727	-9.14855	-9.14497	-9.15483	-9.1709	-9.14422	-9.11779	-9.12095	-9.12414	-9.14153	-9.13034	-9.13334	-9.13741	-9.13914	-9.1418	-9.1418	-9.11364	-9.13114	-9.14145	-9.17206	-9.19283	-9.2054	-9.1983	-9.19207	-9.21142	-9.19828	-9.21226	-9.23673	-9.26114	-9.28469
925	-9.14407	-9.19035	-9.20962	-9.16991	-9.12369	-9.07532	-9.04946	-9.05736	-9.07773	-9.11453	-9.13966	-9.13966	-9.15044	-9.14	-9.17018	-9.17018	-9.14562	-9.1423	-9.15359	-9.16512	-9.12884	-9.11771	-9.11796	-9.11802	-9.12735	-9.12799	-9.1188	-9.13635	-9.1122	-9.09345	-9.09345	-9.10955	-9.13108	-9.14135	-9.1141	-9.12974	-9.15066	-9.17146	-9.19113	-9.18371	-9.18782	-9.18481	-9.17083	-9.15646	-9.14407
926	-9.14397	-9.1881	-9.20836	-9.16893	-9.1217	-9.07333	-9.04906	-9.05526	-9.07539	-9.11287	-9.13752	-9.13902	-9.14963	-9.13908	-9.17018	-9.17018	-9.14554	-9.14228	-9.15316	-9.16507	-9.12847	-9.11685	-9.11786	-9.11792	-9.12727	-9.12795	-9.11869	-9.13628	-9.11215	-9.09345	-9.09345	-9.10923	-9.12921	-9.14123	-9.11313	-9.12968	-9.1506	-9.1714	-9.19104	-9.18361	-9.18772	-9.18471	-9.17074	-9.15637	-9.14397
927	-9.14258	-9.12554	-9.1078	-9.08934	-9.07014	-9.05019	-9.0481	-9.04933	-9.07113	-9.08062	-9.11327	-9.12217	-9.13985	-9.13769	-9.0994	-9.0994	-9.13115	-9.12147	-9.10776	-9.1117	-9.11475	-9.11675	-9.10568	-9.10885	-9.12646	-9.12756	-9.11371	-9.10673	-9.10077	-9.09335	-9.09335	-9.10897	-9.12911	-9.14114	-9.11301	-9.08518	-9.08916	-9.1139	-9.13859	-9.16323	-9.17612	-9.16836	-9.16043	-9.15234	-9.14258
928	-9.14249	-9.12454	-9.10675	-9.08824	-9.069	-9.049	-9.04646	-9.04746	-9.06943	-9.07924	-9.11192	-9.12116	-9.13846	-9.13681	-9.0994	-9.0994	-9.13105	-9.12138	-9.10775	-9.1116	-9.11465	-9.09832	-9.07502	-9.10791	-9.12579	-9.12746	-9.11361	-9.10663	-9.10067	-9.09334	-9.09334	-9.10891	-9.11711	-9.12894	-9.10871	-9.08509	-9.08907	-9.11381	-9.1385	-9.16314	-9.17602	-9.16827	-9.16034	-9.15224	-9.14249
929	-9.14172	-9.11351	-9.08165	-9.04861	-9.0145	-9.01376	-9.02948	-9.02827	-9.04789	-9.07412	-9.10758	-9.11989	-9.12465	-9.13439	-9.09932	-9.09932	-9.1262	-9.12087	-9.10768	-9.11115	-9.11449	-9.08628	-9.07411	-9.08105	-9.11698	-9.11479	-9.11139	-9.10107	-9.08961	-9.08675	-9.08675	-9.10419	-9.11057	-9.12845	-9.10865	-9.08086	-9.05728	-9.02948	-9.00176	-9.02491	-9.04863	-9.07225	-9.09579	-9.11923	-9.14172
930	-9.14163	-9.11189	-9.07999	-9.04691	-9.01278	-9.01117	-9.02824	-9.02652	-9.04648	-9.07224	-9.1056	-9.1194	-9.12352	-9.13286	-9.09932	-9.09932	-9.12618	-9.12078	-9.10765	-9.11107	-9.11441	-9.08592	-9.07262	-9.08036	-9.11688	-9.11469	-9.11129	-9.10098	-9.08951	-9.08675	-9.08675	-9.10409	-9.11047	-9.08757	-9.09684	-9.06471	-9.05719	-9.02938	-9.00166	-9.02482	-9.04853	-9.07216	-9.09569	-9.11914	-9.14163
931	-8.83968	-8.87422	-8.90889	-8.94369	-8.97864	-9.00997	-9.02676	-9.01507	-9.04077	-9.06235	-9.09147	-9.11301	-9.11189	-9.12776	-9.09882	-9.09882	-9.12322	-9.1105	-9.09574	-9.08324	-9.07969	-9.07614	-9.07253	-9.06913	-9.06569	-9.076	-9.10224	-9.07625	-9.08472	-9.0867	-9.0867	-9.07964	-9.07697	-9.08751	-9.09632	-9.06438	-9.0477	-9.01453	-9.00112	-8.97412	-8.94656	-8.91909	-8.89171	-8.86441	-8.83968
932	-8.83959	-8.87165	-8.90631	-8.9411	-8.97605	-9.00803	-9.02477	-9.01366	-9.03906	-9.06057	-9.09143	-9.11189	-9.11135	-9.12583	-9.09882	-9.09882	-9.1232	-9.11033	-9.09571	-9.08315	-9.0796	-9.07606	-9.05234	-9.06904	-9.0656	-9.07589	-9.1022	-9.0762	-9.08462	-9.0867	-9.0867	-9.07954	-9.07665	-9.0842	-9.05128	-9.06429	-9.03257	-9.00042	-9.00103	-8.97402	-8.94647	-8.919	-8.89162	-8.86432	-8.83959
933	-8.83859	-8.85907	-8.88094	-8.91563	-8.96285	-8.97943	-9.00242	-9.00846	-9.03382	-9.06053	-9.08969	-9.11059	-9.10991	-9.12207	-9.09874	-9.09874	-9.12256	-9.11023	-9.09276	-9.05862	-9.04899	-9.04101	-9.04359	-9.05937	-9.04192	-9.06236	-9.06293	-9.07456	-9.07006	-9.07928	-9.07928	-9.07295	-9.06632	-9.04437	-9.03956	-9.06416	-9.03199	-8.99981	-8.98136	-8.94817	-8.91499	-8.88182	-8.84865	-8.82995	-8.83859
934	-8.8385	-8.85774	-8.87958	-8.91367	-8.9609	-8.97769	-9.00056	-9.00804	-9.03188	-9.05828	-9.08914	-9.10844	-9.10959	-9.12131	-9.09873	-9.09873	-9.12226	-9.11008	-9.09273	-9.05853	-9.04889	-9.04014	-9.04323	-9.03716	-9.04182	-9.06226	-9.06283	-9.07446	-9.06996	-9.07928	-9.07928	-9.07285	-9.06627	-9.04405	-9.03946	-9.01835	-8.9854	-8.97724	-8.96827	-8.93613	-8.90399	-8.87186	-8.83974	-8.82986	-8.8385
935	-8.83721	-8.82099	-8.86834	-8.90401	-8.92818	-8.95537	-8.98593	-9.008	-9.02959	-9.03914	-9.04781	-9.07963	-9.10483	-9.10954	-9.09738	-9.09738	-9.10087	-9.10433	-9.08679	-9.04645	-9.02705	-9.03881	-9.03552	-9.03706	-9.03562	-9.0498	-9.05949	-9.06216	-9.06111	-9.07918	-9.07918	-9.06448	-9.05227	-9.03141	-9.01176	-8.98914	-8.96774	-8.97715	-8.96763	-8.93544	-8.90325	-8.87105	-8.83885	-8.82138	-8.83721
936	-8.83711	-8.81901	-8.86637	-8.90263	-8.92681	-8.9535	-8.98414	-9.00707	-9.02729	-9.03678	-9.04619	-9.07807	-9.10277	-9.10803	-9.09738	-9.09738	-9.10079	-9.10425	-9.0867	-9.04643	-9.02695	-9.03872	-9.03481	-9.0321	-9.03552	-9.0497	-9.0594	-9.06206	-9.06106	-9.07918	-9.07918	-9.06443	-9.05217	-9.0313	-9.01144	-8.98903	-8.96764	-8.95245	-8.92445	-8.90256	-8.88052	-8.85832	-8.83598	-8.82129	-8.83711
937	-8.79128	-8.81677	-8.84994	-8.88308	-8.91616	-8.9534	-8.98218	-9.00688	-9.00861	-9.01588	-9.03581	-9.07038	-9.09046	-9.10706	-9.0973	-9.0973	-9.09735	-9.10295	-9.07518	-9.04321	-9.02609	-9.02976	-9.03312	-9.032	-9.03451	-9.0474	-9.05332	-9.05465	-9.05178	-9.04869	-9.04869	-9.05446	-9.04216	-9.0198	-9.01036	-8.97914	-8.95329	-8.94618	-8.92435	-8.90246	-8.88042	-8.85822	-8.83588	-8.81549	-8.79128
938	-8.79118	-8.81619	-8.8486	-8.8817	-8.91476	-8.95207	-8.98081	-9.00671	-9.00651	-9.01422	-9.03391	-9.06842	-9.09015	-9.10686	-9.0973	-9.0973	-9.09725	-9.10285	-9.0751	-9.04318	-9.02599	-9.02967	-9.03302	-9.02014	-9.03441	-9.0473	-9.05322	-9.05456	-9.05169	-9.04869	-9.04869	-9.05437	-9.04211	-9.01975	-9.01026	-8.97882	-8.9532	-8.94607	-8.91948	-8.88651	-8.86225	-8.83962	-8.82059	-8.81349	-8.79118
939	-8.79087	-8.81548	-8.84205	-8.87475	-8.9082	-8.94919	-8.97962	-9.00545	-8.98572	-9.00114	-9.01685	-9.04603	-9.0821	-9.08175	-9.09194	-9.09194	-9.09387	-9.09034	-9.07508	-9.02962	-9.00684	-9.02787	-9.02988	-9.02004	-9.03241	-9.03708	-9.03981	-9.04266	-9.05002	-9.04859	-9.04859	-9.04498	-9.02975	-9.01469	-8.9974	-8.97495	-8.95247	-8.92996	-8.90742	-8.88484	-8.8622	-8.83958	-8.82049	-8.81339	-8.79087
940	-8.79077	-8.81446	-8.84114	-8.87287	-8.90762	-8.94775	-8.97834	-9.003	-8.98438	-8.99929	-9.0155	-9.04375	-9.08158	-9.08034	-9.09194	-9.09194	-9.09378	-9.09025	-9.07499	-9.02953	-9.00601	-9.02777	-9.02978	-9.01559	-9.0323	-9.03699	-9.03971	-9.04257	-9.04996	-9.04859	-9.04859	-9.04493	-9.02965	-9.0146	-8.99735	-8.9749	-8.95243	-8.92992	-8.90737	-8.8848	-8.85353	-8.82054	-8.81698	-8.80763	-8.79077
941	-8.789	-8.80978	-8.84096	-8.87273	-8.90632	-8.94411	-8.97364	-8.99849	-8.98383	-8.99695	-8.99983	-9.03619	-9.08102	-9.07319	-9.09185	-9.09185	-9.08388	-9.07741	-9.06767	-9.02878	-8.99713	-8.98988	-9.02816	-9.01549	-9.01299	-8.99279	-9.00929	-9.03529	-9.04563	-9.02355	-9.02355	-9.01773	-8.98979	-9.00513	-8.9806	-8.95616	-8.94651	-8.91387	-8.88342	-8.85937	-8.83541	-8.81159	-8.81694	-8.80664	-8.789
942	-8.7889	-8.8096	-8.84009	-8.87044	-8.90555	-8.94229	-8.97133	-8.99617	-8.98215	-8.99556	-8.99744	-9.03488	-9.07942	-9.07196	-9.09185	-9.09185	-9.08378	-9.07738	-9.06757	-9.0287	-8.99711	-8.98915	-9.02806	-9.00628	-9.00492	-8.9927	-9.00923	-9.03523	-9.04554	-9.02355	-9.02355	-9.01764	-8.9897	-9.00503	-8.9805	-8.95607	-8.94618	-8.91354	-8.88333	-8.85927	-8.83531	-8.81154	-8.8042	-8.79432	-8.7889
943	-8.78358	-8.80956	-8.83928	-8.86509	-8.90446	-8.94062	-8.96727	-8.97805	-8.97647	-8.96265	-8.98415	-9.02903	-9.05497	-9.07074	-9.09092	-9.09092	-9.06729	-9.0761	-9.02865	-9.02492	-8.99371	-8.98189	-9.00108	-9.00079	-9.00482	-8.98312	-8.98019	-8.96996	-8.99687	-9.0235	-9.0235	-9.00204	-8.98678	-8.95877	-8.93704	-8.92926	-8.93182	-8.90758	-8.88121	-8.84855	-8.81588	-8.8115	-8.8041	-8.79428	-8.78358
944	-8.78358	-8.8092	-8.83863	-8.86345	-8.9028	-8.93847	-8.96494	-8.97606	-8.97504	-8.96125	-8.98221	-9.0287	-9.05369	-9.0688	-9.09092	-9.09092	-9.06686	-9.076	-9.02862	-9.02482	-8.99367	-8.98179	-9.00097	-9.00043	-8.96016	-8.98305	-8.98009	-8.9699	-8.99681	-9.0235	-9.0235	-9.00198	-8.98668	-8.95872	-8.93699	-8.92917	-8.93172	-8.90748	-8.88088	-8.84822	-8.81554	-8.81144	-8.78777	-8.77899	-8.78358
945	-8.78235	-8.8077	-8.82639	-8.862	-8.90208	-8.93592	-8.9435	-8.9554	-8.96714	-8.95975	-8.98015	-9.01315	-9.04384	-9.06332	-9.09083	-9.09083	-9.06616	-9.07344	-9.0235	-9.02456	-8.98449	-8.94777	-8.94552	-8.98926	-8.95785	-8.96655	-8.94284	-8.96715	-8.95371	-8.93988	-8.93988	-8.96485	-8.98044	-8.95582	-8.92487	-8.91523	-8.89337	-8.87145	-8.84947	-8.82745	-8.80538	-8.78704	-8.78767	-8.77889	-8.78235
946	-8.77751	-8.80661	-8.82628	-8.86092	-8.90095	-8.93357	-8.94174	-8.95393	-8.9664	-8.95765	-8.9779	-9.01121	-9.04201	-9.06181	-9.09083	-9.09083	-9.06606	-9.0734	-9.02346	-9.02447	-8.9844	-8.94774	-8.94541	-8.98915	-8.9575	-8.91552	-8.94278	-8.96706	-8.95362	-8.93988	-8.93988	-8.96476	-8.98039	-8.95572	-8.92477	-8.91518	-8.89332	-8.8714	-8.84943	-8.82741	-8.80534	-8.78694	-8.78754	-8.7783	-8.77751
947	-8.77748	-8.78547	-8.82169	-8.86011	-8.88859	-8.91147	-8.93374	-8.95166	-8.96573	-8.95502	-8.96769	-8.99482	-9.04138	-9.06043	-9.08978	-9.08978	-9.05682	-9.0237	-9.02335	-8.97988	-8.98227	-8.94435	-8.90357	-8.93025	-8.95677	-8.91545	-8.92008	-8.91112	-8.92568	-8.93979	-8.93979	-8.91488	-8.88985	-8.881	-8.90517	-8.89392	-8.86298	-8.83205	-8.80113	-8.79479	-8.80299	-8.78327	-8.77548	-8.7782	-8.77748
948	-8.77701	-8.78444	-8.81977	-8.85904	-8.887	-8.90992	-8.93223	-8.94996	-8.96458	-8.95307	-8.96734	-8.99386	-9.04007	-9.05956	-9.08978	-9.08978	-9.05653	-9.02342	-9.02332	-8.97985	-8.98219	-8.94431	-8.9035	-8.93019	-8.9567	-8.9148	-8.89621	-8.91102	-8.92558	-8.93979	-8.93979	-8.91479	-8.88976	-8.88091	-8.90507	-8.89383	-8.86289	-8.83196	-8.80104	-8.7947	-8.8029	-8.78323	-8.77545	-8.77457	-8.77701
949	-8.77698	-8.78186	-8.81355	-8.84088	-8.85446	-8.88698	-8.91938	-8.93159	-8.92919	-8.92597	-8.96076	-8.9926	-9.02807	-9.05261	-9.08948	-9.08948	-9.05308	-9.02238	-9.02325	-8.97348	-8.96117	-8.93963	-8.89839	-8.86027	-8.88799	-8.91445	-8.89612	-8.8736	-8.82712	-8.80812	-8.80812	-8.83247	-8.85677	-8.86479	-8.83972	-8.81462	-8.7895	-8.77966	-8.78701	-8.77775	-8.77707	-8.78319	-8.76854	-8.77454	-8.77698
950	-8.77553	-8.77991	-8.81167	-8.84087	-8.85321	-8.88525	-8.91766	-8.92979	-8.9272	-8.92555	-8.95975	-8.99113	-9.02791	-9.05189	-9.08948	-9.08948	-9.05299	-9.02228	-9.02322	-8.97343	-8.96107	-8.93954	-8.89837	-8.86021	-8.88793	-8.91401	-8.87163	-8.82833	-8.81633	-8.80812	-8.80812	-8.83238	-8.85667	-8.8647	-8.83962	-8.81452	-8.78941	-8.77956	-8.78692	-8.77773	-8.77704	-8.78286	-8.76844	-8.76699	-8.77553
951	-8.77441	-8.76959	-8.78909	-8.82183	-8.85311	-8.86318	-8.89671	-8.9068	-8.92575	-8.92494	-8.95742	-8.97809	-9.02715	-9.05084	-9.02394	-9.02394	-9.05205	-9.02228	-8.99043	-8.97251	-8.94414	-8.93565	-8.89636	-8.85206	-8.86543	-8.88098	-8.87128	-8.82799	-8.81623	-8.80802	-8.80802	-8.7837	-8.78051	-8.78034	-8.78009	-8.77977	-8.77937	-8.7789	-8.77837	-8.77022	-8.76991	-8.77631	-8.76516	-8.76699	-8.77441
952	-8.77359	-8.76945	-8.78734	-8.82009	-8.85273	-8.86297	-8.89493	-8.90507	-8.9238	-8.92411	-8.95598	-8.97564	-9.02642	-9.05046	-9.02394	-9.02394	-9.05195	-9.02219	-8.99014	-8.9717	-8.94339	-8.93556	-8.89629	-8.85198	-8.86534	-8.88089	-8.86784	-8.82377	-8.79918	-8.80802	-8.80802	-8.78361	-8.78051	-8.78033	-8.78008	-8.77975	-8.77935	-8.77889	-8.77834	-8.77013	-8.76981	-8.77628	-8.76506	-8.7641	-8.77359
953	-8.77356	-8.76611	-8.76711	-8.79179	-8.8268	-8.86178	-8.87068	-8.89635	-8.8906	-8.92238	-8.93875	-8.9598	-8.99468	-9.04344	-9.02353	-9.02353	-9.04906	-9.01168	-8.97082	-8.95699	-8.93107	-8.90152	-8.89382	-8.84957	-8.84104	-8.83618	-8.8304	-8.82368	-8.79909	-8.78066	-8.78066	-8.78062	-8.75923	-8.7548	-8.76031	-8.7663	-8.77275	-8.76436	-8.73921	-8.75279	-8.74638	-8.75766	-8.76113	-8.764	-8.77356
954	-8.7718	-8.76423	-8.76696	-8.79005	-8.82505	-8.86001	-8.87033	-8.8944	-8.88968	-8.92098	-8.93731	-8.95739	-8.99235	-9.04112	-9.02353	-9.02353	-9.04897	-9.01158	-8.97072	-8.95671	-8.93104	-8.9014	-8.89376	-8.84948	-8.84094	-8.83608	-8.83031	-8.82166	-8.78492	-8.78066	-8.78066	-8.78062	-8.75914	-8.75471	-8.76021	-8.7662	-8.77265	-8.76427	-8.73912	-8.7527	-8.74628	-8.75756	-8.76109	-8.76146	-8.7718
955	-8.77177	-8.75623	-8.76051	-8.77745	-8.80737	-8.83716	-8.86682	-8.87568	-8.88752	-8.91429	-8.9138	-8.94562	-8.97128	-9.03536	-9.02249	-9.02249	-9.02177	-9.00665	-8.96012	-8.93893	-8.9234	-8.88966	-8.88891	-8.84885	-8.80856	-8.76842	-8.77929	-8.78956	-8.78458	-8.7414	-8.7414	-8.74528	-8.74979	-8.73471	-8.73059	-8.72928	-8.72852	-8.72833	-8.7357	-8.7347	-8.73932	-8.75185	-8.7505	-8.76144	-8.77177
956	-8.77164	-8.75449	-8.76047	-8.77547	-8.8054	-8.83519	-8.86486	-8.87511	-8.88618	-8.9121	-8.913	-8.94329	-8.97058	-9.03468	-9.02249	-9.02249	-9.02169	-9.00657	-8.96004	-8.93883	-8.9234	-8.88939	-8.88883	-8.84882	-8.80847	-8.76833	-8.7792	-8.78947	-8.7755	-8.7414	-8.7414	-8.74518	-8.74969	-8.73462	-8.73049	-8.72918	-8.72843	-8.72823	-8.73561	-8.7346	-8.73923	-8.75175	-8.7504	-8.76095	-8.77164
957	-8.77161	-8.7494	-8.75674	-8.77369	-8.7888	-8.80575	-8.82456	-8.85429	-8.87759	-8.90644	-8.91229	-8.93942	-8.96612	-8.99479	-9.0224	-9.0224	-9.02168	-8.99936	-8.94972	-8.92952	-8.92335	-8.88222	-8.85578	-8.84497	-8.79944	-8.76563	-8.72324	-8.68786	-8.73423	-8.74106	-8.74106	-8.7378	-8.73485	-8.73245	-8.7285	-8.72801	-8.72741	-8.7267	-8.72869	-8.72962	-8.73837	-8.73382	-8.75039	-8.76093	-8.77161
958	-8.7426	-8.74935	-8.75502	-8.77356	-8.7886	-8.80551	-8.82445	-8.85305	-8.8775	-8.90604	-8.91081	-8.93856	-8.96591	-8.99382	-9.0224	-9.0224	-9.02159	-8.99927	-8.94964	-8.92942	-8.92313	-8.88219	-8.85551	-8.84493	-8.79942	-8.76553	-8.72315	-8.68425	-8.69776	-8.74106	-8.74106	-8.7377	-8.73476	-8.73235	-8.72849	-8.728	-8.72739	-8.72668	-8.72859	-8.72952	-8.73827	-8.73381	-8.75017	-8.75454	-8.7426
959	-8.7425	-8.74567	-8.74741	-8.76433	-8.76124	-8.7839	-8.81799	-8.85293	-8.86922	-8.88937	-8.90986	-8.93704	-8.96521	-8.99286	-9.02147	-9.02147	-8.98048	-8.93688	-8.93801	-8.91349	-8.88782	-8.87673	-8.84782	-8.84492	-8.79583	-8.75327	-8.71882	-8.684	-8.69742	-8.72938	-8.72938	-8.72932	-8.72916	-8.72889	-8.71014	-8.68552	-8.70158	-8.71863	-8.72588	-8.72495	-8.7311	-8.73315	-8.74544	-8.7481	-8.7425
960	-8.74052	-8.74328	-8.74543	-8.76416	-8.76105	-8.78234	-8.81773	-8.85185	-8.86717	-8.88861	-8.9087	-8.93489	-8.96376	-8.99264	-9.02147	-9.02147	-8.98006	-8.93647	-8.93723	-8.91341	-8.88773	-8.87666	-8.84772	-8.84484	-8.7958	-8.75301	-8.71857	-8.68142	-8.6833	-8.72938	-8.72938	-8.72932	-8.72915	-8.72888	-8.71004	-8.68542	-8.70149	-8.71854	-8.72585	-8.72492	-8.73101	-8.73305	-8.74542	-8.74806	-8.74052
961	-8.74042	-8.72817	-8.73174	-8.71621	-8.74992	-8.78064	-8.8165	-8.84436	-8.86621	-8.88021	-8.90817	-8.91404	-8.9191	-8.96596	-9.02138	-9.02138	-8.97919	-8.93646	-8.91523	-8.90017	-8.86676	-8.87327	-8.83346	-8.84204	-8.79488	-8.7502	-8.70184	-8.68132	-8.64954	-8.61471	-8.61471	-8.62914	-8.64338	-8.65735	-8.67103	-8.68455	-8.6975	-8.71025	-8.72265	-8.72472	-8.72391	-8.72946	-8.74488	-8.73895	-8.74042
962	-8.74028	-8.7264	-8.73065	-8.71477	-8.74844	-8.7794	-8.8162	-8.84344	-8.86547	-8.8793	-8.90602	-8.91254	-8.91667	-8.96448	-9.02138	-9.02138	-8.97909	-8.93636	-8.91513	-8.90008	-8.86668	-8.87322	-8.83337	-8.84195	-8.79482	-8.75016	-8.70177	-8.65432	-8.64929	-8.61471	-8.61471	-8.62904	-8.64328	-8.65725	-8.67093	-8.68445	-8.6974	-8.71015	-8.72255	-8.72462	-8.72388	-8.72943	-8.74486	-8.73891	-8.74028
963	-8.74018	-8.72168	-8.70982	-8.70569	-8.74311	-8.76359	-8.79256	-8.8215	-8.85041	-8.87821	-8.89629	-8.90718	-8.90828	-8.87774	-8.83598	-8.83598	-8.86854	-8.90336	-8.89427	-8.89835	-8.85731	-8.84963	-8.83332	-8.82175	-8.78758	-8.74785	-8.69948	-8.65424	-8.64019	-8.61447	-8.61447	-8.61656	-8.63354	-8.65053	-8.66753	-8.68442	-8.68277	-8.69692	-8.71091	-8.71405	-8.71726	-8.7288	-8.73575	-8.7389	-8.74018
964	-8.72327	-8.71996	-8.70971	-8.70556	-8.74184	-8.76142	-8.7904	-8.81934	-8.8486	-8.87733	-8.89395	-8.90647	-8.90677	-8.8753	-8.83598	-8.83598	-8.86781	-8.9026	-8.89418	-8.89757	-8.85719	-8.84953	-8.83329	-8.82148	-8.78731	-8.74779	-8.69946	-8.654	-8.6401	-8.61447	-8.61447	-8.61647	-8.63344	-8.65043	-8.66743	-8.68432	-8.68267	-8.69682	-8.71081	-8.71396	-8.71725	-8.72878	-8.73565	-8.73881	-8.72327
965	-8.72327	-8.71727	-8.69956	-8.70552	-8.73457	-8.75784	-8.75413	-8.78507	-8.84825	-8.87714	-8.88371	-8.86852	-8.88848	-8.86207	-8.8359	-8.8359	-8.86364	-8.89012	-8.89317	-8.85267	-8.8507	-8.84578	-8.83232	-8.78437	-8.757	-8.74628	-8.69711	-8.65367	-8.62098	-8.5996	-8.5996	-8.6094	-8.62442	-8.63927	-8.65394	-8.66844	-8.66085	-8.66791	-8.68426	-8.70073	-8.71352	-8.72276	-8.72439	-8.72078	-8.72327
966	-8.72152	-8.71724	-8.69715	-8.70518	-8.73241	-8.75764	-8.75391	-8.7847	-8.84688	-8.87681	-8.88227	-8.86773	-8.88693	-8.86047	-8.8359	-8.8359	-8.86354	-8.89002	-8.89276	-8.85257	-8.85061	-8.84568	-8.83225	-8.78434	-8.75691	-8.74625	-8.69707	-8.65024	-8.62088	-8.59959	-8.59959	-8.6093	-8.62432	-8.63917	-8.65384	-8.66834	-8.66076	-8.66788	-8.68424	-8.70072	-8.71348	-8.72273	-8.72435	-8.72069	-8.72152
967	-8.71866	-8.71525	-8.68282	-8.70389	-8.70113	-8.69615	-8.7241	-8.78174	-8.84503	-8.84671	-8.87426	-8.8618	-8.86014	-8.84922	-8.83466	-8.83466	-8.84061	-8.84501	-8.85251	-8.8498	-8.85031	-8.81994	-8.82312	-8.77293	-8.73537	-8.69316	-8.67049	-8.65023	-8.60693	-8.5995	-8.5995	-8.5999	-8.58969	-8.60497	-8.62038	-8.63596	-8.65179	-8.66587	-8.68176	-8.69763	-8.7127	-8.70844	-8.7215	-8.72014	-8.71866
968	-8.71863	-8.71352	-8.68274	-8.70335	-8.70099	-8.69599	-8.72369	-8.77971	-8.84439	-8.84645	-8.87357	-8.85968	-8.85924	-8.84822	-8.83466	-8.83466	-8.84052	-8.84491	-8.85171	-8.8497	-8.85021	-8.81986	-8.82306	-8.77288	-8.73534	-8.69306	-8.67039	-8.64792	-8.60685	-8.5995	-8.5995	-8.5998	-8.58961	-8.60489	-8.6203	-8.6359	-8.65174	-8.66583	-8.68171	-8.69758	-8.71267	-8.70834	-8.72147	-8.7201	-8.71863
969	-8.71679	-8.71342	-8.68141	-8.67839	-8.63074	-8.66347	-8.71611	-8.7501	-8.79692	-8.84437	-8.84306	-8.85077	-8.81273	-8.8201	-8.83458	-8.83458	-8.8276	-8.81887	-8.84806	-8.84933	-8.84972	-8.81699	-8.80342	-8.7608	-8.72272	-8.68633	-8.64155	-8.64788	-8.60089	-8.59421	-8.59421	-8.58264	-8.58493	-8.60095	-8.61733	-8.63366	-8.64986	-8.66415	-8.68038	-8.69656	-8.68888	-8.70068	-8.7014	-8.7178	-8.71679
970	-8.71675	-8.71332	-8.68095	-8.67726	-8.63022	-8.66302	-8.71393	-8.74986	-8.79458	-8.84404	-8.84233	-8.84922	-8.81061	-8.81891	-8.83458	-8.83458	-8.8275	-8.81877	-8.84796	-8.84893	-8.84965	-8.8169	-8.80332	-8.7607	-8.72266	-8.6863	-8.63725	-8.64642	-8.60087	-8.59421	-8.59421	-8.58255	-8.58483	-8.60093	-8.61732	-8.63366	-8.64984	-8.66411	-8.68034	-8.69652	-8.68879	-8.70064	-8.7013	-8.71747	-8.71675
971	-8.71674	-8.71264	-8.67642	-8.65297	-8.62544	-8.65023	-8.69675	-8.74692	-8.78058	-8.83129	-8.83111	-8.84164	-8.80216	-8.80672	-8.83358	-8.83358	-8.80676	-8.80665	-8.80862	-8.82257	-8.81167	-8.80425	-8.77303	-8.74521	-8.71829	-8.67461	-8.63722	-8.64632	-8.59869	-8.59411	-8.59411	-8.57884	-8.58454	-8.59875	-8.61517	-8.63154	-8.64787	-8.63614	-8.62957	-8.65327	-8.67697	-8.68213	-8.69022	-8.70676	-8.71674
972	-8.7167	-8.69573	-8.67425	-8.65055	-8.62426	-8.64806	-8.69441	-8.74458	-8.77818	-8.82939	-8.82911	-8.84015	-8.80089	-8.80501	-8.83358	-8.83358	-8.80666	-8.80582	-8.80852	-8.82249	-8.81158	-8.80418	-8.77294	-8.74513	-8.7182	-8.67451	-8.63136	-8.63728	-8.59867	-8.59411	-8.59411	-8.57874	-8.58451	-8.59873	-8.61514	-8.63151	-8.64783	-8.63605	-8.62953	-8.65323	-8.67693	-8.68203	-8.69021	-8.70676	-8.7167
973	-8.68705	-8.69327	-8.66692	-8.63729	-8.60594	-8.64643	-8.69074	-8.71467	-8.74575	-8.77892	-8.79342	-8.78215	-8.79939	-8.79311	-8.83287	-8.83287	-8.79846	-8.77651	-8.79526	-8.81291	-8.80538	-8.80134	-8.75211	-8.7335	-8.7137	-8.67249	-8.63127	-8.58813	-8.57976	-8.55951	-8.55951	-8.57454	-8.5823	-8.56973	-8.55699	-8.57373	-8.59044	-8.60714	-8.62495	-8.64391	-8.66296	-8.67365	-8.67757	-8.69303	-8.68705
974	-8.68698	-8.67416	-8.6656	-8.63549	-8.60351	-8.64408	-8.69057	-8.71228	-8.7455	-8.77818	-8.79272	-8.78193	-8.79788	-8.79065	-8.83287	-8.83287	-8.79778	-8.77641	-8.79518	-8.81279	-8.80498	-8.80125	-8.75209	-8.7334	-8.7136	-8.67243	-8.62225	-8.5881	-8.57952	-8.55951	-8.55951	-8.57446	-8.58229	-8.56963	-8.55697	-8.57371	-8.59043	-8.60712	-8.62486	-8.64381	-8.66287	-8.67365	-8.67747	-8.69299	-8.68698
975	-8.68658	-8.67225	-8.65129	-8.6206	-8.60305	-8.64051	-8.65589	-8.6849	-8.71478	-8.74108	-8.79184	-8.7808	-8.77773	-8.76365	-8.7149	-8.7149	-8.76077	-8.7678	-8.76836	-8.79683	-8.80028	-8.77133	-8.75201	-8.72602	-8.67893	-8.63175	-8.62219	-8.58793	-8.56618	-8.55942	-8.55942	-8.56812	-8.5657	-8.54876	-8.55433	-8.5687	-8.58735	-8.6061	-8.6238	-8.64045	-8.65706	-8.6637	-8.66926	-8.67142	-8.68658
976	-8.68651	-8.65724	-8.64925	-8.62006	-8.60256	-8.64001	-8.65426	-8.68472	-8.71402	-8.74081	-8.79082	-8.77992	-8.77597	-8.76152	-8.7149	-8.7149	-8.75992	-8.76773	-8.76823	-8.79673	-8.80019	-8.77123	-8.752	-8.72594	-8.67884	-8.63167	-8.61014	-8.58783	-8.56608	-8.55942	-8.55942	-8.56809	-8.5656	-8.54867	-8.55423	-8.5686	-8.58725	-8.606	-8.62379	-8.64044	-8.65705	-8.66361	-8.66922	-8.67134	-8.68651
977	-8.6851	-8.64977	-8.64922	-8.60314	-8.59597	-8.62637	-8.64994	-8.68417	-8.71107	-8.73646	-8.7602	-8.75364	-8.74993	-8.75695	-8.71402	-8.71402	-8.74021	-8.7632	-8.76605	-8.78328	-8.78345	-8.76853	-8.73219	-8.70301	-8.65558	-8.61746	-8.60981	-8.572	-8.55966	-8.5517	-8.5517	-8.56583	-8.5633	-8.54758	-8.55014	-8.55854	-8.5822	-8.60588	-8.61139	-8.6104	-8.62569	-8.64549	-8.65621	-8.6695	-8.6851
978	-8.68476	-8.6484	-8.64797	-8.60063	-8.59571	-8.62469	-8.64945	-8.68258	-8.70953	-8.73626	-8.75878	-8.75174	-8.74745	-8.75543	-8.71402	-8.71402	-8.74013	-8.76254	-8.76596	-8.78319	-8.78335	-8.76843	-8.7321	-8.70292	-8.65549	-8.61736	-8.59135	-8.57194	-8.55957	-8.5517	-8.5517	-8.56582	-8.5632	-8.54748	-8.55004	-8.55849	-8.58216	-8.60584	-8.6113	-8.61032	-8.62562	-8.64545	-8.65613	-8.66942	-8.68476
979	-8.61814	-8.64726	-8.64676	-8.58614	-8.594	-8.58277	-8.64873	-8.65901	-8.67928	-8.73498	-8.73609	-8.74788	-8.73266	-8.71913	-8.71311	-8.71311	-8.73082	-8.74856	-8.74511	-8.74751	-8.77597	-8.76131	-8.73166	-8.69266	-8.65291	-8.60479	-8.58449	-8.54527	-8.54435	-8.55166	-8.55166	-8.54459	-8.52979	-8.54022	-8.53488	-8.54893	-8.56434	-8.57972	-8.59507	-8.59941	-8.62172	-8.64096	-8.65197	-8.64671	-8.61814
[truncated: 13,113 more rows]

## Sheet: Fig. 6b (1084 atoms, DeepH)
index of k-point index of band	1 (K)	2	3	4	5	6	7	8	9	10	11	12	13	14	15 (Gamma)	16 (Gamma)	17	18	19	20	21	22	23	24	25	26	27	28	29	30 (M)	31 (M)	32	33	34	35	36	37	38	39	40	41	42	43	44	45 (K')
[truncated: 80 more rows]

## Sheet: Fig. 6b (11164 atoms, DFT)
Blue dots of Fig. 3 in Ref. [doi.org/10.1103/PhysRevB.99.195419]

[truncated: 9 more sheets: Fig. 6b (11164 atoms, DeepH), Fig. 6c (148 atoms, DFT), Fig. 6c (148 atoms, DeepH), Fig. 6c (244 atoms, DFT), Fig. 6c (244 atoms, DeepH), Fig. 6d (TBG, DFT), Fig. 6d (TBG, DeepH), Fig. 6d (TBB, DFT), Fig. 6d (TBB, DeepH)]
